# Supplementary material for: Chemical Proteomics Reveals Regulation of Bile Salt Hydrolases via Oxidative Post-translational Modifications
Source: J Am Chem Soc. 2026 Jan 29;148(5):5378–86. doi: 10.1021/jacs.5c18912 (PMC12903841; doi:10.1021/jacs.5c18912)
Supplement: Supplementary file 2 [file ja5c18912_si_002.xlsx]

## Sheet: PeptideGroups
Checked	Confidence	Annotated Sequence	Modifications	# PSMs	Positions in Master Proteins	Modifications in Master Proteins	# Missed Cleavages	Theo. MH+ [Da]	Found in Sample: F1: Control	Found in Sample: F2: Sample	Found in Sample: F3: Sample	Found in Sample: F4: Sample	Confidence (by Search Engine): MS Amanda 3.0	Charge (by Search Engine): MS Amanda 3.0	q-Value (by Search Engine): MS Amanda 3.0	PEP (by Search Engine): MS Amanda 3.0	SVM Score (by Search Engine): MS Amanda 3.0	Amanda Score (by Search Engine): MS Amanda 3.0	CharmeRT Combined Score (by Search Engine): MS Amanda 3.0
FALSE	High	[M].CTGLALETK.[D]	1xAcetyl [N-Term]; 1xDimedone [C1]	6	P54965 [2-10]	P54965 1xAcetyl [N-Term]	0	1115.57	High	High	High	High	High	2	0.000405811	0.00324573	5.3659	32.67	32.67
FALSE	High	[-].MCTGLALETK.[D]	1xAcetyl [N-Term]; 1xDimedone [C2]	5	P54965 [1-10]	P54965 1xAcetyl [N-Term]	0	1246.61	High	High	High	High	High	2	8.95576e-05	6.12817e-06	9.72802	44.49	44.49
FALSE	High	[-].MCTGLALETKDGLHLFGR.[N]	1xAcetyl [N-Term]; 1xDimedone [C2]	1	P54965 [1-18]	P54965 1xAcetyl [N-Term]	1	2142.07	High	n/a	n/a	n/a	High	2	0.00102669	0.0272378	2.95294	35.46	35.46
FALSE	High	[-].MCTGLALETK.[D]	1xAcetyl [N-Term]; 1xOxidation [M1]; 1xDimedone [C2]	1	P54965 [1-10]	P54965 1xAcetyl [N-Term]	0	1262.6	n/a	High	n/a	n/a	High	2	8.95576e-05	9.68786e-06	9.49201	64.35	64.35
FALSE	Medium	[-].MCTGLALETKDGLHLFGR.[N]	1xAcetyl [N-Term]; 1xOxidation [M1]; 1xDimedone [C2]	1	P54965 [1-18]	P54965 1xAcetyl [N-Term]	1	2158.07	n/a	Medium	n/a	n/a	Medium	3	0.0146321	0.953979	-0.995933	8.43	8.43
FALSE	Medium	[K].SDLTQYTSCMCLEKGIYYYNTYENNQINAIDMNK.[E]	1xCarbamidomethyl [C9]; 1xOxidation [M10]; 1xDimedone [C11]	1	P54965 [273-306]		1	4254.86	n/a	n/a	Medium	n/a	Medium	3	0.0205377	1	-1.91785	7.72	7.72
FALSE	High	[K].SDLTQYTSCMCLEK.[G]	1xCarbamidomethyl [C]; 1xOxidation [M10]; 1xDimedone [C]	5	P54965 [273-286]		0	1832.78	High	High	n/a	High	High	3	8.95576e-05	0.000881283	7.03104	34.03	34.03
FALSE	Medium	[R].TVEEKSDLTQYTSCMCLEKGIYYYNTYENNQINAIDMNK.[E]	1xDimedone [C14]; 1xOxidation [M15]	1	P54965 [268-306]		2	4784.14	Medium	n/a	n/a	n/a	Medium	3	0.0295603	1	-4.48024	5.37	5.37
FALSE	High	[R].TVEEKSDLTQYTSCMCLEK.[G]	1xDimedone [C14]; 1xOxidation [M15]; 1xSulfonic Acid [C16]	2	P54965 [268-286]		1	2410.05	n/a	High	n/a	Medium	High	3	0.000454649	0.00324573	5.23233	20.67	20.67
FALSE	High	[R].GSTRTVEEKSDLTQYTSCMCLEK.[G]	1xDimedone [C18]; 1xOxidation [M19]; 1xCarbamidomethyl [C20]	4	P54965 [264-286]		2	2820.27	Medium	n/a	High	High	High	5	0.00173285	0.0517795	2.39371	14.51	14.51
TRUE	High	[M].CTGLALETK.[D]	1xDimedone [C1]	1	P54965 [2-10]		0	1073.55	n/a	High	n/a	n/a	High	2	8.95576e-05	0.000723538	7.16386	30.77	30.77
FALSE	High	[M].CTGLALETKDGLHLFGR.[N]	1xDimedone [C1]	3	P54965 [2-18]		1	1969.02	n/a	Medium	n/a	High	High	3	0.00207736	0.0798255	1.99612	1.02	1.02
FALSE	High	[K].CVNKSNKKELTTKYAVLGMGTIFDDYPTFADGMNEK.[G]	1xDimedone [C1]; 1xOxidation [M33]	1	P54965 [39-74]		4	4183.01	n/a	High	n/a	n/a	High	5	0.00311902	0.154711	1.42395	1.53	1.53
FALSE	High	[R].GSTRTVEEKSDLTQYTSCMCLEK.[G]	1xDimedone [C20]	5	P54965 [264-286]		2	2747.26	Medium	High	High	Medium	High	5	0.00533071	0.262983	0.767993	7.64	7.64
FALSE	Medium	[R].NMDIEYSFNQSIIFIPRNFKCVNKSNKK.[E]	1xDimedone [C21]	8	P54965 [19-46]		4	3515.78	Medium	Medium	Medium	Medium	Medium	3	0.0265062	1	-3.3936	45.01	45.01
FALSE	Medium	[R].NMDIEYSFNQSIIFIPRNFKCVNK.[S]	1xDimedone [C21]	3	P54965 [19-42]		2	3058.52	n/a	Medium	Medium	Medium	Medium	4	0.0268406	1	-3.47093	8.76	8.76
FALSE	Medium	[K].DGLHLFGRNMDIEYSFNQSIIFIPRNFKCVNKSNK.[K]	1xDimedone [C29]	1	P54965 [11-45]		4	4283.15	n/a	n/a	Medium	n/a	Medium	3	0.0293721	1	-4.37771	10.82	10.82
TRUE	High	[-].MCTGLALETK.[D]	1xDimedone [C2]	4	P54965 [1-10]		0	1204.6	Medium	High	High	n/a	High	2	0.000454649	0.00324573	4.87356	32.63	32.63
TRUE	High	[-].MCTGLALETKDGLHLFGR.[N]	1xDimedone [C2]	2	P54965 [1-18]		1	2100.06	n/a	High	n/a	n/a	High	3	0.00102669	0.025949	2.99451	12.75	12.75
FALSE	High	[K].GLGCAGLNFPVYVSYSK.[E]	1xDimedone [C4]	4	P54965 [75-91]		0	1912.95	High	High	n/a	n/a	High	2	0.00067441	0.0129978	3.55441	5.88	5.88
FALSE	High	[K].GLGCAGLNFPVYVSYSKEDIEGK.[T]	1xDimedone [C4]	6	P54965 [75-97]		1	2584.26	n/a	High	High	High	High	3	8.95576e-05	6.30512e-16	23.2919	155.13	155.13
FALSE	Medium	[R].NFKCVNKSNK.[K]	1xDimedone [C4]	2	P54965 [36-45]		2	1319.68	n/a	Medium	n/a	Medium	Medium	2	0.0109139	0.510241	-0.412943	6.45	6.45
FALSE	Medium	[R].NFKCVNK.[S]	1xDimedone [C4]	1	P54965 [36-42]		1	990.508	Medium	n/a	n/a	n/a	Medium	2	0.0111134	0.532771	-0.454591	8.09	8.09
FALSE	High	[K].SDLTQYTSCMCLEK.[G]	1xDimedone [C]	4	P54965 [273-286]		0	1759.76	n/a	n/a	High	n/a	High	2	0.000165865	0.00154076	6.58096	47.1	47.1
FALSE	High	[R].TVEEKSDLTQYTSCMCLEK.[G]	1xDimedone [C]	3	P54965 [268-286]		1	2346.05	n/a	High	High	n/a	High	3	0.00201135	0.0665892	2.15533	19.63	19.63
FALSE	High	[K].SDLTQYTSCMCLEK.[G]	1xDimedone [C]; 1xCarbamidomethyl [C]	6	P54965 [273-286]		0	1816.78	High	High	High	High	High	2	8.95576e-05	7.17862e-07	10.8316	105.06	105.06
FALSE	High	[K].SDLTQYTSCMCLEK.[G]	1xDimedone [C]; 1xOxidation [M10]	4	P54965 [273-286]		0	1775.75	n/a	High	n/a	n/a	High	2	0.00144749	0.0448909	2.52455	18.65	18.65
FALSE	High	[R].TVEEKSDLTQYTSCMCLEK.[G]	1xDimedone [C]; 1xOxidation [M15]; 1xSulfinic Acid [C]	2	P54965 [268-286]		1	2394.05	n/a	n/a	High	n/a	High	3	0.00457521	0.222456	1.00815	21.44	21.44
FALSE	High	[K].SDLTQYTSCMCLEK.[G]	1xDimedone [C]; 1xSulfonic Acid [C]	97	P54965 [273-286]		0	1807.76	High	High	High	High	High	2	8.95576e-05	4.15711e-08	12.2968	78.04	78.04
FALSE	High	[R].TVEEKSDLTQYTSCMCLEK.[G]	1xDimedone [C]; 1xSulfonic Acid [C]	26	P54965 [268-286]		1	2394.05	High	High	High	High	High	3	8.95576e-05	0.000315922	7.65737	57.03	57.03
FALSE	High	[-].MCTGLALETK.[D]	1xMet-loss [N-Term]; 1xDimedone [C2]	1	P54965 [1-10]	P54965 1xMet-loss [N-Term]	0	1073.55	n/a	n/a	High	n/a	High	2	0.00567624	0.273128	0.708979	14.61	14.61
FALSE	High	[-].MCTGLALETKDGLHLFGR.[N]	1xMet-loss [N-Term]; 1xDimedone [C2]	3	P54965 [1-18]	P54965 1xMet-loss [N-Term]	1	1969.02	Medium	High	High	n/a	High	3	0.000814815	0.0148332	3.45867	7.52	7.52
FALSE	High	[-].MCTGLALETKDGLHLFGRNMDIEYSFNQSIIFIPR.[N]	1xMet-loss [N-Term]; 1xDimedone [C2]; 1xOxidation [M20]	1	P54965 [1-35]	P54965 1xMet-loss [N-Term]	2	4053.02	n/a	High	n/a	n/a	High	4	0.0045099	0.215776	1.0516	15.41	15.41
FALSE	High	[R].TVEEKSDLTQYTSCMCLEK.[G]	1xOxidation [M15]; 1xDimedone [C16]	2	P54965 [268-286]		1	2362.05	High	n/a	n/a	n/a	High	3	0.000454649	0.00324573	4.87652	18.1	18.1
FALSE	High	[-].MCTGLALETKDGLHLFGR.[N]	1xOxidation [M1]; 1xDimedone [C2]	13	P54965 [1-18]		1	2116.06	High	High	High	High	High	3	0.000165865	0.00167264	6.50628	49.65	49.65
FALSE	High	[R].NMDIEYSFNQSIIFIPRNFKCVNKSNKK.[E]	1xOxidation [M2]; 1xDimedone [C21]	44	P54965 [19-46]		4	3531.78	High	Medium	Medium	Medium	High	3	0.00622726	0.290895	0.600741	11.91	11.91
FALSE	Medium	[R].NMDIEYSFNQSIIFIPRNFKCVNK.[S]	1xOxidation [M2]; 1xDimedone [C21]	2	P54965 [19-42]		2	3074.51	n/a	Medium	n/a	Medium	Medium	3	0.0294355	1	-4.38495	1	1
FALSE	Medium	[R].GSTRTVEEKSDLTQYTSCMCLEK.[G]	1xSulfinic Acid [C18]; 1xDimedone [C20]	1	P54965 [264-286]		2	2779.26	Medium	n/a	n/a	n/a	Medium	5	0.0293721	1	-4.35514	9.86	9.86
FALSE	High	[K].SDLTQYTSCMCLEK.[G]	1xSulfinic Acid [C]; 1xDimedone [C]	40	P54965 [273-286]		0	1791.76	High	High	High	High	High	2	8.95576e-05	2.85181e-08	12.4906	153.94	153.94
FALSE	High	[R].TVEEKSDLTQYTSCMCLEK.[G]	1xSulfinic Acid [C]; 1xDimedone [C]	14	P54965 [268-286]		1	2378.05	High	High	High	High	High	3	0.000454649	0.00415371	4.33736	13.67	13.67
FALSE	High	[K].SDLTQYTSCMCLEK.[G]	1xSulfinic Acid [C]; 1xOxidation [M10]; 1xDimedone [C]	5	P54965 [273-286]		0	1807.75	High	High	High	High	High	3	0.000454649	0.00324573	4.88532	11.78	11.78
FALSE	High	[K].SDLTQYTSCMCLEK.[G]	1xSulfonic Acid [C]; 1xOxidation [M10]; 1xDimedone [C]	30	P54965 [273-286]		0	1823.75	High	High	High	High	High	2	8.95576e-05	3.40385e-05	8.84248	29.56	29.56
FALSE	Medium	[R].TVEEKSDLTQYTSCMCLEK.[G]	2xDimedone [C14; C16]	1	P54965 [268-286]		1	2484.12	n/a	n/a	Medium	n/a	Medium	3	0.014428	0.938956	-0.974344	11.53	11.53
FALSE	High	[R].TVEEKSDLTQYTSCMCLEK.[G]	2xDimedone [C14; C16]; 1xOxidation [M15]	13	P54965 [268-286]		1	2500.12	High	High	High	n/a	High	3	0.00214592	0.0841914	1.95156	16.21	16.21
FALSE	Medium	[R].GSTRTVEEKSDLTQYTSCMCLEK.[G]	2xDimedone [C18; C20]; 1xOxidation [M19]	1	P54965 [264-286]		2	2901.32	n/a	n/a	n/a	Medium	Medium	6	0.0303295	1	-12.7425	3.85	3.85
FALSE	Medium	[K].SDLTQYTSCMCLEK.[G]	2xDimedone [C9; C11]; 1xOxidation [M10]	1	P54965 [273-286]		0	1913.82	n/a	Medium	n/a	n/a	Medium	3	0.0224008	1	-2.22119	14.56	14.56

## Sheet: PeptideGroups_sulfenic
Checked	Confidence	Annotated Sequence	Modifications	# PSMs	Positions in Master Proteins	Modifications in Master Proteins	# Missed Cleavages	Theo. MH+ [Da]	Found in Sample: F1: Control	Found in Sample: F2: Sample	Found in Sample: F3: Sample	Found in Sample: F4: Sample	Confidence (by Search Engine): A MS Amanda 3.0	Amanda Score (by Search Engine): A MS Amanda 3.0	CharmeRT Combined Score (by Search Engine): A MS Amanda 3.0
FALSE	High	[-].MCTGLALETK.[D]	1xMet-loss [N-Term]	85	P54965 [1-10]	P54965 1xMet-loss [N-Term]	0	935.487	High	High	High	High	High	191	191
FALSE	High	[-].MCTGLALETK.[D]	1xMet-loss [N-Term]; 1xCarbamidomethyl [C2]	7	P54965 [1-10]	P54965 1xMet-loss [N-Term]	0	992.508	Low	High	Low	n/a	High	134.03	134.03
FALSE	Medium	[-].MCTGLALETK.[D]		29	P54965 [1-10]		0	1066.53	Low	Medium	Low	Medium	Medium	98.11	98.11
FALSE	High	[-].MCTGLALETK.[D]	1xOxidation [M1]	32	P54965 [1-10]		0	1082.52	Low	Medium	High	Medium	High	195.25	195.25
TRUE	Medium	[-].MCTGLALETK.[D]	1xSulfenic Acid [C2]	22	P54965 [1-10]		0	1082.53	Low	Medium	Medium	Medium	Medium	111.33	111.33
FALSE	Medium	[-].MCTGLALETK.[D]	1xCarbamidomethyl [C2]	9	P54965 [1-10]		0	1123.55	Low	Low	Medium	Low	Medium	90.11	90.11
FALSE	High	[-].MCTGLALETKDGLHLFGR.[N]	1xMet-loss [N-Term]; 1xCarbamidomethyl [C2]	21	P54965 [1-18]	P54965 1xMet-loss [N-Term]	1	1887.97	High	Medium	Low	Low	High	156.89	156.89
FALSE	High	[K].DGLHLFGR.[N]		1216	P54965 [11-18]		0	914.484	High	High	High	High	High	162.94	162.94
FALSE	High	[K].EALKNANIVDIPISENIPNTTLHWMISDITGK.[S]		13	P54965 [121-152]		1	3547.85	Medium	High	High	High	High	212.59	212.59
FALSE	High	[K].NANIVDIPISENIPNTTLHWMISDITGK.[S]		772	P54965 [125-152]		0	3106.59	High	High	High	High	High	221.7	221.7
FALSE	High	[K].NANIVDIPISENIPNTTLHWMISDITGK.[S]	1xOxidation [M21]	529	P54965 [125-152]		0	3122.58	High	High	High	High	High	183.37	183.37
FALSE	High	[K].SIVVEQTK.[E]		80	P54965 [153-160]		0	903.515	High	Medium	High	High	High	163.16	163.16
FALSE	High	[K].EKLNVFDNNIGVLTNSPTFDWHVANLNQYVGLR.[Y]		36	P54965 [161-193]		1	3787.92	High	High	High	High	High	220.19	220.19
FALSE	High	[K].LNVFDNNIGVLTNSPTFDWHVANLNQYVGLR.[Y]		71	P54965 [163-193]		0	3530.78	High	High	High	Low	High	267.88	267.88
FALSE	High	[R].NMDIEYSFNQSIIFIPR.[N]		289	P54965 [19-35]		0	2087.03	High	High	High	High	High	302.16	302.16
FALSE	High	[R].NMDIEYSFNQSIIFIPR.[N]	1xOxidation [M2]	33	P54965 [19-35]		0	2103.02	High	High	High	High	High	179.28	179.28
FALSE	High	[R].YNQVPEFK.[L]		750	P54965 [194-201]		0	1024.51	High	High	High	High	High	135.18	135.18
FALSE	High	[R].YNQVPEFKLGDQSLTALGQGTGLVGLPGDFTPASR.[F]		20	P54965 [194-228]		1	3633.85	High	High	High	High	High	191.05	191.05
FALSE	High	[M].CTGLALETK.[D]		101	P54965 [2-10]		0	935.487	High	High	High	High	High	191	191
FALSE	High	[M].CTGLALETK.[D]	1xCarbamidomethyl [C1]	9	P54965 [2-10]		0	992.508	Low	High	Low	Low	High	138.58	138.58
FALSE	High	[M].CTGLALETK.[D]	1xAcetyl [N-Term]; 1xCarbamidomethyl [C1]	41	P54965 [2-10]	P54965 1xAcetyl [N-Term]	0	1034.52	High	High	High	Medium	High	170.04	170.04
FALSE	High	[M].CTGLALETKDGLHLFGR.[N]	1xCarbamidomethyl [C1]	19	P54965 [2-18]		1	1887.97	High	Medium	Low	Low	High	158.91	158.91
FALSE	Medium	[M].CTGLALETKDGLHLFGR.[N]	1xAcetyl [N-Term]; 1xSulfenic Acid [C1]	14	P54965 [2-18]	P54965 1xAcetyl [N-Term]	1	1888.96	Medium	Low	Low	Low	Medium	92.41	92.41
FALSE	High	[M].CTGLALETKDGLHLFGR.[N]	1xAcetyl [N-Term]; 1xCarbamidomethyl [C1]	14	P54965 [2-18]	P54965 1xAcetyl [N-Term]	1	1929.99	High	High	High	High	High	224.4	224.4
FALSE	High	[K].LGDQSLTALGQGTGLVGLPGDFTPASR.[F]		1519	P54965 [202-228]		0	2628.36	High	High	High	High	High	318.08	318.08
FALSE	High	[K].LGDQSLTALGQGTGLVGLPGDFTPASRFIR.[V]		4	P54965 [202-231]		1	3044.62	High	n/a	High	Medium	High	170.29	170.29
FALSE	Medium	[R].VAFLRDAMIK.[N]		8	P54965 [232-241]		1	1163.66	Medium	Low	Low	Medium	Medium	98.43	98.43
FALSE	High	[R].DAMIKNDKDSIDLIEFFHILNNVAMVR.[G]		68	P54965 [237-263]		2	3161.61	High	High	High	High	High	324.95	324.95
FALSE	High	[R].DAMIKNDKDSIDLIEFFHILNNVAMVR.[G]	1xOxidation [M25]	72	P54965 [237-263]		2	3177.61	High	Low	High	Medium	High	172.75	172.75
FALSE	High	[R].DAMIKNDKDSIDLIEFFHILNNVAMVR.[G]	2xOxidation [M3; M25]	71	P54965 [237-263]		2	3193.6	High	Medium	High	Low	High	172.74	172.74
FALSE	High	[K].NDKDSIDLIEFFHILNNVAMVR.[G]		203	P54965 [242-263]		1	2603.33	High	High	High	High	High	297.68	297.68
FALSE	High	[K].NDKDSIDLIEFFHILNNVAMVR.[G]	1xOxidation [M20]	146	P54965 [242-263]		1	2619.32	High	High	High	High	High	235.53	235.53
FALSE	High	[K].DSIDLIEFFHILNNVAMVR.[G]		24	P54965 [245-263]		0	2246.16	High	High	High	High	High	278.27	278.27
FALSE	High	[K].DSIDLIEFFHILNNVAMVR.[G]	1xOxidation [M17]	66	P54965 [245-263]		0	2262.16	High	High	High	High	High	269.14	269.14
FALSE	Medium	[R].TVEEKSDLTQYTSCMCLEK.[G]		8	P54965 [268-286]		1	2207.99	Low	Low	Medium	Low	Medium	93.38	93.38
FALSE	High	[R].TVEEKSDLTQYTSCMCLEK.[G]	2xCarbamidomethyl [C14; C16]	279	P54965 [268-286]		1	2322.03	High	High	High	High	High	338.96	338.96
FALSE	High	[R].TVEEKSDLTQYTSCMCLEK.[G]	2xCarbamidomethyl [C14; C16]; 1xOxidation [M15]	153	P54965 [268-286]		1	2338.02	High	High	High	High	High	340.59	340.59
FALSE	High	[K].SDLTQYTSCMCLEK.[G]	1xSulfenic Acid [C]	5	P54965 [273-286]		0	1637.69	Low	High	n/a	n/a	High	170.32	170.32
FALSE	High	[K].SDLTQYTSCMCLEK.[G]	1xCarbamidomethyl [C]	53	P54965 [273-286]		0	1678.71	High	Medium	Medium	Low	High	125.51	125.51
FALSE	High	[K].SDLTQYTSCMCLEK.[G]	1xSulfenic Acid [C]; 1xCarbamidomethyl [C]	75	P54965 [273-286]		0	1694.71	High	Medium	High	High	High	140.42	140.42
FALSE	High	[K].SDLTQYTSCMCLEK.[G]	1xSulfenic Acid [C9]; 1xOxidation [M10]; 1xCarbamidomethyl [C11]	114	P54965 [273-286]		0	1710.71	Medium	Medium	High	High	High	125.93	125.93
FALSE	High	[K].SDLTQYTSCMCLEK.[G]	2xCarbamidomethyl [C9; C11]	1169	P54965 [273-286]		0	1735.73	High	High	High	High	High	281.37	281.37
FALSE	High	[K].SDLTQYTSCMCLEK.[G]	2xCarbamidomethyl [C9; C11]; 1xOxidation [M10]	604	P54965 [273-286]		0	1751.73	High	High	High	High	High	245.12	245.12
FALSE	High	[K].SDLTQYTSCMCLEK.[G]	1xSulfenic Acid [C11]; 1xOxidation [M10]; 1xDimedone [C9]	38	P54965 [273-286]		0	1791.75	Medium	Low	High	Medium	High	125.37	125.37
FALSE	Medium	[K].SDLTQYTSCMCLEK.[G]	1xDimedone [C9]; 1xCarbamidomethyl [C11]	6	P54965 [273-286]		0	1816.78	Low	Low	Medium	Low	Medium	105.06	105.06
FALSE	Medium	[K].SDLTQYTSCMCLEKGIYYYNTYENNQINAIDMNK.[E]	2xCarbamidomethyl [C9; C11]	1	P54965 [273-306]		1	4157.82	Medium	n/a	n/a	n/a	Medium	92.09	92.09
FALSE	High	[K].GIYYYNTYENNQINAIDMNK.[E]		82	P54965 [287-306]		0	2441.11	High	High	High	High	High	351.74	351.74
FALSE	High	[K].GIYYYNTYENNQINAIDMNK.[E]	1xOxidation [M18]	70	P54965 [287-306]		0	2457.1	High	High	High	High	High	271.45	271.45
FALSE	High	[K].GIYYYNTYENNQINAIDMNKENLDGNEIK.[T]		208	P54965 [287-315]		1	3453.59	High	High	High	High	High	302.29	302.29
FALSE	High	[K].GIYYYNTYENNQINAIDMNKENLDGNEIK.[T]	1xOxidation [M18]	133	P54965 [287-315]		1	3469.59	High	High	High	High	High	288.08	288.08
FALSE	High	[K].SNKKELTTKYAVLGMGTIFDDYPTFADGMNEK.[G]		11	P54965 [43-74]		3	3584.73	Medium	High	Low	High	High	140.65	140.65
FALSE	Medium	[K].ELTTKYAVLGMGTIFDDYPTFADGMNEK.[G]	1xOxidation [M11]	11	P54965 [47-74]		1	3143.46	Low	Low	Low	Medium	Medium	99.62	99.62
FALSE	High	[K].YAVLGMGTIFDDYPTFADGMNEK.[G]		869	P54965 [52-74]		0	2555.15	High	High	High	High	High	342.79	342.79
FALSE	High	[K].YAVLGMGTIFDDYPTFADGMNEK.[G]	1xOxidation [M]	959	P54965 [52-74]		0	2571.14	High	High	High	High	High	309.64	309.64
FALSE	High	[K].YAVLGMGTIFDDYPTFADGMNEK.[G]	2xOxidation [M6; M20]	449	P54965 [52-74]		0	2587.14	High	High	High	High	High	270.98	270.98
FALSE	High	[K].GLGCAGLNFPVYVSYSK.[E]		34	P54965 [75-91]		0	1774.88	High	High	High	High	High	234.37	234.37
FALSE	High	[K].GLGCAGLNFPVYVSYSK.[E]	1xCarbamidomethyl [C4]	1296	P54965 [75-91]		0	1831.9	High	High	High	High	High	351.24	351.24
FALSE	High	[K].GLGCAGLNFPVYVSYSKEDIEGK.[T]	1xCarbamidomethyl [C4]	674	P54965 [75-97]		1	2503.22	High	High	High	High	High	283.69	283.69
FALSE	High	[K].GLGCAGLNFPVYVSYSKEDIEGK.[T]	1xDimedone [C4]	6	P54965 [75-97]		1	2584.26	n/a	High	High	Low	High	244.56	244.56
FALSE	High	[K].EDIEGKTNIPVYNFLLWVLANFSSVEEVKEALK.[N]		2	P54965 [92-124]		2	3794.99	High	n/a	n/a	n/a	High	177.26	177.26
FALSE	High	[K].TNIPVYNFLLWVLANFSSVEEVK.[E]		20	P54965 [98-120]		0	2682.42	High	High	High	Low	High	316.3	316.3
FALSE	High	[K].TNIPVYNFLLWVLANFSSVEEVKEALK.[N]		17	P54965 [98-124]		1	3123.68	High	High	High	Medium	High	234.68	234.68
