# Supplementary material for: Chemical Proteomics Reveals Regulation of Bile Salt Hydrolases via Oxidative Post-translational Modifications
Source: J Am Chem Soc. 2026 Jan 29;148(5):5378–86. doi: 10.1021/jacs.5c18912 (PMC12903841; doi:10.1021/jacs.5c18912)
Supplement: Supplementary file 3 [file ja5c18912_si_003.xlsx]

## Sheet: BF-peptide
Peptide	Prev AA	Next AA	Peptide Length	Protein Start	Protein End	Charges	Probability	Spectral Count	Intensity	Assigned Modifications	Observed Modifications	Protein	Protein ID	Entry Name	Gene	Protein Description	Mapped Genes	Mapped Proteins
LGEHNIDVLEGNEQFINAAK	R	I	20	58	77	2, 3, 4	1	182	0			sp|P00761|TRYP_PIG	P00761	TRYP_PIG		Trypsin
IITHPNFNGNTLDNDIMLIK	K	L	20	78	97	2, 3	1	143	0	17M(15.9949)		sp|P00761|TRYP_PIG	P00761	TRYP_PIG		Trypsin
GILGYTEDAVVSTDFR	K	G	16	271	286	2, 3	1	124	0			WP_005785248.1;BF9343_RS04175;type	WP_005785248.1			I glyceraldehyde-3-phosphate dehydrogenase;gap
GILENIIPSSTGAAK	R	A	15	200	214	2, 3	1	112	0			WP_005785248.1;BF9343_RS04175;type	WP_005785248.1			I glyceraldehyde-3-phosphate dehydrogenase;gap
VIEADSLIIATGATAK	K	Y	16	103	118	2, 3	1	109	0			WP_005785383.1;BF9343_RS04490;thioredoxin-disulfide	WP_005785383.1			reductase;trxB
VPTSDVSVVDLTVVLEK	R	A	17	234	250	2, 3	1	90	0			WP_005785248.1;BF9343_RS04175;type	WP_005785248.1			I glyceraldehyde-3-phosphate dehydrogenase;gap
LTAEMDPANLK	R	W	11	75	85	2	1	85	0	5M(15.9949)		WP_005785248.1;BF9343_RS04175;type	WP_005785248.1			I glyceraldehyde-3-phosphate dehydrogenase;gap
VVSWYDNEWGYSNK	K	V	14	309	322	2, 3	1	77	0			WP_005785248.1;BF9343_RS04175;type	WP_005785248.1			I glyceraldehyde-3-phosphate dehydrogenase;gap
AGISLDSNFAK	K	V	11	298	308	2	1	74	0			WP_005785248.1;BF9343_RS04175;type	WP_005785248.1			I glyceraldehyde-3-phosphate dehydrogenase;gap
VATVSLPR	R	S	8	108	115	2	0.9978	74	0			sp|P00761|TRYP_PIG	P00761	TRYP_PIG		Trypsin
AATMAEINAAMK	K	E	12	251	262	2, 3	1	73	0	11M(15.9949), 4M(15.9949)		WP_005785248.1;BF9343_RS04175;type	WP_005785248.1			I glyceraldehyde-3-phosphate dehydrogenase;gap
FEGEVAVEDGALIVNGNK	R	I	18	55	72	2, 3	1	63	0			WP_005785248.1;BF9343_RS04175;type	WP_005785248.1			I glyceraldehyde-3-phosphate dehydrogenase;gap
DSTPMFVYGVNHTSYAGQDIISNASCTTNCLAPIAK	K	V	36	126	161	3, 4, 5	1	60	0	26C(57.0214), 30C(57.0214), 5M(15.9949)		WP_005785248.1;BF9343_RS04175;type	WP_005785248.1			I glyceraldehyde-3-phosphate dehydrogenase;gap
FGIATASDLGQAPYK	R	I	15	81	95	2, 3	1	55	0			WP_005785383.1;BF9343_RS04490;thioredoxin-disulfide	WP_005785383.1			reductase;trxB
GLMTTVHAATATQK	K	T	14	172	185	2, 3	1	55	0	3M(15.9949)		WP_005785248.1;BF9343_RS04175;type	WP_005785248.1			I glyceraldehyde-3-phosphate dehydrogenase;gap
YPVYDAAQR	R	D	9	114	122	2	1	54	0			WP_005797284.1;BF9343_RS06950;choloylglycine	WP_005797284.1			hydrolase family protein;NA
MVPPPLAFDVLDGVMK	R	E	16	209	224	2, 3	1	47	0	15M(15.9949), 1M(15.9949)		WP_005798895.1;BF9343_RS15055;class	WP_005798895.1			II fructose-bisphosphate aldolase;NA
NFGNDIQIVGINDLLDAEYLAYMLK	K	Y	25	23	47	2, 3, 4	1	47	0	23M(15.9949)		WP_005785248.1;BF9343_RS04175;type	WP_005785248.1			I glyceraldehyde-3-phosphate dehydrogenase;gap
FAELFAGR	K	Y	8	257	264	2	0.9999	43	0			WP_010992831.1;BF9343_RS09715;NAD(P)-dependent	WP_010992831.1			oxidoreductase;NA
MGAQTAEANINAGIAAAR	K	Q	18	272	289	2, 3	1	41	0	1M(15.9949)		WP_010992831.1;BF9343_RS09715;NAD(P)-dependent	WP_010992831.1			oxidoreductase;NA
TYGGHGEQMAVFASTTK	R	V	17	176	192	2, 3	1	40	0	9M(15.9949)		WP_010992065.1;BF9343_RS02275;malate	WP_010992065.1			dehydrogenase;NA
GNAEIAAQFGK	K	D	11	98	108	2	1	39	0			WP_010992065.1;BF9343_RS02275;malate	WP_010992065.1			dehydrogenase;NA
YAVSNMSDVSAAIAEK	K	N	16	227	242	2	1	39	0	6M(15.9949)		WP_005791878.1;BF9343_RS18870;beta-ketoacyl-ACP	WP_005791878.1			synthase III;NA
SSFQSPAYLSIEMIAAAMGGQPFR	R	W	24	233	256	2, 3	1	38	0	13M(15.9949), 18M(15.9949)		WP_010992065.1;BF9343_RS02275;malate	WP_010992065.1			dehydrogenase;NA
VIGMGGALDSSR	R	F	12	141	152	2	1	38	0	4M(15.9949)		WP_005791692.1;BF9343_RS18145;malate	WP_005791692.1			dehydrogenase;mdh
LSSPATLNSR	K	V	10	98	107	2	0.9999	36	0			sp|P00761|TRYP_PIG	P00761	TRYP_PIG		Trypsin
YMAQGAVEYAK	R	E	11	70	80	2	1	36	0	2M(15.9949)		WP_005798895.1;BF9343_RS15055;class	WP_005798895.1			II fructose-bisphosphate aldolase;NA
TLHPDNMAAGPASYGMTDTMGR	R	M	22	268	289	3	1	35	0	16M(15.9949), 20M(15.9949), 7M(15.9949)		WP_005780364.1;BF9343_RS14590;GGGtGRT	WP_005780364.1			protein;NA
FQVAQTMEEATK	R	M	12	360	371	2	1	34	0	7M(15.9949)		WP_005777701.1;BF9343_RS11105;ADP-forming	WP_005777701.1			succinate--CoA ligase subunit beta;sucC
HGFVGLAVEQK	K	E	11	79	89	2, 3	1	33	0			WP_005797284.1;BF9343_RS06950;choloylglycine	WP_005797284.1			hydrolase family protein;NA
LNEVVASTMVGGATLTK	K	L	17	204	220	2, 3	1	33	0	9M(15.9949)		WP_005791692.1;BF9343_RS18145;malate	WP_005791692.1			dehydrogenase;mdh
AANMPEQMIQNIAK	K	G	14	268	281	2	1	31	0	4M(15.9949), 8M(15.9949)		WP_005791746.1;BF9343_RS18295;translation	WP_005791746.1			elongation factor Ts;tsf
LYGGNPANFLDIGGSSNPVK	K	V	20	271	290	2, 3	1	30	0			WP_005777701.1;BF9343_RS11105;ADP-forming	WP_005777701.1			succinate--CoA ligase subunit beta;sucC
GGGGGGYGSGGSSYGSGGGSYGSGGGGGGGR	R	G	31	519	549	2, 3	1	29	0			sp|P04264|K2C1_HUMAN	P04264	K2C1_HUMAN	KRT1	Keratin, type II cytoskeletal 1
TAQAVAGIAEPK	R	V	12	196	207	2	1	29	0			WP_005796541.1;BF9343_RS01970;phosphate	WP_005796541.1			acetyltransferase;pta
YITDIMPAANTK	K	F	12	245	256	2, 3	1	28	0	6M(15.9949)		WP_010992831.1;BF9343_RS09715;NAD(P)-dependent	WP_010992831.1			oxidoreductase;NA
FLEQQNQVLQTK	R	W	12	200	211	2, 3	1	26	0			sp|P04264|K2C1_HUMAN	P04264	K2C1_HUMAN	KRT1	Keratin, type II cytoskeletal 1	KRT2	sp|P35908|K22E_HUMAN
IADAFSNDANTK	K	F	12	292	303	2	1	26	0			WP_005789299.1;BF9343_RS14905;phosphoglycerate	WP_005789299.1			kinase;NA
IINVLGSDNK	K	L	10	322	331	2	1	26	0			WP_005798895.1;BF9343_RS15055;class	WP_005798895.1			II fructose-bisphosphate aldolase;NA
LLDQGEAGDNVGLLLR	K	G	16	265	280	2, 3	1	26	0			WP_005782155.1;BF9343_RS19510;elongation	WP_005782155.1			factor Tu;tuf
NSINHNLLANMPK	K	G	13	203	215	2, 3	1	25	0	11M(15.9949)		WP_010992831.1;BF9343_RS09715;NAD(P)-dependent	WP_010992831.1			oxidoreductase;NA
QVAMQVAAMNPIAVDEDGVSEEVK	K	Q	24	176	199	2, 3	1	25	0	4M(15.9949), 9M(15.9949)		WP_005791746.1;BF9343_RS18295;translation	WP_005791746.1			elongation factor Ts;tsf
SFGHGSGLLGLPGDFTPPSR	K	F	20	231	250	2, 3, 4	1	25	0			WP_005797284.1;BF9343_RS06950;choloylglycine	WP_005797284.1			hydrolase family protein;NA
YSPNAIIVVISNPMDTMTYLALK	K	S	23	110	132	2, 3	1	25	0	14M(15.9949), 17M(15.9949)		WP_005791692.1;BF9343_RS18145;malate	WP_005791692.1			dehydrogenase;mdh
AQELQSLTPSGMDGLK	R	F	16	59	74	2, 3	1	24	0	12M(15.9949)		WP_005797284.1;BF9343_RS06950;choloylglycine	WP_005797284.1			hydrolase family protein;NA
AVDSAEELYK	K	T	10	177	186	2	1	24	0			WP_010992831.1;BF9343_RS09715;NAD(P)-dependent	WP_010992831.1			oxidoreductase;NA
LTGMAFR	K	V	7	227	233	2	0.9988	24	0	4M(15.9949)		WP_005785248.1;BF9343_RS04175;type	WP_005785248.1			I glyceraldehyde-3-phosphate dehydrogenase;gap
EELIGVNAGIVK	R	S	12	90	101	2, 3	1	23	0			WP_005791692.1;BF9343_RS18145;malate	WP_005791692.1			dehydrogenase;mdh
VKNEYPQYDVR	R	V	11	240	250	2, 3	0.9995	23	0			WP_005790668.1;BF9343_RS17075;6-phosphofructokinase;pfkA	WP_005790668.1
YIGVIATGYNIIDVAAAK	K	E	18	68	85	2, 3	1	23	0			WP_005786931.1;BF9343_RS09080;D-2-hydroxyacid	WP_005786931.1			dehydrogenase;NA
AKEIIATVSAEK	K	A	12	256	267	2, 3	1	22	0			WP_005791746.1;BF9343_RS18295;translation	WP_005791746.1			elongation factor Ts;tsf
ATFFQLTAPQQPDAK	R	G	15	254	268	2, 3	1	22	0			WP_005797284.1;BF9343_RS06950;choloylglycine	WP_005797284.1			hydrolase family protein;NA
GFGEVVEVASSADANYTFIPK	K	D	21	109	129	2, 3	1	22	0			WP_005794503.1;BF9343_RS09710;3-phosphoserine/phosphohydroxythreonine	WP_005794503.1			transaminase;serC
GLSAGLYYFPNYGR	K	Y	14	100	113	2, 3	1	22	0			WP_005797284.1;BF9343_RS06950;choloylglycine	WP_005797284.1			hydrolase family protein;NA
GQPVSTLLSEEKLNEVVASTMVGGATLTK	K	L	29	192	220	3	1	22	0	21M(15.9949)		WP_005791692.1;BF9343_RS18145;malate	WP_005791692.1			dehydrogenase;mdh
TLEEVLALPMGDATVAQAVTDR	K	T	22	106	127	2, 3	1	22	0	10M(15.9949)		WP_005791746.1;BF9343_RS18295;translation	WP_005791746.1			elongation factor Ts;tsf
YGAVMIDNSSAFR	R	M	13	86	98	2	1	22	0	5M(15.9949)		WP_010992021.1;BF9343_RS01795;aspartate-semialdehyde	WP_010992021.1			dehydrogenase;NA
AAALQPGEVLLLENLR	K	F	16	101	116	2, 3	1	21	0			WP_005789299.1;BF9343_RS14905;phosphoglycerate	WP_005789299.1			kinase;NA
AMDMMQTAQLLGFDTTIVGCTNDYAQTANSDVVVITSGIPR	K	K	41	43	83	3, 4, 5, 6	1	21	0	20C(57.0214), 2M(15.9949), 4M(15.9949), 5M(15.9949)		WP_005791692.1;BF9343_RS18145;malate	WP_005791692.1			dehydrogenase;mdh
DVDKPFLMPVEDVFSITGR	R	G	19	206	224	2, 3	1	21	0	8M(15.9949)		WP_005782155.1;BF9343_RS19510;elongation	WP_005782155.1			factor Tu;tuf
LAIEGGCNAVASTFGNLGAVAR	K	K	22	100	121	2, 3	1	21	0	7C(57.0214)		WP_010993259.1;BF9343_RS14815;class	WP_010993259.1			I fructose-bisphosphate aldolase;NA
LGAAAIDAIMEDQR	R	N	14	274	287	2, 3	1	21	0	10M(15.9949)		WP_005790668.1;BF9343_RS17075;6-phosphofructokinase;pfkA	WP_005790668.1
LGIPTALTNDANAAAVGEMTYGAAR	R	G	25	108	132	2, 3	1	21	0	19M(15.9949)		WP_005784451.1;BF9343_RS02370;ROK	WP_005784451.1			family protein;NA
NMVTGAAQMDGAIIVVAATDGPMPQTR	K	E	27	91	117	2, 3, 4	1	21	0	23M(15.9949), 2M(15.9949), 9M(15.9949)		WP_005782155.1;BF9343_RS19510;elongation	WP_005782155.1			factor Tu;tuf
VAIVGVSGAVGQEFLR	K	V	16	3	18	2, 3	1	21	0			WP_010992021.1;BF9343_RS01795;aspartate-semialdehyde	WP_010992021.1			dehydrogenase;NA
VPGVFAAGDVADPHYR	K	Q	16	274	289	2, 3	1	21	0			WP_005785383.1;BF9343_RS04490;thioredoxin-disulfide	WP_005785383.1			reductase;trxB
YEELQITAGR	K	H	10	377	386	2	1	21	0			sp|P04264|K2C1_HUMAN	P04264	K2C1_HUMAN	KRT1	Keratin, type II cytoskeletal 1
AVYIGPDNMVITGR	R	T	14	24	37	2, 3	1	20	0	9M(15.9949)		WP_224223215.1;BF9343_RS17295;linear	WP_224223215.1			amide C-N hydrolase;NA
GEGLVLQDNPAEK	K	E	13	264	276	2	1	20	0			WP_010992021.1;BF9343_RS01795;aspartate-semialdehyde	WP_010992021.1			dehydrogenase;NA
MVMTSSSSPGVSLK	K	Q	14	76	89	2	1	20	0	1M(15.9949), 3M(15.9949)		WP_005786497.1;BF9343_RS07630;3-methyl-2-oxobutanoate	WP_005786497.1			dehydrogenase subunit VorB;NA
NFPLDELVLFGSK	R	R	13	24	36	2	1	20	0			WP_010992021.1;BF9343_RS01795;aspartate-semialdehyde	WP_010992021.1			dehydrogenase;NA
SPVILQVSK	K	G	9	49	57	2	0.9998	20	0			WP_005798895.1;BF9343_RS15055;class	WP_005798895.1			II fructose-bisphosphate aldolase;NA
VINIDPR	R	S	7	154	160	2	0.9991	20	0			WP_005797284.1;BF9343_RS06950;choloylglycine	WP_005797284.1			hydrolase family protein;NA
VLMLEADAK	K	F	9	12	20	2	0.9999	20	0	3M(15.9949)		WP_005782229.1;BF9343_RS19285;DNA-directed	WP_005782229.1			RNA polymerase subunit alpha;NA
YQADPLDETK	K	E	10	340	349	2	1	20	0			WP_005797284.1;BF9343_RS06950;choloylglycine	WP_005797284.1			hydrolase family protein;NA
AIEELSHIK	K	T	9	139	147	2, 3	1	19	0			WP_010992021.1;BF9343_RS01795;aspartate-semialdehyde	WP_010992021.1			dehydrogenase;NA
KMGAQTAEANINAGIAAAR	K	Q	19	271	289	2, 3	1	19	0	2M(15.9949)		WP_010992831.1;BF9343_RS09715;NAD(P)-dependent	WP_010992831.1			oxidoreductase;NA
DLGLVNTR	K	D	8	6	13	2	0.9982	18	0			WP_005798895.1;BF9343_RS15055;class	WP_005798895.1			II fructose-bisphosphate aldolase;NA
GLVTGEIK	R	E	8	46	53	2	0.9984	18	0			WP_005790668.1;BF9343_RS17075;6-phosphofructokinase;pfkA	WP_005790668.1
GQPVSTLLSEEK	K	L	12	192	203	2	1	18	0			WP_005791692.1;BF9343_RS18145;malate	WP_005791692.1			dehydrogenase;mdh
GVDIAFTSAGAGTSK	K	E	15	63	77	2, 3	1	18	0			WP_010992021.1;BF9343_RS01795;aspartate-semialdehyde	WP_010992021.1			dehydrogenase;NA
ISAFDVVLPEGIPYK	R	G	15	41	55	2, 3	1	18	0			WP_005785154.1;BF9343_RS03940;phosphoribosylaminoimidazolesuccinocarboxamide	WP_005785154.1			synthase;NA
LRDEVIAMGILPEINK	K	W	16	309	324	2, 3	1	18	0	8M(15.9949)		WP_010992065.1;BF9343_RS02275;malate	WP_010992065.1			dehydrogenase;NA
MDADVPLVVPEVNAADAK	R	D	18	99	116	2, 3	1	18	0	1M(15.9949)		WP_010992021.1;BF9343_RS01795;aspartate-semialdehyde	WP_010992021.1			dehydrogenase;NA
SQYEQLAEQNR	R	K	11	323	333	2	1	18	0			sp|P13645|K1C10_HUMAN	P13645	K1C10_HUMAN	KRT10	Keratin, type I cytoskeletal 10
VAMLSFSTK	K	G	9	208	216	2	1	18	0	3M(15.9949)		WP_005796541.1;BF9343_RS01970;phosphate	WP_005796541.1			acetyltransferase;pta
VGNTLSESGSVAR	R	G	13	153	165	2	1	18	0			WP_005792036.1;BF9343_RS18975;nucleotidyltransferase;NA	WP_005792036.1
VVAVVGGGDTACEEAIYLAGLASK	K	V	24	148	171	2, 3, 4	1	18	0	12C(57.0214)		WP_005785383.1;BF9343_RS04490;thioredoxin-disulfide	WP_005785383.1			reductase;trxB
YLHIPASEIVNCR	K	T	13	163	175	2, 3	1	18	0	12C(57.0214)		WP_010992065.1;BF9343_RS02275;malate	WP_010992065.1			dehydrogenase;NA
DGIDYHAAADLTGQANR	K	L	17	210	226	2, 3	1	17	0			WP_010993259.1;BF9343_RS14815;class	WP_010993259.1			I fructose-bisphosphate aldolase;NA
EIIATVSAEK	K	A	10	258	267	2	0.9996	17	0			WP_005791746.1;BF9343_RS18295;translation	WP_005791746.1			elongation factor Ts;tsf
GAALNAVQIAEYLIK	K	E	15	317	331	2, 3	1	17	0			WP_010992021.1;BF9343_RS01795;aspartate-semialdehyde	WP_010992021.1			dehydrogenase;NA
IITHPNFNGNTLDNDIMLIKLSSPATLNSR	K	V	30	78	107	3, 4	0.9995	17	0	17M(15.9949)		sp|P00761|TRYP_PIG	P00761	TRYP_PIG		Trypsin
INAVITGVGGYVPDYVLTNDEISK	K	M	24	4	27	2, 3	1	17	0			WP_005791878.1;BF9343_RS18870;beta-ketoacyl-ACP	WP_005791878.1			synthase III;NA
IYAAGLDVLSTEPPR	K	A	15	254	268	2, 3	1	17	0			WP_005786931.1;BF9343_RS09080;D-2-hydroxyacid	WP_005786931.1			dehydrogenase;NA
LQLPPEIR	R	K	8	182	189	2	0.9997	17	0			WP_005786931.1;BF9343_RS09080;D-2-hydroxyacid	WP_005786931.1			dehydrogenase;NA
MKDGVMIINTGR	K	G	12	226	237	3	0.9989	17	0	1M(15.9949), 6M(15.9949)		WP_005795327.1;BF9343_RS06425;2-hydroxyacid	WP_005795327.1			dehydrogenase;NA
SLVNLGGSK	R	S	9	66	74	2	0.9985	17	0			sp|P04264|K2C1_HUMAN	P04264	K2C1_HUMAN	KRT1	Keratin, type II cytoskeletal 1
YAGMGVSACATCDGFFYR	K	K	18	128	145	2, 3	1	17	0	12C(57.0214), 4M(15.9949), 9C(57.0214)		WP_005785383.1;BF9343_RS04490;thioredoxin-disulfide	WP_005785383.1			reductase;trxB
YGENEDVTGAVAK	R	E	13	362	374	2	1	17	0			WP_005788268.1;BF9343_RS12760;iron-containing	WP_005788268.1			alcohol dehydrogenase;NA
AAAADTLSDVR	R	K	11	330	340	2	1	16	0			WP_005791788.1;BF9343_RS18425;tryptophan--tRNA	WP_005791788.1			ligase;trpS
CLIIGSGPAGYTAAIYAGR	K	A	19	8	26	2, 3	1	16	0	1C(57.0214)		WP_005785383.1;BF9343_RS04490;thioredoxin-disulfide	WP_005785383.1			reductase;trxB
DTVASGAPINAILLR	R	Y	15	165	179	2, 3	1	16	0			WP_005788150.1;BF9343_RS12485;UDP-glucose	WP_005788150.1			4-epimerase GalE;galE
FSSCGGGGGSFGAGGGFGSR	R	S	20	46	65	2, 3	1	16	0	4C(57.0214)		sp|P04264|K2C1_HUMAN	P04264	K2C1_HUMAN	KRT1	Keratin, type II cytoskeletal 1
GGSGGSHGGGSGFGGESGGSYGGGEEASGSGGGYGGGSGK	R	S	40	580	619	3	1	16	0			sp|P35527|K1C9_HUMAN	P35527	K1C9_HUMAN	KRT9	Keratin, type I cytoskeletal 9
IVELELNADEK	K	A	11	280	290	2	1	16	0			WP_005791692.1;BF9343_RS18145;malate	WP_005791692.1			dehydrogenase;mdh
LGHADAVGPILQGIAR	R	P	16	292	307	2, 3	1	16	0			WP_005796541.1;BF9343_RS01970;phosphate	WP_005796541.1			acetyltransferase;pta
LNHNELLSYPNTYDQVLFGTVK	K	E	22	133	154	2, 3	1	16	0			WP_010993259.1;BF9343_RS14815;class	WP_010993259.1			I fructose-bisphosphate aldolase;NA
LTQDILDAAVANK	K	C	13	91	103	2, 3	1	16	0			WP_005791746.1;BF9343_RS18295;translation	WP_005791746.1			elongation factor Ts;tsf
MIAITANQAIAAK	R	N	13	324	336	2	1	16	0	1M(15.9949)		WP_005796541.1;BF9343_RS01970;phosphate	WP_005796541.1			acetyltransferase;pta
NALTDAEGDFDK	K	A	12	24	35	2	1	16	0			WP_005791746.1;BF9343_RS18295;translation	WP_005791746.1			elongation factor Ts;tsf
NFYNGTSGTELMGK	R	K	14	120	133	2	1	16	0	12M(15.9949)		WP_010992831.1;BF9343_RS09715;NAD(P)-dependent	WP_010992831.1			oxidoreductase;NA
QISNLQQSISDAEQR	K	G	15	418	432	2, 3	1	16	0			sp|P04264|K2C1_HUMAN	P04264	K2C1_HUMAN	KRT1	Keratin, type II cytoskeletal 1
SDIIDAEVLDAAK	R	E	13	56	68	2, 3	1	16	0			WP_010992831.1;BF9343_RS09715;NAD(P)-dependent	WP_010992831.1			oxidoreductase;NA
SVVTGVEMFR	K	K	10	254	263	2	1	16	0	8M(15.9949)		WP_005782155.1;BF9343_RS19510;elongation	WP_005782155.1			factor Tu;tuf
VDNLIITGGMTYTFTK	K	A	16	236	251	2, 3	1	16	0	10M(15.9949)		WP_005789299.1;BF9343_RS14905;phosphoglycerate	WP_005789299.1			kinase;NA
VPEMTPAIVESISER	K	Y	15	265	279	2, 3	1	16	0	4M(15.9949)		WP_005785154.1;BF9343_RS03940;phosphoribosylaminoimidazolesuccinocarboxamide	WP_005785154.1			synthase;NA
YFLSQALGCNANEVEGMVIGGHGDTTMIPLAR	K	L	32	155	186	3, 4	1	16	0	17M(15.9949), 27M(15.9949), 9C(57.0214)		WP_005791692.1;BF9343_RS18145;malate	WP_005791692.1			dehydrogenase;mdh
ADNPLLTAR	R	N	9	269	277	2	0.9996	15	0			WP_005786931.1;BF9343_RS09080;D-2-hydroxyacid	WP_005786931.1			dehydrogenase;NA
ALVTGAAGFIGSYTVK	K	A	16	3	18	2, 3	1	15	0			WP_005799038.1;BF9343_RS15680;NAD-dependent	WP_005799038.1			epimerase/dehydratase family protein;NA
APGSPVAGEANVLIVPSLEVGNISYK	K	L	26	262	287	2, 3	1	15	0			WP_005796541.1;BF9343_RS01970;phosphate	WP_005796541.1			acetyltransferase;pta
DALLENVTVAADGK	R	I	14	302	315	2	1	15	0			WP_005791971.1;BF9343_RS20655;phosphoenolpyruvate	WP_005791971.1			carboxykinase (ATP);pckA
DASLAEINPLVLTPVGTLLAIDAK	K	M	24	185	208	2, 3	1	15	0			WP_005777701.1;BF9343_RS11105;ADP-forming	WP_005777701.1			succinate--CoA ligase subunit beta;sucC
DAVVTAVVNK	K	R	10	301	310	2	0.9998	15	0			WP_010993259.1;BF9343_RS14815;class	WP_010993259.1			I fructose-bisphosphate aldolase;NA
EALANIAATTLENIR	R	D	15	305	319	2, 3	1	15	0			WP_005795327.1;BF9343_RS06425;2-hydroxyacid	WP_005795327.1			dehydrogenase;NA
EFVVEGMNEK	K	G	10	90	99	2	0.9996	15	0	7M(15.9949)		WP_005797284.1;BF9343_RS06950;choloylglycine	WP_005797284.1			hydrolase family protein;NA
EGVDVSITGNSTNPTR	K	F	16	221	236	2, 3	1	15	0			WP_005780364.1;BF9343_RS14590;GGGtGRT	WP_005780364.1			protein;NA
GFGMELYAYDAFCPK	K	D	15	153	167	2, 3	1	15	0	13C(57.0214), 4M(15.9949)		WP_010992831.1;BF9343_RS09715;NAD(P)-dependent	WP_010992831.1			oxidoreductase;NA
IEIIENLLNK	K	V	10	226	235	2, 3	0.9999	15	0			WP_005789299.1;BF9343_RS14905;phosphoglycerate	WP_005789299.1			kinase;NA
INGFTYVQTQFDYFTGELK	R	V	19	170	188	2, 3	1	15	0			WP_005780364.1;BF9343_RS14590;GGGtGRT	WP_005780364.1			protein;NA
KFDHILMAMETSITK	K	E	15	267	281	2, 3, 4	1	15	0	7M(15.9949), 9M(15.9949)		WP_010992065.1;BF9343_RS02275;malate	WP_010992065.1			dehydrogenase;NA
LENEIQTYR	R	S	9	442	450	2	1	15	0			sp|P13645|K1C10_HUMAN	P13645	K1C10_HUMAN	KRT10	Keratin, type I cytoskeletal 10
MFGYLMEK	K	E	8	190	197	2	0.9999	15	0	1M(15.9949), 6M(15.9949)		WP_005789299.1;BF9343_RS14905;phosphoglycerate	WP_005789299.1			kinase;NA
NVSTGDVNVEMNAAPGVDLTQLLNNMR	R	S	27	296	322	2, 3	0.9999	15	0	11M(15.9949), 26M(15.9949)		sp|P13645|K1C10_HUMAN	P13645	K1C10_HUMAN	KRT10	Keratin, type I cytoskeletal 10
SISISVAR	K	G	8	75	82	2	0.9981	15	0			sp|P04264|K2C1_HUMAN	P04264	K2C1_HUMAN	KRT1	Keratin, type II cytoskeletal 1
THNLEPYFESFINNLR	R	R	16	224	239	2, 3	0.9999	15	0			sp|P04264|K2C1_HUMAN	P04264	K2C1_HUMAN	KRT1	Keratin, type II cytoskeletal 1
TLLDIDNTR	K	M	9	225	233	2	0.9998	15	0			sp|P35527|K1C9_HUMAN	P35527	K1C9_HUMAN	KRT9	Keratin, type I cytoskeletal 9
VGINGFGR	K	I	8	4	11	2	0.9997	15	0			WP_005785248.1;BF9343_RS04175;type	WP_005785248.1			I glyceraldehyde-3-phosphate dehydrogenase;gap
WNEVDADVVVESTGFFLTDETAR	K	K	23	86	108	2, 3	1	15	0			WP_005785248.1;BF9343_RS04175;type	WP_005785248.1			I glyceraldehyde-3-phosphate dehydrogenase;gap
DFTYIDDIIAGLMK	R	I	14	232	245	2, 3	1	14	0	13M(15.9949)		WP_005799038.1;BF9343_RS15680;NAD-dependent	WP_005799038.1			epimerase/dehydratase family protein;NA
FGLANGVSYVSTGGGALLEAIEGK	K	V	24	386	409	2, 3	1	14	0			WP_005789299.1;BF9343_RS14905;phosphoglycerate	WP_005789299.1			kinase;NA
GCANTSIYDSK	R	A	11	287	297	2	1	14	0	2C(57.0214)		WP_005785248.1;BF9343_RS04175;type	WP_005785248.1			I glyceraldehyde-3-phosphate dehydrogenase;gap
GPLVNEHDLAEALNNYK	R	I	17	237	253	2, 3	1	14	0			WP_005786931.1;BF9343_RS09080;D-2-hydroxyacid	WP_005786931.1			dehydrogenase;NA
IGEIIGGSER	K	E	10	388	397	2	1	14	0			WP_005799125.1;BF9343_RS18320;asparagine--tRNA	WP_005799125.1			ligase;asnS
IIPTENILIVTNAIYADLVK	K	E	20	52	71	2, 3	1	14	0			WP_005791384.1;BF9343_RS20070;mannose-1-phosphate	WP_005791384.1			guanylyltransferase;NA
ILNEEGLGTSYMAR	R	K	14	47	60	2	1	14	0	12M(15.9949)		WP_005791878.1;BF9343_RS18870;beta-ketoacyl-ACP	WP_005791878.1			synthase III;NA		WP_005789175.1;BF9343_RS14595;ketoacyl-ACP
LFVVDTFCGANEGTR	R	M	15	111	125	2, 3	1	14	0	8C(57.0214)		WP_005791971.1;BF9343_RS20655;phosphoenolpyruvate	WP_005791971.1			carboxykinase (ATP);pckA
LTIVGAAGMIGSNMAQTALMMK	K	L	22	9	30	2, 3	1	14	0	14M(15.9949), 20M(15.9949), 21M(15.9949), 9M(15.9949)		WP_010992065.1;BF9343_RS02275;malate	WP_010992065.1			dehydrogenase;NA
LVVFMNK	K	C	7	131	137	2	0.9957	14	0	5M(15.9949)		WP_005782155.1;BF9343_RS19510;elongation	WP_005782155.1			factor Tu;tuf
MLNLINSIVAR	-	A	11	1	11	2	1	14	0	1M(15.9949)		WP_005796541.1;BF9343_RS01970;phosphate	WP_005796541.1			acetyltransferase;pta
MPMQDWEDLK	R	I	10	207	216	2	1	14	0	1M(15.9949), 3M(15.9949)		WP_010992065.1;BF9343_RS02275;malate	WP_010992065.1			dehydrogenase;NA
MVFDDNALYR	K	H	10	209	218	2	1	14	0	1M(15.9949)		WP_005777701.1;BF9343_RS11105;ADP-forming	WP_005777701.1			succinate--CoA ligase subunit beta;sucC
NAFNIASMSFAPETIYAAIK	R	K	20	238	257	2, 3	1	14	0	8M(15.9949)		WP_005788767.1;BF9343_RS13715;NAD-dependent	WP_005788767.1			epimerase/dehydratase family protein;NA
QLDGLGPNGETIMDYSIYDAIR	K	G	22	21	42	2, 3	1	14	0	13M(15.9949)		WP_005792036.1;BF9343_RS18975;nucleotidyltransferase;NA	WP_005792036.1
SFDSIDNAPEEK	R	E	12	46	57	2	1	14	0			WP_005782155.1;BF9343_RS19510;elongation	WP_005782155.1			factor Tu;tuf
SLADFQLVSYVLAECSTVDEVK	K	E	22	125	146	2, 3	1	14	0	15C(57.0214)		WP_005797284.1;BF9343_RS06950;choloylglycine	WP_005797284.1			hydrolase family protein;NA
SLDLDSIIAEVK	R	A	12	344	355	2, 3	1	14	0			sp|P04264|K2C1_HUMAN	P04264	K2C1_HUMAN	KRT1	Keratin, type II cytoskeletal 1
SQNVSNIIQLGGTILK	K	T	16	57	72	2, 3	1	14	0			WP_005790668.1;BF9343_RS17075;6-phosphofructokinase;pfkA	WP_005790668.1
THIDGGSMFNTPPVLPIYSAMQTLR	K	W	25	222	246	3	1	14	0	21M(15.9949), 8M(15.9949)		WP_005794503.1;BF9343_RS09710;3-phosphoserine/phosphohydroxythreonine	WP_005794503.1			transaminase;serC
TIEWAESVMNCMYVVVPR	R	A	18	41	58	2, 3	1	14	0	11C(57.0214), 12M(15.9949), 9M(15.9949)		WP_005797284.1;BF9343_RS06950;choloylglycine	WP_005797284.1			hydrolase family protein;NA
YFYAEGYQER	R	F	10	224	233	2	0.9986	14	0			WP_005785154.1;BF9343_RS03940;phosphoribosylaminoimidazolesuccinocarboxamide	WP_005785154.1			synthase;NA
AAIEEGIVAGGGVAYIR	R	A	17	405	421	2, 3	1	13	0			WP_005789739.1;BF9343_RS15490;chaperonin	WP_005789739.1			GroEL;groL
AANIMLEAGANSVR	K	A	14	232	245	2, 3	1	13	0	5M(15.9949)		WP_032561331.1;BF9343_RS10740;ribose-phosphate	WP_032561331.1			pyrophosphokinase;NA
CVGILTSGGDAPGMNAAIR	K	A	19	6	24	2, 3	1	13	0	14M(15.9949), 1C(57.0214)		WP_005790668.1;BF9343_RS17075;6-phosphofructokinase;pfkA	WP_005790668.1
DMVDGAPSVVK	K	E	11	89	99	2	1	13	0	2M(15.9949)		WP_005782165.1;BF9343_RS19475;50S	WP_005782165.1			ribosomal protein L7/L12;rplL
EIFSTYGIPVER	K	H	12	10	21	2, 3	1	13	0			WP_005777701.1;BF9343_RS11105;ADP-forming	WP_005777701.1			succinate--CoA ligase subunit beta;sucC
ELPGFPIVLHGSSSVPEEEVATINQFGGALK	K	A	31	225	255	3	1	13	0			WP_005798895.1;BF9343_RS15055;class	WP_005798895.1			II fructose-bisphosphate aldolase;NA
ESGPSAVVDVTDQDMIASVVR	K	E	21	46	66	2, 3	1	13	0	15M(15.9949)		WP_005788767.1;BF9343_RS13715;NAD-dependent	WP_005788767.1			epimerase/dehydratase family protein;NA
EVVQQAYEQVK	K	G	11	12	22	2	1	13	0			WP_005784278.1;BF9343_RS01845;glutaminase	WP_005784278.1			A;glsA
FAFSLFEQAEQANR	K	M	14	156	169	2, 3	1	13	0			WP_005777701.1;BF9343_RS11105;ADP-forming	WP_005777701.1			succinate--CoA ligase subunit beta;sucC
FGIESVSK	R	V	8	65	72	2	0.9998	13	0			WP_005784278.1;BF9343_RS01845;glutaminase	WP_005784278.1			A;glsA
GSLMGAIQGLLLAQYEVLR	R	E	19	213	231	2, 3	1	13	0	4M(15.9949)		WP_005790693.1;BF9343_RS17120;ketol-acid	WP_005790693.1			reductoisomerase;ilvC
GVLIAMNGLILGAESAIK	K	M	18	171	188	2, 3	1	13	0	6M(15.9949)		WP_005791484.1;BF9343_RS19610;L-asparaginase	WP_005791484.1			2;ansB
IEVLFEHNVVGLFGENGVEGMNLVK	K	R	25	197	221	3	1	13	0	21M(15.9949)		WP_005785383.1;BF9343_RS04490;thioredoxin-disulfide	WP_005785383.1			reductase;trxB
IIDDDVLAR	R	L	9	278	286	2	0.9991	13	0			WP_005795327.1;BF9343_RS06425;2-hydroxyacid	WP_005795327.1			dehydrogenase;NA
IYDDPNMSLDLYTR	R	Q	14	185	198	2, 3	1	13	0	7M(15.9949)		WP_005784278.1;BF9343_RS01845;glutaminase	WP_005784278.1			A;glsA
KEPFVTNVGGVIK	R	G	13	225	237	2, 3	1	13	0			WP_005791913.1;BF9343_RS20955;FKBP-type	WP_005791913.1			peptidyl-prolyl cis-trans isomerase;NA
LADDLIGATSDTSCLVGYSSAMR	R	R	23	266	288	2, 3	1	13	0	14C(57.0214), 22M(15.9949)		WP_005791488.1;BF9343_RS19600;aspartate	WP_005791488.1			ammonia-lyase;aspA
LFFVEVMGR	R	D	9	167	175	2	1	13	0	7M(15.9949)		WP_005790668.1;BF9343_RS17075;6-phosphofructokinase;pfkA	WP_005790668.1
MRPEEAQVLIQK	K	M	12	133	144	2, 3	0.9995	13	0	1M(15.9949)		WP_005791913.1;BF9343_RS20955;FKBP-type	WP_005791913.1			peptidyl-prolyl cis-trans isomerase;NA
NALTTLPMGGGK	K	G	12	113	124	2	1	13	0	8M(15.9949)		WP_005790474.1;BF9343_RS16585;NADP-specific	WP_005790474.1			glutamate dehydrogenase;gdhA
QVLANEPVTVEK	R	F	12	174	185	2	0.9999	13	0			WP_010992021.1;BF9343_RS01795;aspartate-semialdehyde	WP_010992021.1			dehydrogenase;NA
TNAENEFVTIK	R	K	11	278	288	2	1	13	0			sp|P04264|K2C1_HUMAN	P04264	K2C1_HUMAN	KRT1	Keratin, type II cytoskeletal 1
VGGNYAASLR	K	A	10	184	193	2	1	13	0			WP_005791729.1;BF9343_RS18235;branched-chain	WP_005791729.1			amino acid aminotransferase;NA
VGIGHGNLAAMLLR	K	E	14	103	116	2, 3	0.9999	13	0	11M(15.9949)		WP_005780364.1;BF9343_RS14590;GGGtGRT	WP_005780364.1			protein;NA
VNPVIPEVMNQIDYK	K	V	15	331	345	2, 3	1	13	0	9M(15.9949)		WP_005791488.1;BF9343_RS19600;aspartate	WP_005791488.1			ammonia-lyase;aspA
VTTELLSDYYFNK	K	Y	13	148	160	2, 3	1	13	0			WP_005788767.1;BF9343_RS13715;NAD-dependent	WP_005788767.1			epimerase/dehydratase family protein;NA
ADLEMQIESLTEELAYLK	K	K	18	267	284	2, 3	1	12	0	5M(15.9949)		sp|P13645|K1C10_HUMAN	P13645	K1C10_HUMAN	KRT10	Keratin, type I cytoskeletal 10
AFVFPGQGAQFVGMGK	K	D	16	3	18	2, 3	1	12	0	14M(15.9949)		WP_005793967.1;BF9343_RS11110;ACP	WP_005793967.1			S-malonyltransferase;fabD
AQLNFGGVTENVVTR	M	E	15	2	16	2, 3	1	12	0			WP_005790693.1;BF9343_RS17120;ketol-acid	WP_005790693.1			reductoisomerase;ilvC
ASANVPSATQFTVACDIR	K	D	18	294	311	2, 3	1	12	0	15C(57.0214)		WP_005797284.1;BF9343_RS06950;choloylglycine	WP_005797284.1			hydrolase family protein;NA
DFINVVDLAK	R	A	10	235	244	2	1	12	0			WP_005788150.1;BF9343_RS12485;UDP-glucose	WP_005788150.1			4-epimerase GalE;galE
DFQAVMDEAVALFK	K	E	14	44	57	2, 3	1	12	0	6M(15.9949)		WP_005794503.1;BF9343_RS09710;3-phosphoserine/phosphohydroxythreonine	WP_005794503.1			transaminase;serC
DVYNINGEQLVMVATDR	R	I	17	24	40	2, 3	1	12	0	12M(15.9949)		WP_005785154.1;BF9343_RS03940;phosphoribosylaminoimidazolesuccinocarboxamide	WP_005785154.1			synthase;NA
EGIDALVVIGGDGSLTGAR	K	I	19	95	113	2, 3	1	12	0			WP_005790668.1;BF9343_RS17075;6-phosphofructokinase;pfkA	WP_005790668.1
GFGMNILAYDLYPDYNFAR	K	E	19	167	185	2, 3	1	12	0	4M(15.9949)		WP_005795327.1;BF9343_RS06425;2-hydroxyacid	WP_005795327.1			dehydrogenase;NA
GGGGSFGYSYGGGSGGGFSASSLGGGFGGGSR	R	G	32	64	95	2, 3	1	12	0			sp|P35527|K1C9_HUMAN	P35527	K1C9_HUMAN	KRT9	Keratin, type I cytoskeletal 9
GLNSSYAIYQDATGR	R	A	15	164	178	2, 3	1	12	0			WP_005790693.1;BF9343_RS17120;ketol-acid	WP_005790693.1			reductoisomerase;ilvC
GMLVTELNAGQMVEDVR	K	L	17	309	325	2, 3	1	12	0	12M(15.9949), 2M(15.9949)		WP_005786497.1;BF9343_RS07630;3-methyl-2-oxobutanoate	WP_005786497.1			dehydrogenase subunit VorB;NA
IFGTIDNTPISSITMGVATILAAK	K	K	24	209	232	2, 3	1	12	0	15M(15.9949)		WP_005788942.1;BF9343_RS14145;glucosamine-6-phosphate	WP_005788942.1			deaminase;NA
IKFEMEQNLR	R	Q	10	241	250	2, 3	0.9972	12	0	5M(15.9949)		sp|P35527|K1C9_HUMAN	P35527	K1C9_HUMAN	KRT9	Keratin, type I cytoskeletal 9
LMAILVDNLK	R	A	10	296	305	2	0.9998	12	0	2M(15.9949)		WP_005786931.1;BF9343_RS09080;D-2-hydroxyacid	WP_005786931.1			dehydrogenase;NA
LNYQIVGR	K	R	8	290	297	2, 3	0.9979	12	0			WP_005788150.1;BF9343_RS12485;UDP-glucose	WP_005788150.1			4-epimerase GalE;galE
MATIIQDLYK	R	A	10	170	179	2	1	12	0	1M(15.9949)		WP_005777701.1;BF9343_RS11105;ADP-forming	WP_005777701.1			succinate--CoA ligase subunit beta;sucC
MEFLTNEK	-	L	8	1	8	2	0.9998	12	0	1M(15.9949)		WP_010992065.1;BF9343_RS02275;malate	WP_010992065.1			dehydrogenase;NA
NNLVSLINLLELMPK	R	H	15	102	116	2, 3	1	12	0	13M(15.9949)		WP_005788150.1;BF9343_RS12485;UDP-glucose	WP_005788150.1			4-epimerase GalE;galE
SLIHVPSPDTIDK	K	I	13	26	38	2, 3	1	12	0			WP_010993259.1;BF9343_RS14815;class	WP_010993259.1			I fructose-bisphosphate aldolase;NA
SLNNQFASFIDK	K	V	12	186	197	2	1	12	0			sp|P04264|K2C1_HUMAN	P04264	K2C1_HUMAN	KRT1	Keratin, type II cytoskeletal 1
SVGEAIVEATK	R	N	11	357	367	2	1	12	0			WP_005789299.1;BF9343_RS14905;phosphoglycerate	WP_005789299.1			kinase;NA
TKVPGVFAAGDVADPHYR	R	Q	18	272	289	2, 3, 4	1	12	0			WP_005785383.1;BF9343_RS04490;thioredoxin-disulfide	WP_005785383.1			reductase;trxB
VLNAEVGASR	K	A	10	244	253	2	1	12	0			WP_005798976.1;BF9343_RS15390;electron	WP_005798976.1			transfer flavoprotein subunit alpha/FixB family protein;NA
VVFINIFGGITR	K	C	12	306	317	2, 3	1	12	0			WP_005777701.1;BF9343_RS11105;ADP-forming	WP_005777701.1			succinate--CoA ligase subunit beta;sucC
AATMAEINAAMKEASEGELK	K	G	20	251	270	2, 3	1	11	0	11M(15.9949), 4M(15.9949)		WP_005785248.1;BF9343_RS04175;type	WP_005785248.1			I glyceraldehyde-3-phosphate dehydrogenase;gap
AGGSVCPPSYFTVDNK	K	M	16	198	213	2	1	11	0	6C(57.0214)		WP_005791878.1;BF9343_RS18870;beta-ketoacyl-ACP	WP_005791878.1			synthase III;NA
DAVVTAVVNKR	K	A	11	301	311	2	0.9968	11	0			WP_010993259.1;BF9343_RS14815;class	WP_010993259.1			I fructose-bisphosphate aldolase;NA
DLDAITER	K	I	8	56	63	2	0.999	11	0			WP_005786245.1;BF9343_RS06560;histidine	WP_005786245.1			decarboxylase%2C pyruvoyl type;NA
DVYDAAVQGDK	K	L	11	225	235	2	1	11	0			WP_005784451.1;BF9343_RS02370;ROK	WP_005784451.1			family protein;NA
GGYAIPAFNFNNMEQMQAIIK	K	A	21	22	42	2, 3	1	11	0	13M(15.9949), 16M(15.9949)		WP_005798895.1;BF9343_RS15055;class	WP_005798895.1			II fructose-bisphosphate aldolase;NA
GLDFVSK	K	S	7	133	139	2	0.9968	11	0			WP_005791384.1;BF9343_RS20070;mannose-1-phosphate	WP_005791384.1			guanylyltransferase;NA
GMFSIMNYMNPLR	K	G	13	208	220	2	1	11	0	2M(15.9949), 6M(15.9949), 9M(15.9949)		WP_005791971.1;BF9343_RS20655;phosphoenolpyruvate	WP_005791971.1			carboxykinase (ATP);pckA
GQLIHTNALIEGLK	R	N	14	238	251	2, 3	1	11	0			WP_005795327.1;BF9343_RS06425;2-hydroxyacid	WP_005795327.1			dehydrogenase;NA
LANNDRDVYQYAQTILEMTIK	K	G	21	62	82	3	1	11	0	18M(15.9949)		WP_005777701.1;BF9343_RS11105;ADP-forming	WP_005777701.1			succinate--CoA ligase subunit beta;sucC
LMGYVLSNMK	R	V	10	222	231	2	1	11	0	2M(15.9949), 9M(15.9949)		WP_005791024.1;BF9343_RS17720;bifunctional	WP_005791024.1			oligoribonuclease/PAP phosphatase NrnA;NA
MVDTNDEWIMTR	K	I	12	28	39	2	1	11	0	10M(15.9949), 1M(15.9949)		WP_005791878.1;BF9343_RS18870;beta-ketoacyl-ACP	WP_005791878.1			synthase III;NA
NILPVLLEAR	K	K	10	278	287	2	0.9989	11	0			WP_005791484.1;BF9343_RS19610;L-asparaginase	WP_005791484.1			2;ansB
NILVIGATGQIGSELTMELR	K	K	20	3	22	2, 3	1	11	0	17M(15.9949)		WP_005788767.1;BF9343_RS13715;NAD-dependent	WP_005788767.1			epimerase/dehydratase family protein;NA
NPAIILADGVIGQMMEK	R	V	17	166	182	2, 3	1	11	0	14M(15.9949), 15M(15.9949)		WP_005786497.1;BF9343_RS07630;3-methyl-2-oxobutanoate	WP_005786497.1			dehydrogenase subunit VorB;NA
NVMAFLAK	K	-	8	307	314	2	0.9993	11	0	3M(15.9949)		WP_005785154.1;BF9343_RS03940;phosphoribosylaminoimidazolesuccinocarboxamide	WP_005785154.1			synthase;NA
NVVLIDDIVDTAGTITK	K	A	17	215	231	2, 3	1	11	0			WP_032561331.1;BF9343_RS10740;ribose-phosphate	WP_032561331.1			pyrophosphokinase;NA
PSTALSADGPLNLYNAVVTAGAK	R	E	23	143	165	2, 3	1	11	0			WP_005791484.1;BF9343_RS19610;L-asparaginase	WP_005791484.1			2;ansB
PYFSVASGGGTGR	K	T	13	255	267	2	1	11	0			WP_005780364.1;BF9343_RS14590;GGGtGRT	WP_005780364.1			protein;NA
SLANQLGCQLEAVVAGTGLK	R	D	20	28	47	2, 3	1	11	0	8C(57.0214)		WP_005798976.1;BF9343_RS15390;electron	WP_005798976.1			transfer flavoprotein subunit alpha/FixB family protein;NA
SVAENLLK	K	Y	8	102	109	2	0.9978	11	0			WP_005791692.1;BF9343_RS18145;malate	WP_005791692.1			dehydrogenase;mdh
TGVGGGVMGVLPGVFGVSAFAPPLDGSGNSVK	K	A	32	264	295	2, 3	1	11	0	8M(15.9949)		WP_005784278.1;BF9343_RS01845;glutaminase	WP_005784278.1			A;glsA
TTLTAAITTVLAK	K	K	13	26	38	2, 3	1	11	0			WP_005782155.1;BF9343_RS19510;elongation	WP_005782155.1			factor Tu;tuf
VFEQALEK	K	Y	8	329	336	2	0.9996	11	0			WP_005791024.1;BF9343_RS17720;bifunctional	WP_005791024.1			oligoribonuclease/PAP phosphatase NrnA;NA
VIETIDYR	K	K	8	108	115	2	0.9997	11	0			WP_005780414.1;BF9343_RS14655;bifunctional	WP_005780414.1			methylenetetrahydrofolate dehydrogenase/methenyltetrahydrofolate cyclohydrolase FolD;folD
YFNPIGAHPTALLGELPNGVPQNLIPYLTQTAIGIR	R	E	36	180	215	3, 4	0.9987	11	0			WP_005788150.1;BF9343_RS12485;UDP-glucose	WP_005788150.1			4-epimerase GalE;galE
AALPTLK	R	K	7	38	44	2	0.9921	10	0			WP_005789299.1;BF9343_RS14905;phosphoglycerate	WP_005789299.1			kinase;NA
AAVDAGFVEHDR	R	Q	12	254	265	2	1	10	0			WP_005798976.1;BF9343_RS15390;electron	WP_005798976.1			transfer flavoprotein subunit alpha/FixB family protein;NA
AFEGADFIYAK	K	N	11	226	236	2	1	10	0			WP_005796520.1;BF9343_RS02050;acetylornithine	WP_005796520.1			carbamoyltransferase;NA
AIIEFPAVAEILSLMK	K	A	16	324	339	2, 3	1	10	0	15M(15.9949)		WP_005789707.1;BF9343_RS15395;acyl-CoA	WP_005789707.1			dehydrogenase family protein;NA
AILAADYK	K	G	8	176	183	2	0.9994	10	0			WP_005798976.1;BF9343_RS15390;electron	WP_005798976.1			transfer flavoprotein subunit alpha/FixB family protein;NA
ANDILGYR	K	I	8	34	41	2	0.9996	10	0			WP_005793967.1;BF9343_RS11110;ACP	WP_005793967.1			S-malonyltransferase;fabD
ANLSPVLYEGIQPGGQLTTTTDVENFPGYPQGISGPQLMEDLR	R	T	43	27	69	3, 4	1	10	0	39M(15.9949)		WP_005785383.1;BF9343_RS04490;thioredoxin-disulfide	WP_005785383.1			reductase;trxB
AVPIVEAMAAMTILDYYLLDR	R	M	21	334	354	2, 3	1	10	0	11M(15.9949), 8M(15.9949)		WP_005790873.1;BF9343_RS17285;chorismate	WP_005790873.1			synthase;aroC
AVYVEEVSR	M	T	9	2	10	2	0.9998	10	0			WP_005790298.1;BF9343_RS16115;IMP	WP_005790298.1			dehydrogenase;NA
CETDFVAQNADFVK	K	L	14	77	90	2, 3	1	10	0	1C(57.0214)		WP_005791746.1;BF9343_RS18295;translation	WP_005791746.1			elongation factor Ts;tsf
ELGLNSETATVFNLK	K	T	15	176	190	2, 3	1	10	0			WP_005791971.1;BF9343_RS20655;phosphoenolpyruvate	WP_005791971.1			carboxykinase (ATP);pckA
EMLEDIAVLTGGVVISEEK	K	G	19	287	305	2, 3	1	10	0	2M(15.9949)		WP_005789739.1;BF9343_RS15490;chaperonin	WP_005789739.1			GroEL;groL
GFSSGSAVVSGGSR	R	R	14	21	34	2	0.9996	10	0			sp|P35908|K22E_HUMAN	P35908	K22E_HUMAN	KRT2	Keratin, type II cytoskeletal 2 epidermal
GGPGLGTIQPSQADYFQTVK	R	G	20	111	130	2, 3	1	10	0			WP_005786497.1;BF9343_RS07630;3-methyl-2-oxobutanoate	WP_005786497.1			dehydrogenase subunit VorB;NA
GKDFQAVMDEAVALFK	R	E	16	42	57	2, 3	1	10	0	8M(15.9949)		WP_005794503.1;BF9343_RS09710;3-phosphoserine/phosphohydroxythreonine	WP_005794503.1			transaminase;serC
GSLGGGFSSGGFSGGSFSR	K	G	19	41	59	2, 3	1	10	0			sp|P13645|K1C10_HUMAN	P13645	K1C10_HUMAN	KRT10	Keratin, type I cytoskeletal 10
GSPIIIAGGYGVGSK	K	E	15	218	232	2, 3	1	10	0			WP_005798976.1;BF9343_RS15390;electron	WP_005798976.1			transfer flavoprotein subunit alpha/FixB family protein;NA
GVLPLASMFEER	K	L	12	96	107	2, 3	1	10	0	8M(15.9949)		WP_005784451.1;BF9343_RS02370;ROK	WP_005784451.1			family protein;NA
HGVQELEIELQSQLSK	R	K	16	375	390	2, 3	1	10	0			sp|P35527|K1C9_HUMAN	P35527	K1C9_HUMAN	KRT9	Keratin, type I cytoskeletal 9
IAIGFGMK	R	V	8	165	172	2	0.9998	10	0	7M(15.9949)		WP_005786931.1;BF9343_RS09080;D-2-hydroxyacid	WP_005786931.1			dehydrogenase;NA
IEISELNR	K	V	8	396	403	2	0.9994	10	0			sp|P04264|K2C1_HUMAN	P04264	K2C1_HUMAN	KRT1	Keratin, type II cytoskeletal 1	KRT2	sp|P35908|K22E_HUMAN
ISISQIK	K	E	7	5	11	2	0.9882	10	0			WP_005784278.1;BF9343_RS01845;glutaminase	WP_005784278.1			A;glsA
KDEAYVLGLQIGSQMAGPQAIK	K	G	22	77	98	2, 3	1	10	0	15M(15.9949)		WP_005791913.1;BF9343_RS20955;FKBP-type	WP_005791913.1			peptidyl-prolyl cis-trans isomerase;NA
KQVFDAELTPK	K	I	11	227	237	2, 3	0.9995	10	0			WP_005784278.1;BF9343_RS01845;glutaminase	WP_005784278.1			A;glsA
LNLATFVTTYMDDYATK	R	L	17	56	72	2, 3	1	10	0	11M(15.9949)		WP_005784276.1;BF9343_RS01840;glutamate	WP_005784276.1			decarboxylase;NA
LVADLLSVAGIDR	K	L	13	113	125	2, 3	1	10	0			WP_032561331.1;BF9343_RS10740;ribose-phosphate	WP_032561331.1			pyrophosphokinase;NA
MKPTLFVLAAGMGSR	-	Y	15	1	15	2, 3	0.9999	10	0	12M(15.9949), 1M(15.9949)		WP_005792036.1;BF9343_RS18975;nucleotidyltransferase;NA	WP_005792036.1
MQTIDNFNFAGK	-	K	12	1	12	2	1	10	0	1M(15.9949)		WP_005789299.1;BF9343_RS14905;phosphoglycerate	WP_005789299.1			kinase;NA
MSGDLSSNVTVSVTSSTISSNVASK	R	A	25	491	515	2, 3	0.9995	10	0	1M(15.9949)		sp|P35908|K22E_HUMAN	P35908	K22E_HUMAN	KRT2	Keratin, type II cytoskeletal 2 epidermal
NPVIISSSGLTNSAAK	K	N	16	15	30	2	1	10	0			WP_010993147.1;BF9343_RS13530;dihydroorotate	WP_010993147.1			dehydrogenase-like protein;NA
NWAAYTGDNYGQILSTDR	K	N	18	237	254	2, 3	1	10	0			WP_005796520.1;BF9343_RS02050;acetylornithine	WP_005796520.1			carbamoyltransferase;NA
QMMGMQPGDVVCTYADTGR	K	L	19	288	306	2, 3	1	10	0	12C(57.0214), 2M(15.9949), 3M(15.9949), 5M(15.9949)		WP_005799038.1;BF9343_RS15680;NAD-dependent	WP_005799038.1			epimerase/dehydratase family protein;NA
SIMQTYGAQVTPSPSMSTR	R	A	19	175	193	2, 3	1	10	0	16M(15.9949), 3M(15.9949)		WP_005795636.1;BF9343_RS05535;TrpB-like	WP_005795636.1			pyridoxal phosphate-dependent enzyme;NA
SLQTLLGHGR	R	L	10	52	61	2	0.999	10	0			WP_010993259.1;BF9343_RS14815;class	WP_010993259.1			I fructose-bisphosphate aldolase;NA
SVTLIMSAAGGMDIEEVAR	R	Q	19	113	131	2, 3	1	10	0	12M(15.9949), 6M(15.9949)		WP_005777701.1;BF9343_RS11105;ADP-forming	WP_005777701.1			succinate--CoA ligase subunit beta;sucC
TLCIDGITANEEK	R	C	13	391	403	2	1	10	0	3C(57.0214)		WP_005791488.1;BF9343_RS19600;aspartate	WP_005791488.1			ammonia-lyase;aspA
TVHVSTYQAASGAGAAAMDELYEQYR	K	Q	26	148	173	3	1	10	0	18M(15.9949)		WP_010992021.1;BF9343_RS01795;aspartate-semialdehyde	WP_010992021.1			dehydrogenase;NA
VEEGFGAIIALK	K	C	12	65	76	2, 3	1	10	0			WP_005791746.1;BF9343_RS18295;translation	WP_005791746.1			elongation factor Ts;tsf
VMELMEAVDTWIPLPPR	K	D	17	189	205	2, 3	1	10	0	2M(15.9949), 5M(15.9949)		WP_005782155.1;BF9343_RS19510;elongation	WP_005782155.1			factor Tu;tuf
VQESGLTEMVFTDSIPYSK	R	K	19	261	279	2, 3	1	10	0	9M(15.9949)		WP_032561331.1;BF9343_RS10740;ribose-phosphate	WP_032561331.1			pyrophosphokinase;NA
VTVVGAGNVGATCANVLAFNEVADEVVMLDVK	K	E	32	4	35	3	1	10	0	13C(57.0214), 28M(15.9949)		WP_005791692.1;BF9343_RS18145;malate	WP_005791692.1			dehydrogenase;mdh
ADMLYAEIDR	K	N	10	265	274	2	0.9999	9	0	3M(15.9949)		WP_005794503.1;BF9343_RS09710;3-phosphoserine/phosphohydroxythreonine	WP_005794503.1			transaminase;serC
ALEESNYELEGK	R	I	12	166	177	2	1	9	0			sp|P13645|K1C10_HUMAN	P13645	K1C10_HUMAN	KRT10	Keratin, type I cytoskeletal 10
ASFYIHAIPQTSDAK	R	I	15	229	243	2, 3	1	9	0			WP_224223215.1;BF9343_RS17295;linear	WP_224223215.1			amide C-N hydrolase;NA
ASGNDIVAPYADEFPGSTFVAGK	R	R	23	283	305	2, 3	1	9	0			WP_005790474.1;BF9343_RS16585;NADP-specific	WP_005790474.1			glutamate dehydrogenase;gdhA
ATLYEVPLLAIVSEIK	K	N	16	115	130	2, 3	1	9	0			WP_010993378.1;BF9343_RS16075;nicotinate	WP_010993378.1			phosphoribosyltransferase;pncB
ATTVPVGEDQEPMIEQAR	R	E	18	148	165	2, 3	1	9	0	13M(15.9949)		WP_005791788.1;BF9343_RS18425;tryptophan--tRNA	WP_005791788.1			ligase;trpS
AVTDVVVTSTNAK	K	Q	13	137	149	2	1	9	0			WP_005802044.1;BF9343_RS21305;quinolinate	WP_005802044.1			synthase NadA;nadA
CGLGEINLPAMQPGSSIMPGK	R	V	21	310	330	2, 3	1	9	0	11M(15.9949), 18M(15.9949), 1C(57.0214)		WP_005791488.1;BF9343_RS19600;aspartate	WP_005791488.1			ammonia-lyase;aspA
DANAIIIR	K	S	8	48	55	2	0.9976	9	0			WP_010992831.1;BF9343_RS09715;NAD(P)-dependent	WP_010992831.1			oxidoreductase;NA
DIANVTGEQIVR	K	I	12	68	79	2	1	9	0			WP_005791484.1;BF9343_RS19610;L-asparaginase	WP_005791484.1			2;ansB
DMADMLLGDIK	R	N	11	429	439	2	1	9	0	2M(15.9949), 5M(15.9949)		WP_005784276.1;BF9343_RS01840;glutamate	WP_005784276.1			decarboxylase;NA
DSFAVLGAELSQMDGK	R	K	16	127	142	2, 3	1	9	0	13M(15.9949)		WP_005792036.1;BF9343_RS18975;nucleotidyltransferase;NA	WP_005792036.1
EIEGAGFELVLLEK	K	Y	14	22	35	2, 3	1	9	0			WP_010992831.1;BF9343_RS09715;NAD(P)-dependent	WP_010992831.1			oxidoreductase;NA
EMAPDLNIDGEMQADAALVPSVGASK	K	A	26	236	261	2, 3	1	9	0	12M(15.9949), 2M(15.9949)		WP_005796541.1;BF9343_RS01970;phosphate	WP_005796541.1			acetyltransferase;pta
EMPIYMQAQPEGADIPVYNIR	K	P	21	111	131	2, 3	1	9	0	2M(15.9949), 6M(15.9949)		WP_005786245.1;BF9343_RS06560;histidine	WP_005786245.1			decarboxylase%2C pyruvoyl type;NA
ESVSAYEAQVK	K	A	11	16	26	2	1	9	0			WP_005790898.1;BF9343_RS17380;glucose-6-phosphate	WP_005790898.1			isomerase;NA
EVGGLNMLPGTNR	K	S	13	209	221	2, 3	1	9	0	7M(15.9949)		WP_224223215.1;BF9343_RS17295;linear	WP_224223215.1			amide C-N hydrolase;NA
FDHILMAMETSITK	K	E	14	268	281	2, 3	1	9	0	6M(15.9949), 8M(15.9949)		WP_010992065.1;BF9343_RS02275;malate	WP_010992065.1			dehydrogenase;NA
FGADIR	R	F	6	75	80	2	0.9847	9	0			WP_005785383.1;BF9343_RS04490;thioredoxin-disulfide	WP_005785383.1			reductase;trxB
GAGAGMLQNIPK	K	M	12	110	121	2	1	9	0	6M(15.9949)		WP_005797153.1;BF9343_RS21200;tRNA	WP_005797153.1			dihydrouridine synthase DusB;dusB
GDILAGVFAGVLNK	K	D	14	116	129	2, 3	1	9	0			WP_005791913.1;BF9343_RS20955;FKBP-type	WP_005791913.1			peptidyl-prolyl cis-trans isomerase;NA
GPFDVVIANINR	K	N	12	209	220	2, 3	1	9	0			WP_005795115.1;BF9343_RS07540;50S	WP_005795115.1			ribosomal protein L11 methyltransferase;prmA
GSYGSGGSSYGSGGGSYGSGGGGGGHGSYGSGSSSGGYR	R	G	39	550	588	3	0.9995	9	0			sp|P04264|K2C1_HUMAN	P04264	K2C1_HUMAN	KRT1	Keratin, type II cytoskeletal 1
GTDTTIGVVEGMQFDR	K	G	16	182	197	2, 3	1	9	0	12M(15.9949)		WP_005789739.1;BF9343_RS15490;chaperonin	WP_005789739.1			GroEL;groL
IDSGSQTIVGVNK	R	Y	13	451	463	2	1	9	0			WP_005790883.1;BF9343_RS17325;methylmalonyl-CoA	WP_005790883.1			mutase;scpA
IILQLPPVESLPSVPLGMAR	R	I	20	241	260	2, 3	1	9	0	18M(15.9949)		WP_010992038.1;BF9343_RS01935;GNAT	WP_010992038.1			family N-acetyltransferase;NA
IVNVIVPNAFPDFLK	K	W	15	53	67	2, 3	1	9	0			WP_005791024.1;BF9343_RS17720;bifunctional	WP_005791024.1			oligoribonuclease/PAP phosphatase NrnA;NA
LANTGYVSILPVDQDIEHTAGASFAPNPIYFDPENIVK	R	L	38	62	99	3, 4	0.9999	9	0			WP_010993259.1;BF9343_RS14815;class	WP_010993259.1			I fructose-bisphosphate aldolase;NA
LEQATIEMLGTADK	K	V	14	309	322	2	1	9	0	8M(15.9949)		WP_005789739.1;BF9343_RS15490;chaperonin	WP_005789739.1			GroEL;groL
LEYFEIVDGNTLQK	R	V	14	237	250	2, 3	1	9	0			WP_005785326.1;BF9343_RS04355;pantoate--beta-alanine	WP_005785326.1			ligase;panC
LIAELNDFLAANAVEFANIK	R	R	20	319	338	2, 3	1	9	0			WP_005788903.1;BF9343_RS14065;diphosphate--fructose-6-phosphate	WP_005788903.1			1-phosphotransferase;NA
LQDYVVMR	K	V	8	412	419	2	0.9985	9	0	7M(15.9949)		WP_005784276.1;BF9343_RS01840;glutamate	WP_005784276.1			decarboxylase;NA
LYTPQEISAMILQK	R	M	14	107	120	2, 3	1	9	0	10M(15.9949)		WP_005785809.1;BF9343_RS05520;molecular	WP_005785809.1			chaperone DnaK;dnaK
MTLDDFR	R	I	7	234	240	2	0.9762	9	0	1M(15.9949)		sp|P35527|K1C9_HUMAN	P35527	K1C9_HUMAN	KRT9	Keratin, type I cytoskeletal 9
NAGVQVIGCPK	K	T	11	188	198	2	0.9999	9	0	9C(57.0214)		WP_005788903.1;BF9343_RS14065;diphosphate--fructose-6-phosphate	WP_005788903.1			1-phosphotransferase;NA
NLDLDSIIAEVK	R	A	12	342	353	2	1	9	0			sp|P35908|K22E_HUMAN	P35908	K22E_HUMAN	KRT2	Keratin, type II cytoskeletal 2 epidermal
NMQDMVEDYR	K	N	10	258	267	2	0.9999	9	0	2M(15.9949), 5M(15.9949)		sp|P04264|K2C1_HUMAN	P04264	K2C1_HUMAN	KRT1	Keratin, type II cytoskeletal 1
NMVADGATDFTECGPGAVLQGLIK	K	K	24	260	283	2, 3	1	9	0	13C(57.0214), 2M(15.9949)		WP_005793967.1;BF9343_RS11110;ACP	WP_005793967.1			S-malonyltransferase;fabD
SEEIFAEVIK	K	N	10	323	332	2	0.9999	9	0			WP_005789299.1;BF9343_RS14905;phosphoglycerate	WP_005789299.1			kinase;NA
SGGGFSSGSAGIINYQR	R	R	17	13	29	2	1	9	0			sp|P04264|K2C1_HUMAN	P04264	K2C1_HUMAN	KRT1	Keratin, type II cytoskeletal 1
SLLQQTFDR	R	F	9	40	48	2	0.9997	9	0			WP_005791384.1;BF9343_RS20070;mannose-1-phosphate	WP_005791384.1			guanylyltransferase;NA
TDFNFPGQK	K	S	9	7	15	2	0.9999	9	0			WP_005785154.1;BF9343_RS03940;phosphoribosylaminoimidazolesuccinocarboxamide	WP_005785154.1			synthase;NA
TINFDNVK	K	Y	8	332	339	2	0.9954	9	0			WP_005797284.1;BF9343_RS06950;choloylglycine	WP_005797284.1			hydrolase family protein;NA
TVAISGFGNVAWGAATK	K	A	17	230	246	2, 3	1	9	0			WP_005790474.1;BF9343_RS16585;NADP-specific	WP_005790474.1			glutamate dehydrogenase;gdhA
VEYNPQEVPLK	K	L	11	96	106	2	1	9	0			WP_009292704.1;BF9343_RS16285;peptide-methionine	WP_009292704.1			(R)-S-oxide reductase MsrB;msrB
VIEAAVEATR	K	K	10	61	70	2	1	9	0			WP_005787799.1;BF9343_RS11665;aminotransferase	WP_005787799.1			class I/II-fold pyridoxal phosphate-dependent enzyme;NA
VLAGKPYFSVASGGGTGR	R	T	18	250	267	2, 3	1	9	0			WP_005780364.1;BF9343_RS14590;GGGtGRT	WP_005780364.1			protein;NA
VLLILGLTK	R	T	9	330	338	2	1	9	0			WP_005791484.1;BF9343_RS19610;L-asparaginase	WP_005791484.1			2;ansB
VLSMYQDPEQR	R	E	11	292	302	2	0.9999	9	0	4M(15.9949)		WP_005791939.1;BF9343_RS20815;tetratricopeptide	WP_005791939.1			repeat protein;NA
VQALEEANNDLENK	K	I	14	171	184	2, 3	1	9	0			sp|P35527|K1C9_HUMAN	P35527	K1C9_HUMAN	KRT9	Keratin, type I cytoskeletal 9
VVTISGPDGYIYDPNGISGEK	K	I	21	254	274	2, 3	1	9	0			WP_005790474.1;BF9343_RS16585;NADP-specific	WP_005790474.1			glutamate dehydrogenase;gdhA
YGSIVATGYDIGTCDGMNEK	K	G	20	73	92	2, 3	1	9	0	14C(57.0214), 17M(15.9949)		WP_224223215.1;BF9343_RS17295;linear	WP_224223215.1			amide C-N hydrolase;NA
AAALSVEVTDEK	K	A	12	182	193	2	0.9998	8	0			WP_005796989.1;BF9343_RS00475;polyprenyl	WP_005796989.1			synthetase family protein;NA
AALNLGMNVIVLDINQGAWK	K	L	20	57	76	2, 3	1	8	0	7M(15.9949)		WP_005796520.1;BF9343_RS02050;acetylornithine	WP_005796520.1			carbamoyltransferase;NA
AEVYILK	K	K	7	307	313	2	0.9897	8	0			WP_005782155.1;BF9343_RS19510;elongation	WP_005782155.1			factor Tu;tuf
AIASHCVMSDPASFR	R	V	15	246	260	2, 3	0.9987	8	0	6C(57.0214), 8M(15.9949)		WP_032561331.1;BF9343_RS10740;ribose-phosphate	WP_032561331.1			pyrophosphokinase;NA
ALYQLQTTLSK	K	I	11	20	30	2	0.9999	8	0			WP_005787827.1;BF9343_RS11730;C4-type	WP_005787827.1			zinc ribbon domain-containing protein;NA
AMENNLLNIYK	K	G	11	284	294	2	1	8	0	2M(15.9949)		WP_005784451.1;BF9343_RS02370;ROK	WP_005784451.1			family protein;NA
AMQFADDMLAK	K	D	11	268	278	2	0.9999	8	0	2M(15.9949), 8M(15.9949)		WP_005787888.1;BF9343_RS11845;tetratricopeptide	WP_005787888.1			repeat protein;NA
AMVPLAEMFGYVTALR	K	T	16	652	667	2, 3	1	8	0	2M(15.9949), 8M(15.9949)		WP_005791539.1;BF9343_RS19425;elongation	WP_005791539.1			factor G;fusA
AQETLEDTLR	K	S	10	320	329	2	0.9999	8	0			WP_005788150.1;BF9343_RS12485;UDP-glucose	WP_005788150.1			4-epimerase GalE;galE
AVEGAATQSVADQEAIQK	K	L	18	27	44	2, 3	1	8	0			WP_005788903.1;BF9343_RS14065;diphosphate--fructose-6-phosphate	WP_005788903.1			1-phosphotransferase;NA
DAAQIISR	K	I	8	162	169	2	0.9991	8	0			WP_005780364.1;BF9343_RS14590;GGGtGRT	WP_005780364.1			protein;NA
DLYETSALAK	K	E	10	19	28	2	0.9999	8	0			WP_005793967.1;BF9343_RS11110;ACP	WP_005793967.1			S-malonyltransferase;fabD
DVIKEPFAVINADDFYGR	K	D	18	109	126	2, 3	1	8	0			WP_005792036.1;BF9343_RS18975;nucleotidyltransferase;NA	WP_005792036.1
DVYQYAQTILEMTIK	R	G	15	68	82	2, 3	1	8	0	12M(15.9949)		WP_005777701.1;BF9343_RS11105;ADP-forming	WP_005777701.1			succinate--CoA ligase subunit beta;sucC
ENFNLLFDLAK	K	V	11	233	243	2	1	8	0			WP_005798976.1;BF9343_RS15390;electron	WP_005798976.1			transfer flavoprotein subunit alpha/FixB family protein;NA
FASFIDK	K	V	7	189	195	2	0.991	8	0			sp|P35908|K22E_HUMAN	P35908	K22E_HUMAN	KRT2	Keratin, type II cytoskeletal 2 epidermal	KRT84	sp|Q9NSB2|KRT84_HUMAN
FLNDMFDK	K	G	8	285	292	2	0.9999	8	0	5M(15.9949)		WP_005799125.1;BF9343_RS18320;asparagine--tRNA	WP_005799125.1			ligase;asnS
FLNSIMQEELEPIR	R	N	14	291	304	2	1	8	0	6M(15.9949)		WP_005791788.1;BF9343_RS18425;tryptophan--tRNA	WP_005791788.1			ligase;trpS
FPGIISNVTPPGGGTTDYAVDIYYSAVK	R	G	28	170	197	2, 3	1	8	0			WP_005788767.1;BF9343_RS13715;NAD-dependent	WP_005788767.1			epimerase/dehydratase family protein;NA
FVEDAIAAVPGLR	K	L	13	224	236	2, 3	1	8	0			WP_005785326.1;BF9343_RS04355;pantoate--beta-alanine	WP_005785326.1			ligase;panC
GAILVNTAR	K	K	9	216	224	2	0.9984	8	0			WP_010992831.1;BF9343_RS09715;NAD(P)-dependent	WP_010992831.1			oxidoreductase;NA
GGGFGGGSSFGGGSGFSGGGFGGGGFGGGR	R	F	30	93	122	2, 3	1	8	0			sp|P35908|K22E_HUMAN	P35908	K22E_HUMAN	KRT2	Keratin, type II cytoskeletal 2 epidermal
GIAYINIPTTLLAMVDASVGGK	R	T	22	110	131	2, 3	1	8	0	14M(15.9949)		WP_005784805.1;BF9343_RS03130;3-dehydroquinate	WP_005784805.1			synthase;aroB
GVDALANAVK	K	V	10	18	27	2	1	8	0			WP_005789739.1;BF9343_RS15490;chaperonin	WP_005789739.1			GroEL;groL
GVSVLELINGFEK	R	A	13	272	284	2, 3	1	8	0			WP_005788150.1;BF9343_RS12485;UDP-glucose	WP_005788150.1			4-epimerase GalE;galE
GVVLLDVTPLSMGIETLGGVMTK	K	L	23	382	404	2, 3	1	8	0	12M(15.9949), 21M(15.9949)		WP_005785809.1;BF9343_RS05520;molecular	WP_005785809.1			chaperone DnaK;dnaK
HNFSAGPSILPR	K	E	12	4	15	2, 3	0.9999	8	0			WP_005794503.1;BF9343_RS09710;3-phosphoserine/phosphohydroxythreonine	WP_005794503.1			transaminase;serC
IDEMSDIVAASPGR	R	K	14	106	119	2	1	8	0	4M(15.9949)		WP_005791024.1;BF9343_RS17720;bifunctional	WP_005791024.1			oligoribonuclease/PAP phosphatase NrnA;NA
IIGTFEEITASVPEK	K	S	15	17	31	2, 3	1	8	0			WP_005791545.1;BF9343_RS19400;50S	WP_005791545.1			ribosomal protein L2;rplB
ILVPSPK	R	V	7	351	357	2	0.9953	8	0			WP_010991949.1;BF9343_RS01105;2%2C3-bisphosphoglycerate-independent	WP_010991949.1			phosphoglycerate mutase;gpmI
IVVLDGYAANPGDLNWDELR	K	T	20	3	22	2, 3	1	8	0			WP_005786931.1;BF9343_RS09080;D-2-hydroxyacid	WP_005786931.1			dehydrogenase;NA
LGIHAYGNVGR	K	N	11	135	145	3	0.9955	8	0			WP_010992831.1;BF9343_RS09715;NAD(P)-dependent	WP_010992831.1			oxidoreductase;NA
LIDGTEFESTYER	K	K	13	212	224	2, 3	1	8	0			WP_005791913.1;BF9343_RS20955;FKBP-type	WP_005791913.1			peptidyl-prolyl cis-trans isomerase;NA
LNDLEDALQQAK	K	E	12	444	455	2	1	8	0			sp|P04264|K2C1_HUMAN	P04264	K2C1_HUMAN	KRT1	Keratin, type II cytoskeletal 1
LTADGTYSNLSK	K	R	12	120	131	2	1	8	0			WP_005791748.1;BF9343_RS18300;30S	WP_005791748.1			ribosomal protein S2;rpsB
LTDINLADIPYYTFK	K	V	15	157	171	2, 3	1	8	0			WP_005795559.1;BF9343_RS05975;glycine	WP_005795559.1			cleavage system aminomethyltransferase GcvT;gcvT
LTPEQYAVTQK	K	N	11	227	237	2	1	8	0			WP_009292704.1;BF9343_RS16285;peptide-methionine	WP_009292704.1			(R)-S-oxide reductase MsrB;msrB
LVLDPLYLGCLIIK	K	S	14	103	116	2, 3	1	8	0	10C(57.0214)		WP_005796541.1;BF9343_RS01970;phosphate	WP_005796541.1			acetyltransferase;pta
MKEEGYGEYLK	K	L	11	346	356	2, 3	0.9999	8	0	1M(15.9949)		WP_009292704.1;BF9343_RS16285;peptide-methionine	WP_009292704.1			(R)-S-oxide reductase MsrB;msrB
NEIGAFAPAASVLIETEFLR	K	T	20	141	160	2, 3	1	8	0			WP_005784805.1;BF9343_RS03130;3-dehydroquinate	WP_005784805.1			synthase;aroB
NMIVTDDVIESPQSIVIPEAANR	R	E	23	280	302	2, 3	1	8	0	2M(15.9949)		WP_005796520.1;BF9343_RS02050;acetylornithine	WP_005796520.1			carbamoyltransferase;NA
PVTHTVPLATVLTLPATGSEMNSGAVISR	R	H	29	123	151	3	1	8	0	21M(15.9949)		WP_005788268.1;BF9343_RS12760;iron-containing	WP_005788268.1			alcohol dehydrogenase;NA
QVLDNLTMEK	R	S	10	262	271	2	0.9997	8	0	8M(15.9949)		sp|P35527|K1C9_HUMAN	P35527	K1C9_HUMAN	KRT9	Keratin, type I cytoskeletal 9
SAGNFAQLTSR	R	E	11	157	167	2	1	8	0			WP_005791545.1;BF9343_RS19400;50S	WP_005791545.1			ribosomal protein L2;rplB
SCIDSGFSSVMIDGSHLPYDENVALTK	K	K	27	104	130	2, 3	1	8	0	11M(15.9949), 2C(57.0214)		WP_005798895.1;BF9343_RS15055;class	WP_005798895.1			II fructose-bisphosphate aldolase;NA
SLMQLAEDMGMK	K	V	12	249	260	2	1	8	0	11M(15.9949), 3M(15.9949), 9M(15.9949)		WP_005791729.1;BF9343_RS18235;branched-chain	WP_005791729.1			amino acid aminotransferase;NA
SNKPVVLVGAMRPSTALSADGPLNLYNAVVTAGAK	K	E	35	131	165	3, 4	1	8	0	11M(15.9949)		WP_005791484.1;BF9343_RS19610;L-asparaginase	WP_005791484.1			2;ansB
SVDPSVTEEVNK	K	M	12	391	402	2	1	8	0			WP_005785453.1;BF9343_RS04665;hypothetical	WP_005785453.1			protein;NA
TCEETQPICFENAK	K	W	14	46	59	2, 3	1	8	0	2C(57.0214), 9C(57.0214)		WP_005780364.1;BF9343_RS14590;GGGtGRT	WP_005780364.1			protein;NA
TFIFIADAQALTDNIDNPEK	K	V	20	41	60	2, 3	1	8	0			WP_005791788.1;BF9343_RS18425;tryptophan--tRNA	WP_005791788.1			ligase;trpS
TLLEGEESR	R	M	9	484	492	2	0.9904	8	0			sp|P04264|K2C1_HUMAN	P04264	K2C1_HUMAN	KRT1	Keratin, type II cytoskeletal 1
TLLMIFFNSSLR	K	T	12	38	49	2	1	8	0	4M(15.9949)		WP_005796520.1;BF9343_RS02050;acetylornithine	WP_005796520.1			carbamoyltransferase;NA
TTPSIVAFVDGGER	R	K	14	35	48	2, 3	1	8	0			WP_005785809.1;BF9343_RS05520;molecular	WP_005785809.1			chaperone DnaK;dnaK
VDYLLAVGGGSVIDGTK	K	L	17	86	102	2, 3	1	8	0			WP_005788268.1;BF9343_RS12760;iron-containing	WP_005788268.1			alcohol dehydrogenase;NA
VEGSTLIVNMK	R	S	11	84	94	2	1	8	0	10M(15.9949)		WP_010993251.1;BF9343_RS14715;DUF2807	WP_010993251.1			domain-containing protein;NA
VQSALLEAMQER	K	Q	12	128	139	2	1	8	0	9M(15.9949)		WP_005787927.1;BF9343_RS11895;AAA	WP_005787927.1			family ATPase;NA
VSSEDEALGIK	K	A	11	115	125	2	1	8	0			WP_005785453.1;BF9343_RS04665;hypothetical	WP_005785453.1			protein;NA
YCINSASLR	R	F	9	331	339	2	0.9999	8	0	2C(57.0214)		WP_009292704.1;BF9343_RS16285;peptide-methionine	WP_009292704.1			(R)-S-oxide reductase MsrB;msrB
YICIYGGAQK	K	N	10	181	190	2	1	8	0	3C(57.0214)		WP_005794503.1;BF9343_RS09710;3-phosphoserine/phosphohydroxythreonine	WP_005794503.1			transaminase;serC
YIELFENITGEK	R	F	12	280	291	2	1	8	0			WP_005785154.1;BF9343_RS03940;phosphoribosylaminoimidazolesuccinocarboxamide	WP_005785154.1			synthase;NA
AAIGIPEEELR	K	K	11	256	266	2	0.9999	7	0			WP_005798895.1;BF9343_RS15055;class	WP_005798895.1			II fructose-bisphosphate aldolase;NA
AANQILTDEVADLILLGNPEEINAAAAK	K	W	28	32	59	2, 3	1	7	0			WP_005796541.1;BF9343_RS01970;phosphate	WP_005796541.1			acetyltransferase;pta
ACGADVPFAENPAAIYAATR	K	N	20	235	254	2, 3	1	7	0	2C(57.0214)		WP_005790898.1;BF9343_RS17380;glucose-6-phosphate	WP_005790898.1			isomerase;NA
ALDEEIAEFLMIGDSAILQK	R	Y	20	40	59	2, 3	1	7	0	11M(15.9949)		WP_005791349.1;BF9343_RS20135;phosphate	WP_005791349.1			acyltransferase;NA
ANEVASMQIIGDVK	K	G	14	199	212	2	1	7	0	7M(15.9949)		WP_032561331.1;BF9343_RS10740;ribose-phosphate	WP_032561331.1			pyrophosphokinase;NA
AVGESVEKPLLYYR	K	N	14	88	101	2, 3	1	7	0			WP_005788150.1;BF9343_RS12485;UDP-glucose	WP_005788150.1			4-epimerase GalE;galE
AVIEALSNSFTWLQEK	R	K	16	88	103	2, 3	1	7	0			WP_005790898.1;BF9343_RS17380;glucose-6-phosphate	WP_005790898.1			isomerase;NA
DAEAILTNK	K	V	9	44	52	2	0.999	7	0			WP_005786931.1;BF9343_RS09080;D-2-hydroxyacid	WP_005786931.1			dehydrogenase;NA
DFQQLAIIR	K	E	9	150	158	2	0.9983	7	0			WP_005785326.1;BF9343_RS04355;pantoate--beta-alanine	WP_005785326.1			ligase;panC
DIENQYETQITQIEHEVSSSGQEVQSSAK	K	E	29	340	368	3	1	7	0			sp|P35527|K1C9_HUMAN	P35527	K1C9_HUMAN	KRT9	Keratin, type I cytoskeletal 9
DKVETFNIGTGR	K	G	12	260	271	2	1	7	0			WP_005788150.1;BF9343_RS12485;UDP-glucose	WP_005788150.1			4-epimerase GalE;galE
DLVNVLR	R	E	7	316	322	2	0.988	7	0			WP_005790668.1;BF9343_RS17075;6-phosphofructokinase;pfkA	WP_005790668.1
DMSLDDVVTYIAK	K	I	13	276	288	2, 3	1	7	0	2M(15.9949)		WP_005788903.1;BF9343_RS14065;diphosphate--fructose-6-phosphate	WP_005788903.1			1-phosphotransferase;NA
DSDAAVLGASALAWELK	K	D	17	306	322	2, 3	1	7	0			WP_005784451.1;BF9343_RS02370;ROK	WP_005784451.1			family protein;NA
EADIIIAALGQPNFVK	R	A	16	204	219	2, 3	1	7	0			WP_005780414.1;BF9343_RS14655;bifunctional	WP_005780414.1			methylenetetrahydrofolate dehydrogenase/methenyltetrahydrofolate cyclohydrolase FolD;folD
EFCMGYLNPGVVGGEGYISTMK	K	L	22	25	46	2, 3	1	7	0	21M(15.9949), 3C(57.0214), 4M(15.9949)		WP_005786245.1;BF9343_RS06560;histidine	WP_005786245.1			decarboxylase%2C pyruvoyl type;NA
EGAVVIDVGTTR	K	V	12	225	236	2	1	7	0			WP_005780414.1;BF9343_RS14655;bifunctional	WP_005780414.1			methylenetetrahydrofolate dehydrogenase/methenyltetrahydrofolate cyclohydrolase FolD;folD
EIELTDAYQNTGAQLVK	K	E	17	58	74	2, 3	1	7	0			WP_005789739.1;BF9343_RS15490;chaperonin	WP_005789739.1			GroEL;groL
ELTTEIDNNIEQISSYK	K	S	17	346	362	2	1	7	0			sp|P13645|K1C10_HUMAN	P13645	K1C10_HUMAN	KRT10	Keratin, type I cytoskeletal 10
EPFAVINADDFYGR	K	D	14	113	126	2	1	7	0			WP_005792036.1;BF9343_RS18975;nucleotidyltransferase;NA	WP_005792036.1
EQLPELDPK	K	Q	9	72	80	2	0.9986	7	0			WP_005791384.1;BF9343_RS20070;mannose-1-phosphate	WP_005791384.1			guanylyltransferase;NA
EVPETALYGVQTLR	R	G	14	20	33	2, 3	1	7	0			WP_005791488.1;BF9343_RS19600;aspartate	WP_005791488.1			ammonia-lyase;aspA
FHDETVSIER	K	K	10	279	288	2, 3	0.9927	7	0			WP_010993569.1;BF9343_RS18325;pseudouridine	WP_010993569.1			synthase;NA
FLDATTDICPNWK	K	L	13	66	78	2	1	7	0	9C(57.0214)		WP_005785154.1;BF9343_RS03940;phosphoribosylaminoimidazolesuccinocarboxamide	WP_005785154.1			synthase;NA
GIFVDGSEMK	K	V	10	157	166	2	0.9994	7	0	9M(15.9949)		WP_005792069.1;BF9343_RS18910;methylenetetrahydrofolate	WP_005792069.1			reductase [NAD(P)H];metF
GILVVR	K	S	6	290	295	2	0.9968	7	0			WP_005791484.1;BF9343_RS19610;L-asparaginase	WP_005791484.1			2;ansB
GITINTSHVEYETANR	R	H	16	60	75	2, 3	1	7	0			WP_005782155.1;BF9343_RS19510;elongation	WP_005782155.1			factor Tu;tuf
GNTVEWISK	K	Y	9	64	72	2	0.9997	7	0			WP_224223215.1;BF9343_RS17295;linear	WP_224223215.1			amide C-N hydrolase;NA
GQVTELGAVNVMTGVYTGR	K	S	19	41	59	2, 3	1	7	0	12M(15.9949)		WP_005791971.1;BF9343_RS20655;phosphoenolpyruvate	WP_005791971.1			carboxykinase (ATP);pckA
GVCETNAEGYLTTVVER	R	T	17	166	182	2, 3	1	7	0	3C(57.0214)		WP_005792036.1;BF9343_RS18975;nucleotidyltransferase;NA	WP_005792036.1
HPGESEYLQAVK	K	E	12	14	25	2, 3	0.9998	7	0			WP_005790474.1;BF9343_RS16585;NADP-specific	WP_005790474.1			glutamate dehydrogenase;gdhA
HTTQSVFDVTNLNSLPK	K	V	17	223	239	2, 3	1	7	0			WP_005791484.1;BF9343_RS19610;L-asparaginase	WP_005791484.1			2;ansB
IASQDMSDEVWLILAK	R	K	16	80	95	2, 3	1	7	0	6M(15.9949)		WP_005791484.1;BF9343_RS19610;L-asparaginase	WP_005791484.1			2;ansB
IDSTVSAHGIA	K	-	11	285	295	2	1	7	0			WP_005793967.1;BF9343_RS11110;ACP	WP_005793967.1			S-malonyltransferase;fabD
IGLIGLGQTGYNTAR	K	I	15	150	164	2, 3	1	7	0			WP_005786931.1;BF9343_RS09080;D-2-hydroxyacid	WP_005786931.1			dehydrogenase;NA
IIGAVNTVVIGDDQR	K	A	15	297	311	2, 3	1	7	0			WP_010992276.1;BF9343_RS22120;3%2C4-dihydroxy-2-butanone-4-phosphate	WP_010992276.1			synthase;ribB
ILLSSLEGFAITTIR	R	I	15	44	58	2, 3	1	7	0			WP_005782229.1;BF9343_RS19285;DNA-directed	WP_005782229.1			RNA polymerase subunit alpha;NA
INLLEVNTTPGMTATSFIPQQVR	K	A	23	284	306	2, 3	1	7	0	12M(15.9949)		WP_010992043.1;BF9343_RS02030;D-alanine--D-alanine	WP_010992043.1			ligase;NA
IWIDSDR	K	N	7	39	45	2	0.9985	7	0			WP_010993259.1;BF9343_RS14815;class	WP_010993259.1			I fructose-bisphosphate aldolase;NA
LAEYLELIK	K	E	9	81	89	2	1	7	0			WP_010993147.1;BF9343_RS13530;dihydroorotate	WP_010993147.1			dehydrogenase-like protein;NA
LGFQGYK	R	E	7	332	338	2	0.9877	7	0			WP_005784276.1;BF9343_RS01840;glutamate	WP_005784276.1			decarboxylase;NA
LLVSDLPSGVASTFISPDGER	K	T	21	104	124	2, 3	1	7	0			WP_005791279.1;BF9343_RS20310;adenosine	WP_005791279.1			kinase;NA
LMNEAININYIDETEYPR	K	I	18	73	90	2, 3	1	7	0	2M(15.9949)		WP_005784276.1;BF9343_RS01840;glutamate	WP_005784276.1			decarboxylase;NA
LSEEGIGMETIDEIER	R	R	16	338	353	2, 3	1	7	0	8M(15.9949)		WP_005788268.1;BF9343_RS12760;iron-containing	WP_005788268.1			alcohol dehydrogenase;NA
LSGGVAVLYVGAASEVEMK	K	E	19	372	390	2, 3	1	7	0	18M(15.9949)		WP_005789739.1;BF9343_RS15490;chaperonin	WP_005789739.1			GroEL;groL
LSVFGDDYDTPDGSCIR	K	D	17	218	234	2	1	7	0	15C(57.0214)		WP_005788150.1;BF9343_RS12485;UDP-glucose	WP_005788150.1			4-epimerase GalE;galE
LSVGTVDVK	K	D	9	47	55	2	0.9995	7	0			WP_005786245.1;BF9343_RS06560;histidine	WP_005786245.1			decarboxylase%2C pyruvoyl type;NA
LVDMDLSVR	K	A	9	261	269	2	1	7	0	4M(15.9949)		WP_005782229.1;BF9343_RS19285;DNA-directed	WP_005782229.1			RNA polymerase subunit alpha;NA
MDNFIFQNPVK	-	L	11	1	11	2	1	7	0	1M(15.9949)		WP_005788268.1;BF9343_RS12760;iron-containing	WP_005788268.1			alcohol dehydrogenase;NA
NETIAVIGYGVQGPGQSLNLR	K	D	21	30	50	2, 3	1	7	0			WP_005790693.1;BF9343_RS17120;ketol-acid	WP_005790693.1			reductoisomerase;ilvC
NGAFSLVGGGDSVACVNK	K	F	18	368	385	2	1	7	0	15C(57.0214)		WP_005789299.1;BF9343_RS14905;phosphoglycerate	WP_005789299.1			kinase;NA
NGLCTMVAFNK	R	K	11	157	167	2	1	7	0	4C(57.0214), 6M(15.9949)		WP_005791746.1;BF9343_RS18295;translation	WP_005791746.1			elongation factor Ts;tsf
NLVAQLTASVR	K	W	11	243	253	2	1	7	0			WP_005793967.1;BF9343_RS11110;ACP	WP_005793967.1			S-malonyltransferase;fabD
NPSYYPEGSDYLAEYIR	R	N	17	61	77	2, 3	1	7	0			WP_010993147.1;BF9343_RS13530;dihydroorotate	WP_010993147.1			dehydrogenase-like protein;NA
NVQALEIELQSQLALK	R	Q	16	371	386	2, 3	1	7	0			sp|P13645|K1C10_HUMAN	P13645	K1C10_HUMAN	KRT10	Keratin, type I cytoskeletal 10
PAAQILGQYYQFIR	R	L	14	318	331	2, 3	1	7	0			WP_005784276.1;BF9343_RS01840;glutamate	WP_005784276.1			decarboxylase;NA
QEGISYLAGAELPCLIVNVMR	K	G	21	90	110	2, 3	1	7	0	14C(57.0214), 20M(15.9949)		WP_005786497.1;BF9343_RS07630;3-methyl-2-oxobutanoate	WP_005786497.1			dehydrogenase subunit VorB;NA
QEYEQLIAK	R	N	9	328	336	2	0.999	7	0			sp|P35527|K1C9_HUMAN	P35527	K1C9_HUMAN	KRT9	Keratin, type I cytoskeletal 9
QGVDADINGLR	R	Q	11	251	261	2	0.9999	7	0			sp|P35527|K1C9_HUMAN	P35527	K1C9_HUMAN	KRT9	Keratin, type I cytoskeletal 9
TCNIVSLHIPATAETK	K	N	16	187	202	2, 3	1	7	0	2C(57.0214)		WP_010992831.1;BF9343_RS09715;NAD(P)-dependent	WP_010992831.1			oxidoreductase;NA
TFAATHTVSETLK	R	F	13	211	223	2, 3	1	7	0			WP_005785326.1;BF9343_RS04355;pantoate--beta-alanine	WP_005785326.1			ligase;panC
TGCDSLAISIGTSHGAYK	K	F	18	177	194	2, 3	1	7	0	3C(57.0214)		WP_005798895.1;BF9343_RS15055;class	WP_005798895.1			II fructose-bisphosphate aldolase;NA
TGDDAGDGTTTATVLAQAIIAEGLK	K	N	25	80	104	2, 3	1	7	0			WP_005789739.1;BF9343_RS15490;chaperonin	WP_005789739.1			GroEL;groL
TNNTSMLTSSLK	R	S	12	519	530	2	0.9994	7	0	6M(15.9949)		WP_005791939.1;BF9343_RS20815;tetratricopeptide	WP_005791939.1			repeat protein;NA
TQVYPTVEEYADEVCK	K	N	16	39	54	2, 3	1	7	0	15C(57.0214)		WP_005784451.1;BF9343_RS02370;ROK	WP_005784451.1			family protein;NA
TTLDPEEALK	K	M	10	185	194	2	0.9988	7	0			WP_005784276.1;BF9343_RS01840;glutamate	WP_005784276.1			decarboxylase;NA
VGLINSGGESHGASDLK	R	D	17	284	300	2, 3	1	7	0			WP_010993259.1;BF9343_RS14815;class	WP_010993259.1			I fructose-bisphosphate aldolase;NA
VGSGDPNPEEVPPR	R	H	14	126	139	2	0.9986	7	0			WP_010992794.1;BF9343_RS09385;hypothetical	WP_010992794.1			protein;NA
VIMSAPSK	K	D	8	118	125	2	0.9974	7	0	3M(15.9949)		WP_005785248.1;BF9343_RS04175;type	WP_005785248.1			I glyceraldehyde-3-phosphate dehydrogenase;gap
VLDELTLTK	R	T	9	258	266	2	0.9999	7	0			sp|P13645|K1C10_HUMAN	P13645	K1C10_HUMAN	KRT10	Keratin, type I cytoskeletal 10	KRT15	sp|O77727|K1C15_SHEEP
VLPGIAAIQE	K	-	10	410	419	2	0.9998	7	0			WP_005789299.1;BF9343_RS14905;phosphoglycerate	WP_005789299.1			kinase;NA
VLVPDLNAGCSLADSCPADK	K	F	20	93	112	2, 3	1	7	0	10C(57.0214), 16C(57.0214)		WP_005802044.1;BF9343_RS21305;quinolinate	WP_005802044.1			synthase NadA;nadA
VLYDAEISQIHQSVTDTNVILSMDNSR	K	N	27	315	341	3	1	7	0	23M(15.9949)		sp|P35908|K22E_HUMAN	P35908	K22E_HUMAN	KRT2	Keratin, type II cytoskeletal 2 epidermal
VMITFGGGSVK	R	K	11	32	42	2	1	7	0	2M(15.9949)		WP_005788268.1;BF9343_RS12760;iron-containing	WP_005788268.1			alcohol dehydrogenase;NA
YDSVHGR	K	F	7	48	54	2	0.9898	7	0			WP_005785248.1;BF9343_RS04175;type	WP_005785248.1			I glyceraldehyde-3-phosphate dehydrogenase;gap
YFGGLEMVMAIGAMLQAAELK	R	M	21	232	252	2, 3	1	7	0	14M(15.9949), 7M(15.9949), 9M(15.9949)		WP_005787963.1;BF9343_RS11975;nicotinate-nucleotide--dimethylbenzimidazole	WP_005787963.1			phosphoribosyltransferase;cobT
YIVSSGGAAR	K	K	10	77	86	2	0.9999	7	0			WP_010992065.1;BF9343_RS02275;malate	WP_010992065.1			dehydrogenase;NA
YLINDYSISK	K	M	10	216	225	2	1	7	0			WP_005795327.1;BF9343_RS06425;2-hydroxyacid	WP_005795327.1			dehydrogenase;NA
YRPQFYLR	K	T	8	327	334	2, 3	0.9864	7	0			WP_005782155.1;BF9343_RS19510;elongation	WP_005782155.1			factor Tu;tuf
YVADTDYVVK	K	V	10	194	203	2	1	7	0			WP_005798976.1;BF9343_RS15390;electron	WP_005798976.1			transfer flavoprotein subunit alpha/FixB family protein;NA
YVLEALQAAPDFEIAGVVR	R	R	19	17	35	2, 3	0.9999	7	0			WP_005790557.1;BF9343_RS16795;diaminopimelate	WP_005790557.1			dehydrogenase;NA
AAANYLDIPLYR	K	Y	12	120	131	2	0.9997	6	0			WP_005785741.1;BF9343_RS05350;phosphopyruvate	WP_005785741.1			hydratase;eno
AADVETLGDLVQFNK	K	T	15	276	290	2, 3	1	6	0			WP_005782229.1;BF9343_RS19285;DNA-directed	WP_005782229.1			RNA polymerase subunit alpha;NA
AADYLQNYIEAEGMTTGR	K	K	18	30	47	2, 3	1	6	0	14M(15.9949)		WP_005813720.1;BF9343_RS01475;M20	WP_005813720.1			family metallo-hydrolase;NA
AAQGNNFGTVLIPEGLVEFIPAMK	R	R	24	294	317	2, 3	1	6	0	23M(15.9949)		WP_005788903.1;BF9343_RS14065;diphosphate--fructose-6-phosphate	WP_005788903.1			1-phosphotransferase;NA
AFAEQLVNLTVK	K	E	12	6	17	2	1	6	0			WP_005782165.1;BF9343_RS19475;50S	WP_005782165.1			ribosomal protein L7/L12;rplL
AIGIITNNPEFSDVVSLEGVADTK	K	K	24	105	128	2, 3	1	6	0			WP_005801896.1;BF9343_RS00980;lactaldehyde	WP_005801896.1			reductase;fucO
ALTTMETATDVNAVK	R	E	15	106	120	2	1	6	0	5M(15.9949)		WP_005800555.1;BF9343_RS08460;nucleotide	WP_005800555.1			exchange factor GrpE;NA
ALVAQGCEVVGLDNINSYYDVQLK	K	Y	24	19	42	2, 3	1	6	0	7C(57.0214)		WP_005799038.1;BF9343_RS15680;NAD-dependent	WP_005799038.1			epimerase/dehydratase family protein;NA
ALVEAAAENDEGLMEK	K	F	16	211	226	2, 3	1	6	0	14M(15.9949)		WP_010993494.1;BF9343_RS17550;elongation	WP_010993494.1			factor G;NA
APFMVFSGTNSR	K	Y	12	5	16	2	1	6	0	4M(15.9949)		WP_032561331.1;BF9343_RS10740;ribose-phosphate	WP_032561331.1			pyrophosphokinase;NA
CDSLIYNSNDNIVVLPK	K	G	17	296	312	2, 3	0.9999	6	0	1C(57.0214)		WP_005791384.1;BF9343_RS20070;mannose-1-phosphate	WP_005791384.1			guanylyltransferase;NA
CSFITPVPGGVGPMTIVSLMK	K	N	21	261	281	2, 3	1	6	0	14M(15.9949), 1C(57.0214), 20M(15.9949)		WP_005780414.1;BF9343_RS14655;bifunctional	WP_005780414.1			methylenetetrahydrofolate dehydrogenase/methenyltetrahydrofolate cyclohydrolase FolD;folD
DAEAWFNEK	K	S	9	335	343	2	0.9993	6	0			sp|P13645|K1C10_HUMAN	P13645	K1C10_HUMAN	KRT10	Keratin, type I cytoskeletal 10
DAFLGSFLYEYSR	K	R	13	347	359	2	1	6	0			sp|P02769|ALBU_BOVIN	P02769	ALBU_BOVIN	ALB	Albumin
DFLPILEPAVQSGR	K	P	14	232	245	2, 3	1	6	0			WP_005789739.1;BF9343_RS15490;chaperonin	WP_005789739.1			GroEL;groL
DLEADFLK	K	F	8	302	309	2	0.9998	6	0			WP_005794503.1;BF9343_RS09710;3-phosphoserine/phosphohydroxythreonine	WP_005794503.1			transaminase;serC
DLTNDCGLTFWIVGDQIK	K	K	18	298	315	2, 3	1	6	0	6C(57.0214)		WP_010992021.1;BF9343_RS01795;aspartate-semialdehyde	WP_010992021.1			dehydrogenase;NA
DYQELMNTK	R	L	9	464	472	2	0.9977	6	0			sp|P04264|K2C1_HUMAN	P04264	K2C1_HUMAN	KRT1	Keratin, type II cytoskeletal 1
DYQELMNVK	R	L	9	462	470	2	0.9964	6	0	6M(15.9949)		sp|P35908|K22E_HUMAN	P35908	K22E_HUMAN	KRT2	Keratin, type II cytoskeletal 2 epidermal
EAEQIFTETFAQLK	R	R	14	255	268	2, 3	1	6	0			WP_032573668.1;BF9343_RS07060;DUF262	WP_032573668.1			domain-containing protein;NA
ELASTEGLLVGISSGAAVYAAR	R	Q	22	257	278	2, 3	1	6	0			WP_008661312.1;BF9343_RS15640;cysteine	WP_008661312.1			synthase A;cysK
ELNETLGNLYVAQGQYER	K	A	18	451	468	2, 3	1	6	0			WP_005791939.1;BF9343_RS20815;tetratricopeptide	WP_005791939.1			repeat protein;NA
EQFVDPNEPIR	K	L	11	222	232	2	0.9954	6	0			WP_010993569.1;BF9343_RS18325;pseudouridine	WP_010993569.1			synthase;NA
EVCLLNQEDIMDAK	K	K	14	290	303	2	1	6	0	11M(15.9949), 3C(57.0214)		WP_005791746.1;BF9343_RS18295;translation	WP_005791746.1			elongation factor Ts;tsf
EYEATLEECCAK	K	D	12	375	386	2	0.9999	6	0	10C(57.0214), 9C(57.0214)		sp|P02769|ALBU_BOVIN	P02769	ALBU_BOVIN	ALB	Albumin
FCVLALPGGNSPR	R	S	13	68	80	2	0.9999	6	0	2C(57.0214)		WP_005788942.1;BF9343_RS14145;glucosamine-6-phosphate	WP_005788942.1			deaminase;NA
FFDEAINLETDNAK	K	K	14	303	316	2	1	6	0			WP_005785453.1;BF9343_RS04665;hypothetical	WP_005785453.1			protein;NA
FGADMVYTEFVSSDALIR	K	S	18	33	50	2, 3	1	6	0	5M(15.9949)		WP_005797153.1;BF9343_RS21200;tRNA	WP_005797153.1			dihydrouridine synthase DusB;dusB
FIAAEPASCPK	R	L	11	292	302	2	1	6	0	9C(57.0214)		WP_005795636.1;BF9343_RS05535;TrpB-like	WP_005795636.1			pyridoxal phosphate-dependent enzyme;NA
FLDTMPDMEGQLK	R	I	13	136	148	2	1	6	0	5M(15.9949), 8M(15.9949)		WP_005789633.1;BF9343_RS15245;carbohydrate	WP_005789633.1			kinase;NA
FTCVQDIGDLK	K	S	11	4	14	2	1	6	0	3C(57.0214)		WP_005796520.1;BF9343_RS02050;acetylornithine	WP_005796520.1			carbamoyltransferase;NA
GCPIGLGQPVYGK	K	L	13	215	227	2	1	6	0	2C(57.0214)		WP_005790873.1;BF9343_RS17285;chorismate	WP_005790873.1			synthase;aroC
GCSIEDVYR	R	M	9	315	323	2	0.9962	6	0	2C(57.0214)		WP_005796541.1;BF9343_RS01970;phosphate	WP_005796541.1			acetyltransferase;pta
GDGIALMVPVFTPYIEIPQLR	K	R	21	206	226	2, 3	1	6	0	7M(15.9949)		WP_005795269.1;BF9343_RS06700;aspartate	WP_005795269.1			4-decarboxylase;aspD
GEEAIISTDDSR	R	V	12	363	374	2	1	6	0			WP_005784326.1;BF9343_RS01975;acetate	WP_005784326.1			kinase;NA
GGFSTNPYVIIR	K	E	12	158	169	2	0.9997	6	0			WP_005791729.1;BF9343_RS18235;branched-chain	WP_005791729.1			amino acid aminotransferase;NA
GLEFGGSLIRPEATGFGGLYFVNQMLQTK	K	G	29	194	222	3	1	6	0	25M(15.9949)		WP_005790474.1;BF9343_RS16585;NADP-specific	WP_005790474.1			glutamate dehydrogenase;gdhA
GLEIINK	K	L	7	153	159	2	0.9786	6	0			WP_005788903.1;BF9343_RS14065;diphosphate--fructose-6-phosphate	WP_005788903.1			1-phosphotransferase;NA
GLILVDTK	R	Y	8	193	200	2	0.9988	6	0			WP_005785154.1;BF9343_RS03940;phosphoribosylaminoimidazolesuccinocarboxamide	WP_005785154.1			synthase;NA
GQATALQDVAR	R	A	11	330	340	2	1	6	0			WP_005790298.1;BF9343_RS16115;IMP	WP_005790298.1			dehydrogenase;NA
GSPTIEYTQSPGASK	K	V	15	53	67	2	1	6	0			WP_010993251.1;BF9343_RS14715;DUF2807	WP_010993251.1			domain-containing protein;NA
GSSGGGCFGGSSGGYGGLGGFGGGSFR	R	G	27	60	86	2, 3	1	6	0	7C(57.0214)		sp|P13645|K1C10_HUMAN	P13645	K1C10_HUMAN	KRT10	Keratin, type I cytoskeletal 10
GVNLVLAVDAK	K	I	11	281	291	2	1	6	0			WP_005789299.1;BF9343_RS14905;phosphoglycerate	WP_005789299.1			kinase;NA
GWITAEDVAK	K	A	10	246	255	2	0.9999	6	0			WP_005791746.1;BF9343_RS18295;translation	WP_005791746.1			elongation factor Ts;tsf
HFDGTTGFVYASPGR	K	I	15	13	27	2, 3	1	6	0			WP_005800633.1;BF9343_RS07655;galactokinase;galK	WP_005800633.1
HPLQSFADLITIEEYKK	R	T	17	147	163	3	1	6	0			WP_005796520.1;BF9343_RS02050;acetylornithine	WP_005796520.1			carbamoyltransferase;NA
HYLETGEELPR	K	E	11	242	252	2, 3	1	6	0			WP_005797153.1;BF9343_RS21200;tRNA	WP_005797153.1			dihydrouridine synthase DusB;dusB
IAVPSVLSVMR	K	N	11	244	254	2, 3	1	6	0	10M(15.9949)		WP_224223215.1;BF9343_RS17295;linear	WP_224223215.1			amide C-N hydrolase;NA
IESFGGIDIALLGIGR	R	V	16	161	176	2, 3	1	6	0			WP_005788942.1;BF9343_RS14145;glucosamine-6-phosphate	WP_005788942.1			deaminase;NA
IGDVYGIFK	K	A	9	256	264	2	0.9998	6	0			WP_005789791.1;BF9343_RS15600;adenylosuccinate	WP_005789791.1			synthase;NA
IGSILSGNVIQIVGTTIPGER	K	W	21	295	315	2, 3	1	6	0			WP_005791279.1;BF9343_RS20310;adenosine	WP_005791279.1			kinase;NA
IGVVTSGTMSPIR	K	K	13	309	321	2	1	6	0	9M(15.9949)		WP_005795559.1;BF9343_RS05975;glycine	WP_005795559.1			cleavage system aminomethyltransferase GcvT;gcvT
IIAHPSADPIPFYIYNIGNSAPVELMDFISVIEK	K	T	34	246	279	3, 4	0.9993	6	0	26M(15.9949)		WP_005799038.1;BF9343_RS15680;NAD-dependent	WP_005799038.1			epimerase/dehydratase family protein;NA
IQDWYDK	K	K	7	185	191	2	0.9869	6	0			sp|P35527|K1C9_HUMAN	P35527	K1C9_HUMAN	KRT9	Keratin, type I cytoskeletal 9
IQFTPDLLPADVVGTMVYSQK	R	D	21	80	100	2, 3	1	6	0	16M(15.9949)		WP_005787927.1;BF9343_RS11895;AAA	WP_005787927.1			family ATPase;NA
ITGLDIR	K	L	7	259	265	2	0.9849	6	0			WP_005791488.1;BF9343_RS19600;aspartate	WP_005791488.1			ammonia-lyase;aspA
IVLPEGTEER	R	T	10	19	28	2	0.9999	6	0			WP_005796541.1;BF9343_RS01970;phosphate	WP_005796541.1			acetyltransferase;pta
IVSVTQVSNVLGTINPVK	K	E	18	165	182	2, 3	1	6	0			WP_005783932.1;BF9343_RS01040;cysteine	WP_005783932.1			desulfurase;NA
IYQASTSELYGK	R	V	12	131	142	2	1	6	0			WP_005786803.1;BF9343_RS08800;GDP-mannose	WP_005786803.1			4%2C6-dehydratase;gmd
KGAALNAVQIAEYLIK	K	E	16	316	331	2, 3	1	6	0			WP_010992021.1;BF9343_RS01795;aspartate-semialdehyde	WP_010992021.1			dehydrogenase;NA
KGCLETYCSATGVAR	R	T	15	184	198	2, 3	1	6	0	3C(57.0214), 8C(57.0214)		WP_005784451.1;BF9343_RS02370;ROK	WP_005784451.1			family protein;NA
KGVDALANAVK	K	V	11	17	27	2, 3	0.9788	6	0			WP_005789739.1;BF9343_RS15490;chaperonin	WP_005789739.1			GroEL;groL
KLVGFEMIDR	R	G	10	283	292	2, 3	0.9926	6	0	7M(15.9949)		WP_005795559.1;BF9343_RS05975;glycine	WP_005795559.1			cleavage system aminomethyltransferase GcvT;gcvT
KYVADTDYVVK	K	V	11	193	203	2, 3	0.9996	6	0			WP_005798976.1;BF9343_RS15390;electron	WP_005798976.1			transfer flavoprotein subunit alpha/FixB family protein;NA
LALDLEIATYR	K	T	11	473	483	2	1	6	0			sp|P04264|K2C1_HUMAN	P04264	K2C1_HUMAN	KRT1	Keratin, type II cytoskeletal 1
LDCLDFDGLDAVFNK	K	Y	15	59	73	2, 3	1	6	0	3C(57.0214)		WP_005788150.1;BF9343_RS12485;UDP-glucose	WP_005788150.1			4-epimerase GalE;galE
LEAAGAGAIVLK	K	S	12	34	45	2	1	6	0			WP_010993147.1;BF9343_RS13530;dihydroorotate	WP_010993147.1			dehydrogenase-like protein;NA
LFGGATINPGSGGNATCTPTISPDMAR	R	V	27	133	159	2, 3	0.9997	6	0	17C(57.0214), 25M(15.9949)		WP_010993772.1;BF9343_RS20600;hypothetical	WP_010993772.1			protein;NA
LGSNFTNPVALIDQLYANGAAAVVLFNR	K	F	28	167	194	3	1	6	0			WP_010993147.1;BF9343_RS13530;dihydroorotate	WP_010993147.1			dehydrogenase-like protein;NA
LLGTSAWYAPGAAGAYVVESIIHNQK	K	K	26	221	246	2, 3	1	6	0			WP_005791692.1;BF9343_RS18145;malate	WP_005791692.1			dehydrogenase;mdh
LLLFVTGMSNIR	R	D	12	442	453	2	1	6	0	8M(15.9949)		WP_005799125.1;BF9343_RS18320;asparagine--tRNA	WP_005799125.1			ligase;asnS
LLQHNDDFKGVDIAFTSAGAGTSK	K	E	24	54	77	3, 4	1	6	0			WP_010992021.1;BF9343_RS01795;aspartate-semialdehyde	WP_010992021.1			dehydrogenase;NA
LQGQYTSGPCSVSQK	K	A	15	262	276	2	1	6	0	10C(57.0214)		WP_005796424.1;BF9343_RS02540;pyridoxal	WP_005796424.1			phosphate-dependent aminotransferase;NA
LQNELVK	R	Y	7	156	162	2	0.9759	6	0			WP_010992065.1;BF9343_RS02275;malate	WP_010992065.1			dehydrogenase;NA
LVLLDSVVK	R	H	9	205	213	2	0.9999	6	0			WP_005800633.1;BF9343_RS07655;galactokinase;galK	WP_005800633.1
LVSYAQGFAVLQR	K	A	13	339	351	2, 3	0.9999	6	0			WP_005786870.1;BF9343_RS08950;decarboxylating	WP_005786870.1			NADP(+)-dependent phosphogluconate dehydrogenase;gnd
MADGPLAGLLAR	R	A	12	121	132	2	1	6	0	1M(15.9949)		WP_005788597.1;BF9343_RS13295;thiol	WP_005788597.1			peroxidase;tpx
MELDGYMVLEGATIAAYNHMNR	K	N	22	135	156	3	0.9996	6	0	1M(15.9949), 20M(15.9949), 7M(15.9949)		WP_005791746.1;BF9343_RS18295;translation	WP_005791746.1			elongation factor Ts;tsf
MGDPETESVMLR	R	I	12	293	304	2	1	6	0	10M(15.9949), 1M(15.9949)		WP_005796998.1;BF9343_RS00435;phosphoribosylamine--glycine	WP_005796998.1			ligase;purD
MNICFVMAPEYK	R	D	12	290	301	2	1	6	0	1M(15.9949), 4C(57.0214), 7M(15.9949)		WP_005794503.1;BF9343_RS09710;3-phosphoserine/phosphohydroxythreonine	WP_005794503.1			transaminase;serC
MNTIDVQTFQAPNSGALGYIFNGK	K	V	24	189	212	2, 3	0.9999	6	0	1M(15.9949)		WP_005791484.1;BF9343_RS19610;L-asparaginase	WP_005791484.1			2;ansB
NAEDGSGVVVDPAAK	K	L	15	102	116	2	1	6	0			WP_005793720.1;BF9343_RS11950;proline--tRNA	WP_005793720.1			ligase;proS
NLDFAAQDFLTVNMGATAIGTGITAEPEYASK	K	C	32	220	251	3	1	6	0	14M(15.9949)		WP_005791488.1;BF9343_RS19600;aspartate	WP_005791488.1			ammonia-lyase;aspA
NVMIGIEHDEIVYVPFSK	R	A	18	288	305	2, 3	1	6	0	3M(15.9949)		WP_005790668.1;BF9343_RS17075;6-phosphofructokinase;pfkA	WP_005790668.1
PLLVIAEDVDSEALTTLVVNR	R	L	21	246	266	2, 3	1	6	0			WP_005789739.1;BF9343_RS15490;chaperonin	WP_005789739.1			GroEL;groL
QSCEAAVAAIQK	R	K	12	226	237	2	1	6	0	3C(57.0214)		WP_005800633.1;BF9343_RS07655;galactokinase;galK	WP_005800633.1
QTFGMIEGFYGVTGEQYLIK	K	D	20	106	125	2, 3	0.9998	6	0	5M(15.9949)		WP_005795977.1;BF9343_RS04255;FprA	WP_005795977.1			family A-type flavoprotein;NA
SALAESFEIK	K	K	10	15	24	2	0.9999	6	0			WP_005796520.1;BF9343_RS02050;acetylornithine	WP_005796520.1			carbamoyltransferase;NA
SDLEMQYETLQEELMALK	K	K	18	272	289	2, 3	1	6	0	15M(15.9949), 5M(15.9949)		sp|P35527|K1C9_HUMAN	P35527	K1C9_HUMAN	KRT9	Keratin, type I cytoskeletal 9
SEYFIPLMVNK	K	L	11	242	252	2	0.9999	6	0	8M(15.9949)		WP_005792036.1;BF9343_RS18975;nucleotidyltransferase;NA	WP_005792036.1
SFIIPDNVGGR	K	F	11	193	203	2	0.9963	6	0			WP_005790898.1;BF9343_RS17380;glucose-6-phosphate	WP_005790898.1			isomerase;NA
SISISVAGGGGGFGAAGGFGGR	K	G	22	71	92	2, 3	1	6	0			sp|P35908|K22E_HUMAN	P35908	K22E_HUMAN	KRT2	Keratin, type II cytoskeletal 2 epidermal
SLLDMGCGTSILAILAR	K	M	17	147	163	2, 3	1	6	0	5M(15.9949), 7C(57.0214)		WP_005795115.1;BF9343_RS07540;50S	WP_005795115.1			ribosomal protein L11 methyltransferase;prmA
SLVIDPR	R	T	7	325	331	2	0.9966	6	0			WP_005796998.1;BF9343_RS00435;phosphoribosylamine--glycine	WP_005796998.1			ligase;purD
TAEDYLGQEVTEAVITVPAYFSDSQR	K	Q	26	124	149	2, 3	0.9992	6	0			WP_005785809.1;BF9343_RS05520;molecular	WP_005785809.1			chaperone DnaK;dnaK
TGNEAQISIDSNSKPDYR	K	E	18	300	317	2, 3	0.9997	6	0			WP_005790693.1;BF9343_RS17120;ketol-acid	WP_005790693.1			reductoisomerase;ilvC
TIDPTSLNR	K	Q	9	115	123	2	0.9742	6	0			WP_009292704.1;BF9343_RS16285;peptide-methionine	WP_009292704.1			(R)-S-oxide reductase MsrB;msrB
TKLETPEQFEK	R	G	11	142	152	2, 3	0.9996	6	0			WP_005788903.1;BF9343_RS14065;diphosphate--fructose-6-phosphate	WP_005788903.1			1-phosphotransferase;NA
TNAENEFVTIKK	R	D	12	278	289	2	0.9977	6	0			sp|P04264|K2C1_HUMAN	P04264	K2C1_HUMAN	KRT1	Keratin, type II cytoskeletal 1
TTLTEALLYESGIIK	K	R	15	23	37	2, 3	1	6	0			WP_010993494.1;BF9343_RS17550;elongation	WP_010993494.1			factor G;NA
VAVPDGFVNVLSLQLPGK	R	K	18	284	301	2, 3	1	6	0			WP_008770001.1;BF9343_RS17735;methionyl-tRNA	WP_008770001.1			formyltransferase;fmt
VETFNIGTGR	K	G	10	262	271	2	0.9999	6	0			WP_005788150.1;BF9343_RS12485;UDP-glucose	WP_005788150.1			4-epimerase GalE;galE
VGSGPFPTELFDK	R	T	13	270	282	2	1	6	0			WP_005789791.1;BF9343_RS15600;adenylosuccinate	WP_005789791.1			synthase;NA
VLNDKFGIVK	K	G	10	162	171	2, 3	0.9925	6	0			WP_005785248.1;BF9343_RS04175;type	WP_005785248.1			I glyceraldehyde-3-phosphate dehydrogenase;gap
VLVATEKPFAK	K	I	11	3	13	2	1	6	0			WP_010992831.1;BF9343_RS09715;NAD(P)-dependent	WP_010992831.1			oxidoreductase;NA
VPYAETDKADSPVSLYAATK	K	K	20	152	171	2, 3	1	6	0			WP_005799038.1;BF9343_RS15680;NAD-dependent	WP_005799038.1			epimerase/dehydratase family protein;NA
VSGIRPVFEK	K	L	10	49	58	2, 3	0.999	6	0			WP_005788150.1;BF9343_RS12485;UDP-glucose	WP_005788150.1			4-epimerase GalE;galE
VTSNNVAALVPGK	K	I	13	68	80	2, 3	1	6	0			WP_005795559.1;BF9343_RS05975;glycine	WP_005795559.1			cleavage system aminomethyltransferase GcvT;gcvT
VVVIPTDEELLIASDTMAILDK	K	-	22	377	398	2, 3	1	6	0	17M(15.9949)		WP_005784326.1;BF9343_RS01975;acetate	WP_005784326.1			kinase;NA
YEELQVTVGR	K	H	10	375	384	2	0.9997	6	0			sp|P35908|K22E_HUMAN	P35908	K22E_HUMAN	KRT2	Keratin, type II cytoskeletal 2 epidermal
YESDVTEDELLAK	R	V	13	68	80	2	1	6	0			WP_005780414.1;BF9343_RS14655;bifunctional	WP_005780414.1			methylenetetrahydrofolate dehydrogenase/methenyltetrahydrofolate cyclohydrolase FolD;folD
YFAAYVDAATLPMMEK	K	E	16	155	170	2, 3	1	6	0	13M(15.9949), 14M(15.9949)		WP_005787888.1;BF9343_RS11845;tetratricopeptide	WP_005787888.1			repeat protein;NA
YNGQVDEITPAR	K	I	12	235	246	2	1	6	0			WP_010992043.1;BF9343_RS02030;D-alanine--D-alanine	WP_010992043.1			ligase;NA
YPESYDAAVPEELVYSGGLK	K	L	20	224	243	2, 3	1	6	0			WP_010992214.1;BF9343_RS03905;AIR	WP_010992214.1			synthase-related protein;NA
YQADPLDETKEQPVEMK	K	V	17	340	356	2, 3	1	6	0	16M(15.9949)		WP_005797284.1;BF9343_RS06950;choloylglycine	WP_005797284.1			hydrolase family protein;NA
YTLALFK	K	R	7	177	183	2	0.9979	6	0			WP_005785154.1;BF9343_RS03940;phosphoribosylaminoimidazolesuccinocarboxamide	WP_005785154.1			synthase;NA
AAEAAYTGSQAPVEEMR	K	Q	17	277	293	2, 3	1	5	0	16M(15.9949)		WP_005796424.1;BF9343_RS02540;pyridoxal	WP_005796424.1			phosphate-dependent aminotransferase;NA
AAIEAER	K	Y	7	301	307	2	0.9954	5	0			WP_005785383.1;BF9343_RS04490;thioredoxin-disulfide	WP_005785383.1			reductase;trxB
AAIVGYGNIGR	R	Y	11	6	16	2	1	5	0			WP_005790557.1;BF9343_RS16795;diaminopimelate	WP_005790557.1			dehydrogenase;NA
AAIYLEQGMQDK	R	A	12	110	121	2	1	5	0	9M(15.9949)		WP_005789811.1;BF9343_RS15635;tetratricopeptide	WP_005789811.1			repeat protein;NA
AAIYNGLQVK	R	G	10	29	38	2	0.9999	5	0			WP_005790668.1;BF9343_RS17075;6-phosphofructokinase;pfkA	WP_005790668.1
ACEATPSTMAAIIALPDEK	K	V	19	120	138	2, 3	1	5	0	2C(57.0214), 9M(15.9949)		WP_005793967.1;BF9343_RS11110;ACP	WP_005793967.1			S-malonyltransferase;fabD
ACGISGYLLGVNPFNQPGVEAYK	K	K	23	400	422	2, 3	0.9999	5	0	2C(57.0214)		WP_005790898.1;BF9343_RS17380;glucose-6-phosphate	WP_005790898.1			isomerase;NA
ADVILVSDTSMLGADLPSLTTGLR	K	G	24	172	195	2, 3	1	5	0	11M(15.9949)		WP_005790875.1;BF9343_RS17290;dipeptidase;NA	WP_005790875.1
AGPVLMEPIMK	K	L	11	603	613	2	0.9998	5	0	10M(15.9949), 6M(15.9949)		WP_005791539.1;BF9343_RS19425;elongation	WP_005791539.1			factor G;fusA
AGVAAGIDIDAFAPR	R	L	15	263	277	2	1	5	0			WP_005790883.1;BF9343_RS17325;methylmalonyl-CoA	WP_005790883.1			mutase;scpA
AILNPGTLVPFLVEK	K	M	15	201	215	2, 3	0.9999	5	0			WP_005813403.1;BF9343_RS02810;fumarate	WP_005813403.1			hydratase;NA
AINAGVDMDMVSEGFIGTLK	R	K	20	307	326	2, 3	0.9998	5	0	10M(15.9949), 8M(15.9949)		WP_010992000.1;BF9343_RS01575;beta-glucosidase	WP_010992000.1			BglX;bglX
AKHGFVGLAVEQK	R	E	13	77	89	3	0.9984	5	0			WP_005797284.1;BF9343_RS06950;choloylglycine	WP_005797284.1			hydrolase family protein;NA
ALFITNPSNPPSYTLSPETAAR	K	I	22	265	286	2, 3	1	5	0			WP_005795269.1;BF9343_RS06700;aspartate	WP_005795269.1			4-decarboxylase;aspD
ALLESIAR	K	S	8	168	175	2	0.9999	5	0			WP_005775707.1;BF9343_RS04210;enoyl-ACP	WP_005775707.1			reductase;NA
ATEDGVANYLSK	K	H	12	198	209	2	1	5	0			WP_005787656.1;BF9343_RS11150;peroxiredoxin;NA	WP_005787656.1
ATMQIDITINK	K	G	11	138	148	2	1	5	0	3M(15.9949)		WP_005782229.1;BF9343_RS19285;DNA-directed	WP_005782229.1			RNA polymerase subunit alpha;NA
AVVSGLLNVAGLNYGALPK	K	G	19	143	161	2, 3	1	5	0			WP_005787470.1;BF9343_RS10455;DUF4301	WP_005787470.1			family protein;NA
CIDTSMGLTPLEGLMMGTR	K	S	19	223	241	2, 3	1	5	0	15M(15.9949), 16M(15.9949), 1C(57.0214), 6M(15.9949)		WP_005784326.1;BF9343_RS01975;acetate	WP_005784326.1			kinase;NA
CSIDPLIGVPDYLAHK	R	F	16	140	155	2, 3	1	5	0	1C(57.0214)		WP_005777701.1;BF9343_RS11105;ADP-forming	WP_005777701.1			succinate--CoA ligase subunit beta;sucC
DEVIAMGILPEINK	R	W	14	311	324	2	1	5	0	6M(15.9949)		WP_010992065.1;BF9343_RS02275;malate	WP_010992065.1			dehydrogenase;NA
DFGYKPSTSIEEGIQK	K	F	16	310	325	2, 3	1	5	0			WP_005799038.1;BF9343_RS15680;NAD-dependent	WP_005799038.1			epimerase/dehydratase family protein;NA
DGVMIINTGR	K	G	10	228	237	2	1	5	0	4M(15.9949)		WP_005795327.1;BF9343_RS06425;2-hydroxyacid	WP_005795327.1			dehydrogenase;NA
DIDVIMVAPK	K	G	10	140	149	2	0.9947	5	0	6M(15.9949)		WP_005790693.1;BF9343_RS17120;ketol-acid	WP_005790693.1			reductoisomerase;ilvC
DITITDPNMTR	K	F	11	188	198	2	0.9997	5	0	9M(15.9949)		WP_005817159.1;BF9343_RS08905;polysaccharide	WP_005817159.1			biosynthesis protein;NA
DLQAELSVLK	K	A	10	9	18	2	0.9997	5	0			WP_005785326.1;BF9343_RS04355;pantoate--beta-alanine	WP_005785326.1			ligase;panC
DNTLPLPTTK	K	E	10	248	257	2	0.9938	5	0			WP_010993772.1;BF9343_RS20600;hypothetical	WP_010993772.1			protein;NA
DTVVLAISK	K	D	9	76	84	2	0.9992	5	0			WP_005788597.1;BF9343_RS13295;thiol	WP_005788597.1			peroxidase;tpx
DVGGINMFER	K	T	10	305	314	2	1	5	0	7M(15.9949)		WP_010993147.1;BF9343_RS13530;dihydroorotate	WP_010993147.1			dehydrogenase-like protein;NA
EDIQSNLYLFPR	K	G	12	43	54	2, 3	0.9998	5	0			WP_224223215.1;BF9343_RS17295;linear	WP_224223215.1			amide C-N hydrolase;NA
EDVTNIILNLK	K	Q	11	74	84	2	0.9999	5	0			WP_005782229.1;BF9343_RS19285;DNA-directed	WP_005782229.1			RNA polymerase subunit alpha;NA
EFIGAVIGPGGK	K	I	12	567	578	2	0.9999	5	0			WP_005791373.1;BF9343_RS20090;polyribonucleotide	WP_005791373.1			nucleotidyltransferase;pnp
EGEFLAAIEK	K	G	10	123	132	2	0.9998	5	0			WP_005791384.1;BF9343_RS20070;mannose-1-phosphate	WP_005791384.1			guanylyltransferase;NA
EGVAIMWK	R	E	8	213	220	2	0.9979	5	0	6M(15.9949)		WP_005780364.1;BF9343_RS14590;GGGtGRT	WP_005780364.1			protein;NA
ELLSFYDFDGDNTPIIQGSALGALNGVEK	R	W	29	156	184	2, 3	1	5	0			WP_005782155.1;BF9343_RS19510;elongation	WP_005782155.1			factor Tu;tuf
ELVSMISDGIINISPDYQR	K	Q	19	26	44	2, 3	1	5	0	5M(15.9949)		WP_032573668.1;BF9343_RS07060;DUF262	WP_032573668.1			domain-containing protein;NA
ENAEIYASLPEGVAR	K	Q	15	353	367	2, 3	1	5	0			WP_005788903.1;BF9343_RS14065;diphosphate--fructose-6-phosphate	WP_005788903.1			1-phosphotransferase;NA
EWTAEEAQQIEQIR	R	K	14	98	111	2, 3	1	5	0			WP_032556328.1;BF9343_RS06035;hypothetical	WP_032556328.1			protein;NA
FAASAAAVHK	K	T	10	293	302	2	0.9866	5	0			WP_005791692.1;BF9343_RS18145;malate	WP_005791692.1			dehydrogenase;mdh
FAGALDTYTIEAMMQDGK	R	A	18	220	237	2, 3	1	5	0	13M(15.9949), 14M(15.9949)		WP_005793720.1;BF9343_RS11950;proline--tRNA	WP_005793720.1			ligase;proS
FAQLWQIEMR	K	Q	10	167	176	2	1	5	0	9M(15.9949)		WP_005784276.1;BF9343_RS01840;glutamate	WP_005784276.1			decarboxylase;NA
FDGLFISNGPGDPDTCDAAVQNIR	K	K	24	216	239	2, 3	0.9898	5	0	16C(57.0214)		WP_010993093.1;BF9343_RS12700;glutamine-hydrolyzing	WP_010993093.1			carbamoyl-phosphate synthase small subunit;carA
FGQVDAIAGVATGAIPQGALVADALNLPFVYVR	R	S	33	65	97	3	0.9828	5	0			WP_005784381.1;BF9343_RS02125;orotate	WP_005784381.1			phosphoribosyltransferase;pyrE
FLGFEQTFK	K	N	9	104	112	2	1	5	0			WP_005790474.1;BF9343_RS16585;NADP-specific	WP_005790474.1			glutamate dehydrogenase;gdhA
FNYIYGETLVEPEILLPDNAACLR	R	L	24	171	194	2, 3	0.9999	5	0	22C(57.0214)		WP_005791788.1;BF9343_RS18425;tryptophan--tRNA	WP_005791788.1			ligase;trpS
FPLWLTPEQVVILPISEK	K	F	18	540	557	2, 3	0.9936	5	0			WP_005786570.1;BF9343_RS07820;threonine--tRNA	WP_005786570.1			ligase;thrS
FVEPLITK	K	S	8	47	54	2	0.9957	5	0			WP_005791577.1;BF9343_RS19280;50S	WP_005791577.1			ribosomal protein L17;rplQ
GEGLVLQDNPAEKEYPMPLFLAGK	K	D	24	264	287	3	1	5	0	17M(15.9949)		WP_010992021.1;BF9343_RS01795;aspartate-semialdehyde	WP_010992021.1			dehydrogenase;NA
GFHLTEAFK	R	M	9	312	320	2, 3	0.9979	5	0			WP_008770001.1;BF9343_RS17735;methionyl-tRNA	WP_008770001.1			formyltransferase;fmt
GIASMHCSANTDMEGTSSAIFFGLSGTGK	R	T	29	221	249	3	1	5	0	13M(15.9949), 5M(15.9949), 7C(57.0214)		WP_005791971.1;BF9343_RS20655;phosphoenolpyruvate	WP_005791971.1			carboxykinase (ATP);pckA
GIIPSTFLPLQSGVGNIANAVLGALGR	R	D	27	246	272	2, 3	1	5	0			WP_005797086.1;BF9343_RS00125;acetyl-CoA	WP_005797086.1			hydrolase/transferase family protein;NA
GIYINNIK	K	L	8	180	187	2	0.9954	5	0			WP_010993772.1;BF9343_RS20600;hypothetical	WP_010993772.1			protein;NA
GLTLTDMVK	K	K	9	56	64	2	0.9994	5	0	7M(15.9949)		WP_005786511.1;BF9343_RS07670;type	WP_005786511.1			I phosphomannose isomerase catalytic subunit;NA
GNPIVFGQK	K	I	9	64	72	2	0.9919	5	0			WP_005790875.1;BF9343_RS17290;dipeptidase;NA	WP_005790875.1
GPHALDFLQK	K	V	10	58	67	2, 3	0.9996	5	0			WP_005795559.1;BF9343_RS05975;glycine	WP_005795559.1			cleavage system aminomethyltransferase GcvT;gcvT
GVIANPNCTTIQMVVALK	R	A	18	121	138	2	1	5	0	13M(15.9949), 8C(57.0214)		WP_010992021.1;BF9343_RS01795;aspartate-semialdehyde	WP_010992021.1			dehydrogenase;NA
GVIVYMNQEGR	K	G	11	290	300	2	0.9957	5	0	6M(15.9949)		WP_005784515.1;BF9343_RS02535;bifunctional	WP_005784515.1			3%2C4-dihydroxy-2-butanone-4-phosphate synthase/GTP cyclohydrolase II;NA
GVNPDEVVAVGAAVQGAVLTDEIK	K	G	24	358	381	2, 3	1	5	0			WP_005785809.1;BF9343_RS05520;molecular	WP_005785809.1			chaperone DnaK;dnaK
HNPNVYIVAVEPASSPVLEGGK	K	A	22	196	217	3	1	5	0			WP_008661312.1;BF9343_RS15640;cysteine	WP_008661312.1			synthase A;cysK
IATQTPEENDELVGAIAK	R	W	18	316	333	2, 4	0.9995	5	0			WP_010993042.1;BF9343_RS11995;threonine-phosphate	WP_010993042.1			decarboxylase CobD;cobD
IGIDGLWNVLEVAR	K	E	14	94	107	2	1	5	0			WP_005788767.1;BF9343_RS13715;NAD-dependent	WP_005788767.1			epimerase/dehydratase family protein;NA
IGQLNLPVTGEITTGQAK	K	S	18	45	62	2	0.9999	5	0			WP_010992000.1;BF9343_RS01575;beta-glucosidase	WP_010992000.1			BglX;bglX		WP_010993738.1;BF9343_RS20295;beta-glucosidase
IGSAGLDVYEEESEYFYEDK	K	S	20	255	274	2, 3	1	5	0			WP_005795327.1;BF9343_RS06425;2-hydroxyacid	WP_005795327.1			dehydrogenase;NA
IIELEGVPVLDPK	R	K	13	73	85	2	1	5	0			WP_005782541.1;BF9343_RS15765;ferritin-like	WP_005782541.1			domain-containing protein;NA
IISDIFEYTSQK	K	M	12	214	225	2, 3	1	5	0			WP_005790883.1;BF9343_RS17325;methylmalonyl-CoA	WP_005790883.1			mutase;scpA
IIVCEYCGR	K	I	9	234	242	2	1	5	0	4C(57.0214), 7C(57.0214)		WP_005787827.1;BF9343_RS11730;C4-type	WP_005787827.1			zinc ribbon domain-containing protein;NA
ILYMLEMAK	K	Q	9	17	25	2	0.9999	5	0	4M(15.9949), 7M(15.9949)		WP_005787548.1;BF9343_RS10645;aspartate	WP_005787548.1			carbamoyltransferase;pyrB
INIDSDSR	K	L	8	276	283	2	0.9952	5	0			WP_005798895.1;BF9343_RS15055;class	WP_005798895.1			II fructose-bisphosphate aldolase;NA
INLIGEHTDYNGGFVFPGAIDK	R	G	22	28	49	3	0.9999	5	0			WP_005800633.1;BF9343_RS07655;galactokinase;galK	WP_005800633.1
IQALVDAGEYPDKLF	K	-	15	286	300	2	1	5	0			WP_005792036.1;BF9343_RS18975;nucleotidyltransferase;NA	WP_005792036.1
ITISHPEISSTSELVFR	R	L	17	135	151	3	1	5	0			WP_005791024.1;BF9343_RS17720;bifunctional	WP_005791024.1			oligoribonuclease/PAP phosphatase NrnA;NA
IVEEAQPDILDINFGCPVK	R	K	19	86	104	2, 3	1	5	0	16C(57.0214)		WP_005797153.1;BF9343_RS21200;tRNA	WP_005797153.1			dihydrouridine synthase DusB;dusB
IVFDDEPESAPEAVYSGVNYVDK	R	V	23	140	162	2, 3	1	5	0			WP_010993093.1;BF9343_RS12700;glutamine-hydrolyzing	WP_010993093.1			carbamoyl-phosphate synthase small subunit;carA
IVPTTVEIVDIAGLVK	R	G	16	63	78	2, 3	0.9993	5	0			WP_005782865.1;BF9343_RS21260;redox-regulated	WP_005782865.1			ATPase YchF;ychF
KGMFSIMNYMNPLR	K	G	14	207	220	3	0.9999	5	0	10M(15.9949), 3M(15.9949), 7M(15.9949)		WP_005791971.1;BF9343_RS20655;phosphoenolpyruvate	WP_005791971.1			carboxykinase (ATP);pckA
KIDSTVSAHGIA	K	-	12	284	295	2	0.9991	5	0			WP_005793967.1;BF9343_RS11110;ACP	WP_005793967.1			S-malonyltransferase;fabD
KLVLDPLYLGCLIIK	R	S	15	102	116	2, 3	0.9999	5	0	11C(57.0214)		WP_005796541.1;BF9343_RS01970;phosphate	WP_005796541.1			acetyltransferase;pta
LADMVGSTAALLK	K	Y	13	224	236	2	1	5	0	4M(15.9949)		WP_005802044.1;BF9343_RS21305;quinolinate	WP_005802044.1			synthase NadA;nadA
LALDVEIATYR	K	K	11	471	481	2	0.9998	5	0			sp|P35908|K22E_HUMAN	P35908	K22E_HUMAN	KRT2	Keratin, type II cytoskeletal 2 epidermal
LALMEGPDFPIALGVIR	K	D	17	280	296	2	1	5	0	4M(15.9949)		WP_005791975.1;BF9343_RS20635;2-oxoacid:ferredoxin	WP_005791975.1			oxidoreductase subunit beta;NA
LAMTAAIR	R	K	8	284	291	2	0.9944	5	0	3M(15.9949)		WP_005798895.1;BF9343_RS15055;class	WP_005798895.1			II fructose-bisphosphate aldolase;NA
LASTHYYDELPTTGNEYGR	K	A	19	247	265	3	0.9942	5	0			WP_005813403.1;BF9343_RS02810;fumarate	WP_005813403.1			hydratase;NA
LASYLDK	R	V	7	164	170	2	0.9857	5	0			sp|P35527|K1C9_HUMAN	P35527	K1C9_HUMAN	KRT9	Keratin, type I cytoskeletal 9	KRT10	sp|P13645|K1C10_HUMAN
LATPDPMVTVGVLCEGFPVEMIVR	K	G	24	79	102	2, 3	1	5	0	14C(57.0214), 21M(15.9949), 7M(15.9949)		WP_005785154.1;BF9343_RS03940;phosphoribosylaminoimidazolesuccinocarboxamide	WP_005785154.1			synthase;NA
LDELVIATPDVGGSK	K	R	15	162	176	2	1	5	0			WP_032561331.1;BF9343_RS10740;ribose-phosphate	WP_032561331.1			pyrophosphokinase;NA
LELAAPGMTK	K	E	10	45	54	2	0.9996	5	0	8M(15.9949)		WP_005788218.1;BF9343_RS12645;Hsp20/alpha	WP_005788218.1			crystallin family protein;NA
LFNEILAADNAPAEAK	K	E	16	897	912	2, 3	1	5	0			WP_005789619.1;BF9343_RS15210;pyruvate:ferredoxin	WP_005789619.1			(flavodoxin) oxidoreductase;nifJ
LGAGETVLLPATTQELTIVPQEGNVK	R	L	26	292	317	2, 3	1	5	0			WP_005786511.1;BF9343_RS07670;type	WP_005786511.1			I phosphomannose isomerase catalytic subunit;NA
LGEYGFQNALIVR	K	Y	13	421	433	2	1	5	0			sp|P02769|ALBU_BOVIN	P02769	ALBU_BOVIN	ALB	Albumin
LGGIVPDPDEIVTALK	R	E	16	340	355	2, 3	1	5	0			WP_005786497.1;BF9343_RS07630;3-methyl-2-oxobutanoate	WP_005786497.1			dehydrogenase subunit VorB;NA
LIDANTTIPAR	K	K	11	405	415	2	0.996	5	0			WP_005785809.1;BF9343_RS05520;molecular	WP_005785809.1			chaperone DnaK;dnaK
LILLDSGSR	R	N	9	195	203	2	0.999	5	0			WP_005788942.1;BF9343_RS14145;glucosamine-6-phosphate	WP_005788942.1			deaminase;NA
LILTMPETMSLER	R	R	13	93	105	2	0.9972	5	0	5M(15.9949), 9M(15.9949)		WP_008661312.1;BF9343_RS15640;cysteine	WP_008661312.1			synthase A;cysK
LLNDTLPLSIGGGIGQSR	R	L	18	293	310	2, 3	1	5	0			WP_005790904.1;BF9343_RS17400;aspartate--ammonia	WP_005790904.1			ligase;asnA
LLVSELK	K	D	7	299	305	2	0.9767	5	0			WP_005784451.1;BF9343_RS02370;ROK	WP_005784451.1			family protein;NA
LPYTEGIK	R	I	8	309	316	2	0.9996	5	0			WP_005799125.1;BF9343_RS18320;asparagine--tRNA	WP_005799125.1			ligase;asnS
LQSTCQGIMMAELPTER	R	F	17	81	97	2, 3	1	5	0	10M(15.9949), 5C(57.0214), 9M(15.9949)		WP_005791729.1;BF9343_RS18235;branched-chain	WP_005791729.1			amino acid aminotransferase;NA
LSLTHGEVYAGDVVK	K	D	15	315	329	2, 3	1	5	0			WP_224223215.1;BF9343_RS17295;linear	WP_224223215.1			amide C-N hydrolase;NA
LTVMDLVK	R	G	8	311	318	2	0.9997	5	0	4M(15.9949)		WP_010993569.1;BF9343_RS18325;pseudouridine	WP_010993569.1			synthase;NA
LVIETVDAILEGK	R	V	13	179	191	2, 3	1	5	0			WP_008770001.1;BF9343_RS17735;methionyl-tRNA	WP_008770001.1			formyltransferase;fmt
LYSIPTTGVR	K	F	10	184	193	2	0.9981	5	0			WP_005799038.1;BF9343_RS15680;NAD-dependent	WP_005799038.1			epimerase/dehydratase family protein;NA
MEHTSGDVFSNASDLSTTLR	K	W	20	205	224	2, 3	1	5	0	1M(15.9949)		WP_010993147.1;BF9343_RS13530;dihydroorotate	WP_010993147.1			dehydrogenase-like protein;NA
MFNSFGNIFR	-	L	10	1	10	2	1	5	0	1M(15.9949)		WP_005790873.1;BF9343_RS17285;chorismate	WP_005790873.1			synthase;aroC
MGAPVIGINDSGGAR	K	I	15	121	135	2	0.9999	5	0	1M(15.9949)		WP_010993279.1;BF9343_RS15005;acyl-CoA	WP_010993279.1			carboxylase subunit beta;NA
MGYFSDISK	R	E	9	156	164	2	0.9999	5	0	1M(15.9949)		WP_005791024.1;BF9343_RS17720;bifunctional	WP_005791024.1			oligoribonuclease/PAP phosphatase NrnA;NA
MHIPIIGNGDVTTAAGAK	R	E	18	196	213	3	0.9934	5	0	1M(15.9949)		WP_005797153.1;BF9343_RS21200;tRNA	WP_005797153.1			dihydrouridine synthase DusB;dusB
MNSSMEKPYVVGIDIGGTNTVFGIVDAR	-	G	28	1	28	3	1	5	0	1M(15.9949), 5M(15.9949)		WP_005784451.1;BF9343_RS02370;ROK	WP_005784451.1			family protein;NA
MSGECAPNVSVSVSTSHTTISGGGSR	R	G	26	493	518	3	0.9974	5	0	1M(15.9949), 5C(57.0214)		sp|P04264|K2C1_HUMAN	P04264	K2C1_HUMAN	KRT1	Keratin, type II cytoskeletal 1
MVPCSVMLEGEYGESDLCIGVPVILGK	K	N	27	248	274	3	1	5	0	18C(57.0214), 1M(15.9949), 4C(57.0214), 7M(15.9949)		WP_005791692.1;BF9343_RS18145;malate	WP_005791692.1			dehydrogenase;mdh
MYTELTTDHPIDLCR	R	Y	15	259	273	2, 3	1	5	0	14C(57.0214), 1M(15.9949)		WP_010993259.1;BF9343_RS14815;class	WP_010993259.1			I fructose-bisphosphate aldolase;NA
NADYIPYLANIDK	K	N	13	29	41	2	1	5	0			WP_005784278.1;BF9343_RS01845;glutaminase	WP_005784278.1			A;glsA
NGHAEVLGLVGQTTGK	K	A	16	127	142	2, 3	0.9989	5	0			WP_005797949.1;BF9343_RS17070;4-hydroxy-3-methylbut-2-enyl	WP_005797949.1			diphosphate reductase;NA
NLAPSGVTFVIVK	K	D	13	191	203	2	1	5	0			WP_005794503.1;BF9343_RS09710;3-phosphoserine/phosphohydroxythreonine	WP_005794503.1			transaminase;serC
NLLYQIR	K	P	7	139	145	2	0.9956	5	0			WP_005798976.1;BF9343_RS15390;electron	WP_005798976.1			transfer flavoprotein subunit alpha/FixB family protein;NA
NSIENIELNGVTDIAVSQGDASALQGK	R	G	27	182	208	2, 3	0.9999	5	0			WP_005795115.1;BF9343_RS07540;50S	WP_005795115.1			ribosomal protein L11 methyltransferase;prmA
NSTSVVLFEAVAVGAAETISK	K	G	21	281	301	2, 3	1	5	0			WP_032573668.1;BF9343_RS07060;DUF262	WP_032573668.1			domain-containing protein;NA
NVQDAIADAEQR	K	G	12	419	430	2, 3	0.9999	5	0			sp|P35908|K22E_HUMAN	P35908	K22E_HUMAN	KRT2	Keratin, type II cytoskeletal 2 epidermal
NVTAGASPMDIK	K	R	12	105	116	2	0.9996	5	0	9M(15.9949)		WP_005789739.1;BF9343_RS15490;chaperonin	WP_005789739.1			GroEL;groL
NVTLILDDGSR	K	F	11	3	13	2	0.9997	5	0			WP_010993093.1;BF9343_RS12700;glutamine-hydrolyzing	WP_010993093.1			carbamoyl-phosphate synthase small subunit;carA
QEIECQNQEYSLLLSIK	R	M	17	428	444	2, 3	0.998	5	0	5C(57.0214)		sp|P35527|K1C9_HUMAN	P35527	K1C9_HUMAN	KRT9	Keratin, type I cytoskeletal 9
QVVEEFESEK	K	V	10	90	99	2	0.9961	5	0			WP_005782229.1;BF9343_RS19285;DNA-directed	WP_005782229.1			RNA polymerase subunit alpha;NA
RFPVLPGAYVPGGSR	R	K	15	148	162	3	0.9998	5	0			WP_005786245.1;BF9343_RS06560;histidine	WP_005786245.1			decarboxylase%2C pyruvoyl type;NA
RHPEYAVSVLLR	R	L	12	360	371	3	0.9995	5	0			sp|P02769|ALBU_BOVIN	P02769	ALBU_BOVIN	ALB	Albumin
RPFTAIMGGSK	K	V	11	211	221	3	0.9882	5	0	7M(15.9949)		WP_005789299.1;BF9343_RS14905;phosphoglycerate	WP_005789299.1			kinase;NA
SFTFMFELPK	R	-	10	336	345	2	0.9998	5	0	5M(15.9949)		WP_224223215.1;BF9343_RS17295;linear	WP_224223215.1			amide C-N hydrolase;NA
SGDIDAGAVTFIMDK	R	E	15	242	256	2	1	5	0	13M(15.9949)		WP_005784326.1;BF9343_RS01975;acetate	WP_005784326.1			kinase;NA
SGFSEQITPK	R	E	10	133	142	2	0.9997	5	0			WP_005786511.1;BF9343_RS07670;type	WP_005786511.1			I phosphomannose isomerase catalytic subunit;NA
SGTTTETALAFR	K	L	12	141	152	2	1	5	0			WP_005790898.1;BF9343_RS17380;glucose-6-phosphate	WP_005790898.1			isomerase;NA
SLEYQYFPFKPEGYR	R	L	15	190	204	2, 3	1	5	0			WP_005800633.1;BF9343_RS07655;galactokinase;galK	WP_005800633.1
SLFEEQIMMEADR	K	L	13	46	58	2, 3	1	5	0	8M(15.9949), 9M(15.9949)		WP_010993147.1;BF9343_RS13530;dihydroorotate	WP_010993147.1			dehydrogenase-like protein;NA
SLHTLFGDELCK	K	V	12	89	100	2, 3	0.9995	5	0	11C(57.0214)		sp|P02769|ALBU_BOVIN	P02769	ALBU_BOVIN	ALB	Albumin
SVNENEVTVVSVFVNPTQFNDK	R	N	22	44	65	2, 3	1	5	0			WP_005785326.1;BF9343_RS04355;pantoate--beta-alanine	WP_005785326.1			ligase;panC
TATCVMMVSGGYPEAYQK	R	G	18	332	349	2, 3	1	5	0	4C(57.0214), 6M(15.9949), 7M(15.9949)		WP_005796998.1;BF9343_RS00435;phosphoribosylamine--glycine	WP_005796998.1			ligase;purD
TFGTYLGAASTLK	R	A	13	125	137	2	1	5	0			WP_005791279.1;BF9343_RS20310;adenosine	WP_005791279.1			kinase;NA
TGDQICTLGHEFGSVTGR	K	K	18	283	300	2, 3	0.9999	5	0	6C(57.0214)		WP_005789791.1;BF9343_RS15600;adenylosuccinate	WP_005789791.1			synthase;NA
TLETLASVWQVLSEK	K	G	15	66	80	2, 3	1	5	0			WP_005784805.1;BF9343_RS03130;3-dehydroquinate	WP_005784805.1			synthase;aroB
TNLSSQITLNR	K	V	11	3	13	2	1	5	0			WP_005788942.1;BF9343_RS14145;glucosamine-6-phosphate	WP_005788942.1			deaminase;NA
TSLAVEATDNPK	R	I	12	127	138	2	0.9891	5	0			WP_010992062.1;BF9343_RS02225;aminotransferase	WP_010992062.1			class III-fold pyridoxal phosphate-dependent enzyme;NA
TTANPFAVQEIADALK	R	G	16	109	124	2, 3	1	5	0			WP_005791103.1;BF9343_RS17940;bifunctional	WP_005791103.1			3-deoxy-7-phosphoheptulonate synthase/chorismate mutase type II;NA
TVGAGQITEIID	R	-	12	383	394	2	0.9998	5	0			WP_005782155.1;BF9343_RS19510;elongation	WP_005782155.1			factor Tu;tuf
VDFSPNASIK	K	K	10	304	313	2	0.9984	5	0			WP_224223215.1;BF9343_RS17295;linear	WP_224223215.1			amide C-N hydrolase;NA
VDGVIATGPTMER	R	S	13	229	241	2	1	5	0	11M(15.9949)		WP_010992910.1;BF9343_RS10425;quinone-dependent	WP_010992910.1			dihydroorotate dehydrogenase;NA
VDNAYESLAK	K	L	10	77	86	2	1	5	0			WP_005785122.1;BF9343_RS03885;UDP-3-O-(3-hydroxymyristoyl)glucosamine	WP_005785122.1			N-acyltransferase;lpxD
VDYDQMEEVALR	R	E	12	146	157	2	1	5	0	6M(15.9949)		WP_005787540.1;BF9343_RS10625;serine	WP_005787540.1			hydroxymethyltransferase;glyA
VDYIITEGEK	R	I	10	274	283	2	1	5	0			WP_010992043.1;BF9343_RS02030;D-alanine--D-alanine	WP_010992043.1			ligase;NA
VGETTPEVLADGSILAITPVK	K	F	21	196	216	2	0.9995	5	0			WP_005786556.1;BF9343_RS07785;DUF3869	WP_005786556.1			domain-containing protein;NA
VGNIAFNEPGSR	R	L	12	177	188	2	1	5	0			WP_005788942.1;BF9343_RS14145;glucosamine-6-phosphate	WP_005788942.1			deaminase;NA
VGSTNITSTVMAK	K	L	13	211	223	2	1	5	0	11M(15.9949)		WP_010993251.1;BF9343_RS14715;DUF2807	WP_010993251.1			domain-containing protein;NA
VGVNDFIEAGFISSSQLVK	K	V	19	94	112	2, 3	1	5	0			WP_005804135.1;BF9343_RS19320;50S	WP_005804135.1			ribosomal protein L15;rplO
VIGFSDPK	R	A	8	67	74	2	0.9962	5	0			WP_005787548.1;BF9343_RS10645;aspartate	WP_005787548.1			carbamoyltransferase;pyrB
VINLDKESEPDIFNAIK	K	R	17	284	300	2, 3	1	5	0			WP_005791971.1;BF9343_RS20655;phosphoenolpyruvate	WP_005791971.1			carboxykinase (ATP);pckA
VLFITQEITPYVSESEMANIGR	K	H	22	7	28	2, 3	1	5	0	17M(15.9949)		WP_008767986.1;BF9343_RS04350;glycogen/starch	WP_008767986.1			synthase;NA
VLILPAPAEEK	R	T	11	10	20	2	0.9988	5	0			WP_005789740.1;BF9343_RS15495;co-chaperone	WP_005789740.1			GroES;NA
VLVGAGNVVDK	K	E	11	285	295	2	1	5	0			WP_005790298.1;BF9343_RS16115;IMP	WP_005790298.1			dehydrogenase;NA
VMAGNDGGVSATSTATNILSISDGEVFK	K	T	28	253	280	2, 3	1	5	0	2M(15.9949)		WP_010993576.1;BF9343_RS18405;FimB/Mfa2	WP_010993576.1			family fimbrial subunit;NA
VPTGPTTMDAEVDDTQYQFIASQELNPQK	R	S	29	299	327	3	1	5	0	8M(15.9949)		WP_005791484.1;BF9343_RS19610;L-asparaginase	WP_005791484.1			2;ansB
VPVADTVGAGDSFTAAFCSSVLK	K	G	23	236	258	2, 3	1	5	0	18C(57.0214)		WP_005789633.1;BF9343_RS15245;carbohydrate	WP_005789633.1			kinase;NA
VQEVPQSETTPFYPR	K	S	15	143	157	2, 3	0.9998	5	0			WP_005786803.1;BF9343_RS08800;GDP-mannose	WP_005786803.1			4%2C6-dehydratase;gmd
VSAVLNPVK	R	L	9	354	362	2	0.9956	5	0			WP_005798520.1;BF9343_RS13275;glutamine--tRNA	WP_005798520.1			ligase/YqeY domain fusion protein;NA
VTILGHLQR	R	G	9	251	259	2	0.9998	5	0			WP_005790668.1;BF9343_RS17075;6-phosphofructokinase;pfkA	WP_005790668.1
VVDGGYFFEVMQNFAK	R	N	16	293	308	2, 3	1	5	0	11M(15.9949)		WP_005790286.1;BF9343_RS16100;acyl-CoA	WP_005790286.1			carboxylase subunit beta;NA
VVVLDALTYAGNLGTIANDIDNER	K	C	24	30	53	2, 3	0.9999	5	0			WP_005790599.1;BF9343_RS16900;dTDP-glucose	WP_005790599.1			4%2C6-dehydratase;rfbB
VVVVEDLISTGGSSLK	K	A	16	119	134	2, 3	1	5	0			WP_005784381.1;BF9343_RS02125;orotate	WP_005784381.1			phosphoribosyltransferase;pyrE
YAVENFR	K	V	7	182	188	2	0.999	5	0			WP_005782229.1;BF9343_RS19285;DNA-directed	WP_005782229.1			RNA polymerase subunit alpha;NA
YDASNVISQAIGPSK	R	E	15	10	24	2	1	5	0			WP_005786245.1;BF9343_RS06560;histidine	WP_005786245.1			decarboxylase%2C pyruvoyl type;NA
YGNTHVVAGYIHGAEPK	R	G	17	25	41	3, 4	0.9999	5	0			WP_005788767.1;BF9343_RS13715;NAD-dependent	WP_005788767.1			epimerase/dehydratase family protein;NA
YIDECGAANFFGIK	K	D	14	216	229	2	1	5	0	5C(57.0214)		WP_005791729.1;BF9343_RS18235;branched-chain	WP_005791729.1			amino acid aminotransferase;NA
YLDELGESAK	R	I	10	287	296	2	0.9999	5	0			WP_010992276.1;BF9343_RS22120;3%2C4-dihydroxy-2-butanone-4-phosphate	WP_010992276.1			synthase;ribB
YLDGLTAER	R	T	9	239	247	2	0.9994	5	0			sp|P35908|K22E_HUMAN	P35908	K22E_HUMAN	KRT2	Keratin, type II cytoskeletal 2 epidermal
YLGLDDEK	K	K	8	119	126	2	0.9976	5	0			WP_005785383.1;BF9343_RS04490;thioredoxin-disulfide	WP_005785383.1			reductase;trxB
YLPDYPNLNELK	R	A	12	264	275	2	0.9988	5	0			WP_005791788.1;BF9343_RS18425;tryptophan--tRNA	WP_005791788.1			ligase;trpS
YLQLDDATR	R	T	9	178	186	2	0.9997	5	0			WP_005788329.1;BF9343_RS12880;hypothetical	WP_005788329.1			protein;NA
YPIVSDFSK	K	S	9	101	109	2	1	5	0			WP_005787656.1;BF9343_RS11150;peroxiredoxin;NA	WP_005787656.1
YRNPAIILADGVIGQMMEK	K	V	19	164	182	3	1	5	0	16M(15.9949), 17M(15.9949)		WP_005786497.1;BF9343_RS07630;3-methyl-2-oxobutanoate	WP_005786497.1			dehydrogenase subunit VorB;NA
YVTTGAYLAR	R	I	10	450	459	2	1	5	0			WP_005789707.1;BF9343_RS15395;acyl-CoA	WP_005789707.1			dehydrogenase family protein;NA
YYTNADFMSIVK	K	-	12	552	563	2	1	5	0	8M(15.9949)		WP_005791939.1;BF9343_RS20815;tetratricopeptide	WP_005791939.1			repeat protein;NA
AANAEIPIIFLTAK	R	T	14	72	85	2, 3	1	4	0			WP_005790952.1;BF9343_RS17540;response	WP_005790952.1			regulator transcription factor;NA
AASQFEALR	R	L	9	493	501	2	0.9983	4	0			WP_005790884.1;BF9343_RS17330;methylmalonyl-CoA	WP_005790884.1			mutase small subunit;mutA
AASVNMPYVIER	K	W	12	84	95	2	0.9999	4	0	6M(15.9949)		WP_005791748.1;BF9343_RS18300;30S	WP_005791748.1			ribosomal protein S2;rpsB
AAVKNFGNDIQIVGINDLLDAEYLAYMLK	R	Y	29	19	47	3	1	4	0	27M(15.9949)		WP_005785248.1;BF9343_RS04175;type	WP_005785248.1			I glyceraldehyde-3-phosphate dehydrogenase;gap
ADGVPVVGPQWLNVVALK	R	D	18	276	293	2	1	4	0			WP_010993772.1;BF9343_RS20600;hypothetical	WP_010993772.1			protein;NA
ADMAGLLQGPICPVVLPSR	K	S	19	265	283	2, 3	1	4	0	12C(57.0214), 3M(15.9949)		WP_005791349.1;BF9343_RS20135;phosphate	WP_005791349.1			acyltransferase;NA
AELINAMAAESGLSK	K	V	15	4	18	2	1	4	0	7M(15.9949)		WP_005791188.1;BF9343_RS20550;HU	WP_005791188.1			family DNA-binding protein;NA
AEQLINEALTNPETK	K	D	15	41	55	2	1	4	0			WP_005787888.1;BF9343_RS11845;tetratricopeptide	WP_005787888.1			repeat protein;NA
AFDVQFVNK	K	E	9	254	262	2	0.9991	4	0			WP_005793720.1;BF9343_RS11950;proline--tRNA	WP_005793720.1			ligase;proS
AFEYGDGFK	K	G	9	244	252	2	0.9976	4	0			WP_005790873.1;BF9343_RS17285;chorismate	WP_005790873.1			synthase;aroC
AGETLLPELASK	K	L	12	211	222	2	1	4	0			WP_005791384.1;BF9343_RS20070;mannose-1-phosphate	WP_005791384.1			guanylyltransferase;NA
AGGMGLISGR	R	K	10	312	321	2	0.9993	4	0	4M(15.9949)		WP_010993259.1;BF9343_RS14815;class	WP_010993259.1			I fructose-bisphosphate aldolase;NA
AGIIGGAGYTAGELIR	K	L	16	4	19	2, 3	0.9997	4	0			WP_005784397.1;BF9343_RS02230;N-acetyl-gamma-glutamyl-phosphate	WP_005784397.1			reductase;argC
AIDFNILPK	R	E	9	194	202	2	0.9999	4	0			WP_032556328.1;BF9343_RS06035;hypothetical	WP_032556328.1			protein;NA
AIESLDGLKGENDDETTGIAIIK	R	R	23	422	444	2, 3	1	4	0			WP_005789739.1;BF9343_RS15490;chaperonin	WP_005789739.1			GroEL;groL
ALAMDEGVNYTAGLPVIR	K	T	18	278	295	2, 3	1	4	0	4M(15.9949)		WP_005785465.1;BF9343_RS04695;4-hydroxythreonine-4-phosphate	WP_005785465.1			dehydrogenase PdxA;pdxA
ALEEANADLEVK	R	I	12	123	134	2	1	4	0			sp|O77727|K1C15_SHEEP	O77727	K1C15_SHEEP	KRT15	Keratin, type I cytoskeletal 15
ALRPGIPYMDVYDLSAR	K	V	17	290	306	3	0.9965	4	0	9M(15.9949)		WP_010993732.1;BF9343_RS20235;aminopeptidase	WP_010993732.1			P family protein;NA
ALVSADITVNK	K	N	11	344	354	2	1	4	0			WP_005787540.1;BF9343_RS10625;serine	WP_005787540.1			hydroxymethyltransferase;glyA
AMDVLFPK	R	I	8	380	387	2	0.9981	4	0	2M(15.9949)		WP_005799125.1;BF9343_RS18320;asparagine--tRNA	WP_005799125.1			ligase;asnS
AMTSLGAVSVIEDK	R	K	14	295	308	2	1	4	0	2M(15.9949)		WP_005802353.1;BF9343_RS17055;polyprenyl	WP_005802353.1			synthetase family protein;NA
APAATLDTLAR	K	S	11	227	237	2	0.9998	4	0			WP_005817159.1;BF9343_RS08905;polysaccharide	WP_005817159.1			biosynthesis protein;NA
APYTTNPDFR	R	K	10	81	90	2	0.9899	4	0			WP_005797086.1;BF9343_RS00125;acetyl-CoA	WP_005797086.1			hydrolase/transferase family protein;NA
AQMYTGEADWTLIGEVK	R	N	17	175	191	2, 3	1	4	0	3M(15.9949)		WP_005797153.1;BF9343_RS21200;tRNA	WP_005797153.1			dihydrouridine synthase DusB;dusB
ATPLTLIDLEK	K	L	11	109	119	2	0.9999	4	0			WP_032573668.1;BF9343_RS07060;DUF262	WP_032573668.1			domain-containing protein;NA
ATYEVLMAQLDR	R	Y	12	160	171	2	1	4	0	7M(15.9949)		WP_005788747.1;BF9343_RS13680;3'-5'	WP_005788747.1			exonuclease;NA
AVAFGECLQPEYK	K	E	13	279	291	2	1	4	0	7C(57.0214)		WP_005787540.1;BF9343_RS10625;serine	WP_005787540.1			hydroxymethyltransferase;glyA
AVGAAEGVIYIFDMAR	K	T	16	129	144	2, 3	0.9893	4	0	14M(15.9949)		WP_005784365.1;BF9343_RS02085;OmpH	WP_005784365.1			family outer membrane protein;NA
AVLENCPTLR	K	F	10	52	61	2	0.999	4	0	6C(57.0214)		WP_005785453.1;BF9343_RS04665;hypothetical	WP_005785453.1			protein;NA
AVLGANPCPVVIPIGAEENFK	K	G	21	156	176	2, 3	1	4	0	8C(57.0214)		WP_005791539.1;BF9343_RS19425;elongation	WP_005791539.1			factor G;fusA
AVVLETYGSGNASR	K	K	14	245	258	2	1	4	0			WP_008658388.1;BF9343_RS02595;type	WP_008658388.1			I asparaginase;NA
AYAAASVLTTAK	K	K	12	321	332	2	1	4	0			WP_005785453.1;BF9343_RS04665;hypothetical	WP_005785453.1			protein;NA
CDDVAIGLLQAFEQIQTDIPIIVR	R	L	24	318	341	2, 3	1	4	0	1C(57.0214)		WP_005777701.1;BF9343_RS11105;ADP-forming	WP_005777701.1			succinate--CoA ligase subunit beta;sucC
DAVPGTDFMPLQVEYK	K	E	16	50	65	2	0.9997	4	0	9M(15.9949)		WP_005791373.1;BF9343_RS20090;polyribonucleotide	WP_005791373.1			nucleotidyltransferase;pnp
DFEQDFR	K	E	7	55	61	2	0.9981	4	0			WP_005792036.1;BF9343_RS18975;nucleotidyltransferase;NA	WP_005792036.1
DIPAIYEMLR	K	K	10	313	322	2	0.9999	4	0	8M(15.9949)		WP_005791788.1;BF9343_RS18425;tryptophan--tRNA	WP_005791788.1			ligase;trpS
DLAEYFPSTILQYVVK	R	Q	16	32	47	2	0.9992	4	0			WP_005791749.1;BF9343_RS18305;30S	WP_005791749.1			ribosomal protein S9;rpsI
DMPIQAFLLYQEPVLGPVR	R	G	19	199	217	3	1	4	0	2M(15.9949)		sp|P02666|CASB_BOVIN	P02666	CASB_BOVIN	CSN2	Beta-casein
DNIDWIVPHQANMR	K	I	14	248	261	2, 3	1	4	0	13M(15.9949)		WP_005791878.1;BF9343_RS18870;beta-ketoacyl-ACP	WP_005791878.1			synthase III;NA
DNLFPVPPLFR	K	T	11	307	317	2	0.9999	4	0			WP_010992214.1;BF9343_RS03905;AIR	WP_010992214.1			synthase-related protein;NA
DNLVALFINSGTADCESLQGIYGPK	K	V	25	214	238	2, 3	0.9976	4	0	15C(57.0214)		WP_005785453.1;BF9343_RS04665;hypothetical	WP_005785453.1			protein;NA
DSFAVLGAELSQMDGKK	R	N	17	127	143	2, 3	1	4	0	13M(15.9949)		WP_005792036.1;BF9343_RS18975;nucleotidyltransferase;NA	WP_005792036.1
DTIMMVSNYADVIVMR	K	H	16	86	101	2, 3	0.9998	4	0	15M(15.9949), 4M(15.9949), 5M(15.9949)		WP_005787548.1;BF9343_RS10645;aspartate	WP_005787548.1			carbamoyltransferase;pyrB
DTYADPAQWNEK	R	A	12	493	504	2	0.9999	4	0			WP_005791971.1;BF9343_RS20655;phosphoenolpyruvate	WP_005791971.1			carboxykinase (ATP);pckA
DVHNSIGVVTALNPVIGYK	K	N	19	407	425	2, 3	1	4	0			WP_005791488.1;BF9343_RS19600;aspartate	WP_005791488.1			ammonia-lyase;aspA
DVNILVLDTEVYSNTGGQSSK	K	A	21	991	1011	2, 3	1	4	0			WP_005789619.1;BF9343_RS15210;pyruvate:ferredoxin	WP_005789619.1			(flavodoxin) oxidoreductase;nifJ
DYADYIYLR	R	S	9	119	127	2	0.9999	4	0			WP_005784309.1;BF9343_RS01940;DUF2156	WP_005784309.1			domain-containing protein;NA
DYSPYFK	R	T	7	150	156	2	0.9843	4	0			sp|O77727|K1C15_SHEEP	O77727	K1C15_SHEEP	KRT15	Keratin, type I cytoskeletal 15
EAGQIAGLEVK	K	R	11	154	164	2	1	4	0			WP_005785809.1;BF9343_RS05520;molecular	WP_005785809.1			chaperone DnaK;dnaK
EAIDYLTSQGEK	R	V	12	287	298	2	0.9997	4	0			WP_005789619.1;BF9343_RS15210;pyruvate:ferredoxin	WP_005789619.1			(flavodoxin) oxidoreductase;nifJ
ECDIVSLHCPLTESTR	R	D	16	199	214	2, 3	1	4	0	2C(57.0214), 9C(57.0214)		WP_005786931.1;BF9343_RS09080;D-2-hydroxyacid	WP_005786931.1			dehydrogenase;NA
EEQPQICLMGATVIGR	K	D	16	87	102	2, 3	1	4	0	7C(57.0214), 9M(15.9949)		WP_005798976.1;BF9343_RS15390;electron	WP_005798976.1			transfer flavoprotein subunit alpha/FixB family protein;NA
EGAECIYTGMMTDTGGFTYNSNNR	K	E	24	165	188	2, 3	1	4	0	10M(15.9949), 11M(15.9949), 5C(57.0214)		WP_005791024.1;BF9343_RS17720;bifunctional	WP_005791024.1			oligoribonuclease/PAP phosphatase NrnA;NA
EGVQNVTTETGAGQWGASLAYAAK	K	L	24	129	152	2, 3	0.9999	4	0			WP_005795636.1;BF9343_RS05535;TrpB-like	WP_005795636.1			pyridoxal phosphate-dependent enzyme;NA
EIETYHNLLEGGQEDFESSGAGK	K	I	23	450	472	3	0.9995	4	0			sp|P35527|K1C9_HUMAN	P35527	K1C9_HUMAN	KRT9	Keratin, type I cytoskeletal 9
EILFNIEAR	K	D	9	4	12	2	0.9978	4	0			WP_005789739.1;BF9343_RS15490;chaperonin	WP_005789739.1			GroEL;groL
EISATVVLK	R	R	9	303	311	2	0.9944	4	0			WP_005796520.1;BF9343_RS02050;acetylornithine	WP_005796520.1			carbamoyltransferase;NA
EIYFIISELLSK	R	G	12	189	200	2	1	4	0			WP_005791024.1;BF9343_RS17720;bifunctional	WP_005791024.1			oligoribonuclease/PAP phosphatase NrnA;NA
ELLPGQALLISK	R	E	12	287	298	2	0.9996	4	0			WP_005793382.1;BF9343_RS12705;amidophosphoribosyltransferase;NA	WP_005793382.1
ELQGVDVAILCTPTR	K	S	15	57	71	2	1	4	0	11C(57.0214)		WP_005790557.1;BF9343_RS16795;diaminopimelate	WP_005790557.1			dehydrogenase;NA
ENQKFPEPIVTPTTK	K	A	15	131	145	2, 3	0.9992	4	0			WP_005785154.1;BF9343_RS03940;phosphoribosylaminoimidazolesuccinocarboxamide	WP_005785154.1			synthase;NA
EQLPGIPESNILAEPCPR	R	N	18	69	86	2, 3	0.9993	4	0	16C(57.0214)		WP_005798572.1;BF9343_RS13490;mannose-1-phosphate	WP_005798572.1			guanylyltransferase;NA
EQLTEQVFNK	K	I	10	257	266	2	0.9989	4	0			WP_005796125.1;BF9343_RS03540;aldo/keto	WP_005796125.1			reductase;NA
ERLMAILVDNLK	R	A	12	294	305	2, 3	0.9984	4	0	4M(15.9949)		WP_005786931.1;BF9343_RS09080;D-2-hydroxyacid	WP_005786931.1			dehydrogenase;NA
ETGMYVSTEVATAK	K	H	14	77	90	2	1	4	0	4M(15.9949)		WP_005791103.1;BF9343_RS17940;bifunctional	WP_005791103.1			3-deoxy-7-phosphoheptulonate synthase/chorismate mutase type II;NA
ETQTTENLNVLR	K	K	12	259	270	2	0.9999	4	0			WP_005791103.1;BF9343_RS17940;bifunctional	WP_005791103.1			3-deoxy-7-phosphoheptulonate synthase/chorismate mutase type II;NA
EVGYMFGMYK	R	K	10	171	180	2	0.9999	4	0	5M(15.9949), 8M(15.9949)		WP_005790474.1;BF9343_RS16585;NADP-specific	WP_005790474.1			glutamate dehydrogenase;gdhA
EYCTDVNVIPIDSIYTPIR	R	N	19	160	178	2, 3	1	4	0	3C(57.0214)		WP_005782229.1;BF9343_RS19285;DNA-directed	WP_005782229.1			RNA polymerase subunit alpha;NA
EYQVMTNSPR	K	Y	10	187	196	2	0.9973	4	0	5M(15.9949)		WP_224223215.1;BF9343_RS17295;linear	WP_224223215.1			amide C-N hydrolase;NA
FAADAIMEAADAGIR	R	L	15	78	92	2, 3	1	4	0	7M(15.9949)		WP_005787631.1;BF9343_RS11100;succinate--CoA	WP_005787631.1			ligase subunit alpha;sucD
FCPVNEIPDGWEGLDIGPK	K	S	19	304	322	2, 3	1	4	0	2C(57.0214)		WP_005789299.1;BF9343_RS14905;phosphoglycerate	WP_005789299.1			kinase;NA
FDATAVINGHEIVQNFSLDQYK	K	G	22	12	33	3	1	4	0			WP_005787656.1;BF9343_RS11150;peroxiredoxin;NA	WP_005787656.1
FDLFER	R	L	6	159	164	2	0.9893	4	0			WP_032573668.1;BF9343_RS07060;DUF262	WP_032573668.1			domain-containing protein;NA
FFVAPFPEVFGK	R	E	12	38	49	2	0.9999	4	0			sp|P02662|CASA1_BOVIN	P02662	CASA1_BOVIN	CSN1S1	Alpha-S1-casein
FGIEQPR	R	I	7	170	176	2	0.9953	4	0			WP_005791349.1;BF9343_RS20135;phosphate	WP_005791349.1			acyltransferase;NA
FGNEFPLLIK	R	F	10	79	88	2	0.9998	4	0			WP_005786511.1;BF9343_RS07670;type	WP_005786511.1			I phosphomannose isomerase catalytic subunit;NA
FGVINISK	K	S	8	133	140	2	0.9997	4	0			WP_005790898.1;BF9343_RS17380;glucose-6-phosphate	WP_005790898.1			isomerase;NA
FKAEVYILK	K	K	9	305	313	2, 3	0.9877	4	0			WP_005782155.1;BF9343_RS19510;elongation	WP_005782155.1			factor Tu;tuf
FLANAGVCSR	K	R	10	236	245	2	0.999	4	0	8C(57.0214)		WP_010993569.1;BF9343_RS18325;pseudouridine	WP_010993569.1			synthase;NA
FNMEFPANAASDAIQATVLADER	R	S	23	896	918	2, 3	0.9969	4	0	3M(15.9949)		WP_010993827.1;BF9343_RS21290;leucine--tRNA	WP_010993827.1			ligase;leuS
FPEPIVTPTTK	K	A	11	135	145	2	0.9996	4	0			WP_005785154.1;BF9343_RS03940;phosphoribosylaminoimidazolesuccinocarboxamide	WP_005785154.1			synthase;NA
FSTDEIQR	K	I	8	320	327	2	0.9959	4	0			WP_005796125.1;BF9343_RS03540;aldo/keto	WP_005796125.1			reductase;NA
FVCNQYLK	K	A	8	118	125	2	0.9987	4	0	3C(57.0214)		WP_010992043.1;BF9343_RS02030;D-alanine--D-alanine	WP_010992043.1			ligase;NA
FYDWYVGYFNK	K	-	11	326	336	2	1	4	0			WP_005799038.1;BF9343_RS15680;NAD-dependent	WP_005799038.1			epimerase/dehydratase family protein;NA
FYLMQYIEK	R	K	9	536	544	2	0.9985	4	0	4M(15.9949)		WP_005794875.1;BF9343_RS08720;bifunctional	WP_005794875.1			metallophosphatase/5'-nucleotidase;NA
FYQPDIDVEK	R	M	10	195	204	2	0.9994	4	0			WP_010993147.1;BF9343_RS13530;dihydroorotate	WP_010993147.1			dehydrogenase-like protein;NA
GADDDKGQAFIQVK	R	A	14	116	129	3	0.9973	4	0			WP_005790875.1;BF9343_RS17290;dipeptidase;NA	WP_005790875.1
GAHVFLVQSTFPNSDNLMELLLMIDAAK	R	R	28	53	80	3	1	4	0	18M(15.9949), 23M(15.9949)		WP_032561331.1;BF9343_RS10740;ribose-phosphate	WP_032561331.1			pyrophosphokinase;NA
GCLETYCSATGVAR	K	T	14	185	198	2	1	4	0	2C(57.0214), 7C(57.0214)		WP_005784451.1;BF9343_RS02370;ROK	WP_005784451.1			family protein;NA
GELPLEVQDLEDEIAGLSTR	R	I	20	39	58	2, 3	1	4	0			WP_005787827.1;BF9343_RS11730;C4-type	WP_005787827.1			zinc ribbon domain-containing protein;NA
GEVIETEALLEALR	R	S	14	210	223	2, 3	1	4	0			WP_010991931.1;BF9343_RS00820;4-phosphoerythronate	WP_010991931.1			dehydrogenase PdxB;pdxB
GFVDEPVDK	K	S	9	10	18	2	0.9984	4	0			WP_005802044.1;BF9343_RS21305;quinolinate	WP_005802044.1			synthase NadA;nadA
GITITSAATTTR	R	W	12	59	70	2	1	4	0			WP_005791539.1;BF9343_RS19425;elongation	WP_005791539.1			factor G;fusA
GLMTTVHAATATQKTVDGPSK	K	K	21	172	192	3, 4	0.9937	4	0	3M(15.9949)		WP_005785248.1;BF9343_RS04175;type	WP_005785248.1			I glyceraldehyde-3-phosphate dehydrogenase;gap
GLNYEYDLTELEK	K	A	13	172	184	2	1	4	0			WP_005789791.1;BF9343_RS15600;adenylosuccinate	WP_005789791.1			synthase;NA
GLVASLLFLPESIYVR	K	P	16	93	108	2, 3	0.9952	4	0			WP_224223215.1;BF9343_RS17295;linear	WP_224223215.1			amide C-N hydrolase;NA
GNLLELAVEAAR	K	V	12	518	529	2	1	4	0			WP_005790883.1;BF9343_RS17325;methylmalonyl-CoA	WP_005790883.1			mutase;scpA
GTIGNVINVQIR	K	F	12	144	155	2	1	4	0			WP_005786487.1;BF9343_RS07605;Gfo/Idh/MocA	WP_005786487.1			family oxidoreductase;NA
GVILSGSPFSVYDESAFK	K	V	18	46	63	2	1	4	0			WP_005785252.1;BF9343_RS04185;glutamine-hydrolyzing	WP_005785252.1			GMP synthase;guaA
GVLQPGATIIEPTSGNTGVGLAMVATIK	R	G	28	62	89	2, 3	0.9998	4	0	23M(15.9949)		WP_008661312.1;BF9343_RS15640;cysteine	WP_008661312.1			synthase A;cysK
GYEVHGILR	K	R	9	25	33	2	0.9903	4	0			WP_005786803.1;BF9343_RS08800;GDP-mannose	WP_005786803.1			4%2C6-dehydratase;gmd
GYMEVETPILQAIAGGAAAR	K	P	20	201	220	2, 3	0.9993	4	0	3M(15.9949)		WP_005790897.1;BF9343_RS17370;lysine--tRNA	WP_005790897.1			ligase;lysS
GYPSILFGLETALR	R	H	14	86	99	2, 3	1	4	0			WP_005786033.1;BF9343_RS06045;o-succinylbenzoate	WP_005786033.1			synthase;NA
HCVINDLPLGR	R	N	11	153	163	2, 3	0.9999	4	0	2C(57.0214)		WP_005787656.1;BF9343_RS11150;peroxiredoxin;NA	WP_005787656.1
HEIDTGEVIQQVR	K	I	13	144	156	2, 3	1	4	0			WP_008770001.1;BF9343_RS17735;methionyl-tRNA	WP_008770001.1			formyltransferase;fmt
HGASCPVGLGVSCSADR	R	N	17	306	322	3	1	4	0	13C(57.0214), 5C(57.0214)		WP_005813403.1;BF9343_RS02810;fumarate	WP_005813403.1			hydratase;NA
HHDQFPVDMIQGGAGTTTNMNANEVIANR	K	A	29	92	120	3, 4	1	4	0	20M(15.9949), 9M(15.9949)		WP_005791488.1;BF9343_RS19600;aspartate	WP_005791488.1			ammonia-lyase;aspA
HIDILSHIK	R	K	9	148	156	3	0.9999	4	0			WP_010993147.1;BF9343_RS13530;dihydroorotate	WP_010993147.1			dehydrogenase-like protein;NA
HIIDLR	K	G	6	225	230	2	0.9883	4	0			WP_010992065.1;BF9343_RS02275;malate	WP_010992065.1			dehydrogenase;NA
HLAATPLFK	R	G	9	285	293	2, 3	0.9975	4	0			WP_005797153.1;BF9343_RS21200;tRNA	WP_005797153.1			dihydrouridine synthase DusB;dusB
HLGPDMDVPAGDIGVGGR	R	E	18	153	170	2, 3	0.9997	4	0	6M(15.9949)		WP_005790474.1;BF9343_RS16585;NADP-specific	WP_005790474.1			glutamate dehydrogenase;gdhA
HVPDFEMEYK	K	V	10	259	268	2	0.9994	4	0	7M(15.9949)		WP_005788767.1;BF9343_RS13715;NAD-dependent	WP_005788767.1			epimerase/dehydratase family protein;NA
IADYPFTTLEPNLGIVSYR	K	D	19	189	207	2, 3	1	4	0			WP_005812983.1;BF9343_RS04865;GTPase	WP_005812983.1			ObgE;obgE
IAVDGIK	K	K	7	14	20	2	0.9564	4	0			WP_010992831.1;BF9343_RS09715;NAD(P)-dependent	WP_010992831.1			oxidoreductase;NA
IDYMLELR	K	A	8	275	282	2	0.9999	4	0	4M(15.9949)		WP_005790474.1;BF9343_RS16585;NADP-specific	WP_005790474.1			glutamate dehydrogenase;gdhA
IEPSAEAATGCAYQAYK	K	K	17	277	293	2	1	4	0	11C(57.0214)		WP_005785453.1;BF9343_RS04665;hypothetical	WP_005785453.1			protein;NA
IGAINFEEELALLR	K	H	14	153	166	2	1	4	0			WP_005786033.1;BF9343_RS06045;o-succinylbenzoate	WP_005786033.1			synthase;NA
IGLTYEAEASNVTSDEIVSK	R	I	20	304	323	2	1	4	0			WP_005787927.1;BF9343_RS11895;AAA	WP_005787927.1			family ATPase;NA
IGQATEHNYCGVNCGIMDQFASVFGK	K	E	26	154	179	3	0.9999	4	0	10C(57.0214), 14C(57.0214), 17M(15.9949)		WP_005800633.1;BF9343_RS07655;galactokinase;galK	WP_005800633.1
IGYTTYDALNDFALLESAVR	K	E	20	325	344	2, 3	1	4	0			WP_005798520.1;BF9343_RS13275;glutamine--tRNA	WP_005798520.1			ligase/YqeY domain fusion protein;NA
IIIVGADK	K	M	8	138	145	2	0.9596	4	0			WP_005791878.1;BF9343_RS18870;beta-ketoacyl-ACP	WP_005791878.1			synthase III;NA
ILQDADDIFIQGLR	R	D	14	405	418	2, 3	1	4	0			WP_005785252.1;BF9343_RS04185;glutamine-hydrolyzing	WP_005785252.1			GMP synthase;guaA
INDEELIIISR	K	M	11	176	186	2	1	4	0			WP_005789633.1;BF9343_RS15245;carbohydrate	WP_005789633.1			kinase;NA
INLMNLAK	R	S	8	19	26	2	0.9996	4	0	4M(15.9949)		WP_008660290.1;BF9343_RS11685;carbon-nitrogen	WP_008660290.1			hydrolase;NA
INYFDDAELINEQVK	K	R	15	345	359	2, 3	1	4	0			WP_005791788.1;BF9343_RS18425;tryptophan--tRNA	WP_005791788.1			ligase;trpS
IPDGPTTPEIAYQMVKDETFAQTQPR	K	L	26	30	55	3	1	4	0	14M(15.9949)		WP_005784276.1;BF9343_RS01840;glutamate	WP_005784276.1			decarboxylase;NA
IQALVDAGEYPDK	K	L	13	286	298	2	0.9999	4	0			WP_005792036.1;BF9343_RS18975;nucleotidyltransferase;NA	WP_005792036.1
IQEGINALSGYAEIFQR	R	N	17	136	152	2, 3	1	4	0			WP_010993279.1;BF9343_RS15005;acyl-CoA	WP_010993279.1			carboxylase subunit beta;NA
IQVRLGEHNIDVLEGNEQFINAAK	R	I	24	54	77	3, 4	0.9439	4	0			sp|P00761|TRYP_PIG	P00761	TRYP_PIG		Trypsin
IRLENEIQTYR	K	S	11	440	450	2, 3	0.9986	4	0			sp|P13645|K1C10_HUMAN	P13645	K1C10_HUMAN	KRT10	Keratin, type I cytoskeletal 10
ISESLLLR	R	Q	8	131	138	2	0.9993	4	0			WP_010992043.1;BF9343_RS02030;D-alanine--D-alanine	WP_010992043.1			ligase;NA
ISNLKDFLPILEPAVQSGR	K	P	19	227	245	3	0.9996	4	0			WP_005789739.1;BF9343_RS15490;chaperonin	WP_005789739.1			GroEL;groL
ISQTLFK	K	S	7	202	208	2	0.9904	4	0			WP_005785326.1;BF9343_RS04355;pantoate--beta-alanine	WP_005785326.1			ligase;panC
ITDIMFNGTDEDLR	R	Q	14	42	55	2	1	4	0	5M(15.9949)		WP_005793967.1;BF9343_RS11110;ACP	WP_005793967.1			S-malonyltransferase;fabD
ITESSAWLAESIVGEK	K	T	16	61	76	2, 3	1	4	0			WP_005787896.1;BF9343_RS11850;universal	WP_005787896.1			stress protein;NA
ITIDGEKVIEADSLIIATGATAK	K	Y	23	96	118	3	0.9999	4	0			WP_005785383.1;BF9343_RS04490;thioredoxin-disulfide	WP_005785383.1			reductase;trxB
IVDAGVDYDLPYEK	K	G	14	106	119	2	1	4	0			WP_005787963.1;BF9343_RS11975;nicotinate-nucleotide--dimethylbenzimidazole	WP_005787963.1			phosphoribosyltransferase;cobT
IVGVDLPQNK	R	R	10	5	14	2	0.9965	4	0			WP_002558050.1;BF9343_RS19300;30S	WP_002558050.1			ribosomal protein S13;rpsM
IVILNLMPLK	R	I	10	38	47	2	0.9999	4	0	7M(15.9949)		WP_005784524.1;BF9343_RS02555;homoserine	WP_005784524.1			O-succinyltransferase;metA
IVNEPTAAALAYGLDK	R	A	16	166	181	2, 3	1	4	0			WP_005785809.1;BF9343_RS05520;molecular	WP_005785809.1			chaperone DnaK;dnaK
IWDAVFEAGAEFGIKPIGLGAR	K	D	22	206	227	3	0.9997	4	0			WP_005795559.1;BF9343_RS05975;glycine	WP_005795559.1			cleavage system aminomethyltransferase GcvT;gcvT
IYIGYK	R	Y	6	237	242	2	0.9865	4	0			WP_005786245.1;BF9343_RS06560;histidine	WP_005786245.1			decarboxylase%2C pyruvoyl type;NA
KAELDQIFR	R	E	9	190	198	2, 3	0.9987	4	0			WP_005786931.1;BF9343_RS09080;D-2-hydroxyacid	WP_005786931.1			dehydrogenase;NA
KEEYAQLLCELR	K	K	12	79	90	2, 3	1	4	0	9C(57.0214)		WP_005796541.1;BF9343_RS01970;phosphate	WP_005796541.1			acetyltransferase;pta
KIGLIGLGQTGYNTAR	K	I	16	149	164	2, 3	1	4	0			WP_005786931.1;BF9343_RS09080;D-2-hydroxyacid	WP_005786931.1			dehydrogenase;NA
KLPVYGDGSNVR	K	D	12	218	229	2, 3	0.9936	4	0			WP_005790599.1;BF9343_RS16900;dTDP-glucose	WP_005790599.1			4%2C6-dehydratase;rfbB
KVIMSAPSK	K	D	9	117	125	2	0.953	4	0	4M(15.9949)		WP_005785248.1;BF9343_RS04175;type	WP_005785248.1			I glyceraldehyde-3-phosphate dehydrogenase;gap
KVPQVSTPTLVEVSR	K	N	15	437	451	2, 3	1	4	0			sp|P02769|ALBU_BOVIN	P02769	ALBU_BOVIN	ALB	Albumin		sp|P02768|ALBU_HUMAN
KVVAVVGGGDTACEEAIYLAGLASK	K	V	25	147	171	2, 3	1	4	0	13C(57.0214)		WP_005785383.1;BF9343_RS04490;thioredoxin-disulfide	WP_005785383.1			reductase;trxB
KWDAIVQNITDLCGSAPQLIEELYK	K	S	25	139	163	3	0.994	4	0	13C(57.0214)		WP_005784278.1;BF9343_RS01845;glutaminase	WP_005784278.1			A;glsA
LAEEDPTFTVK	K	T	11	434	444	2	1	4	0			WP_005791539.1;BF9343_RS19425;elongation	WP_005791539.1			factor G;fusA
LATAAFADVCTPGNPR	R	E	16	354	369	2	0.9999	4	0	10C(57.0214)		WP_005801896.1;BF9343_RS00980;lactaldehyde	WP_005801896.1			reductase;fucO
LCPANADGDNLIIDGITFPLLR	K	Q	22	103	124	2, 3	1	4	0	2C(57.0214)		WP_005788969.1;BF9343_RS14210;vitamin	WP_005788969.1			B12 dependent-methionine synthase activation domain-containing protein;NA
LDSNPGSLIPAELR	K	G	14	338	351	2	0.9996	4	0			WP_005813403.1;BF9343_RS02810;fumarate	WP_005813403.1			hydratase;NA
LDYETNALGTFNLLDAVR	R	K	18	94	111	2, 3	1	4	0			WP_010993076.1;BF9343_RS12420;NAD-dependent	WP_010993076.1			epimerase/dehydratase family protein;NA
LEGMVAATFTPMDAR	R	G	15	7	21	2	1	4	0	12M(15.9949), 4M(15.9949)		WP_010993541.1;BF9343_RS17920;dihydrodipicolinate	WP_010993541.1			synthase family protein;NA
LEGNYTDYDLDLIETNPVR	K	C	19	163	181	2, 3	1	4	0			WP_005790873.1;BF9343_RS17285;chorismate	WP_005790873.1			synthase;aroC
LESFNPAGSVK	K	D	11	37	47	2	0.9999	4	0			WP_008661312.1;BF9343_RS15640;cysteine	WP_008661312.1			synthase A;cysK
LFPNTYGMPLIK	K	F	12	45	56	2	0.9998	4	0	8M(15.9949)		WP_005788903.1;BF9343_RS14065;diphosphate--fructose-6-phosphate	WP_005788903.1			1-phosphotransferase;NA
LGEGTGAICSYPIIDSAVR	R	M	19	310	328	2, 3	1	4	0	9C(57.0214)		WP_005787963.1;BF9343_RS11975;nicotinate-nucleotide--dimethylbenzimidazole	WP_005787963.1			phosphoribosyltransferase;cobT
LGEHNIDVLEGNEQFINAAKIITHPNFNGNTLDNDIMLIK	R	L	40	58	97	4, 5	0.9961	4	0	37M(15.9949)		sp|P00761|TRYP_PIG	P00761	TRYP_PIG		Trypsin
LGFLEVETPVLIGSTPEGAR	K	D	20	157	176	2, 3	1	4	0			WP_005803557.1;BF9343_RS11675;aspartate--tRNA	WP_005803557.1			ligase;aspS
LGFTAENVYNQVK	K	A	13	654	666	2	1	4	0			WP_005786503.1;BF9343_RS07650;transketolase;NA	WP_005786503.1
LGIAAQSVGLSQAAYNEALAYAK	R	D	23	294	316	2, 3	1	4	0			WP_005789707.1;BF9343_RS15395;acyl-CoA	WP_005789707.1			dehydrogenase family protein;NA
LGLTQITYAEEILK	K	V	14	141	154	2	1	4	0			WP_005789703.1;BF9343_RS15385;electron	WP_005789703.1			transfer flavoprotein subunit beta/FixA family protein;NA
LIDIDPK	K	T	7	684	690	2	0.95	4	0			WP_005791373.1;BF9343_RS20090;polyribonucleotide	WP_005791373.1			nucleotidyltransferase;pnp
LIEDCILGDQTLFTR	R	S	15	418	432	2, 3	1	4	0	5C(57.0214)		WP_005800449.1;BF9343_RS08955;glucose-6-phosphate	WP_005800449.1			dehydrogenase;zwf
LIGEFIQVGK	K	V	10	13	22	2	0.9999	4	0			WP_005788597.1;BF9343_RS13295;thiol	WP_005788597.1			peroxidase;tpx
LIQALEMTENK	R	M	11	487	497	2	0.9991	4	0	7M(15.9949)		WP_005790286.1;BF9343_RS16100;acyl-CoA	WP_005790286.1			carboxylase subunit beta;NA
LIVVDGVFSMEGDIANLPEIVR	K	L	22	175	196	2, 3	1	4	0	10M(15.9949)		WP_005787799.1;BF9343_RS11665;aminotransferase	WP_005787799.1			class I/II-fold pyridoxal phosphate-dependent enzyme;NA
LLNLETYFTAGVQEVR	K	A	16	280	295	2, 3	1	4	0			WP_005782865.1;BF9343_RS21260;redox-regulated	WP_005782865.1			ATPase YchF;ychF
LLYAYGEATVPK	K	V	12	385	396	2	1	4	0			WP_010993279.1;BF9343_RS15005;acyl-CoA	WP_010993279.1			carboxylase subunit beta;NA
LMEAVDSLEK	R	I	10	344	353	2	0.9999	4	0	2M(15.9949)		WP_005801929.1;BF9343_RS00730;cysteine--tRNA	WP_005801929.1			ligase;cysS
LNPETTTEVLIPDFQGR	R	K	17	130	146	2, 3	0.9995	4	0			WP_005795984.1;BF9343_RS04230;lipoyl	WP_005795984.1			synthase;lipA
LNQMTIGIVGVGNVGSK	K	V	17	115	131	2, 3	0.9999	4	0	4M(15.9949)		WP_010991931.1;BF9343_RS00820;4-phosphoerythronate	WP_010991931.1			dehydrogenase PdxB;pdxB
LPADITEEGMDDVIDCTR	K	L	18	208	225	2	0.9976	4	0	10M(15.9949), 16C(57.0214)		WP_010992910.1;BF9343_RS10425;quinone-dependent	WP_010992910.1			dihydroorotate dehydrogenase;NA
LPPYQGGGEMIQSVSFEK	R	T	18	244	261	2, 3	1	4	0	10M(15.9949)		WP_005783932.1;BF9343_RS01040;cysteine	WP_005783932.1			desulfurase;NA
LPVYGDGSNVR	K	D	11	219	229	2	0.9986	4	0			WP_005790599.1;BF9343_RS16900;dTDP-glucose	WP_005790599.1			4%2C6-dehydratase;rfbB
LQGIAPGQFGVIYDAESR	K	V	18	327	344	2, 3	1	4	0			WP_005800832.1;BF9343_RS06215;tRNA	WP_005800832.1			2-thiouridine(34) synthase MnmA;mnmA
LTDTVEGSPIDAGK	K	L	14	244	257	2	1	4	0			WP_010992214.1;BF9343_RS03905;AIR	WP_010992214.1			synthase-related protein;NA
LTLPALYVLNTTTDAWAQEMALR	K	V	23	236	258	2, 3	0.9999	4	0	20M(15.9949)		WP_005796989.1;BF9343_RS00475;polyprenyl	WP_005796989.1			synthetase family protein;NA
LVAAPAVSPTALK	R	G	13	277	289	2	0.9999	4	0			WP_010993380.1;BF9343_RS16110;serine	WP_010993380.1			hydrolase;NA
LVAEAAPGIR	R	V	10	238	247	2	0.9986	4	0			WP_005783584.1;BF9343_RS00135;tRNA	WP_005783584.1			(N6-isopentenyl adenosine(37)-C2)-methylthiotransferase MiaB;miaB
LVGTDAEAIVSNVTELLR	K	N	18	329	346	2, 3	0.9995	4	0			WP_005797197.1;BF9343_RS20925;UDP-N-acetylglucosamine	WP_005797197.1			2-epimerase (non-hydrolyzing);wecB
LVNELTEFAK	K	T	10	66	75	2	1	4	0			sp|P02769|ALBU_BOVIN	P02769	ALBU_BOVIN	ALB	Albumin
LYTYTYQESATR	R	F	12	201	212	2	1	4	0			WP_005793365.1;BF9343_RS12785;anthranilate	WP_005793365.1			phosphoribosyltransferase;trpD
MEEVIEPVSK	-	E	10	1	10	2	0.9999	4	0	1M(15.9949)		WP_005784031.1;BF9343_RS01250;GNAT	WP_005784031.1			family N-acetyltransferase;NA
MEQGPLTGSYAR	R	D	12	570	581	2	0.9999	4	0	1M(15.9949)		WP_010993494.1;BF9343_RS17550;elongation	WP_010993494.1			factor G;NA
MFNDNLGGVGAGAGVAQITPGQADGYNFFPQK	K	D	32	216	247	3	0.9992	4	0	1M(15.9949)		WP_010993772.1;BF9343_RS20600;hypothetical	WP_010993772.1			protein;NA
MGAAMANFELGLLTEEQANAILR	K	A	23	60	82	2, 3	0.9998	4	0	1M(15.9949), 5M(15.9949)		WP_005791488.1;BF9343_RS19600;aspartate	WP_005791488.1			ammonia-lyase;aspA
MGNTMLLATVCAAK	R	D	14	36	49	2, 3	1	4	0	11C(57.0214), 1M(15.9949), 5M(15.9949)		WP_005791373.1;BF9343_RS20090;polyribonucleotide	WP_005791373.1			nucleotidyltransferase;pnp
MIDESITSEAVGLLK	-	S	15	1	15	2, 3	1	4	0	1M(15.9949)		WP_005813720.1;BF9343_RS01475;M20	WP_005813720.1			family metallo-hydrolase;NA
MKLDLLTAISPIDGR	-	Y	15	1	15	2, 3	0.999	4	0	1M(15.9949)		WP_005791759.1;BF9343_RS18330;adenylosuccinate	WP_005791759.1			lyase;purB
MLDAGANLIQIYSSFIYEGPGIVK	R	K	24	301	324	2, 3	0.9819	4	0	1M(15.9949)		WP_010992910.1;BF9343_RS10425;quinone-dependent	WP_010992910.1			dihydroorotate dehydrogenase;NA
MMNTGDDFTGPVNLGNPNEFSMLQLAEK	R	I	28	225	252	3	0.9997	4	0	1M(15.9949), 22M(15.9949), 2M(15.9949)		WP_005803392.1;BF9343_RS10280;UDP-glucuronic	WP_005803392.1			acid decarboxylase family protein;NA
MPCTEDYLSLILNR	R	L	14	469	482	2, 3	0.9999	4	0	1M(15.9949), 3C(57.0214)		sp|P02769|ALBU_BOVIN	P02769	ALBU_BOVIN	ALB	Albumin
MPMQDWEDLKIR	R	V	12	207	218	2, 3	0.9991	4	0	1M(15.9949), 3M(15.9949)		WP_010992065.1;BF9343_RS02275;malate	WP_010992065.1			dehydrogenase;NA
MVIGVPSGSTEVELR	R	A	15	103	117	2	1	4	0	1M(15.9949)		WP_005792050.1;BF9343_RS18950;rod	WP_005792050.1			shape-determining protein;NA
MYTASQLLDK	-	I	10	1	10	2	0.9999	4	0	1M(15.9949)		WP_005802353.1;BF9343_RS17055;polyprenyl	WP_005802353.1			synthetase family protein;NA
NAADAAEAIGIGLQAFCIPGSVADDR	K	K	26	76	101	2, 3	0.9999	4	0	17C(57.0214)		WP_005780364.1;BF9343_RS14590;GGGtGRT	WP_005780364.1			protein;NA
NDEGADLTQDPMAMQR	K	L	16	240	255	2	1	4	0	12M(15.9949), 14M(15.9949)		WP_005785809.1;BF9343_RS05520;molecular	WP_005785809.1			chaperone DnaK;dnaK
NEYPQYDVR	K	V	9	242	250	2	0.9979	4	0			WP_005790668.1;BF9343_RS17075;6-phosphofructokinase;pfkA	WP_005790668.1
NFETSIPVGFFTYPISQAADITAFR	R	A	25	123	147	2, 3	0.9996	4	0			WP_005791788.1;BF9343_RS18425;tryptophan--tRNA	WP_005791788.1			ligase;trpS
NFFQPIVIGDR	K	C	11	87	97	2	0.9994	4	0			WP_005795115.1;BF9343_RS07540;50S	WP_005795115.1			ribosomal protein L11 methyltransferase;prmA
NGGLSFIFGSQPIASQAEMVR	R	K	21	74	94	2, 3	0.9992	4	0	19M(15.9949)		WP_005790298.1;BF9343_RS16115;IMP	WP_005790298.1			dehydrogenase;NA
NIALLGNDGSGK	K	T	12	11	22	2	0.9994	4	0			WP_010993494.1;BF9343_RS17550;elongation	WP_010993494.1			factor G;NA
NIDLNMILLNNR	R	I	12	113	124	2	0.9998	4	0	6M(15.9949)		WP_005791975.1;BF9343_RS20635;2-oxoacid:ferredoxin	WP_005791975.1			oxidoreductase subunit beta;NA
NIIIGFAR	K	M	8	309	316	2	0.9966	4	0			WP_010993279.1;BF9343_RS15005;acyl-CoA	WP_010993279.1			carboxylase subunit beta;NA		WP_005790286.1;BF9343_RS16100;acyl-CoA
NIVLNIFPSLDTGVCATSVR	K	K	20	46	65	2, 3	0.999	4	0	15C(57.0214)		WP_005788597.1;BF9343_RS13295;thiol	WP_005788597.1			peroxidase;tpx
NKLNDLEDALQQAK	K	E	14	442	455	2, 3	0.9998	4	0			sp|P04264|K2C1_HUMAN	P04264	K2C1_HUMAN	KRT1	Keratin, type II cytoskeletal 1
NLGNYINSITGR	R	E	12	168	179	2	0.9997	4	0			WP_005802044.1;BF9343_RS21305;quinolinate	WP_005802044.1			synthase NadA;nadA
NLQIQQNVIGESFR	K	H	14	84	97	2	1	4	0			WP_041926321.1;BF9343_RS08795;GDP-L-fucose	WP_041926321.1			synthase;NA
NQILNLTTDNANILLQIDNAR	K	L	21	208	228	2, 3	0.9998	4	0			sp|P13645|K1C10_HUMAN	P13645	K1C10_HUMAN	KRT10	Keratin, type I cytoskeletal 10
NSAGVINFTLLK	K	E	12	313	324	2	1	4	0			WP_005784805.1;BF9343_RS03130;3-dehydroquinate	WP_005784805.1			synthase;aroB
NTTGVLLLTNDGDLASK	R	L	17	334	350	2	1	4	0			WP_010993569.1;BF9343_RS18325;pseudouridine	WP_010993569.1			synthase;NA
NVPCTVIEAGPCVVTQVK	K	T	18	21	38	2, 3	0.9986	4	0	12C(57.0214), 4C(57.0214)		WP_005782189.1;BF9343_RS19415;50S	WP_005782189.1			ribosomal protein L3;rplC
PDLQSQLNEQK	M	R	11	2	12	2	1	4	0			WP_032573668.1;BF9343_RS07060;DUF262	WP_032573668.1			domain-containing protein;NA
PTAEELANYGEPDFVCFNASK	R	A	21	148	168	2, 3	1	4	0	16C(57.0214)		WP_005791971.1;BF9343_RS20655;phosphoenolpyruvate	WP_005791971.1			carboxykinase (ATP);pckA
PVFSMEAATR	R	H	10	137	146	2	0.9933	4	0	5M(15.9949)		WP_005796520.1;BF9343_RS02050;acetylornithine	WP_005796520.1			carbamoyltransferase;NA
QFSSSYLSR	R	S	9	5	13	2	0.9928	4	0			sp|P35527|K1C9_HUMAN	P35527	K1C9_HUMAN	KRT9	Keratin, type I cytoskeletal 9
QINEEIVR	K	D	8	157	164	2	0.9871	4	0			WP_005788150.1;BF9343_RS12485;UDP-glucose	WP_005788150.1			4-epimerase GalE;galE
QIQQYFNEY	K	-	9	344	352	2	0.9995	4	0			WP_005791484.1;BF9343_RS19610;L-asparaginase	WP_005791484.1			2;ansB
QLNVEEILYAATLTNDPAK	K	K	19	353	371	2, 3	0.9956	4	0			WP_005791939.1;BF9343_RS20815;tetratricopeptide	WP_005791939.1			repeat protein;NA
QLSIADMFAETIK	K	R	13	286	298	2	0.9999	4	0	7M(15.9949)		WP_032561331.1;BF9343_RS10740;ribose-phosphate	WP_032561331.1			pyrophosphokinase;NA
QMQFDLEIVGCPIVR	R	E	15	163	177	2, 3	1	4	0	11C(57.0214), 2M(15.9949)		WP_005785326.1;BF9343_RS04355;pantoate--beta-alanine	WP_005785326.1			ligase;panC
QSAFVTNLTTGMDQIIVGQK	R	H	20	17	36	2, 3	0.9999	4	0	12M(15.9949)		WP_005787927.1;BF9343_RS11895;AAA	WP_005787927.1			family ATPase;NA
QVFDAELTPK	K	I	10	228	237	2	0.9999	4	0			WP_005784278.1;BF9343_RS01845;glutaminase	WP_005784278.1			A;glsA
QYANATLLR	R	Y	9	61	69	2	0.9807	4	0			WP_005798895.1;BF9343_RS15055;class	WP_005798895.1			II fructose-bisphosphate aldolase;NA
RGQLSVNAIFNNK	R	V	13	95	107	2, 3	0.9985	4	0			WP_005796989.1;BF9343_RS00475;polyprenyl	WP_005796989.1			synthetase family protein;NA
RLELMKPNAILINTSR	R	G	16	221	236	3	0.9993	4	0	5M(15.9949)		WP_005786931.1;BF9343_RS09080;D-2-hydroxyacid	WP_005786931.1			dehydrogenase;NA
RPVILTDYPK	K	E	10	353	362	2, 3	0.9996	4	0			WP_005799125.1;BF9343_RS18320;asparagine--tRNA	WP_005799125.1			ligase;asnS
SDEEIANLAATDPK	K	Q	14	339	352	2, 3	1	4	0			WP_005791939.1;BF9343_RS20815;tetratricopeptide	WP_005791939.1			repeat protein;NA
SDLSSFALK	K	D	9	32	40	2	0.9942	4	0			WP_005788597.1;BF9343_RS13295;thiol	WP_005788597.1			peroxidase;tpx
SFNYPPLAR	R	V	9	181	189	2	0.9978	4	0			WP_005815431.1;BF9343_RS12805;asparaginase;NA	WP_005815431.1
SGSQLIGTPPMELK	K	Q	14	298	311	2	0.9999	4	0	11M(15.9949)		WP_005785122.1;BF9343_RS03885;UDP-3-O-(3-hydroxymyristoyl)glucosamine	WP_005785122.1			N-acyltransferase;lpxD
SGVTHFTAETGEEGLAIIR	K	K	19	224	242	2, 3	0.9986	4	0			WP_010993279.1;BF9343_RS15005;acyl-CoA	WP_010993279.1			carboxylase subunit beta;NA
SIENPQLFLMTNILGTQNLLDAAR	R	R	24	91	114	2, 3	1	4	0	10M(15.9949)		WP_005790599.1;BF9343_RS16900;dTDP-glucose	WP_005790599.1			4%2C6-dehydratase;rfbB
SLLIVGAGGIITPADAR	K	R	17	283	299	2, 3	1	4	0			WP_010992910.1;BF9343_RS10425;quinone-dependent	WP_010992910.1			dihydroorotate dehydrogenase;NA
SLVGLGGTK	R	S	9	62	70	2	0.9844	4	0			sp|P35908|K22E_HUMAN	P35908	K22E_HUMAN	KRT2	Keratin, type II cytoskeletal 2 epidermal
SLVNLGGSKSISISVAR	R	G	17	66	82	2, 3	0.9906	4	0			sp|P04264|K2C1_HUMAN	P04264	K2C1_HUMAN	KRT1	Keratin, type II cytoskeletal 1
SNIVGKPMAALMMQK	R	A	15	166	180	3	0.9932	4	0	12M(15.9949), 13M(15.9949), 8M(15.9949)		WP_005780414.1;BF9343_RS14655;bifunctional	WP_005780414.1			methylenetetrahydrofolate dehydrogenase/methenyltetrahydrofolate cyclohydrolase FolD;folD
SPITTELEDFK	K	N	11	9	19	2	0.9992	4	0			WP_005796989.1;BF9343_RS00475;polyprenyl	WP_005796989.1			synthetase family protein;NA
SPVDFSNEALQAAEK	R	G	15	325	339	2	1	4	0			WP_005801929.1;BF9343_RS00730;cysteine--tRNA	WP_005801929.1			ligase;cysS
SSAIDIIVVDSVAALTPK	R	A	18	151	168	2, 3	0.9994	4	0			WP_010992361.1;BF9343_RS05475;recombinase	WP_010992361.1			RecA;recA
STLSSVLVGNPAFEVTK	K	G	17	41	57	2	0.9998	4	0			WP_005783928.1;BF9343_RS01030;Fe-S	WP_005783928.1			cluster assembly ATPase SufC;sufC
SYIFSASNTPAATAAAR	R	A	17	267	283	2, 3	1	4	0			WP_005787799.1;BF9343_RS11665;aminotransferase	WP_005787799.1			class I/II-fold pyridoxal phosphate-dependent enzyme;NA
TADDENVMEMALIENIQR	R	E	18	106	123	2, 3	1	4	0	10M(15.9949), 8M(15.9949)		WP_005775476.1;BF9343_RS03245;ParB/RepB/Spo0J	WP_005775476.1			family partition protein;NA
TAPDEVLER	R	S	9	33	41	2	0.9968	4	0			WP_005786931.1;BF9343_RS09080;D-2-hydroxyacid	WP_005786931.1			dehydrogenase;NA
TAVLLAASLK	K	I	10	169	178	2	0.9993	4	0			WP_005802353.1;BF9343_RS17055;polyprenyl	WP_005802353.1			synthetase family protein;NA
TDGTAEEFVLR	K	F	11	211	221	2	1	4	0			WP_032573668.1;BF9343_RS07060;DUF262	WP_032573668.1			domain-containing protein;NA
TDVYENMHAAGVVDPAK	R	V	17	482	498	2, 3	0.9993	4	0	7M(15.9949)		WP_005789739.1;BF9343_RS15490;chaperonin	WP_005789739.1			GroEL;groL
TEMWYVVGADEGAK	K	L	14	117	130	2	1	4	0	3M(15.9949)		WP_005786511.1;BF9343_RS07670;type	WP_005786511.1			I phosphomannose isomerase catalytic subunit;NA
TFTEKPELELAK	K	V	12	175	186	2	0.9998	4	0			WP_005791384.1;BF9343_RS20070;mannose-1-phosphate	WP_005791384.1			guanylyltransferase;NA
TGDAHLGHVFTDGPK	K	E	15	310	324	3, 4	0.9976	4	0			WP_009292704.1;BF9343_RS16285;peptide-methionine	WP_009292704.1			(R)-S-oxide reductase MsrB;msrB
TGITGEKMELDGYMVLEGATIAAYNHMNR	R	N	29	128	156	4	0.9998	4	0	14M(15.9949), 27M(15.9949), 8M(15.9949)		WP_005791746.1;BF9343_RS18295;translation	WP_005791746.1			elongation factor Ts;tsf
TGIYYTDKVDLPTIR	R	T	15	134	148	2, 3	1	4	0			WP_009292704.1;BF9343_RS16285;peptide-methionine	WP_009292704.1			(R)-S-oxide reductase MsrB;msrB
TKEQVILNTWYGGEMK	K	K	16	191	206	2, 3	0.9972	4	0	15M(15.9949)		WP_005791971.1;BF9343_RS20655;phosphoenolpyruvate	WP_005791971.1			carboxykinase (ATP);pckA
TLAAASSLGMTEK	K	L	13	49	61	2	1	4	0	10M(15.9949)		WP_005791562.1;BF9343_RS19335;50S	WP_005791562.1			ribosomal protein L18;rplR
TLAMQIATDNANELIQELTK	R	Q	20	248	267	2, 3	0.9998	4	0	4M(15.9949)		WP_005787494.1;BF9343_RS10510;F0F1	WP_005787494.1			ATP synthase subunit gamma;NA
TLEEAGAEVELK	K	-	12	113	124	2	1	4	0			WP_005782165.1;BF9343_RS19475;50S	WP_005782165.1			ribosomal protein L7/L12;rplL
TLGSIADLTR	K	L	10	147	156	2	0.9981	4	0			WP_005791748.1;BF9343_RS18300;30S	WP_005791748.1			ribosomal protein S2;rpsB
TMDWKEDIQSNLYLFPR	R	G	17	38	54	3	0.9999	4	0	2M(15.9949)		WP_224223215.1;BF9343_RS17295;linear	WP_224223215.1			amide C-N hydrolase;NA
TMNYFYGAR	R	A	9	316	324	2	0.999	4	0	2M(15.9949)		WP_010992829.1;BF9343_RS09700;NADH:ubiquinone	WP_010992829.1			reductase (Na(+)-transporting) subunit F;nqrF
TPPVAIQLLEVAK	K	V	13	72	84	2, 3	1	4	0			WP_005791514.1;BF9343_RS19490;50S	WP_005791514.1			ribosomal protein L11;rplK
TQLEDAVPMTLGQTFNGFASILQDEVK	R	N	27	193	219	3	0.9915	4	0	9M(15.9949)		WP_005791488.1;BF9343_RS19600;aspartate	WP_005791488.1			ammonia-lyase;aspA
TTEAAPAAEVPATEEPK	K	A	17	140	156	2	1	4	0			WP_005791577.1;BF9343_RS19280;50S	WP_005791577.1			ribosomal protein L17;rplQ
TVMENFVAFVDK	K	C	12	569	580	2	0.9999	4	0	3M(15.9949)		sp|P02769|ALBU_BOVIN	P02769	ALBU_BOVIN	ALB	Albumin
TVSIDPEAIAR	K	H	11	220	230	2	0.9989	4	0			WP_005816606.1;BF9343_RS06520;phospho-sugar	WP_005816606.1			mutase;NA
VAEFDDALMEK	K	Y	11	222	232	2	1	4	0	9M(15.9949)		WP_005791539.1;BF9343_RS19425;elongation	WP_005791539.1			factor G;fusA
VAGVTGSEISAMLQGSGDLK	K	V	20	191	210	2, 3	1	4	0	12M(15.9949)		WP_010993251.1;BF9343_RS14715;DUF2807	WP_010993251.1			domain-containing protein;NA
VALSMIEDAEER	R	G	12	50	61	2	1	4	0	5M(15.9949)		WP_008661312.1;BF9343_RS15640;cysteine	WP_008661312.1			synthase A;cysK
VDANGAFSPADAMDK	R	L	15	181	195	2	0.9862	4	0	13M(15.9949)		WP_005786033.1;BF9343_RS06045;o-succinylbenzoate	WP_005786033.1			synthase;NA
VDEAGNVLIK	K	K	10	48	57	2	0.998	4	0			WP_005798834.1;BF9343_RS14760;aminoacyl-histidine	WP_005798834.1			dipeptidase;NA
VDFNVPLDENFNITDDTR	R	I	18	18	35	2	0.9999	4	0			WP_005789299.1;BF9343_RS14905;phosphoglycerate	WP_005789299.1			kinase;NA
VDIYTGTLGK	R	A	10	232	241	2	0.9985	4	0			WP_005788771.1;BF9343_RS13720;glycine	WP_005788771.1			C-acetyltransferase;kbl
VDLSEIR	K	G	7	64	70	2	0.9927	4	0			WP_005785252.1;BF9343_RS04185;glutamine-hydrolyzing	WP_005785252.1			GMP synthase;guaA
VFFAGLTK	R	K	8	434	441	2	0.9997	4	0			WP_010993569.1;BF9343_RS18325;pseudouridine	WP_010993569.1			synthase;NA
VGAILMIDMAHPAGLIAAGLLDNPVK	K	Y	26	186	211	3, 4	1	4	0	6M(15.9949), 9M(15.9949)		WP_005787540.1;BF9343_RS10625;serine	WP_005787540.1			hydroxymethyltransferase;glyA
VGELSYEGLELLNAK	K	E	15	160	174	2	1	4	0			WP_005785759.1;BF9343_RS05395;50S	WP_005785759.1			ribosomal protein L25/general stress protein Ctc;NA
VGIIQQANTSDIR	K	I	13	6	18	2	1	4	0			WP_008660290.1;BF9343_RS11685;carbon-nitrogen	WP_008660290.1			hydrolase;NA
VGLINSGGESHGASDLKDAVVTAVVNK	R	R	27	284	310	3, 4	1	4	0			WP_010993259.1;BF9343_RS14815;class	WP_010993259.1			I fructose-bisphosphate aldolase;NA
VHTAILILR	K	Q	9	73	81	3	0.9851	4	0			WP_005784278.1;BF9343_RS01845;glutaminase	WP_005784278.1			A;glsA
VHTLAPGSIVTDGK	K	N	14	266	279	2, 3	0.9998	4	0			WP_008770001.1;BF9343_RS17735;methionyl-tRNA	WP_008770001.1			formyltransferase;fmt
VIDFDQEGSMEQK	R	K	13	285	297	2	1	4	0	10M(15.9949)		WP_005776455.1;BF9343_RS07730;sulfate	WP_005776455.1			adenylyltransferase subunit CysD;cysD
VIDTTGAGDYFASGFLYGLTCGYSLEK	K	C	27	265	291	2, 3	0.9998	4	0	21C(57.0214)		WP_005791279.1;BF9343_RS20310;adenosine	WP_005791279.1			kinase;NA
VLNDTIASLFAGLTDK	K	S	16	175	190	2, 3	0.9999	4	0			WP_010993059.1;BF9343_RS12145;hexokinase;NA	WP_010993059.1
VLVEVDPK	K	Y	8	296	303	2	0.9975	4	0			WP_005786803.1;BF9343_RS08800;GDP-mannose	WP_005786803.1			4%2C6-dehydratase;gmd
VMYLPEGIAGIPQK	R	D	14	79	92	2	0.9993	4	0	2M(15.9949)		WP_005795269.1;BF9343_RS06700;aspartate	WP_005795269.1			4-decarboxylase;aspD
VNAYSIDLK	K	D	9	63	71	2	0.995	4	0			WP_005800633.1;BF9343_RS07655;galactokinase;galK	WP_005800633.1
VNEIAYDVDDSPK	R	A	13	266	278	2	1	4	0			WP_005787548.1;BF9343_RS10645;aspartate	WP_005787548.1			carbamoyltransferase;pyrB
VPLVTLTNYEAVLDVALR	K	T	18	169	186	2, 3	1	4	0			WP_005784381.1;BF9343_RS02125;orotate	WP_005784381.1			phosphoribosyltransferase;pyrE
VQTLTSAIYDILGCSGIIR	R	V	19	255	273	2, 3	1	4	0	14C(57.0214)		WP_010992043.1;BF9343_RS02030;D-alanine--D-alanine	WP_010992043.1			ligase;NA
VSITIENSSEFK	K	A	12	100	111	2	1	4	0			WP_005782229.1;BF9343_RS19285;DNA-directed	WP_005782229.1			RNA polymerase subunit alpha;NA
VVATLFFEPSTR	K	T	12	40	51	2	0.9998	4	0			WP_005787548.1;BF9343_RS10645;aspartate	WP_005787548.1			carbamoyltransferase;pyrB
VVDMLLEQR	K	V	9	444	452	2	0.9999	4	0	4M(15.9949)		WP_005801929.1;BF9343_RS00730;cysteine--tRNA	WP_005801929.1			ligase;cysS
VVDVLTPK	K	Y	8	19	26	2	0.9995	4	0			WP_005789791.1;BF9343_RS15600;adenylosuccinate	WP_005789791.1			synthase;NA
VVITAEHMASLPNLK	K	Y	15	53	67	2, 3	0.9993	4	0	8M(15.9949)		WP_005786931.1;BF9343_RS09080;D-2-hydroxyacid	WP_005786931.1			dehydrogenase;NA
VWANPDYANNELGWK	K	A	15	305	319	2	1	4	0			WP_005788150.1;BF9343_RS12485;UDP-glucose	WP_005788150.1			4-epimerase GalE;galE
VYDVVISDGSR	K	R	11	371	381	2	1	4	0			WP_005800633.1;BF9343_RS07655;galactokinase;galK	WP_005800633.1
VYLVVR	K	K	6	172	177	2	0.9869	4	0			WP_005785383.1;BF9343_RS04490;thioredoxin-disulfide	WP_005785383.1			reductase;trxB
WPAGTYVSDK	R	K	10	257	266	2	1	4	0			WP_010992065.1;BF9343_RS02275;malate	WP_010992065.1			dehydrogenase;NA
YDSPTAFDSVSLLNQNVSSER	K	C	21	95	115	2, 3	1	4	0			WP_005782541.1;BF9343_RS15765;ferritin-like	WP_005782541.1			domain-containing protein;NA
YEFPEVTVDPEVAR	K	E	14	299	312	2, 3	1	4	0			WP_005802044.1;BF9343_RS21305;quinolinate	WP_005802044.1			synthase NadA;nadA
YGGFYLGSIGGPAAILAQNNIK	K	S	22	477	498	2, 3	1	4	0			WP_005813403.1;BF9343_RS02810;fumarate	WP_005813403.1			hydratase;NA
YGVDAIMIGR	R	G	10	219	228	2	1	4	0	7M(15.9949)		WP_005797153.1;BF9343_RS21200;tRNA	WP_005797153.1			dihydrouridine synthase DusB;dusB
YINCEVGPENLAAAIQGAK	R	A	19	249	267	2, 3	1	4	0	4C(57.0214)		WP_010992276.1;BF9343_RS22120;3%2C4-dihydroxy-2-butanone-4-phosphate	WP_010992276.1			synthase;ribB
YLGVPLVLCNK	K	S	11	184	194	2	0.997	4	0	9C(57.0214)		WP_032561331.1;BF9343_RS10740;ribose-phosphate	WP_032561331.1			pyrophosphokinase;NA
YLLVVNASNIEK	K	D	12	107	118	2	1	4	0			WP_005795559.1;BF9343_RS05975;glycine	WP_005795559.1			cleavage system aminomethyltransferase GcvT;gcvT
YLVTAVEEPSNAEAR	R	N	15	227	241	2	1	4	0			WP_005801896.1;BF9343_RS00980;lactaldehyde	WP_005801896.1			reductase;fucO
YREELVGEANYAR	K	F	13	66	78	2, 3	1	4	0			WP_005786511.1;BF9343_RS07670;type	WP_005786511.1			I phosphomannose isomerase catalytic subunit;NA
AAAFLKEDEEA	K	-	11	268	278	2	0.9999	3	0			WP_005791748.1;BF9343_RS18300;30S	WP_005791748.1			ribosomal protein S2;rpsB
AAGGGTGLSMDIDEYDTMENPYK	R	Q	23	58	80	2, 3	1	3	0	10M(15.9949), 18M(15.9949)		WP_005784031.1;BF9343_RS01250;GNAT	WP_005784031.1			family N-acetyltransferase;NA
AAGLDIKDVMTDIIENKF	R	-	18	307	324	2, 3	0.9995	3	0	10M(15.9949)		WP_010992043.1;BF9343_RS02030;D-alanine--D-alanine	WP_010992043.1			ligase;NA
AAIDLNIPLITNAR	R	L	14	1037	1050	2	1	3	0			WP_010993092.1;BF9343_RS12695;carbamoyl-phosphate	WP_010993092.1			synthase (glutamine-hydrolyzing) large subunit;carB
AAIGIPEEELRK	K	A	12	256	267	2	1	3	0			WP_005798895.1;BF9343_RS15055;class	WP_005798895.1			II fructose-bisphosphate aldolase;NA
AAYLNTGVWAK	K	K	11	91	101	2	0.9993	3	0			WP_005794503.1;BF9343_RS09710;3-phosphoserine/phosphohydroxythreonine	WP_005794503.1			transaminase;serC
ADGMFNLSNAIGGYNPDR	R	L	18	113	130	2	1	3	0	4M(15.9949)		WP_005786560.1;BF9343_RS07795;OmpA	WP_005786560.1			family protein;NA
ADIALPCATQNELNGEDAK	K	N	19	312	330	2	0.9999	3	0	7C(57.0214)		WP_005790474.1;BF9343_RS16585;NADP-specific	WP_005790474.1			glutamate dehydrogenase;gdhA
ADSPVSLYAATK	K	K	12	160	171	2	1	3	0			WP_005799038.1;BF9343_RS15680;NAD-dependent	WP_005799038.1			epimerase/dehydratase family protein;NA
AEALAAYFSEYALIK	K	Y	15	20	34	2, 3	1	3	0			WP_005791759.1;BF9343_RS18330;adenylosuccinate	WP_005791759.1			lyase;purB
AEFVEVTK	K	L	8	249	256	2	0.9641	3	0			sp|P02769|ALBU_BOVIN	P02769	ALBU_BOVIN	ALB	Albumin
AELDQIFR	K	E	8	191	198	2	0.9984	3	0			WP_005786931.1;BF9343_RS09080;D-2-hydroxyacid	WP_005786931.1			dehydrogenase;NA
AEMGLHDEDISKEEILAQGLATPEEYAILEK	K	Y	31	146	176	3, 4	0.9998	3	0	3M(15.9949)		WP_005785154.1;BF9343_RS03940;phosphoribosylaminoimidazolesuccinocarboxamide	WP_005785154.1			synthase;NA
AEQVQDLVEK	K	S	10	298	307	2	0.9944	3	0			WP_041926169.1;BF9343_RS03390;HipA	WP_041926169.1			domain-containing protein;NA
AETECQNTEYQQLLDIK	R	I	17	423	439	2, 3	1	3	0	5C(57.0214)		sp|P13645|K1C10_HUMAN	P13645	K1C10_HUMAN	KRT10	Keratin, type I cytoskeletal 10
AEVTDIANAIYYR	R	T	13	288	300	2, 3	1	3	0			WP_005791942.1;BF9343_RS20800;pyruvate	WP_005791942.1			kinase;pyk
AEYVIEEIQR	R	V	10	268	277	2	0.9997	3	0			WP_005800633.1;BF9343_RS07655;galactokinase;galK	WP_005800633.1
AFATNFNPEINIR	K	E	13	175	187	2	0.9999	3	0			WP_005785790.1;BF9343_RS05485;saccharopine	WP_005785790.1			dehydrogenase family protein;NA
AFEYLVK	K	Y	7	130	136	2	0.9987	3	0			WP_005790875.1;BF9343_RS17290;dipeptidase;NA	WP_005790875.1
AGDAGIFFIDSQLGQR	R	-	16	144	159	2, 3	1	3	0			WP_005788812.1;BF9343_RS13805;ferritin;NA	WP_005788812.1
AGVCEGLEFLGVK	R	L	13	341	353	2	1	3	0	4C(57.0214)		WP_005784326.1;BF9343_RS01975;acetate	WP_005784326.1			kinase;NA
AGVEAFASSGADFILAIGGGSSMDTAK	K	A	27	78	104	3	1	3	0	23M(15.9949)		WP_005801896.1;BF9343_RS00980;lactaldehyde	WP_005801896.1			reductase;fucO
AGYGLQASTSFNVTPK	K	W	16	282	297	2	1	3	0			WP_005786201.1;BF9343_RS06440;DcaP	WP_005786201.1			family trimeric outer membrane transporter;NA
AHPGYTVISYVNTTAAVK	K	A	18	119	136	2, 3	0.9999	3	0			WP_005802044.1;BF9343_RS21305;quinolinate	WP_005802044.1			synthase NadA;nadA
AIDLVVR	K	E	7	240	246	2	0.9991	3	0			WP_005790599.1;BF9343_RS16900;dTDP-glucose	WP_005790599.1			4%2C6-dehydratase;rfbB
AISEIITIQDK	K	K	11	325	335	2	0.9997	3	0			WP_010992276.1;BF9343_RS22120;3%2C4-dihydroxy-2-butanone-4-phosphate	WP_010992276.1			synthase;ribB
ALNDNNLEELR	K	Q	11	160	170	2	0.9999	3	0			WP_005784203.1;BF9343_RS01645;glycine--tRNA	WP_005784203.1			ligase;NA
ALYNIIPEK	K	L	9	136	144	2	0.9903	3	0			WP_005785759.1;BF9343_RS05395;50S	WP_005785759.1			ribosomal protein L25/general stress protein Ctc;NA
AMGIEPYPAAEYVTNAFSTDIK	R	A	22	22	43	2, 3	1	3	0	2M(15.9949)		WP_005790897.1;BF9343_RS17370;lysine--tRNA	WP_005790897.1			ligase;lysS
ANATETVTIAMVGK	R	Y	14	287	300	2, 3	1	3	0	11M(15.9949)		WP_005788170.1;BF9343_RS12535;CTP	WP_005788170.1			synthase;NA
APTPEEVEDMLFANK	K	I	15	386	400	2, 3	0.9996	3	0	10M(15.9949)		WP_005792044.1;BF9343_RS18955;bifunctional	WP_005792044.1			phosphoribosylaminoimidazolecarboxamide formyltransferase/IMP cyclohydrolase;purH
AQAANFPFCTIEPNVGVITVPDER	K	L	24	27	50	3	1	3	0	9C(57.0214)		WP_005782865.1;BF9343_RS21260;redox-regulated	WP_005782865.1			ATPase YchF;ychF
AQFSEEELEEK	K	G	11	283	293	2	1	3	0			WP_005791373.1;BF9343_RS20090;polyribonucleotide	WP_005791373.1			nucleotidyltransferase;pnp
AQLGDDKVVLGLSGGVDSSVAAVLLNR	K	A	27	209	235	3	0.9999	3	0			WP_005785252.1;BF9343_RS04185;glutamine-hydrolyzing	WP_005785252.1			GMP synthase;guaA
ATFGYEYDNR	R	E	10	257	266	2	0.9997	3	0			WP_005797836.1;BF9343_RS16375;pyridoxamine	WP_005797836.1			kinase;NA		WP_010993622.1;BF9343_RS18670;pyridoxamine
ATQFILQGIR	R	A	10	247	256	2	0.9985	3	0			WP_005797836.1;BF9343_RS16375;pyridoxamine	WP_005797836.1			kinase;NA		WP_010993622.1;BF9343_RS18670;pyridoxamine
AVADGWVPGETLFGIEEACEK	K	G	21	69	89	2, 3	0.9934	3	0	19C(57.0214)		WP_005790693.1;BF9343_RS17120;ketol-acid	WP_005790693.1			reductoisomerase;ilvC
AVDYIAFAPK	K	V	10	126	135	2	1	3	0			WP_005785453.1;BF9343_RS04665;hypothetical	WP_005785453.1			protein;NA
AVVVKPPFR	K	K	9	352	360	2	0.9947	3	0			WP_005795559.1;BF9343_RS05975;glycine	WP_005795559.1			cleavage system aminomethyltransferase GcvT;gcvT
AWFEGIEYLK	K	Q	10	185	194	2	1	3	0			WP_005789791.1;BF9343_RS15600;adenylosuccinate	WP_005789791.1			synthase;NA
CTDSDAYQQASFYVYK	K	I	16	261	276	2, 3	1	3	0	1C(57.0214)		WP_005785453.1;BF9343_RS04665;hypothetical	WP_005785453.1			protein;NA
CVAVDGPASVEVLK	R	A	14	172	185	2	0.9999	3	0	1C(57.0214)		WP_005791975.1;BF9343_RS20635;2-oxoacid:ferredoxin	WP_005791975.1			oxidoreductase subunit beta;NA
DFLPILEPAVQSGRPLLVIAEDVDSEALTTLVVNR	K	L	35	232	266	3, 4	0.9998	3	0			WP_005789739.1;BF9343_RS15490;chaperonin	WP_005789739.1			GroEL;groL
DFWQYISMEYFK	R	Q	12	274	285	2	0.9946	3	0	8M(15.9949)		WP_005791759.1;BF9343_RS18330;adenylosuccinate	WP_005791759.1			lyase;purB
DGNFPTVVSPNPENAEALTMALNLAK	K	E	26	271	296	2, 3	1	3	0	20M(15.9949)		WP_005816606.1;BF9343_RS06520;phospho-sugar	WP_005816606.1			mutase;NA
DGYKFEEVAAAIK	K	S	13	189	201	2, 3	0.9984	3	0			WP_005790557.1;BF9343_RS16795;diaminopimelate	WP_005790557.1			dehydrogenase;NA
DIEEANAICEAAGVDPYK	K	T	18	28	45	2, 3	1	3	0	9C(57.0214)		WP_005780364.1;BF9343_RS14590;GGGtGRT	WP_005780364.1			protein;NA
DILLPSAK	K	Y	8	59	66	2	0.9484	3	0			WP_005799038.1;BF9343_RS15680;NAD-dependent	WP_005799038.1			epimerase/dehydratase family protein;NA
DLEFGTGGLR	K	G	10	49	58	2	0.9999	3	0			WP_005816606.1;BF9343_RS06520;phospho-sugar	WP_005816606.1			mutase;NA
DLLPTSNSIFNSAVVPFK	R	D	18	39	56	2	0.9999	3	0			WP_005786056.1;BF9343_RS06105;glycoside	WP_005786056.1			hydrolase family 130 protein;NA
DLNIETTADLK	R	T	11	370	380	2	0.9979	3	0			WP_005792044.1;BF9343_RS18955;bifunctional	WP_005792044.1			phosphoribosylaminoimidazolecarboxamide formyltransferase/IMP cyclohydrolase;purH
DLTDSTVLR	R	N	9	336	344	2	0.9999	3	0			WP_005791759.1;BF9343_RS18330;adenylosuccinate	WP_005791759.1			lyase;purB
DMIIPVEK	R	Y	8	164	171	2	0.9988	3	0	2M(15.9949)		WP_005791723.1;BF9343_RS18220;Mrp/NBP35	WP_005791723.1			family ATP-binding protein;NA
DMILYFLK	R	K	8	195	202	2	0.9998	3	0	2M(15.9949)		WP_005784031.1;BF9343_RS01250;GNAT	WP_005784031.1			family N-acetyltransferase;NA
DMVQNHLIQLVALTAMEPPAVFNADNFR	R	N	28	234	261	3	0.9962	3	0	16M(15.9949), 2M(15.9949)		WP_005800449.1;BF9343_RS08955;glucose-6-phosphate	WP_005800449.1			dehydrogenase;zwf
DNCEVVIVAGIGGSYLGAR	R	A	19	69	87	2	1	3	0	3C(57.0214)		WP_005790898.1;BF9343_RS17380;glucose-6-phosphate	WP_005790898.1			isomerase;NA
DNYCVIMGGGIGSR	K	F	14	5	18	2	1	3	0	4C(57.0214), 7M(15.9949)		WP_005791384.1;BF9343_RS20070;mannose-1-phosphate	WP_005791384.1			guanylyltransferase;NA
DPVYVGR	K	I	7	288	294	2	0.9684	3	0			WP_010992021.1;BF9343_RS01795;aspartate-semialdehyde	WP_010992021.1			dehydrogenase;NA
DTIFEYCR	K	L	8	148	155	2	0.9954	3	0	7C(57.0214)		WP_005788942.1;BF9343_RS14145;glucosamine-6-phosphate	WP_005788942.1			deaminase;NA
DVDNAYMIK	K	V	9	288	296	2	0.9924	3	0	7M(15.9949)		sp|P35908|K22E_HUMAN	P35908	K22E_HUMAN	KRT2	Keratin, type II cytoskeletal 2 epidermal
DVELEKEVLAEAQK	R	I	14	269	282	2, 3	0.9998	3	0			WP_005813403.1;BF9343_RS02810;fumarate	WP_005813403.1			hydratase;NA
DVLHGNDVVNLYFK	R	A	14	238	251	2, 3	0.9968	3	0			WP_010993076.1;BF9343_RS12420;NAD-dependent	WP_010993076.1			epimerase/dehydratase family protein;NA
DVMTDIIENKF	K	-	11	314	324	2	1	3	0	3M(15.9949)		WP_010992043.1;BF9343_RS02030;D-alanine--D-alanine	WP_010992043.1			ligase;NA
DYVSVSEFEGTPVLK	K	V	15	27	41	2	1	3	0			WP_005813403.1;BF9343_RS02810;fumarate	WP_005813403.1			hydratase;NA
DYVTFGLNEEDAPR	K	A	14	72	85	2	1	3	0			WP_005800633.1;BF9343_RS07655;galactokinase;galK	WP_005800633.1
EALELISK	K	K	8	225	232	2	0.9706	3	0			WP_005791279.1;BF9343_RS20310;adenosine	WP_005791279.1			kinase;NA
EALSGAKYIVSSGGAAR	K	K	17	70	86	2, 3	0.9999	3	0			WP_010992065.1;BF9343_RS02275;malate	WP_010992065.1			dehydrogenase;NA
EAQPDYIFHLAGQVAMTTSISNPR	K	L	24	70	93	3	1	3	0	16M(15.9949)		WP_010993076.1;BF9343_RS12420;NAD-dependent	WP_010993076.1			epimerase/dehydratase family protein;NA
EAWEMGAVAVGATIYFGSEQSR	K	R	22	155	176	2, 3	0.9983	3	0	5M(15.9949)		WP_010993259.1;BF9343_RS14815;class	WP_010993259.1			I fructose-bisphosphate aldolase;NA
EAYDLLVNGIGK	K	K	12	198	209	2	0.9999	3	0			WP_010991949.1;BF9343_RS01105;2%2C3-bisphosphoglycerate-independent	WP_010991949.1			phosphoglycerate mutase;gpmI
EDICAVIIEGIQGVGGIK	K	I	18	167	184	2, 3	0.9999	3	0	4C(57.0214)		WP_010992062.1;BF9343_RS02225;aminotransferase	WP_010992062.1			class III-fold pyridoxal phosphate-dependent enzyme;NA
EEILAQGLATPEEYAILEK	K	Y	19	158	176	2	1	3	0			WP_005785154.1;BF9343_RS03940;phosphoribosylaminoimidazolesuccinocarboxamide	WP_005785154.1			synthase;NA
EEKVDYLLAVGGGSVIDGTK	K	L	20	83	102	2, 3	1	3	0			WP_005788268.1;BF9343_RS12760;iron-containing	WP_005788268.1			alcohol dehydrogenase;NA
EELAGLAAVLAK	K	Y	12	184	195	2	1	3	0			WP_005796424.1;BF9343_RS02540;pyridoxal	WP_005796424.1			phosphate-dependent aminotransferase;NA
EEYTTQISNYDNLSAIFDAMK	R	R	21	242	262	2, 3	1	3	0	20M(15.9949)		WP_005791759.1;BF9343_RS18330;adenylosuccinate	WP_005791759.1			lyase;purB
EFGLMQEGFGLK	K	V	12	239	250	2	0.9991	3	0	5M(15.9949)		WP_005791975.1;BF9343_RS20635;2-oxoacid:ferredoxin	WP_005791975.1			oxidoreductase subunit beta;NA
EFLPTTIELGR	K	S	11	129	139	2	0.9763	3	0			WP_005784031.1;BF9343_RS01250;GNAT	WP_005784031.1			family N-acetyltransferase;NA
EFTGTFTGK	R	G	9	185	193	2	0.9686	3	0			WP_005790474.1;BF9343_RS16585;NADP-specific	WP_005790474.1			glutamate dehydrogenase;gdhA
EGLTNLFKDEHFDIVVNLAAQAGVR	R	Y	25	81	105	3, 4	0.9866	3	0			WP_005799038.1;BF9343_RS15680;NAD-dependent	WP_005799038.1			epimerase/dehydratase family protein;NA
EGQKVPEMTPAIVESISER	K	Y	19	261	279	3	1	3	0	8M(15.9949)		WP_005785154.1;BF9343_RS03940;phosphoribosylaminoimidazolesuccinocarboxamide	WP_005785154.1			synthase;NA
EIIAEVGATSGK	K	D	12	107	118	2	0.9973	3	0			WP_005783995.1;BF9343_RS01150;GatB/YqeY	WP_005783995.1			domain-containing protein;NA
EKANEVASMQIIGDVK	R	G	16	197	212	2, 3	1	3	0	9M(15.9949)		WP_032561331.1;BF9343_RS10740;ribose-phosphate	WP_032561331.1			pyrophosphokinase;NA
ELGAIALFGEK	K	Y	11	638	648	2	0.9999	3	0			WP_010992145.1;BF9343_RS03215;alanine--tRNA	WP_010992145.1			ligase;alaS
ELQSYSVLER	K	I	10	224	233	2	1	3	0			WP_005787535.1;BF9343_RS10620;hypothetical	WP_005787535.1			protein;NA
ELVSNAVDATQK	R	L	12	31	42	2	0.9996	3	0			WP_005793737.1;BF9343_RS11830;molecular	WP_005793737.1			chaperone HtpG;htpG
EMGVGVYATGGETADVGDLVR	R	T	21	135	155	2, 3	1	3	0	2M(15.9949)		WP_010992214.1;BF9343_RS03905;AIR	WP_010992214.1			synthase-related protein;NA
ENGTGFIAFSPLAQGLLTNR	K	Y	20	218	237	2, 3	0.9998	3	0			WP_005796125.1;BF9343_RS03540;aldo/keto	WP_005796125.1			reductase;NA
EQPIPGVSSR	R	L	10	395	404	2	0.9869	3	0			WP_005784002.1;BF9343_RS01170;UDP-N-acetylmuramate--L-alanine	WP_005784002.1			ligase;murC
EQVEEEATAQGIVDK	R	I	15	126	140	2	0.9999	3	0			WP_005788812.1;BF9343_RS13805;ferritin;NA	WP_005788812.1
EQVILNTWYGGEMK	K	K	14	193	206	2	0.9998	3	0	13M(15.9949)		WP_005791971.1;BF9343_RS20655;phosphoenolpyruvate	WP_005791971.1			carboxykinase (ATP);pckA
ESVQALIDCMQEFEK	K	L	15	339	353	2	0.9997	3	0	10M(15.9949), 9C(57.0214)		WP_005794503.1;BF9343_RS09710;3-phosphoserine/phosphohydroxythreonine	WP_005794503.1			transaminase;serC
EVPGFEVNVPEGAFYLFPK	K	C	19	309	327	2, 3	0.9926	3	0			WP_005796424.1;BF9343_RS02540;pyridoxal	WP_005796424.1			phosphate-dependent aminotransferase;NA
EVQYNSLQIAK	K	Y	11	339	349	2	0.9981	3	0			WP_005784276.1;BF9343_RS01840;glutamate	WP_005784276.1			decarboxylase;NA
EYPMPLFLAGK	K	D	11	277	287	2	0.9968	3	0	4M(15.9949)		WP_010992021.1;BF9343_RS01795;aspartate-semialdehyde	WP_010992021.1			dehydrogenase;NA
FAGGIFTNLTR	R	D	11	194	204	2	1	3	0			WP_010991957.1;BF9343_RS01195;UDP-N-acetylmuramoyl-L-alanyl-D-glutamate--2%2C6-diaminopimelate	WP_010991957.1			ligase;NA
FAIINNFLVFK	K	F	11	45	55	2	0.9999	3	0			WP_005784309.1;BF9343_RS01940;DUF2156	WP_005784309.1			domain-containing protein;NA
FASYELVPSDVQDK	K	L	14	693	706	2	1	3	0			WP_010993494.1;BF9343_RS17550;elongation	WP_010993494.1			factor G;NA
FAYQLAFNLIPQIDVFTENGYTK	K	E	23	186	208	2, 3	0.9891	3	0			WP_010992021.1;BF9343_RS01795;aspartate-semialdehyde	WP_010992021.1			dehydrogenase;NA
FCTTEGIENVIPLSDFR	R	F	17	93	109	2	1	3	0	2C(57.0214)		WP_005788597.1;BF9343_RS13295;thiol	WP_005788597.1			peroxidase;tpx
FEFRPLEPGFGITVGNALR	K	R	19	24	42	3	1	3	0			WP_005782229.1;BF9343_RS19285;DNA-directed	WP_005782229.1			RNA polymerase subunit alpha;NA
FFSELEGVTEPER	K	K	13	279	291	2	1	3	0			WP_005785252.1;BF9343_RS04185;glutamine-hydrolyzing	WP_005785252.1			GMP synthase;guaA
FGGLNFPITPYIMAADIVSR	R	S	20	112	131	2, 3	0.9996	3	0	13M(15.9949)		WP_005789707.1;BF9343_RS15395;acyl-CoA	WP_005789707.1			dehydrogenase family protein;NA
FGNVCPQENMWVVTSEK	R	Y	17	46	62	2	0.9997	3	0	10M(15.9949), 5C(57.0214)		WP_005798572.1;BF9343_RS13490;mannose-1-phosphate	WP_005798572.1			guanylyltransferase;NA
FILNEVSYFGPGAR	R	E	14	5	18	2, 3	1	3	0			WP_005801896.1;BF9343_RS00980;lactaldehyde	WP_005801896.1			reductase;fucO
FLEQQNQVLQTKWELLQQVDTSTR	R	T	24	200	223	3	0.9995	3	0			sp|P04264|K2C1_HUMAN	P04264	K2C1_HUMAN	KRT1	Keratin, type II cytoskeletal 1
FLSAWMER	R	K	8	281	288	2	0.9992	3	0	6M(15.9949)		WP_010993147.1;BF9343_RS13530;dihydroorotate	WP_010993147.1			dehydrogenase-like protein;NA
FMALNTVEEK	R	N	10	64	73	2	0.9935	3	0	2M(15.9949)		WP_041926198.1;BF9343_RS08095;SMI1/KNR4	WP_041926198.1			family protein;NA
FPVLPGAYVPGGSR	R	K	14	149	162	2	0.9997	3	0			WP_005786245.1;BF9343_RS06560;histidine	WP_005786245.1			decarboxylase%2C pyruvoyl type;NA
FQHPVAGTYK	R	K	10	237	246	3	0.9957	3	0			WP_005780364.1;BF9343_RS14590;GGGtGRT	WP_005780364.1			protein;NA
FSDVVTPTAGNTTFTYTDVPAGTYTMVAIANAK	R	S	33	89	121	3	0.9997	3	0	26M(15.9949)		WP_010993576.1;BF9343_RS18405;FimB/Mfa2	WP_010993576.1			family fimbrial subunit;NA
FSVLTPVGLLPIAVAGFDIEQLVNGAADMEK	R	A	31	204	234	3	0.9998	3	0	29M(15.9949)		WP_005790898.1;BF9343_RS17380;glucose-6-phosphate	WP_005790898.1			isomerase;NA
FVEDGPQGTIK	K	V	11	49	59	2	0.9994	3	0			WP_005782213.1;BF9343_RS19345;30S	WP_005782213.1			ribosomal protein S8;rpsH
FVNNAPAAVIEMER	K	K	14	840	853	2	1	3	0	12M(15.9949)		WP_005801208.1;BF9343_RS04555;valine--tRNA	WP_005801208.1			ligase;NA
FYFTPGDIGFEPIQTSLGK	K	L	19	129	147	2, 3	1	3	0			WP_008660290.1;BF9343_RS11685;carbon-nitrogen	WP_008660290.1			hydrolase;NA
GDLDSPVPMVADMSSDIFSR	K	P	20	155	174	2, 3	0.9999	3	0	13M(15.9949), 9M(15.9949)		WP_005794503.1;BF9343_RS09710;3-phosphoserine/phosphohydroxythreonine	WP_005794503.1			transaminase;serC
GDPQAILTEQMYFYR	K	I	15	294	308	2	1	3	0	11M(15.9949)		WP_005784326.1;BF9343_RS01975;acetate	WP_005784326.1			kinase;NA
GDSEGFVNIPLSIK	K	N	14	256	269	2	1	3	0			WP_005791024.1;BF9343_RS17720;bifunctional	WP_005791024.1			oligoribonuclease/PAP phosphatase NrnA;NA
GELPVQVYQ	R	-	9	363	371	2	0.9773	3	0			WP_010993724.1;BF9343_RS20130;butyrate	WP_010993724.1			kinase;buk
GEPMVIEYNVR	K	M	11	282	292	2	0.998	3	0	4M(15.9949)		WP_005796998.1;BF9343_RS00435;phosphoribosylamine--glycine	WP_005796998.1			ligase;purD
GETLKDTIMMVSNYADVIVMR	K	H	21	81	101	3	0.9998	3	0	10M(15.9949), 20M(15.9949), 9M(15.9949)		WP_005787548.1;BF9343_RS10645;aspartate	WP_005787548.1			carbamoyltransferase;pyrB
GETQSLTSVTLGTK	R	L	14	350	363	2	0.9998	3	0			WP_005791373.1;BF9343_RS20090;polyribonucleotide	WP_005791373.1			nucleotidyltransferase;pnp
GEVPFTLAEAAVISR	R	K	15	45	59	2	0.9998	3	0			WP_005803390.1;BF9343_RS10270;hypothetical	WP_005803390.1			protein;NA
GGAANPSPPVGPALGSK	K	G	17	15	31	2	0.9968	3	0			WP_005791514.1;BF9343_RS19490;50S	WP_005791514.1			ribosomal protein L11;rplK
GGFYDTTGALR	R	D	11	223	233	2	0.9917	3	0			WP_005800449.1;BF9343_RS08955;glucose-6-phosphate	WP_005800449.1			dehydrogenase;zwf
GGLQFTYISLDDYR	K	I	14	313	326	2	1	3	0			WP_010992472.1;BF9343_RS06575;FAD-dependent	WP_010992472.1			oxidoreductase;NA
GGTNAIIEYFGPGTASLSATGK	K	A	22	227	248	2	1	3	0			WP_010993459.1;BF9343_RS17105;aconitate	WP_010993459.1			hydratase;NA
GIGIGAPNGNYYTGTIEFAPNLPWK	K	G	25	71	95	2, 3	0.9765	3	0			WP_005784451.1;BF9343_RS02370;ROK	WP_005784451.1			family protein;NA
GIGQYLNDLSNLNVDIVPNPEK	K	E	22	309	330	2, 3	0.9998	3	0			WP_005786201.1;BF9343_RS06440;DcaP	WP_005786201.1			family trimeric outer membrane transporter;NA
GIIDAILDGSIDK	R	A	13	452	464	2	0.9998	3	0			WP_005791971.1;BF9343_RS20655;phosphoenolpyruvate	WP_005791971.1			carboxykinase (ATP);pckA
GIIDAILDGSIDKAPTK	R	V	17	452	468	2	1	3	0			WP_005791971.1;BF9343_RS20655;phosphoenolpyruvate	WP_005791971.1			carboxykinase (ATP);pckA
GIIDEVNK	K	I	8	180	187	2	0.9975	3	0			WP_005816606.1;BF9343_RS06520;phospho-sugar	WP_005816606.1			mutase;NA
GIIEALNANGIKDIEEANAICEAAGVDPYK	K	T	30	16	45	3	1	3	0	21C(57.0214)		WP_005780364.1;BF9343_RS14590;GGGtGRT	WP_005780364.1			protein;NA
GITGEVLLQMLEGR	K	L	14	80	93	2	1	3	0	10M(15.9949)		WP_005791575.1;BF9343_RS19290;30S	WP_005791575.1			ribosomal protein S4;rpsD
GIVAVPEVGEVYK	K	G	13	621	633	2	0.9993	3	0			WP_005791373.1;BF9343_RS20090;polyribonucleotide	WP_005791373.1			nucleotidyltransferase;pnp
GLDAALNDAVAK	K	G	12	63	74	2	0.9999	3	0			WP_005787937.1;BF9343_RS11925;50S	WP_005787937.1			ribosomal protein L28;rpmB
GLFALDNLWDGLGALTVVMPNVK	K	Y	23	155	177	2, 3	0.9999	3	0	19M(15.9949)		WP_005784031.1;BF9343_RS01250;GNAT	WP_005784031.1			family N-acetyltransferase;NA
GLMVLDVTATGK	K	A	12	171	182	2	0.9999	3	0	3M(15.9949)		WP_005813720.1;BF9343_RS01475;M20	WP_005813720.1			family metallo-hydrolase;NA
GMGQSTAIGMGGDPVVGLYFR	K	D	21	170	190	2, 3	0.9998	3	0	10M(15.9949), 2M(15.9949)		WP_005787631.1;BF9343_RS11100;succinate--CoA	WP_005787631.1			ligase subunit alpha;sucD
GMHTTTFSEMFPVPGDGYIIDTPGIK	K	G	26	211	236	3	0.9977	3	0	10M(15.9949), 2M(15.9949)		WP_005796320.1;BF9343_RS02875;ribosome	WP_005796320.1			small subunit-dependent GTPase A;rsgA
GNVSSQYISALLMIGPVLK	K	N	19	140	158	2, 3	0.9999	3	0	13M(15.9949)		WP_010992133.1;BF9343_RS03095;3-phosphoshikimate	WP_010992133.1			1-carboxyvinyltransferase;aroA
GREEIVVENPEHVQQPLIQAVVDHLLGK	R	S	28	277	304	4, 5	0.9993	3	0			WP_005786487.1;BF9343_RS07605;Gfo/Idh/MocA	WP_005786487.1			family oxidoreductase;NA
GSNLIGDAAYEER	K	A	13	461	473	2	0.9999	3	0			WP_010992000.1;BF9343_RS01575;beta-glucosidase	WP_010992000.1			BglX;bglX
GTPVALDENTVTGR	K	A	14	325	338	2	1	3	0			WP_005791723.1;BF9343_RS18220;Mrp/NBP35	WP_005791723.1			family ATP-binding protein;NA
GVDFTQDASIMIYR	K	L	14	233	246	2	1	3	0	11M(15.9949)		WP_010993576.1;BF9343_RS18405;FimB/Mfa2	WP_010993576.1			family fimbrial subunit;NA
GVDIPVLVK	K	N	9	125	133	2	0.9687	3	0			WP_005791103.1;BF9343_RS17940;bifunctional	WP_005791103.1			3-deoxy-7-phosphoheptulonate synthase/chorismate mutase type II;NA
GVIMDGDKPEHLLEAIPVMGCYCDIIGVR	R	S	29	82	110	4	0.9985	3	0	19M(15.9949), 21C(57.0214), 23C(57.0214), 4M(15.9949)		WP_005796520.1;BF9343_RS02050;acetylornithine	WP_005796520.1			carbamoyltransferase;NA
GVTIAAGGFFGPQGR	R	E	15	198	212	2	0.9923	3	0			WP_010992348.1;BF9343_RS05285;nucleoside	WP_010992348.1			phosphorylase;NA
GYLCGSAWR	R	A	9	103	111	2	0.9997	3	0	4C(57.0214)		WP_005785154.1;BF9343_RS03940;phosphoribosylaminoimidazolesuccinocarboxamide	WP_005785154.1			synthase;NA
HDKIEVLFEHNVVGLFGENGVEGMNLVK	K	R	28	194	221	4, 5	0.9892	3	0	24M(15.9949)		WP_005785383.1;BF9343_RS04490;thioredoxin-disulfide	WP_005785383.1			reductase;trxB
HENVDKVVEALK	K	L	12	221	232	2, 3	0.9999	3	0			WP_005796541.1;BF9343_RS01970;phosphate	WP_005796541.1			acetyltransferase;pta
HGVQELEIELQSQLSKK	R	A	17	375	391	3	0.9989	3	0			sp|P35527|K1C9_HUMAN	P35527	K1C9_HUMAN	KRT9	Keratin, type I cytoskeletal 9
HIDSVLALDLVDVEAIKK	K	A	18	163	180	3	1	3	0			WP_005791020.1;BF9343_RS17710;phosphoglucosamine	WP_005791020.1			mutase;glmM
HIQAGAK	K	K	7	110	116	2	0.9628	3	0			WP_005785248.1;BF9343_RS04175;type	WP_005785248.1			I glyceraldehyde-3-phosphate dehydrogenase;gap
HLVDEPQNLIK	K	Q	11	402	412	2	1	3	0			sp|P02769|ALBU_BOVIN	P02769	ALBU_BOVIN	ALB	Albumin
HNVLLTQGVDAVCIFVNDTADAEVIR	R	T	26	39	64	3	1	3	0	13C(57.0214)		WP_005795327.1;BF9343_RS06425;2-hydroxyacid	WP_005795327.1			dehydrogenase;NA
IALLGAGGAAR	K	A	11	337	347	2	1	3	0			WP_010992276.1;BF9343_RS22120;3%2C4-dihydroxy-2-butanone-4-phosphate	WP_010992276.1			synthase;ribB
IANSWPDSMDDSCAR	R	E	15	276	290	2	0.9999	3	0	13C(57.0214), 9M(15.9949)		WP_005788767.1;BF9343_RS13715;NAD-dependent	WP_005788767.1			epimerase/dehydratase family protein;NA
ICASLNCPLGNMNITHFADGEFAVSYEESIR	K	G	31	22	52	3	0.9914	3	0	12M(15.9949), 2C(57.0214), 7C(57.0214)		WP_032561331.1;BF9343_RS10740;ribose-phosphate	WP_032561331.1			pyrophosphokinase;NA
IDIGGISLIR	K	A	10	127	136	2	0.9999	3	0			WP_005792044.1;BF9343_RS18955;bifunctional	WP_005792044.1			phosphoribosylaminoimidazolecarboxamide formyltransferase/IMP cyclohydrolase;purH
IDLNQPMADILK	K	E	12	361	372	2	0.9969	3	0	7M(15.9949)		WP_005813403.1;BF9343_RS02810;fumarate	WP_005813403.1			hydratase;NA
IEEGIPGAISFLSNPK	K	Y	16	30	45	2, 3	0.9998	3	0			WP_005785122.1;BF9343_RS03885;UDP-3-O-(3-hydroxymyristoyl)glucosamine	WP_005785122.1			N-acyltransferase;lpxD
IEGVEHEFSSVPGVK	R	E	15	59	73	2, 3	0.9999	3	0			WP_005782229.1;BF9343_RS19285;DNA-directed	WP_005782229.1			RNA polymerase subunit alpha;NA
IEVPVDAK	K	Y	8	258	265	2	0.968	3	0			WP_005791939.1;BF9343_RS20815;tetratricopeptide	WP_005791939.1			repeat protein;NA
IFDAVMEGTATEAQK	R	N	15	269	283	2, 3	1	3	0	6M(15.9949)		WP_005793365.1;BF9343_RS12785;anthranilate	WP_005793365.1			phosphoribosyltransferase;trpD
IFESLGYK	R	V	8	420	427	2	0.9944	3	0			WP_010993569.1;BF9343_RS18325;pseudouridine	WP_010993569.1			synthase;NA
IFNAMGIDTNDVIEAASSK	K	W	19	227	245	2	1	3	0	5M(15.9949)		WP_005813001.1;BF9343_RS04805;nucleotide	WP_005813001.1			sugar dehydrogenase;NA
IGEDQLADYAGR	K	R	12	284	295	2	0.9999	3	0			WP_005788969.1;BF9343_RS14210;vitamin	WP_005788969.1			B12 dependent-methionine synthase activation domain-containing protein;NA
IGLGAQFGGK	K	Y	10	283	292	2	0.9999	3	0			WP_005813403.1;BF9343_RS02810;fumarate	WP_005813403.1			hydratase;NA
IGLPVR	R	G	6	95	100	2	0.9963	3	0			WP_002558050.1;BF9343_RS19300;30S	WP_002558050.1			ribosomal protein S13;rpsM
IGNDAYGNFFR	K	A	11	82	92	2	0.9987	3	0			WP_005791279.1;BF9343_RS20310;adenosine	WP_005791279.1			kinase;NA
IGTEICIDMR	K	G	10	337	346	2	1	3	0	6C(57.0214), 9M(15.9949)		WP_005795559.1;BF9343_RS05975;glycine	WP_005795559.1			cleavage system aminomethyltransferase GcvT;gcvT
IGTYNPNTNPATVDLNFER	K	A	19	37	55	2	1	3	0			WP_005788406.1;BF9343_RS13050;30S	WP_005788406.1			ribosomal protein S16;NA
IGVMFGNPETTTGGNALK	K	F	18	215	232	2	1	3	0	4M(15.9949)		WP_010992361.1;BF9343_RS05475;recombinase	WP_010992361.1			RecA;recA
IIEIYGPESSGK	R	T	12	77	88	2	0.9998	3	0			WP_010992361.1;BF9343_RS05475;recombinase	WP_010992361.1			RecA;recA
IIELLGNQAEYYLNHTCK	K	T	18	4	21	2, 3	0.9999	3	0	17C(57.0214)		WP_010993259.1;BF9343_RS14815;class	WP_010993259.1			I fructose-bisphosphate aldolase;NA
IIFLENYDMQLAR	K	R	13	570	582	2	0.9999	3	0	9M(15.9949)		WP_005803825.1;BF9343_RS13100;glycosyltransferase	WP_005803825.1			family 1 protein;NA
IIILDFGSQTTQLIGR	K	R	16	5	20	2	0.9999	3	0			WP_005785252.1;BF9343_RS04185;glutamine-hydrolyzing	WP_005785252.1			GMP synthase;guaA
IIVTDGVFSMDGNVAPMDK	R	I	19	174	192	2	1	3	0	10M(15.9949), 17M(15.9949)		WP_005788771.1;BF9343_RS13720;glycine	WP_005788771.1			C-acetyltransferase;kbl
ILADGGSIIIGSHLGR	K	P	16	46	61	2, 3	1	3	0			WP_005789299.1;BF9343_RS14905;phosphoglycerate	WP_005789299.1			kinase;NA
ILDAAYEAAK	R	G	10	112	121	2	1	3	0			WP_005789791.1;BF9343_RS15600;adenylosuccinate	WP_005789791.1			synthase;NA
ILGDITPEK	R	V	9	394	402	2	0.9994	3	0			WP_005785252.1;BF9343_RS04185;glutamine-hydrolyzing	WP_005785252.1			GMP synthase;guaA
ILLNPGPATTTDTVK	K	L	15	7	21	2	0.9994	3	0			WP_010992743.1;BF9343_RS08855;2-aminoethylphosphonate--pyruvate	WP_010992743.1			transaminase;NA
ILNIIVVQK	R	K	9	46	54	2	0.9999	3	0			WP_005789808.1;BF9343_RS15625;helix-turn-helix	WP_005789808.1			domain-containing protein;NA
ILTHLAVMQIPTYDK	K	L	15	124	138	2, 3	1	3	0	8M(15.9949)		WP_005791349.1;BF9343_RS20135;phosphate	WP_005791349.1			acyltransferase;NA
ILVSSPMLK	K	S	9	109	117	2	0.9942	3	0	7M(15.9949)		WP_010993251.1;BF9343_RS14715;DUF2807	WP_010993251.1			domain-containing protein;NA
IPIADTDNVEIVHDK	R	L	15	157	171	2, 3	1	3	0			WP_008770001.1;BF9343_RS17735;methionyl-tRNA	WP_008770001.1			formyltransferase;fmt
IQEYENMPVAPELEGLQNR	R	L	19	460	478	2, 3	1	3	0	7M(15.9949)		WP_005789707.1;BF9343_RS15395;acyl-CoA	WP_005789707.1			dehydrogenase family protein;NA
IQYTCFPNEDGGIVDDLLVYQYEPEK	K	Y	26	81	106	2, 3	0.9999	3	0	5C(57.0214)		WP_005795559.1;BF9343_RS05975;glycine	WP_005795559.1			cleavage system aminomethyltransferase GcvT;gcvT
ISAVTELYTQIGIK	K	A	14	268	281	2, 3	0.9791	3	0			WP_005802353.1;BF9343_RS17055;polyprenyl	WP_005802353.1			synthetase family protein;NA
ISGYEDYSLFLINSGAEANENALK	K	L	24	82	105	2, 3	0.999	3	0			WP_010992062.1;BF9343_RS02225;aminotransferase	WP_010992062.1			class III-fold pyridoxal phosphate-dependent enzyme;NA
ISQETGVPCFVAYYR	R	R	15	114	128	2	0.9999	3	0	9C(57.0214)		WP_005786487.1;BF9343_RS07605;Gfo/Idh/MocA	WP_005786487.1			family oxidoreductase;NA
ITGAGFPVYK	K	G	10	162	171	2	0.9995	3	0			WP_005785334.1;BF9343_RS04375;serine--tRNA	WP_005785334.1			ligase;serS
ITPAATSNVDVK	K	S	12	354	365	2	0.9992	3	0			WP_005801929.1;BF9343_RS00730;cysteine--tRNA	WP_005801929.1			ligase;cysS
ITSIYEGTTQLQVVAAIR	R	Y	18	432	449	2	1	3	0			WP_005789707.1;BF9343_RS15395;acyl-CoA	WP_005789707.1			dehydrogenase family protein;NA
ITSMIATVGFYEHSGDWMYTSGIPAK	K	T	26	238	263	3	0.9998	3	0	18M(15.9949), 4M(15.9949)		WP_005784278.1;BF9343_RS01845;glutaminase	WP_005784278.1			A;glsA
IVLVTSLFEK	R	R	10	82	91	2	0.999	3	0			WP_008660290.1;BF9343_RS11685;carbon-nitrogen	WP_008660290.1			hydrolase;NA
IVVDEPSVVALDR	K	R	13	27	39	2	1	3	0			WP_005792050.1;BF9343_RS18950;rod	WP_005792050.1			shape-determining protein;NA
KDVHNSIGVVTALNPVIGYK	R	N	20	406	425	3, 4	0.9967	3	0			WP_005791488.1;BF9343_RS19600;aspartate	WP_005791488.1			ammonia-lyase;aspA
KEIEGAGFELVLLEK	K	Y	15	21	35	2, 3	0.9993	3	0			WP_010992831.1;BF9343_RS09715;NAD(P)-dependent	WP_010992831.1			oxidoreductase;NA
KEVINEDELIQLMEERPDFK	R	Y	20	225	244	3, 4	0.9973	3	0	13M(15.9949)		WP_010992831.1;BF9343_RS09715;NAD(P)-dependent	WP_010992831.1			oxidoreductase;NA
KLSLTHGEVYAGDVVK	K	D	16	314	329	2, 3, 4	0.9971	3	0			WP_224223215.1;BF9343_RS17295;linear	WP_224223215.1			amide C-N hydrolase;NA
KQTALVELLK	K	H	10	548	557	3	0.9988	3	0			sp|P02769|ALBU_BOVIN	P02769	ALBU_BOVIN	ALB	Albumin
KYGMEYNASAVGEVNVVTK	R	M	19	304	322	3	0.9997	3	0	4M(15.9949)		WP_005791020.1;BF9343_RS17710;phosphoglucosamine	WP_005791020.1			mutase;glmM
LAAESPLPIALDEELIGCNALER	R	K	23	222	244	2, 3	0.999	3	0	18C(57.0214)		WP_005786033.1;BF9343_RS06045;o-succinylbenzoate	WP_005786033.1			synthase;NA
LADAFTPLGK	K	G	10	385	394	2	0.9939	3	0			WP_005789707.1;BF9343_RS15395;acyl-CoA	WP_005789707.1			dehydrogenase family protein;NA
LAEGTPVIVTAGIEQDFK	K	I	18	134	151	2, 3	1	3	0			WP_005796424.1;BF9343_RS02540;pyridoxal	WP_005796424.1			phosphate-dependent aminotransferase;NA
LAELDLHSIEQPIR	R	A	14	199	212	2, 3	0.9998	3	0			WP_005786033.1;BF9343_RS06045;o-succinylbenzoate	WP_005786033.1			synthase;NA
LAPTIIENLEYADIVR	K	G	16	167	182	2, 3	1	3	0			WP_005783746.1;BF9343_RS00605;carbohydrate	WP_005783746.1			kinase;NA
LAQHGWMVPAYTLPAK	K	L	16	396	411	3	0.9986	3	0	7M(15.9949)		WP_005784276.1;BF9343_RS01840;glutamate	WP_005784276.1			decarboxylase;NA
LASNSLIEAVVYADAAAR	R	H	18	386	403	2, 3	1	3	0			WP_010991856.1;BF9343_RS00105;L-aspartate	WP_010991856.1			oxidase;nadB
LASYADCYVNDAFGTAHR	K	A	18	155	172	2, 3	1	3	0	7C(57.0214)		WP_005789299.1;BF9343_RS14905;phosphoglycerate	WP_005789299.1			kinase;NA
LAVIEGLEGFLVAESDNVLLICK	K	K	23	315	337	2, 3	0.9918	3	0	22C(57.0214)		WP_005791384.1;BF9343_RS20070;mannose-1-phosphate	WP_005791384.1			guanylyltransferase;NA
LCLSQLAGLSILK	R	D	13	39	51	2	1	3	0	2C(57.0214)		WP_005784805.1;BF9343_RS03130;3-dehydroquinate	WP_005784805.1			synthase;aroB
LDSELKNMQDMVEDYR	R	N	16	252	267	3	0.9608	3	0	11M(15.9949), 8M(15.9949)		sp|P04264|K2C1_HUMAN	P04264	K2C1_HUMAN	KRT1	Keratin, type II cytoskeletal 1
LEVPSDEANLDGLNFLAGK	K	R	19	335	353	2, 3	1	3	0			WP_005790898.1;BF9343_RS17380;glucose-6-phosphate	WP_005790898.1			isomerase;NA
LFPTAESISIDYAVMEK	K	A	17	241	257	2, 3	1	3	0	15M(15.9949)		WP_005798572.1;BF9343_RS13490;mannose-1-phosphate	WP_005798572.1			guanylyltransferase;NA
LGANAILGVSLAVAK	K	A	15	105	119	2	1	3	0			WP_005785741.1;BF9343_RS05350;phosphopyruvate	WP_005785741.1			hydratase;eno
LGFNIPPLVNAYMSLSPTMR	K	M	20	250	269	2, 3	0.9997	3	0	13M(15.9949), 19M(15.9949)		WP_005784031.1;BF9343_RS01250;GNAT	WP_005784031.1			family N-acetyltransferase;NA
LGLNVFNGAR	K	V	10	307	316	2	0.9999	3	0			WP_005784278.1;BF9343_RS01845;glutaminase	WP_005784278.1			A;glsA
LGLPVAEVQTGMK	R	D	13	387	399	2	1	3	0	12M(15.9949)		WP_010991956.1;BF9343_RS01185;UDP-N-acetylmuramoyl-L-alanine--D-glutamate	WP_010991956.1			ligase;murD
LGVTIK	R	A	6	227	232	2	0.9776	3	0			WP_010993259.1;BF9343_RS14815;class	WP_010993259.1			I fructose-bisphosphate aldolase;NA
LHAALGNAMLSINAAK	K	A	16	228	243	2, 3	1	3	0	9M(15.9949)		WP_005790873.1;BF9343_RS17285;chorismate	WP_005790873.1			synthase;aroC
LIADSTDDFFDNLVVK	R	S	16	130	145	2	1	3	0			WP_041926198.1;BF9343_RS08095;SMI1/KNR4	WP_041926198.1			family protein;NA
LIAGVLVSLQK	K	Q	11	302	312	2	0.9983	3	0			WP_005787470.1;BF9343_RS10455;DUF4301	WP_005787470.1			family protein;NA
LIALAPASVQEMADFVGLAFELAFK	K	Y	25	139	163	2, 3	0.9967	3	0	12M(15.9949)		WP_005786497.1;BF9343_RS07630;3-methyl-2-oxobutanoate	WP_005786497.1			dehydrogenase subunit VorB;NA
LIGPNCPGLISPGESLVGILPGQVFTPGNIGVISR	K	S	35	120	154	3	0.9971	3	0	6C(57.0214)		WP_005787631.1;BF9343_RS11100;succinate--CoA	WP_005787631.1			ligase subunit alpha;sucD
LILRPSEISNSPEVVR	K	R	16	328	343	2, 3	1	3	0			WP_005797086.1;BF9343_RS00125;acetyl-CoA	WP_005797086.1			hydrolase/transferase family protein;NA
LIMELYR	K	S	7	167	173	2	0.9945	3	0	3M(15.9949)		WP_005788329.1;BF9343_RS12880;hypothetical	WP_005788329.1			protein;NA
LIQLPEGVLPEYVFITEFR	K	S	19	224	242	2, 3	0.9954	3	0			WP_005798820.1;BF9343_RS14675;DUF4857	WP_005798820.1			domain-containing protein;NA
LISAGLLYDGDAWDLVLAGR	K	P	20	103	122	2, 3	0.9925	3	0			WP_005788268.1;BF9343_RS12760;iron-containing	WP_005788268.1			alcohol dehydrogenase;NA
LIVVLLPDTGER	K	Y	12	290	301	2	0.9992	3	0			WP_005783534.1;BF9343_RS21245;cysteine	WP_005783534.1			synthase A;cysK
LKDEEFIQALR	K	E	11	70	80	2, 3	0.9999	3	0			WP_008770001.1;BF9343_RS17735;methionyl-tRNA	WP_008770001.1			formyltransferase;fmt
LKYENEVALR	R	Q	10	236	245	2, 3	0.9989	3	0			sp|P13645|K1C10_HUMAN	P13645	K1C10_HUMAN	KRT10	Keratin, type I cytoskeletal 10
LLDFSTPITGTLFFAPSYDLLAK	R	L	23	291	313	2, 3	0.9935	3	0			WP_008660182.1;BF9343_RS10680;Dyp-type	WP_008660182.1			peroxidase;NA
LLEACGATYAFAPSVEEMYPEPDTR	K	Q	25	81	105	2, 3	1	3	0	18M(15.9949), 5C(57.0214)		WP_005785326.1;BF9343_RS04355;pantoate--beta-alanine	WP_005785326.1			ligase;panC
LLTLGIKPNRPETGYGYIQIAEQEGDNFYK	K	V	30	143	172	4	0.9981	3	0			WP_005791384.1;BF9343_RS20070;mannose-1-phosphate	WP_005791384.1			guanylyltransferase;NA
LLVSELKDSDAAVLGASALAWELK	K	D	24	299	322	3	0.9999	3	0			WP_005784451.1;BF9343_RS02370;ROK	WP_005784451.1			family protein;NA
LNQADSLIFQTETQLK	K	E	16	530	545	2, 3	1	3	0			WP_005785809.1;BF9343_RS05520;molecular	WP_005785809.1			chaperone DnaK;dnaK
LPAPTPMEGQPR	K	T	12	335	346	2	0.9992	3	0	7M(15.9949)		WP_010992457.1;BF9343_RS06395;DUF4468	WP_010992457.1			domain-containing protein;NA
LPASALPR	R	A	8	378	385	2	0.9783	3	0			WP_010992472.1;BF9343_RS06575;FAD-dependent	WP_010992472.1			oxidoreductase;NA
LPEIIK	R	F	6	186	191	2	0.9474	3	0			WP_010992276.1;BF9343_RS22120;3%2C4-dihydroxy-2-butanone-4-phosphate	WP_010992276.1			synthase;ribB
LPIFGICMGNQLLSK	K	A	15	247	261	2	1	3	0	7C(57.0214), 8M(15.9949)		WP_010993093.1;BF9343_RS12700;glutamine-hydrolyzing	WP_010993093.1			carbamoyl-phosphate synthase small subunit;carA
LPQLVEVAR	R	R	9	178	186	2	1	3	0			WP_005784515.1;BF9343_RS02535;bifunctional	WP_005784515.1			3%2C4-dihydroxy-2-butanone-4-phosphate synthase/GTP cyclohydrolase II;NA
LQGYFDMIR	R	I	9	92	100	2	0.9998	3	0	7M(15.9949)		WP_010992043.1;BF9343_RS02030;D-alanine--D-alanine	WP_010992043.1			ligase;NA
LSFETAANR	R	L	9	54	62	2	0.9991	3	0			WP_005787548.1;BF9343_RS10645;aspartate	WP_005787548.1			carbamoyltransferase;pyrB
LSTVVNFVSDIDTPER	R	E	16	88	103	2	1	3	0			WP_032573668.1;BF9343_RS07060;DUF262	WP_032573668.1			domain-containing protein;NA
LTNTYETVSGTAK	R	Q	13	608	620	2	1	3	0			WP_010993459.1;BF9343_RS17105;aconitate	WP_010993459.1			hydratase;NA
LVVSTQTALA	K	-	10	598	607	2	0.994	3	0			sp|P02769|ALBU_BOVIN	P02769	ALBU_BOVIN	ALB	Albumin
LVVYNTQTSPLK	R	E	12	146	157	2	0.9999	3	0			WP_005785533.1;BF9343_RS04860;adenylate	WP_005785533.1			kinase;NA
LYDFANR	K	M	7	211	217	2	0.9974	3	0			WP_005775707.1;BF9343_RS04210;enoyl-ACP	WP_005775707.1			reductase;NA
LYESLVTR	K	E	8	260	267	2	0.9717	3	0			WP_005817159.1;BF9343_RS08905;polysaccharide	WP_005817159.1			biosynthesis protein;NA
LYQTIDTLR	K	E	9	31	39	2	0.9991	3	0			WP_005792069.1;BF9343_RS18910;methylenetetrahydrofolate	WP_005792069.1			reductase [NAD(P)H];metF
MAELGTQLAHVDGGVPNMR	K	I	19	361	379	2, 3	0.9991	3	0	18M(15.9949), 1M(15.9949)		WP_005790898.1;BF9343_RS17380;glucose-6-phosphate	WP_005790898.1			isomerase;NA
MDSEQMFVTEEAVK	K	I	14	233	246	2	1	3	0	1M(15.9949), 6M(15.9949)		WP_005783637.1;BF9343_RS00305;tRNA	WP_005783637.1			preQ1(34) S-adenosylmethionine ribosyltransferase-isomerase QueA;queA
MFELLGFTPER	K	A	11	497	507	2	1	3	0	1M(15.9949)		WP_005803557.1;BF9343_RS11675;aspartate--tRNA	WP_005803557.1			ligase;aspS
MFGYPGIDLQDK	R	C	12	187	198	2	1	3	0	1M(15.9949)		WP_005789633.1;BF9343_RS15245;carbohydrate	WP_005789633.1			kinase;NA
MIIGGGSAYSR	K	E	11	162	172	2	0.9939	3	0	1M(15.9949)		WP_005787540.1;BF9343_RS10625;serine	WP_005787540.1			hydroxymethyltransferase;glyA
MILSVGAIPLTETGK	K	I	15	333	347	2	0.9998	3	0	1M(15.9949)		WP_010992426.1;BF9343_RS06050;AMP-binding	WP_010992426.1			protein;NA
MINNIIAGNNTISADDLK	K	D	18	394	411	2	1	3	0	1M(15.9949)		WP_005801929.1;BF9343_RS00730;cysteine--tRNA	WP_005801929.1			ligase;cysS
MINPIYSADK	-	A	10	1	10	2	0.9985	3	0	1M(15.9949)		WP_005796125.1;BF9343_RS03540;aldo/keto	WP_005796125.1			reductase;NA
MIPEDYPYVVR	R	V	11	418	428	2	0.9993	3	0	1M(15.9949)		WP_005791373.1;BF9343_RS20090;polyribonucleotide	WP_005791373.1			nucleotidyltransferase;pnp
MISFGGSNYNISFLIR	R	E	16	405	420	2	0.9991	3	0	1M(15.9949)		WP_005788816.1;BF9343_RS13815;aspartate	WP_005788816.1			kinase;NA
MIVTLLPDTGER	K	Y	12	290	301	2	0.9999	3	0	1M(15.9949)		WP_008661312.1;BF9343_RS15640;cysteine	WP_008661312.1			synthase A;cysK
MLENEDKTELIEAFYK	R	D	16	33	48	3	0.996	3	0	1M(15.9949)		WP_005816606.1;BF9343_RS06520;phospho-sugar	WP_005816606.1			mutase;NA
MLENMFIGDPVGNTDR	K	L	16	275	290	2	1	3	0	1M(15.9949), 5M(15.9949)		WP_008660182.1;BF9343_RS10680;Dyp-type	WP_008660182.1			peroxidase;NA
MLILGDMR	K	E	8	346	353	2	0.9254	3	0	1M(15.9949), 7M(15.9949)		WP_010992024.1;BF9343_RS01830;UDP-N-acetylmuramoyl-tripeptide--D-alanyl-D-alanine	WP_010992024.1			ligase;murF
MLQSALQTATTR	R	K	12	140	151	2	0.9998	3	0	1M(15.9949)		WP_010993311.1;BF9343_RS15465;thiamine	WP_010993311.1			pyrophosphate-dependent enzyme;NA
MNILELSEQEIIR	-	R	13	1	13	2, 3	0.9997	3	0	1M(15.9949)		WP_005790897.1;BF9343_RS17370;lysine--tRNA	WP_005790897.1			ligase;lysS
MNLEYVDIFYTHR	R	Y	13	131	143	2, 3	0.9953	3	0	1M(15.9949)		WP_005796125.1;BF9343_RS03540;aldo/keto	WP_005796125.1			reductase;NA
MNSIIVGMGEALWDVLPEGK	-	K	20	1	20	2, 3	1	3	0	1M(15.9949), 8M(15.9949)		WP_005789633.1;BF9343_RS15245;carbohydrate	WP_005789633.1			kinase;NA
MSIGLPCYVSATPNGILELLK	R	R	21	129	149	2, 3	0.9999	3	0	1M(15.9949), 7C(57.0214)		WP_005780414.1;BF9343_RS14655;bifunctional	WP_005780414.1			methylenetetrahydrofolate dehydrogenase/methenyltetrahydrofolate cyclohydrolase FolD;folD
MWGFENVYTVPEQMIK	K	D	16	255	270	2, 3	0.9999	3	0	14M(15.9949), 1M(15.9949)		WP_005816606.1;BF9343_RS06520;phospho-sugar	WP_005816606.1			mutase;NA
NAAVLAQALIDR	K	G	12	300	311	2	1	3	0			WP_005787540.1;BF9343_RS10625;serine	WP_005787540.1			hydroxymethyltransferase;glyA
NAFTPTTTGEMSDAMR	R	I	16	36	51	2	0.9999	3	0	11M(15.9949), 15M(15.9949)		WP_005795543.1;BF9343_RS06040;1%2C4-dihydroxy-2-naphthoyl-CoA	WP_005795543.1			synthase;menB
NAIAELEKLEYPTSTR	K	I	16	440	455	3	0.9987	3	0			WP_005784276.1;BF9343_RS01840;glutamate	WP_005784276.1			decarboxylase;NA
NATVQMAVVPMLCGSSFK	R	N	18	251	268	2, 3	1	3	0	11M(15.9949), 13C(57.0214), 6M(15.9949)		WP_005791539.1;BF9343_RS19425;elongation	WP_005791539.1			factor G;fusA
NCFATADAEATEK	R	V	13	559	571	2	1	3	0	2C(57.0214)		WP_005816606.1;BF9343_RS06520;phospho-sugar	WP_005816606.1			mutase;NA
NDQPSAAVPGGSVFNGIVSLGR	R	M	22	18	39	2, 3	0.9999	3	0			WP_005783746.1;BF9343_RS00605;carbohydrate	WP_005783746.1			kinase;NA
NEMIETSFGFDTACK	K	V	15	206	220	2	0.9999	3	0	14C(57.0214), 3M(15.9949)		WP_005788903.1;BF9343_RS14065;diphosphate--fructose-6-phosphate	WP_005788903.1			1-phosphotransferase;NA
NEQISLLTLR	R	A	10	31	40	2	0.9989	3	0			WP_005788329.1;BF9343_RS12880;hypothetical	WP_005788329.1			protein;NA
NGLGIVYVQR	R	D	10	201	210	2	0.9999	3	0			WP_005787827.1;BF9343_RS11730;C4-type	WP_005787827.1			zinc ribbon domain-containing protein;NA
NHFTVEFWGIEPNPSIETLR	K	K	20	56	75	3	0.9999	3	0			WP_005788268.1;BF9343_RS12760;iron-containing	WP_005788268.1			alcohol dehydrogenase;NA
NIEGANVQTISGLNTYR	R	V	17	170	186	2	1	3	0			WP_005782191.1;BF9343_RS19410;50S	WP_005782191.1			ribosomal protein L4;rplD
NLGDIMNLMK	K	G	10	231	240	2	0.9978	3	0	6M(15.9949), 9M(15.9949)		WP_005791020.1;BF9343_RS17710;phosphoglucosamine	WP_005791020.1			mutase;glmM
NLGGNPENPFTIFPEVAELYAK	K	R	22	278	299	3	0.9844	3	0			WP_005786503.1;BF9343_RS07650;transketolase;NA	WP_005786503.1
NLLPLIIANGGVDK	K	I	14	55	68	2	0.9999	3	0			WP_005784451.1;BF9343_RS02370;ROK	WP_005784451.1			family protein;NA
NLVTGEIER	R	F	9	209	217	2	0.9978	3	0			WP_005783490.1;BF9343_RS21135;fumarate	WP_005783490.1			reductase/succinate dehydrogenase flavoprotein subunit;NA
NPEIVLHLDHGDTFETCK	K	S	18	86	103	3	0.9995	3	0	17C(57.0214)		WP_005798895.1;BF9343_RS15055;class	WP_005798895.1			II fructose-bisphosphate aldolase;NA
NPEIVSAFSYAK	K	E	12	93	104	2	1	3	0			WP_010991949.1;BF9343_RS01105;2%2C3-bisphosphoglycerate-independent	WP_010991949.1			phosphoglycerate mutase;gpmI
NPISEADVEIVR	K	N	12	513	524	2	1	3	0			WP_005788942.1;BF9343_RS14145;glucosamine-6-phosphate	WP_005788942.1			deaminase;NA
NPLPQGLGTGLLFTDNVEMPLEIR	R	K	24	308	331	2, 3	0.9998	3	0	19M(15.9949)		WP_005786033.1;BF9343_RS06045;o-succinylbenzoate	WP_005786033.1			synthase;NA
NSSIVLVAESELTGGAMHYAER	K	V	22	218	239	2, 3	0.9977	3	0	17M(15.9949)		WP_005790668.1;BF9343_RS17075;6-phosphofructokinase;pfkA	WP_005790668.1
NTTGDVLRPALQIIK	R	T	15	129	143	2	1	3	0			WP_005796541.1;BF9343_RS01970;phosphate	WP_005796541.1			acetyltransferase;pta
NTYIYPPAFSMK	R	I	12	202	213	2	0.998	3	0	11M(15.9949)		WP_005790883.1;BF9343_RS17325;methylmalonyl-CoA	WP_005790883.1			mutase;scpA
NVAFALATLAGTISK	R	L	15	239	253	2, 3	1	3	0			WP_010992049.1;BF9343_RS02135;argininosuccinate	WP_010992049.1			lyase;argH
NVIVFNMYEYYPLSQDAINSNFNALK	R	E	26	99	124	2, 3	1	3	0	7M(15.9949)		WP_005788942.1;BF9343_RS14145;glucosamine-6-phosphate	WP_005788942.1			deaminase;NA
NYIDYVEVTAVENLGIEQR	R	G	19	204	222	2, 3	0.9994	3	0			WP_005800449.1;BF9343_RS08955;glucose-6-phosphate	WP_005800449.1			dehydrogenase;zwf
PAFGGNIVATIVNPEHRPQMATVR	R	E	24	146	169	4	0.999	3	0	20M(15.9949)		WP_005798976.1;BF9343_RS15390;electron	WP_005798976.1			transfer flavoprotein subunit alpha/FixB family protein;NA
PGGHGALIENLNDLDADVIFIK	R	N	22	261	282	3	0.9994	3	0			WP_005787470.1;BF9343_RS10455;DUF4301	WP_005787470.1			family protein;NA
PVILTGSQLPIGTLR	K	T	15	112	126	2, 3	0.9986	3	0			WP_005815431.1;BF9343_RS12805;asparaginase;NA	WP_005815431.1
QASLTVSGQLEGELAATALGAIYTFGPTFR	K	A	30	203	232	2, 3	0.9886	3	0			WP_005799125.1;BF9343_RS18320;asparagine--tRNA	WP_005799125.1			ligase;asnS
QCSLGVTAQMLSVAAGTVANGGVNPVTK	R	K	28	199	226	3	0.9999	3	0	10M(15.9949), 2C(57.0214)		WP_005784278.1;BF9343_RS01845;glutaminase	WP_005784278.1			A;glsA
QGENAIFIVYGLK	K	Q	13	20	32	2, 3	0.9993	3	0			WP_008660182.1;BF9343_RS10680;Dyp-type	WP_008660182.1			peroxidase;NA
QIEEAGADALEINILALQSDIQYK	K	Y	24	117	140	3	0.9999	3	0			WP_010993147.1;BF9343_RS13530;dihydroorotate	WP_010993147.1			dehydrogenase-like protein;NA
QLFPEQGNPK	K	E	10	77	86	2	0.9973	3	0			WP_008660182.1;BF9343_RS10680;Dyp-type	WP_008660182.1			peroxidase;NA
QSLEASLAETEGR	K	Y	13	387	399	2	1	3	0			sp|P13645|K1C10_HUMAN	P13645	K1C10_HUMAN	KRT10	Keratin, type I cytoskeletal 10
RANATETVTIAMVGK	R	Y	15	286	300	3	0.9851	3	0	12M(15.9949)		WP_005788170.1;BF9343_RS12535;CTP	WP_005788170.1			synthase;NA
RDQWALNTDYVYPGPIQYFGPTEVCDQPTK	K	T	30	510	539	3	0.9968	3	0	25C(57.0214)		WP_005788903.1;BF9343_RS14065;diphosphate--fructose-6-phosphate	WP_005788903.1			1-phosphotransferase;NA
RFNYIYGETLVEPEILLPDNAACLR	R	L	25	170	194	3	0.9995	3	0	23C(57.0214)		WP_005791788.1;BF9343_RS18425;tryptophan--tRNA	WP_005791788.1			ligase;trpS
SALAESFEIKK	K	D	11	15	25	2	0.9999	3	0			WP_005796520.1;BF9343_RS02050;acetylornithine	WP_005796520.1			carbamoyltransferase;NA
SDLFSESAQVYVR	K	Y	13	529	541	2	0.9999	3	0			WP_005789707.1;BF9343_RS15395;acyl-CoA	WP_005789707.1			dehydrogenase family protein;NA
SENMIVEVDLER	R	S	12	255	266	2	1	3	0	4M(15.9949)		WP_008660290.1;BF9343_RS11685;carbon-nitrogen	WP_008660290.1			hydrolase;NA
SFAAADPITDK	R	I	11	220	230	2	0.9982	3	0			WP_005797086.1;BF9343_RS00125;acetyl-CoA	WP_005797086.1			hydrolase/transferase family protein;NA
SFQYIDDLVEGMIR	R	M	14	211	224	2, 3	1	3	0	12M(15.9949)		WP_005803392.1;BF9343_RS10280;UDP-glucuronic	WP_005803392.1			acid decarboxylase family protein;NA
SGADFFEVVR	R	Q	10	143	152	2	0.9999	3	0			WP_005791539.1;BF9343_RS19425;elongation	WP_005791539.1			factor G;fusA
SIECVEYPELGMEAIWK	K	I	17	499	515	2	0.9903	3	0	12M(15.9949), 4C(57.0214)		WP_005813403.1;BF9343_RS02810;fumarate	WP_005813403.1			hydratase;NA
SIELSSMGIR	R	V	10	257	266	2	0.9999	3	0	7M(15.9949)		WP_005790904.1;BF9343_RS17400;aspartate--ammonia	WP_005790904.1			ligase;asnA
SIGQFNLTGIAPAR	K	R	14	447	460	2	1	3	0			WP_005785809.1;BF9343_RS05520;molecular	WP_005785809.1			chaperone DnaK;dnaK
SIQIDLNPFTLVGATTR	R	S	17	147	163	2	1	3	0			WP_005783731.1;BF9343_RS00565;Holliday	WP_005783731.1			junction branch migration DNA helicase RuvB;ruvB
SKFELVGDPVEMK	K	Q	13	360	372	2, 3	0.997	3	0	12M(15.9949)		WP_005795977.1;BF9343_RS04255;FprA	WP_005795977.1			family A-type flavoprotein;NA
SLAAIGGFIAADESIINYLR	K	H	20	243	262	2, 3	0.9948	3	0			WP_005787799.1;BF9343_RS11665;aminotransferase	WP_005787799.1			class I/II-fold pyridoxal phosphate-dependent enzyme;NA
SLGLPK	K	N	6	133	138	2	0.9833	3	0			WP_005791692.1;BF9343_RS18145;malate	WP_005791692.1			dehydrogenase;mdh
SMSGVDSPEDIER	K	A	13	248	260	2	0.9993	3	0	2M(15.9949)		WP_005787574.1;BF9343_RS10710;3-deoxy-manno-octulosonate	WP_005787574.1			cytidylyltransferase;kdsB
SNNQIYIITYQDSPNIMR	K	E	18	29	46	2, 3	1	3	0	17M(15.9949)		WP_005784031.1;BF9343_RS01250;GNAT	WP_005784031.1			family N-acetyltransferase;NA
SQVGTLYGTLAK	R	G	12	149	160	2	0.9952	3	0			WP_005780363.1;BF9343_RS14585;iron-sulfur	WP_005780363.1			cluster assembly scaffold protein;NA
SSGSSYPSLLQCLK	K	A	14	134	147	2	1	3	0	12C(57.0214)		sp|P00761|TRYP_PIG	P00761	TRYP_PIG		Trypsin
SVFLNDIAAAFEAK	R	E	14	377	390	2, 3	1	3	0			WP_005786870.1;BF9343_RS08950;decarboxylating	WP_005786870.1			NADP(+)-dependent phosphogluconate dehydrogenase;gnd
SVGEAIVEATKNGAFSLVGGGDSVACVNK	R	F	29	357	385	3	0.9995	3	0	26C(57.0214)		WP_005789299.1;BF9343_RS14905;phosphoglycerate	WP_005789299.1			kinase;NA
SVLLPALEYMR	K	T	11	137	147	2	0.9997	3	0	10M(15.9949)		WP_005788816.1;BF9343_RS13815;aspartate	WP_005788816.1			kinase;NA
SVTDENDLMIINK	K	S	13	760	772	2	0.9985	3	0	9M(15.9949)		WP_005787886.1;BF9343_RS11840;DNA	WP_005787886.1			gyrase subunit A;gyrA
SVTSSFNEQVNYK	K	A	13	72	84	2	1	3	0			WP_005786556.1;BF9343_RS07785;DUF3869	WP_005786556.1			domain-containing protein;NA
SVVAVIPYFGWAR	K	Q	13	86	98	2	1	3	0			WP_032561331.1;BF9343_RS10740;ribose-phosphate	WP_032561331.1			pyrophosphokinase;NA
TAAENDFVTLK	R	K	11	276	286	2	0.9996	3	0			sp|P35908|K22E_HUMAN	P35908	K22E_HUMAN	KRT2	Keratin, type II cytoskeletal 2 epidermal
TAALFAACTK	K	A	10	172	181	2	0.9996	3	0	8C(57.0214)		WP_005796989.1;BF9343_RS00475;polyprenyl	WP_005796989.1			synthetase family protein;NA
TAPVMIYAGHNIGEDYLYELTEFLK	K	D	25	105	129	3	0.9957	3	0	5M(15.9949)		WP_005790898.1;BF9343_RS17380;glucose-6-phosphate	WP_005790898.1			isomerase;NA
TDLQALAAEYAPIQIIGSGGNINK	R	L	24	186	209	2, 3	1	3	0			WP_005788266.1;BF9343_RS12755;Ppx/GppA	WP_005788266.1			family phosphatase;NA
TELDSVYPDREILLVDLAQTYQK	R	L	23	144	166	3	0.9991	3	0			WP_005788329.1;BF9343_RS12880;hypothetical	WP_005788329.1			protein;NA
TFIPAPPNDSTCGCNECNFMR	K	L	21	266	286	2, 3	0.9986	3	0	12C(57.0214), 14C(57.0214), 17C(57.0214), 20M(15.9949)		WP_005802044.1;BF9343_RS21305;quinolinate	WP_005802044.1			synthase NadA;nadA
TGYDIPIHVDAASGGFILPFLYPDTK	K	W	26	232	257	3	0.9999	3	0			WP_005784276.1;BF9343_RS01840;glutamate	WP_005784276.1			decarboxylase;NA
TGYTPAFR	K	I	8	116	123	2	0.9984	3	0			WP_010992038.1;BF9343_RS01935;GNAT	WP_010992038.1			family N-acetyltransferase;NA
TIALGIGVGSGYLFETTFVR	R	E	20	183	202	2, 3	1	3	0			WP_005790693.1;BF9343_RS17120;ketol-acid	WP_005790693.1			reductoisomerase;ilvC
TIFETVISVDK	R	V	11	320	330	2	1	3	0			WP_005790898.1;BF9343_RS17380;glucose-6-phosphate	WP_005790898.1			isomerase;NA
TIIVDSTVTCR	R	M	11	156	166	2	1	3	0	10C(57.0214)		WP_010992214.1;BF9343_RS03905;AIR	WP_010992214.1			synthase-related protein;NA
TLADEILPQLR	K	R	11	315	325	2	0.9968	3	0			WP_005791939.1;BF9343_RS20815;tetratricopeptide	WP_005791939.1			repeat protein;NA
TLASLIDAK	K	Y	9	68	76	2	0.9862	3	0			WP_005787927.1;BF9343_RS11895;AAA	WP_005787927.1			family ATPase;NA
TLDAHNFFSGYAEMLK	R	H	16	161	176	3	0.9999	3	0	14M(15.9949)		WP_005784805.1;BF9343_RS03130;3-dehydroquinate	WP_005784805.1			synthase;aroB
TLGECEIYDR	R	T	10	23	32	2	0.998	3	0	5C(57.0214)		WP_005786931.1;BF9343_RS09080;D-2-hydroxyacid	WP_005786931.1			dehydrogenase;NA
TLNDMRQEYEQLIAK	K	N	15	322	336	3	0.9986	3	0	5M(15.9949)		sp|P35527|K1C9_HUMAN	P35527	K1C9_HUMAN	KRT9	Keratin, type I cytoskeletal 9
TNQIDIITLTSYK	K	R	13	332	344	2	1	3	0			WP_005787896.1;BF9343_RS11850;universal	WP_005787896.1			stress protein;NA
TNSAALAQILAK	K	D	12	478	489	2	0.9991	3	0			WP_005791939.1;BF9343_RS20815;tetratricopeptide	WP_005791939.1			repeat protein;NA
TPILPVDSEHSAVFQCLAGEVGNPIEK	R	V	27	147	173	3	0.9947	3	0	16C(57.0214)		WP_010993444.1;BF9343_RS16840;1-deoxy-D-xylulose-5-phosphate	WP_010993444.1			reductoisomerase;NA
TQNQLFEFNMR	K	I	11	240	250	2	0.9992	3	0	10M(15.9949)		WP_005790557.1;BF9343_RS16795;diaminopimelate	WP_005790557.1			dehydrogenase;NA
TQTEAMSAALGGVDSMTVVPFDK	R	T	23	334	356	2, 3	1	3	0	16M(15.9949), 6M(15.9949)		WP_005790884.1;BF9343_RS17330;methylmalonyl-CoA	WP_005790884.1			mutase small subunit;mutA
TSLITYLDYVVDR	K	D	13	310	322	2	1	3	0			WP_005796989.1;BF9343_RS00475;polyprenyl	WP_005796989.1			synthetase family protein;NA
TSVMGAINMLGLAR	K	R	14	91	104	2	1	3	0	4M(15.9949), 9M(15.9949)		WP_005803392.1;BF9343_RS10280;UDP-glucuronic	WP_005803392.1			acid decarboxylase family protein;NA
TTFAGLTLK	K	N	9	6	14	2	0.9998	3	0			WP_010993147.1;BF9343_RS13530;dihydroorotate	WP_010993147.1			dehydrogenase-like protein;NA
TTLSNIIANELGVGFK	K	V	16	69	84	2, 3	0.9999	3	0			WP_005783731.1;BF9343_RS00565;Holliday	WP_005783731.1			junction branch migration DNA helicase RuvB;ruvB
TVNLHYGDMTDSSSLIR	R	I	17	60	76	2, 3	0.9992	3	0	9M(15.9949)		WP_005786803.1;BF9343_RS08800;GDP-mannose	WP_005786803.1			4%2C6-dehydratase;gmd
TYLVTGAAGFIGANYLK	K	Y	17	3	19	2, 3	1	3	0			WP_005790599.1;BF9343_RS16900;dTDP-glucose	WP_005790599.1			4%2C6-dehydratase;rfbB
TYYSITNQSPVSDEEIER	R	I	18	14	31	2, 3	1	3	0			WP_005783862.1;BF9343_RS00870;nitroreductase	WP_005783862.1			family protein;NA
VADITLADFGR	K	K	11	13	23	2	0.9995	3	0			WP_005781763.1;BF9343_RS20745;adenosylhomocysteinase;ahcY	WP_005781763.1
VAFKPVATVLMEQETVNIDGIDTTLK	R	A	26	296	321	3	1	3	0	11M(15.9949)		WP_005790873.1;BF9343_RS17285;chorismate	WP_005790873.1			synthase;aroC
VAIIQAIDR	K	K	9	627	635	2	1	3	0			WP_005791861.1;BF9343_RS18815;DNA	WP_005791861.1			helicase RecQ;recQ
VALENAASIAGMFLTTECVIVEK	R	K	23	502	524	3	0.9998	3	0	12M(15.9949), 18C(57.0214)		WP_005789739.1;BF9343_RS15490;chaperonin	WP_005789739.1			GroEL;groL
VASGEFPDVK	K	Y	10	168	177	2	0.9992	3	0			WP_005787896.1;BF9343_RS11850;universal	WP_005787896.1			stress protein;NA
VDAILLTGGIAYSDYVISR	K	L	19	312	330	2, 3	1	3	0			WP_010993724.1;BF9343_RS20130;butyrate	WP_010993724.1			kinase;buk
VDLLNQEIEFLK	K	V	12	303	314	2	1	3	0			sp|P35908|K22E_HUMAN	P35908	K22E_HUMAN	KRT2	Keratin, type II cytoskeletal 2 epidermal
VDLPEELTK	K	E	9	256	264	2	0.994	3	0			WP_005792069.1;BF9343_RS18910;methylenetetrahydrofolate	WP_005792069.1			reductase [NAD(P)H];metF
VDLPTIR	K	T	7	142	148	2	0.9959	3	0			WP_009292704.1;BF9343_RS16285;peptide-methionine	WP_009292704.1			(R)-S-oxide reductase MsrB;msrB
VDNYKELGLNSETATVFNLK	K	T	20	171	190	3	0.9691	3	0			WP_005791971.1;BF9343_RS20655;phosphoenolpyruvate	WP_005791971.1			carboxykinase (ATP);pckA
VDSYGSMVPISNVAAVTTPDAR	R	S	22	44	65	2, 3	1	3	0	7M(15.9949)		WP_005775374.1;BF9343_RS02880;ribosome	WP_005775374.1			recycling factor;frr
VDVAGTFLLPAALR	K	E	14	10	23	2	0.9999	3	0			WP_005788329.1;BF9343_RS12880;hypothetical	WP_005788329.1			protein;NA
VEMEAQILLGGINR	R	S	14	130	143	2, 3	1	3	0	3M(15.9949)		WP_005788748.1;BF9343_RS13685;DNA	WP_005788748.1			polymerase III subunit beta;dnaN
VETLNIEGK	R	E	9	138	146	2	0.9992	3	0			WP_010993160.1;BF9343_RS13705;UDP-N-acetylmuramate	WP_010993160.1			dehydrogenase;murB
VFTGASGTNVIR	K	L	12	339	350	2	0.999	3	0			WP_010992062.1;BF9343_RS02225;aminotransferase	WP_010992062.1			class III-fold pyridoxal phosphate-dependent enzyme;NA
VGDNIINFK	K	A	9	312	320	2	0.9996	3	0			WP_005790897.1;BF9343_RS17370;lysine--tRNA	WP_005790897.1			ligase;lysS
VGDNYDKIEQVATVSANNDPVIGK	K	L	24	137	160	3	0.9996	3	0			WP_005789739.1;BF9343_RS15490;chaperonin	WP_005789739.1			GroEL;groL
VGFEYAMK	K	R	8	170	177	2	0.9956	3	0	7M(15.9949)		WP_005789841.1;BF9343_RS15700;3-isopropylmalate	WP_005789841.1			dehydrogenase;leuB
VGISGVPGAGK	R	S	11	90	100	2	0.9879	3	0			WP_005784891.1;BF9343_RS03360;methylmalonyl	WP_005784891.1			Co-A mutase-associated GTPase MeaB;meaB
VGIVYSYSNIDPDMVTPLLHHDYK	K	G	24	240	263	4	0.9908	3	0	14M(15.9949)		WP_005791484.1;BF9343_RS19610;L-asparaginase	WP_005791484.1			2;ansB
VGVGECAPLPK	R	L	11	43	53	2	0.9929	3	0	6C(57.0214)		WP_005786033.1;BF9343_RS06045;o-succinylbenzoate	WP_005786033.1			synthase;NA
VIIAMGSVTEAAR	R	E	13	274	286	2	1	3	0	5M(15.9949)		WP_005789619.1;BF9343_RS15210;pyruvate:ferredoxin	WP_005789619.1			(flavodoxin) oxidoreductase;nifJ
VIPFFDFVVPTELPGVDPK	K	I	19	469	487	2, 3	0.9996	3	0			WP_005791971.1;BF9343_RS20655;phosphoenolpyruvate	WP_005791971.1			carboxykinase (ATP);pckA
VKEAYDLLVNGIGK	R	K	14	196	209	2, 3	1	3	0			WP_010991949.1;BF9343_RS01105;2%2C3-bisphosphoglycerate-independent	WP_010991949.1			phosphoglycerate mutase;gpmI
VLDVCDALER	R	G	10	278	287	2	0.9985	3	0	5C(57.0214)		WP_005800633.1;BF9343_RS07655;galactokinase;galK	WP_005800633.1
VLGITSGSR	R	D	9	306	314	2	0.9552	3	0			WP_005788268.1;BF9343_RS12760;iron-containing	WP_005788268.1			alcohol dehydrogenase;NA
VLVLNCGSSSIK	K	Y	12	3	14	2	0.9999	3	0	6C(57.0214)		WP_005784326.1;BF9343_RS01975;acetate	WP_005784326.1			kinase;NA
VNYPTGTVQVTLDNGGVPCYDIK	R	E	23	71	93	2, 3	0.994	3	0	19C(57.0214)		WP_005789633.1;BF9343_RS15245;carbohydrate	WP_005789633.1			kinase;NA
VPAYSPYAVAEYTVALMLSLNR	R	K	22	99	120	2, 3	0.998	3	0	17M(15.9949)		WP_005795327.1;BF9343_RS06425;2-hydroxyacid	WP_005795327.1			dehydrogenase;NA
VPELTLLSESDDSGVYMVVAR	K	G	21	205	225	2, 3	1	3	0	17M(15.9949)		WP_005784524.1;BF9343_RS02555;homoserine	WP_005784524.1			O-succinyltransferase;metA
VPFAITSVPDAR	R	L	12	288	299	2	0.9992	3	0			WP_010992426.1;BF9343_RS06050;AMP-binding	WP_010992426.1			protein;NA
VPFGSPTLSDQALMVFPSVK	R	I	20	297	316	3	1	3	0	14M(15.9949)		WP_005813720.1;BF9343_RS01475;M20	WP_005813720.1			family metallo-hydrolase;NA
VPTSDVSVVDLTVVLEKAATMAEINAAMK	R	E	29	234	262	3, 4	1	3	0	21M(15.9949), 28M(15.9949)		WP_005785248.1;BF9343_RS04175;type	WP_005785248.1			I glyceraldehyde-3-phosphate dehydrogenase;gap
VPVDLSEFAPIDIVGTGGDGK	R	N	21	65	85	2, 3	1	3	0			WP_005793365.1;BF9343_RS12785;anthranilate	WP_005793365.1			phosphoribosyltransferase;trpD
VQSAITAVCEGR	R	G	12	17	28	2	0.9919	3	0	9C(57.0214)		WP_010992276.1;BF9343_RS22120;3%2C4-dihydroxy-2-butanone-4-phosphate	WP_010992276.1			synthase;ribB
VSDDEYQIIAGER	K	R	13	75	87	2	1	3	0			WP_005775476.1;BF9343_RS03245;ParB/RepB/Spo0J	WP_005775476.1			family partition protein;NA
VSEGSGEDPFLGALIAR	R	A	17	168	184	2	1	3	0			WP_010992000.1;BF9343_RS01575;beta-glucosidase	WP_010992000.1			BglX;bglX
VSFDVPEYTAEADALGTLR	K	M	19	97	115	2, 3	1	3	0			WP_005786803.1;BF9343_RS08800;GDP-mannose	WP_005786803.1			4%2C6-dehydratase;gmd
VTEAFNALAQK	K	H	11	168	178	2	1	3	0			WP_005792021.1;BF9343_RS19005;peptidylprolyl	WP_005792021.1			isomerase;NA
VTGIAVVYK	R	H	9	199	207	2	0.9999	3	0			WP_010992038.1;BF9343_RS01935;GNAT	WP_010992038.1			family N-acetyltransferase;NA
VVEVPASNLK	R	K	10	22	31	2	0.9902	3	0			WP_005782213.1;BF9343_RS19345;30S	WP_005782213.1			ribosomal protein S8;rpsH
VVMTWAPHPR	K	P	10	169	178	2, 3	0.9754	3	0	3M(15.9949)		WP_005796520.1;BF9343_RS02050;acetylornithine	WP_005796520.1			carbamoyltransferase;NA
VVPVQYPLATGPNFNSLIDVLLMK	K	K	24	158	181	3	0.9989	3	0	23M(15.9949)		WP_010993494.1;BF9343_RS17550;elongation	WP_010993494.1			factor G;NA
VVSAVGNDELGDEILEIFR	R	E	19	42	60	2, 3	1	3	0			WP_005789633.1;BF9343_RS15245;carbohydrate	WP_005789633.1			kinase;NA
VVSNFLIQALK	R	N	11	186	196	2	1	3	0			WP_005803392.1;BF9343_RS10280;UDP-glucuronic	WP_005803392.1			acid decarboxylase family protein;NA
VYRPSHADYTYTVK	K	Y	14	100	113	3, 4	0.994	3	0			WP_005790873.1;BF9343_RS17285;chorismate	WP_005790873.1			synthase;aroC
VYSEVIGNIQR	K	D	11	221	231	2	1	3	0			WP_005788903.1;BF9343_RS14065;diphosphate--fructose-6-phosphate	WP_005788903.1			1-phosphotransferase;NA
WAEGILQTLMEIAPK	R	I	15	211	225	2	1	3	0	10M(15.9949)		WP_005788268.1;BF9343_RS12760;iron-containing	WP_005788268.1			alcohol dehydrogenase;NA
WPGGMLTNFPTIR	R	K	13	96	108	2	1	3	0	5M(15.9949)		WP_005791748.1;BF9343_RS18300;30S	WP_005791748.1			ribosomal protein S2;rpsB
YCGQLQMIQEQISNLEAQITDVR	R	Q	23	405	427	3	0.9999	3	0	2C(57.0214), 7M(15.9949)		sp|P35527|K1C9_HUMAN	P35527	K1C9_HUMAN	KRT9	Keratin, type I cytoskeletal 9
YDLQLAVNDYWK	R	E	12	197	208	2	0.9958	3	0			WP_224223215.1;BF9343_RS17295;linear	WP_224223215.1			amide C-N hydrolase;NA
YEDFLQYGSEAAVK	K	E	14	328	341	2	1	3	0			WP_005782865.1;BF9343_RS21260;redox-regulated	WP_005782865.1			ATPase YchF;ychF
YENHIPVELVFQALDNLPEGFTCPADR	K	V	27	68	94	3	0.9979	3	0	23C(57.0214)		WP_005792036.1;BF9343_RS18975;nucleotidyltransferase;NA	WP_005792036.1
YGDNFQAVLISNAIQEMNR	K	F	19	209	227	2, 3	0.9999	3	0	17M(15.9949)		WP_005781396.1;BF9343_RS17375;NAD(P)H-dependent	WP_005781396.1			glycerol-3-phosphate dehydrogenase;NA
YIAENESTMMEDLFSLIR	K	I	18	7	24	2, 3	1	3	0	10M(15.9949), 9M(15.9949)		WP_005790875.1;BF9343_RS17290;dipeptidase;NA	WP_005790875.1
YIVDIVFATR	R	Y	10	236	245	2	0.999	3	0			WP_005787927.1;BF9343_RS11895;AAA	WP_005787927.1			family ATPase;NA
YKELGIDPTTK	R	T	11	288	298	2	0.9913	3	0			WP_010993378.1;BF9343_RS16075;nicotinate	WP_010993378.1			phosphoribosyltransferase;pncB
YLAGVLDSNASR	K	K	12	331	342	2	1	3	0			WP_010993279.1;BF9343_RS15005;acyl-CoA	WP_010993279.1			carboxylase subunit beta;NA
YLMSSLNQSLK	K	R	11	119	129	2	0.9999	3	0	3M(15.9949)		WP_005796125.1;BF9343_RS03540;aldo/keto	WP_005796125.1			reductase;NA
YLTEQEVNFLR	R	M	11	451	461	2	0.9999	3	0			WP_010993569.1;BF9343_RS18325;pseudouridine	WP_010993569.1			synthase;NA
YLYEIAR	K	R	7	161	167	2	0.9971	3	0			sp|P02769|ALBU_BOVIN	P02769	ALBU_BOVIN	ALB	Albumin		sp|P02768|ALBU_HUMAN
YNDAQVASLITVFLMR	K	N	16	31	46	2	1	3	0	15M(15.9949)		WP_005793365.1;BF9343_RS12785;anthranilate	WP_005793365.1			phosphoribosyltransferase;trpD
YNLYIVEMEGR	K	R	11	35	45	2	1	3	0	8M(15.9949)		WP_010992043.1;BF9343_RS02030;D-alanine--D-alanine	WP_010992043.1			ligase;NA
YPLLGMTLTELQSVTK	K	D	16	4	19	2	1	3	0	6M(15.9949)		WP_005785461.1;BF9343_RS04685;23S	WP_005785461.1			rRNA (adenine(2503)-C(2))-methyltransferase RlmN;rlmN
YSSLTLTPEK	R	L	10	371	380	2	0.9997	3	0			WP_005795269.1;BF9343_RS06700;aspartate	WP_005795269.1			4-decarboxylase;aspD
AAFPLEEFEEK	K	F	11	276	286	2	0.9893	2	0			WP_010993059.1;BF9343_RS12145;hexokinase;NA	WP_010993059.1
AAGEIPNLFVTDFIK	K	D	15	253	267	2	0.9961	2	0			WP_005784003.1;BF9343_RS01175;undecaprenyldiphospho-muramoylpentapeptide	WP_005784003.1			beta-N-acetylglucosaminyltransferase;murG
AANAGGVSVSGLEMTQNSIK	K	L	20	367	386	2	0.9997	2	0	14M(15.9949)		WP_010993399.1;BF9343_RS16450;NADP-specific	WP_010993399.1			glutamate dehydrogenase;NA
AANPTPEKPFVLGCPTGSSPLGMYK	K	A	25	26	50	3	0.9999	2	0	14C(57.0214), 23M(15.9949)		WP_005775719.1;BF9343_RS04260;glucosamine-6-phosphate	WP_005775719.1			deaminase;nagB
ACYPINAMGISK	K	A	12	127	138	2	0.9995	2	0	2C(57.0214), 8M(15.9949)		WP_005817159.1;BF9343_RS08905;polysaccharide	WP_005817159.1			biosynthesis protein;NA
ADGISSIVVAEENYGEGSSR	K	E	20	624	643	2	1	2	0			WP_010993459.1;BF9343_RS17105;aconitate	WP_010993459.1			hydratase;NA
ADLQIVVAFR	K	M	10	84	93	2	0.9516	2	0			WP_008770001.1;BF9343_RS17735;methionyl-tRNA	WP_008770001.1			formyltransferase;fmt
ADSPLTTQNIDTGFR	K	V	15	485	499	2	0.9966	2	0			WP_010992331.1;BF9343_RS05190;site-specific	WP_010992331.1			DNA-methyltransferase;NA
ADVAFVVDPDVDR	K	L	13	244	256	2	1	2	0			WP_005791020.1;BF9343_RS17710;phosphoglucosamine	WP_005791020.1			mutase;glmM
ADVLIEDQLAK	R	Y	11	101	111	2	0.9975	2	0			WP_005784203.1;BF9343_RS01645;glycine--tRNA	WP_005784203.1			ligase;NA
AEDLTLDMFK	K	G	10	138	147	2	0.9999	2	0	8M(15.9949)		WP_005791279.1;BF9343_RS20310;adenosine	WP_005791279.1			kinase;NA
AESAAATLFYFLQMSHDK	K	L	18	154	171	2	0.9984	2	0	14M(15.9949)		WP_005785453.1;BF9343_RS04665;hypothetical	WP_005785453.1			protein;NA
AEVIKYEDFLQYGSEAAVK	R	E	19	323	341	3	0.9988	2	0			WP_005782865.1;BF9343_RS21260;redox-regulated	WP_005782865.1			ATPase YchF;ychF
AFAGADTLATSYALATAIK	R	K	19	93	111	2, 3	1	2	0			WP_005789703.1;BF9343_RS15385;electron	WP_005789703.1			transfer flavoprotein subunit beta/FixA family protein;NA
AFGNQFVAEK	K	L	10	227	236	2	0.9998	2	0			WP_005791759.1;BF9343_RS18330;adenylosuccinate	WP_005791759.1			lyase;purB
AGAEGGQIIENPILSNFK	K	E	18	748	765	2	1	2	0			WP_005791523.1;BF9343_RS19465;DNA-directed	WP_005791523.1			RNA polymerase subunit beta';rpoC
AGAGYDNVDLNAATAHGVCVMNTPGQNSNAVAELVFGLLVYAVR	R	N	44	76	119	4	0.9803	2	0	19C(57.0214), 21M(15.9949)		WP_010992831.1;BF9343_RS09715;NAD(P)-dependent	WP_010992831.1			oxidoreductase;NA
AGANVVFIDENIFPQTLAVITTR	K	A	23	164	186	3	0.9986	2	0			WP_005800134.1;BF9343_RS09745;aminomethyl-transferring	WP_005800134.1			glycine dehydrogenase;gcvP
AGGIAAFIDAEHAFDR	K	F	16	102	117	2, 3	0.9994	2	0			WP_010992361.1;BF9343_RS05475;recombinase	WP_010992361.1			RecA;recA
AGHILGDGTALPSDATVYWSGVVK	K	E	24	340	363	3	0.9991	2	0			WP_010993576.1;BF9343_RS18405;FimB/Mfa2	WP_010993576.1			family fimbrial subunit;NA
AGIDVLWVGAR	K	T	11	98	108	2	0.9997	2	0			WP_005791103.1;BF9343_RS17940;bifunctional	WP_005791103.1			3-deoxy-7-phosphoheptulonate synthase/chorismate mutase type II;NA
AGISLDSNFAKVVSWYDNEWGYSNK	K	V	25	298	322	3	0.9995	2	0			WP_005785248.1;BF9343_RS04175;type	WP_005785248.1			I glyceraldehyde-3-phosphate dehydrogenase;gap
AGKPVYIEKPMAQTYEECAR	K	I	20	91	110	4	0.9698	2	0	11M(15.9949), 18C(57.0214)		WP_005786487.1;BF9343_RS07605;Gfo/Idh/MocA	WP_005786487.1			family oxidoreductase;NA
AGNTALEEIAMIIK	R	S	14	236	249	2	0.9997	2	0	11M(15.9949)		WP_005789851.1;BF9343_RS15720;2-isopropylmalate	WP_005789851.1			synthase;NA
AGTATVDEITR	K	L	11	261	271	2	0.9991	2	0			WP_005796989.1;BF9343_RS00475;polyprenyl	WP_005796989.1			synthetase family protein;NA
AGTPLSDGATTPADILAIK	R	G	19	1198	1216	2	0.9998	2	0			WP_005791523.1;BF9343_RS19465;DNA-directed	WP_005791523.1			RNA polymerase subunit beta';rpoC
AGTQTSFLEINVVEDALK	K	H	18	454	471	2	1	2	0			WP_005791942.1;BF9343_RS20800;pyruvate	WP_005791942.1			kinase;pyk
AGVAAIFGPGTPVAK	K	A	15	688	702	2	0.9983	2	0			WP_005790883.1;BF9343_RS17325;methylmalonyl-CoA	WP_005790883.1			mutase;scpA
AGVSICSLENMK	K	V	12	133	144	2	0.9972	2	0	11M(15.9949), 6C(57.0214)		WP_005790883.1;BF9343_RS17325;methylmalonyl-CoA	WP_005790883.1			mutase;scpA
AHGEPPETYIIAK	R	E	13	74	86	2	0.9873	2	0			WP_005797949.1;BF9343_RS17070;4-hydroxy-3-methylbut-2-enyl	WP_005797949.1			diphosphate reductase;NA
AHTYSPAYTEADFPEIMR	K	C	18	79	96	3	1	2	0	17M(15.9949)		WP_010993061.1;BF9343_RS12185;carboxynorspermidine	WP_010993061.1			decarboxylase;nspC
AIAVEMALAGVK	R	E	12	348	359	2	0.9958	2	0	6M(15.9949)		WP_010992276.1;BF9343_RS22120;3%2C4-dihydroxy-2-butanone-4-phosphate	WP_010992276.1			synthase;ribB
AIDINSLK	K	-	8	146	153	2	0.9817	2	0			WP_005782434.1;BF9343_RS18310;50S	WP_005782434.1			ribosomal protein L13;rplM
AILAFQKPDK	M	V	10	2	11	2	0.9875	2	0			WP_005782229.1;BF9343_RS19285;DNA-directed	WP_005782229.1			RNA polymerase subunit alpha;NA
AILDFNGSGLSVLEVSHR	K	G	18	24	41	2, 3	0.9988	2	0			WP_005794503.1;BF9343_RS09710;3-phosphoserine/phosphohydroxythreonine	WP_005794503.1			transaminase;serC
AILNGDPIK	K	V	9	214	222	2	0.9969	2	0			WP_005799038.1;BF9343_RS15680;NAD-dependent	WP_005799038.1			epimerase/dehydratase family protein;NA
AINQSFAQSPYLTNK	R	-	15	196	210	2	1	2	0			WP_005784472.1;BF9343_RS02420;DUF4136	WP_005784472.1			domain-containing protein;NA
AIQNIVFQAK	K	E	10	255	264	2	0.9986	2	0			WP_005789703.1;BF9343_RS15385;electron	WP_005789703.1			transfer flavoprotein subunit beta/FixA family protein;NA
AIVYYDPNFR	R	S	10	148	157	2	0.9909	2	0			WP_005783746.1;BF9343_RS00605;carbohydrate	WP_005783746.1			kinase;NA
ALDILNK	K	G	7	100	106	2	0.9963	2	0			WP_005790884.1;BF9343_RS17330;methylmalonyl-CoA	WP_005790884.1			mutase small subunit;mutA
ALEAFFSSVTK	K	A	11	24	34	2	1	2	0			WP_005791188.1;BF9343_RS20550;HU	WP_005791188.1			family DNA-binding protein;NA
ALESIEGDFSPLYDSLK	K	G	17	61	77	2	1	2	0			WP_010993670.1;BF9343_RS19480;50S	WP_010993670.1			ribosomal protein L10;rplJ
ALFGETISNPSLEVLDIEK	K	F	19	150	168	2	1	2	0			WP_005790318.1;BF9343_RS16150;O-acetylhomoserine	WP_005790318.1			aminocarboxypropyltransferase/cysteine synthase family protein;NA
ALFNNTPDLGVAIR	K	K	14	718	731	2	1	2	0			WP_010992145.1;BF9343_RS03215;alanine--tRNA	WP_010992145.1			ligase;alaS
ALGMAQPLSSNILEFLK	K	A	17	245	261	2	0.9997	2	0	4M(15.9949)		WP_005785317.1;BF9343_RS04340;glycoside	WP_005785317.1			hydrolase family 57 protein;NA
ALIEATAQLPK	K	Y	11	197	207	2	0.9948	2	0			WP_005790884.1;BF9343_RS17330;methylmalonyl-CoA	WP_005790884.1			mutase small subunit;mutA
ALINFFLDEAR	R	K	11	180	190	2	1	2	0			WP_005785334.1;BF9343_RS04375;serine--tRNA	WP_005785334.1			ligase;serS
ALNEVFYLEDFLQIEK	R	D	16	325	340	3	0.9979	2	0			WP_010992829.1;BF9343_RS09700;NADH:ubiquinone	WP_010992829.1			reductase (Na(+)-transporting) subunit F;nqrF
ALQCGIVGLPNVGK	M	S	14	2	15	2	0.9995	2	0	4C(57.0214)		WP_005782865.1;BF9343_RS21260;redox-regulated	WP_005782865.1			ATPase YchF;ychF
ALSSIAESYGNK	K	I	12	48	59	2	0.9808	2	0			WP_005783848.1;BF9343_RS00835;glycosyltransferase	WP_005783848.1			family 8 protein;NA
AMFIIAGNPECAEELK	R	A	16	590	605	2	0.9998	2	0	11C(57.0214), 2M(15.9949)		WP_005790884.1;BF9343_RS17330;methylmalonyl-CoA	WP_005790884.1			mutase small subunit;mutA
AMGGQIGLSICEDDKLDLAR	K	E	20	252	271	3	0.9778	2	0	11C(57.0214), 2M(15.9949)		WP_005789299.1;BF9343_RS14905;phosphoglycerate	WP_005789299.1			kinase;NA
AMQDAGLSNSDIDEVILVGGSSR	K	I	23	317	339	2	0.9988	2	0	2M(15.9949)		WP_005785809.1;BF9343_RS05520;molecular	WP_005785809.1			chaperone DnaK;dnaK
ANATAPAINVIETDK	K	A	15	27	41	2	0.9998	2	0			WP_005788218.1;BF9343_RS12645;Hsp20/alpha	WP_005788218.1			crystallin family protein;NA
ANIEQIAASDYR	R	H	12	80	91	2	0.9999	2	0			WP_010993382.1;BF9343_RS16160;homocysteine	WP_010993382.1			S-methyltransferase family protein;NA
APADINDPNYATAQAEIK	K	K	18	338	355	2	0.9999	2	0			WP_005787888.1;BF9343_RS11845;tetratricopeptide	WP_005787888.1			repeat protein;NA
APGLYHNTAVVFDR	R	D	14	93	106	3	0.9995	2	0			WP_008660290.1;BF9343_RS11685;carbon-nitrogen	WP_008660290.1			hydrolase;NA
AQELQSLTPSGMDGLKFR	R	A	18	59	76	3	0.9212	2	0	12M(15.9949)		WP_005797284.1;BF9343_RS06950;choloylglycine	WP_005797284.1			hydrolase family protein;NA
AQGAIENMLPYQR	K	K	13	35	47	2	1	2	0	8M(15.9949)		WP_005787494.1;BF9343_RS10510;F0F1	WP_005787494.1			ATP synthase subunit gamma;NA
AQLLDAVKDANAIIIR	K	S	16	40	55	3	0.9921	2	0			WP_010992831.1;BF9343_RS09715;NAD(P)-dependent	WP_010992831.1			oxidoreductase;NA
AQYEEIAQR	K	S	9	354	362	2	0.9949	2	0			sp|P35908|K22E_HUMAN	P35908	K22E_HUMAN	KRT2	Keratin, type II cytoskeletal 2 epidermal
ASAYGAGSYEIAK	K	T	13	503	515	2	0.9769	2	0			WP_005785097.1;BF9343_RS03830;bifunctional	WP_005785097.1			UDP-N-acetylmuramoyl-tripeptide:D-alanyl-D-alanine ligase/alanine racemase;NA
ASDTFGWNLDLASIAR	R	M	16	352	367	2	1	2	0			WP_005786870.1;BF9343_RS08950;decarboxylating	WP_005786870.1			NADP(+)-dependent phosphogluconate dehydrogenase;gnd
ASDYEILTCR	R	L	10	85	94	2	1	2	0	9C(57.0214)		WP_005791373.1;BF9343_RS20090;polyribonucleotide	WP_005791373.1			nucleotidyltransferase;pnp
ASILSMYSGADFIK	K	T	14	196	209	2	0.9999	2	0	6M(15.9949)		WP_005783699.1;BF9343_RS00485;deoxyribose-phosphate	WP_005783699.1			aldolase;deoC
ASINLALAAR	R	T	10	267	276	2	0.9721	2	0			WP_005787927.1;BF9343_RS11895;AAA	WP_005787927.1			family ATPase;NA
ATCPIFGDGAAAFMVEPTTEDLGIMDAILR	R	T	30	156	185	3	1	2	0	14M(15.9949), 25M(15.9949), 3C(57.0214)		WP_005791878.1;BF9343_RS18870;beta-ketoacyl-ACP	WP_005791878.1			synthase III;NA
ATDMVQAMQESYDEGVTDEFIKPIVNAGVDGTIK	K	E	34	211	244	3	0.99	2	0	4M(15.9949), 8M(15.9949)		WP_010991949.1;BF9343_RS01105;2%2C3-bisphosphoglycerate-independent	WP_010991949.1			phosphoglycerate mutase;gpmI
ATGREEVAAMADSVAADLR	K	A	19	277	295	3	0.9996	2	0	10M(15.9949)		WP_010993459.1;BF9343_RS17105;aconitate	WP_010993459.1			hydratase;NA
ATLGEISYACEQIVGR	R	Y	16	532	547	2, 3	0.9998	2	0	10C(57.0214)		WP_005790883.1;BF9343_RS17325;methylmalonyl-CoA	WP_005790883.1			mutase;scpA
ATMANLQEGDEAGIK	K	T	15	157	171	2	0.9999	2	0	3M(15.9949)		WP_108912216.1;BF9343_RS01485;peptide	WP_108912216.1			chain release factor 2;prfB
ATNSIALCGEDQDVIYDR	K	I	18	219	236	2	0.9662	2	0	8C(57.0214)		WP_005786245.1;BF9343_RS06560;histidine	WP_005786245.1			decarboxylase%2C pyruvoyl type;NA
ATYPPYFIAK	R	N	10	372	381	2	0.9912	2	0			WP_005791020.1;BF9343_RS17710;phosphoglucosamine	WP_005791020.1			mutase;glmM
AVDLFVDNAAVFASK	K	G	15	364	378	2	0.9999	2	0			WP_010991893.1;BF9343_RS00345;tyrosine--tRNA	WP_010991893.1			ligase;tyrS
AVDYLGEAVTLSPNR	K	T	15	216	230	2	1	2	0			WP_005787597.1;BF9343_RS11030;hypothetical	WP_005787597.1			protein;NA
AVEDLTSYPSILGGR	K	V	15	53	67	2	0.9914	2	0			WP_005792044.1;BF9343_RS18955;bifunctional	WP_005792044.1			phosphoribosylaminoimidazolecarboxamide formyltransferase/IMP cyclohydrolase;purH
AVEEGAVITLSNTPVAVR	R	M	18	30	47	2	1	2	0			WP_005775707.1;BF9343_RS04210;enoyl-ACP	WP_005775707.1			reductase;NA
AVGQTVLEVIYNEK	K	-	14	321	334	2	0.9995	2	0			WP_005797516.1;BF9343_RS20150;M28	WP_005797516.1			family peptidase;NA
AVLESVGVTDVLAK	R	S	14	118	131	2	1	2	0			WP_005791564.1;BF9343_RS19330;30S	WP_005791564.1			ribosomal protein S5;rpsE
AVLGLPIPGIK	R	Q	11	298	308	2	0.9976	2	0			WP_005803416.1;BF9343_RS10465;formate-dependent	WP_005803416.1			phosphoribosylglycinamide formyltransferase;purT
AVNYIGAGTIEFLVDK	K	H	16	265	280	2	1	2	0			WP_005790279.1;BF9343_RS16090;acetyl-CoA	WP_005790279.1			carboxylase biotin carboxylase subunit;accC
AVSKPEQADAFFVVVPTPFK	R	Q	20	67	86	3	0.9993	2	0			WP_005791918.1;BF9343_RS20930;UDP-N-acetyl-D-mannosamine	WP_005791918.1			dehydrogenase;wecC
AYVDEQTSEQIAQQK	K	G	15	126	140	2	1	2	0			WP_005798520.1;BF9343_RS13275;glutamine--tRNA	WP_005798520.1			ligase/YqeY domain fusion protein;NA
CAGYNNVDLK	R	A	10	78	87	2	0.9556	2	0	1C(57.0214)		WP_005795327.1;BF9343_RS06425;2-hydroxyacid	WP_005795327.1			dehydrogenase;NA
CCAADDKEACFAVEGPK	K	L	17	581	597	3	0.9882	2	0	10C(57.0214), 1C(57.0214), 2C(57.0214)		sp|P02769|ALBU_BOVIN	P02769	ALBU_BOVIN	ALB	Albumin
CFAFLAGHESFAAAEGAIK	K	I	19	121	139	2	1	2	0	1C(57.0214)		WP_005780364.1;BF9343_RS14590;GGGtGRT	WP_005780364.1			protein;NA
CKYDSPTAFDSVSLLNQNVSSER	R	C	23	93	115	3	0.9998	2	0	1C(57.0214)		WP_005782541.1;BF9343_RS15765;ferritin-like	WP_005782541.1			domain-containing protein;NA
DAAEIYIGQGR	K	Q	11	64	74	2	0.9962	2	0			WP_005783995.1;BF9343_RS01150;GatB/YqeY	WP_005783995.1			domain-containing protein;NA
DAEQPMKEDVLLTSPLEYTNEPYAIAK	R	I	27	115	141	3	1	2	0	6M(15.9949)		WP_041926321.1;BF9343_RS08795;GDP-L-fucose	WP_041926321.1			synthase;NA
DAGTYGDDSTTEGEAIGFLEGILR	K	K	24	194	217	2, 3	0.9757	2	0			WP_005786245.1;BF9343_RS06560;histidine	WP_005786245.1			decarboxylase%2C pyruvoyl type;NA
DANGSIVYDDDFFGK	K	Q	15	188	202	2	1	2	0			WP_005799125.1;BF9343_RS18320;asparagine--tRNA	WP_005799125.1			ligase;asnS
DAQELYGSITQIPK	K	G	14	91	104	2	0.9999	2	0			WP_157395710.1;BF9343_RS15805;nucleoid-associated	WP_157395710.1			protein;NA
DAVAATSTQILQGITR	R	A	16	1329	1344	2	0.9995	2	0			WP_005791523.1;BF9343_RS19465;DNA-directed	WP_005791523.1			RNA polymerase subunit beta';rpoC
DCLQMTTYIMNEIK	K	V	14	339	352	3	0.9339	2	0	10M(15.9949), 2C(57.0214), 5M(15.9949)		WP_010992049.1;BF9343_RS02135;argininosuccinate	WP_010992049.1			lyase;argH
DCLWFCK	K	-	7	333	339	2	0.9873	2	0	2C(57.0214), 6C(57.0214)		WP_005786033.1;BF9343_RS06045;o-succinylbenzoate	WP_005786033.1			synthase;NA
DDLVTSVIVGASSVK	K	Q	15	292	306	2, 3	1	2	0			WP_005796125.1;BF9343_RS03540;aldo/keto	WP_005796125.1			reductase;NA
DEAYVLGLQIGSQMAGPQAIK	K	G	21	78	98	2, 3	1	2	0	14M(15.9949)		WP_005791913.1;BF9343_RS20955;FKBP-type	WP_005791913.1			peptidyl-prolyl cis-trans isomerase;NA
DEHFDIVVNLAAQAGVR	K	Y	17	89	105	3	0.9964	2	0			WP_005799038.1;BF9343_RS15680;NAD-dependent	WP_005799038.1			epimerase/dehydratase family protein;NA
DENLSIPDLLVEK	K	Y	13	207	219	2	0.9998	2	0			WP_005788969.1;BF9343_RS14210;vitamin	WP_005788969.1			B12 dependent-methionine synthase activation domain-containing protein;NA
DFCPDTVLVHGDTTTSMAASLAAFYR	K	Q	26	86	111	3	0.9998	2	0	17M(15.9949), 3C(57.0214)		WP_005797197.1;BF9343_RS20925;UDP-N-acetylglucosamine	WP_005797197.1			2-epimerase (non-hydrolyzing);wecB
DFMGLLTFK	K	G	9	206	214	2	0.991	2	0	3M(15.9949)		WP_010992332.1;BF9343_RS05195;virulence	WP_010992332.1			RhuM family protein;NA
DFPLQDVGILELNR	K	N	14	286	299	2	0.936	2	0			WP_005785885.1;BF9343_RS05550;catalase;NA	WP_005785885.1
DFSFADAYAPLDFGAR	K	R	16	233	248	2	0.9997	2	0			WP_010992465.1;BF9343_RS06515;C69	WP_010992465.1			family dipeptidase;NA
DGATVVAR	K	T	8	33	40	2	0.9972	2	0			WP_005797284.1;BF9343_RS06950;choloylglycine	WP_005797284.1			hydrolase family protein;NA
DGDFLALGR	K	H	9	126	134	2	0.9951	2	0			WP_005795977.1;BF9343_RS04255;FprA	WP_005795977.1			family A-type flavoprotein;NA
DGIAVVPDAAK	R	G	11	267	277	2	0.9985	2	0			WP_005789686.1;BF9343_RS15350;C1	WP_005789686.1			family peptidase;NA
DGNFSLHGLLGFDMHGK	R	T	17	131	147	3	0.9987	2	0	14M(15.9949)		WP_005795327.1;BF9343_RS06425;2-hydroxyacid	WP_005795327.1			dehydrogenase;NA
DGVIADFYACEQMMR	R	G	15	70	84	2	1	2	0	10C(57.0214), 13M(15.9949), 14M(15.9949)		WP_005792050.1;BF9343_RS18950;rod	WP_005792050.1			shape-determining protein;NA
DGVITIEEAK	K	G	10	172	181	2	0.9983	2	0			WP_005789739.1;BF9343_RS15490;chaperonin	WP_005789739.1			GroEL;groL
DGYLLSNVVSSQAVHEAYGGVVPELASR	K	A	28	22	49	3	0.9991	2	0			WP_005787941.1;BF9343_RS11935;tRNA	WP_005787941.1			(adenosine(37)-N6)-threonylcarbamoyltransferase complex transferase subunit TsaD;tsaD
DITIQDKDTITAYTMNSCR	R	R	19	6	24	3	1	2	0	15M(15.9949), 18C(57.0214)		WP_005784309.1;BF9343_RS01940;DUF2156	WP_005784309.1			domain-containing protein;NA
DIVQAIFLGIEK	K	E	12	212	223	2	0.9979	2	0			WP_005783520.1;BF9343_RS21210;NAD(P)-dependent	WP_005783520.1			oxidoreductase;NA
DKDAVSACCLIAEVAAWAK	R	D	19	418	436	3	0.9867	2	0	8C(57.0214), 9C(57.0214)		WP_005816606.1;BF9343_RS06520;phospho-sugar	WP_005816606.1			mutase;NA
DKEIIDYELQLK	R	D	12	124	135	2, 3	0.9987	2	0			WP_005782865.1;BF9343_RS21260;redox-regulated	WP_005782865.1			ATPase YchF;ychF
DKGQALADLLNSQTVATAR	R	F	19	369	387	2, 3	1	2	0			WP_010992276.1;BF9343_RS22120;3%2C4-dihydroxy-2-butanone-4-phosphate	WP_010992276.1			synthase;ribB
DKGVNLVLAVDAK	K	I	13	279	291	2, 3	1	2	0			WP_005789299.1;BF9343_RS14905;phosphoglycerate	WP_005789299.1			kinase;NA
DLETESVMVVSEQGYGK	K	R	17	710	726	2, 3	0.9859	2	0	8M(15.9949)		WP_005787886.1;BF9343_RS11840;DNA	WP_005787886.1			gyrase subunit A;gyrA
DLGLMATTYGYVYVAQIAMGADQAQTLK	K	A	28	1032	1059	3	1	2	0	19M(15.9949), 5M(15.9949)		WP_005789619.1;BF9343_RS15210;pyruvate:ferredoxin	WP_005789619.1			(flavodoxin) oxidoreductase;nifJ
DLGMPAFAAK	K	Q	10	20	29	2	0.9991	2	0	4M(15.9949)		WP_005785461.1;BF9343_RS04685;23S	WP_005785461.1			rRNA (adenine(2503)-C(2))-methyltransferase RlmN;rlmN
DLGNGLFQR	R	N	9	59	67	2	0.9999	2	0			WP_005792069.1;BF9343_RS18910;methylenetetrahydrofolate	WP_005792069.1			reductase [NAD(P)H];metF
DLHSGHFGGAVANPINVLCGMLSK	R	V	24	210	233	4	0.9956	2	0	19C(57.0214), 21M(15.9949)		WP_005790875.1;BF9343_RS17290;dipeptidase;NA	WP_005790875.1
DLNGLTPAEFLTALGK	K	N	16	262	277	2	0.9991	2	0			WP_010992832.1;BF9343_RS09720;DUF1015	WP_010992832.1			domain-containing protein;NA
DLSNYIQTSK	K	S	10	196	205	2	0.9843	2	0			WP_008769315.1;BF9343_RS02070;glutamate	WP_008769315.1			5-kinase;proB
DLTYPNIGPR	K	D	10	212	221	2	0.9982	2	0			WP_005785790.1;BF9343_RS05485;saccharopine	WP_005785790.1			dehydrogenase family protein;NA
DSFVHIVDK	K	N	9	250	258	2	0.9864	2	0			WP_005784397.1;BF9343_RS02230;N-acetyl-gamma-glutamyl-phosphate	WP_005784397.1			reductase;argC
DSQIAFANELSMICDK	R	A	16	210	225	2	1	2	0	12M(15.9949), 14C(57.0214)		WP_005791918.1;BF9343_RS20930;UDP-N-acetyl-D-mannosamine	WP_005791918.1			dehydrogenase;wecC
DSYLLYHEELESLVK	R	N	15	222	236	2, 3	0.989	2	0			WP_005785790.1;BF9343_RS05485;saccharopine	WP_005785790.1			dehydrogenase family protein;NA
DSYTANWSPFDIAAR	K	L	15	63	77	2	1	2	0			WP_032556328.1;BF9343_RS06035;hypothetical	WP_032556328.1			protein;NA
DVDFYPALIPNK	K	G	12	100	111	2	1	2	0			WP_005786201.1;BF9343_RS06440;DcaP	WP_005786201.1			family trimeric outer membrane transporter;NA
DVDGFHPINVGR	K	M	12	117	128	2	0.9999	2	0			WP_005780414.1;BF9343_RS14655;bifunctional	WP_005780414.1			methylenetetrahydrofolate dehydrogenase/methenyltetrahydrofolate cyclohydrolase FolD;folD
DVPGITVLQNPDGR	K	F	14	273	286	2	0.9964	2	0			WP_010992179.1;BF9343_RS03525;aminotransferase	WP_010992179.1			class I/II-fold pyridoxal phosphate-dependent enzyme;NA
DWLYVEDHCK	R	A	10	230	239	2	0.9967	2	0	9C(57.0214)		WP_005790599.1;BF9343_RS16900;dTDP-glucose	WP_005790599.1			4%2C6-dehydratase;rfbB
DYEVLLNELK	K	T	10	258	267	2	0.9941	2	0			WP_005812983.1;BF9343_RS04865;GTPase	WP_005812983.1			ObgE;obgE
DYFGAHTFER	R	K	10	455	464	2	0.9382	2	0			WP_005786870.1;BF9343_RS08950;decarboxylating	WP_005786870.1			NADP(+)-dependent phosphogluconate dehydrogenase;gnd
DYLTSHGLFTTIR	R	A	13	307	319	2, 3	0.9997	2	0			WP_005785461.1;BF9343_RS04685;23S	WP_005785461.1			rRNA (adenine(2503)-C(2))-methyltransferase RlmN;rlmN
DYNSALISLTK	K	E	11	235	245	2	1	2	0			WP_005791024.1;BF9343_RS17720;bifunctional	WP_005791024.1			oligoribonuclease/PAP phosphatase NrnA;NA
DYNWMMEFTEK	K	M	11	285	295	2	0.9992	2	0	5M(15.9949), 6M(15.9949)		WP_005790897.1;BF9343_RS17370;lysine--tRNA	WP_005790897.1			ligase;lysS
DYPHLTPAER	K	T	10	69	78	2	0.992	2	0			WP_010993107.1;BF9343_RS12960;ribonucleotide-diphosphate	WP_010993107.1			reductase subunit beta;NA
EAFAVSSHYDSAIFNYFDAEEGSAFR	K	C	26	179	204	3	0.9958	2	0			WP_005792044.1;BF9343_RS18955;bifunctional	WP_005792044.1			phosphoribosylaminoimidazolecarboxamide formyltransferase/IMP cyclohydrolase;purH
EAFFLLGK	R	F	8	63	70	2	0.9617	2	0			WP_005795269.1;BF9343_RS06700;aspartate	WP_005795269.1			4-decarboxylase;aspD
EAGLTAILGCGFDPGVSGIYTAYAAK	K	H	26	128	153	3	0.999	2	0	10C(57.0214)		WP_005785790.1;BF9343_RS05485;saccharopine	WP_005785790.1			dehydrogenase family protein;NA
EAIEQIADEVIYVPGK	R	D	16	14	29	2, 3	0.9982	2	0			WP_010991931.1;BF9343_RS00820;4-phosphoerythronate	WP_010991931.1			dehydrogenase PdxB;pdxB
EALSQVR	K	V	7	147	153	2	0.8966	2	0			WP_005797284.1;BF9343_RS06950;choloylglycine	WP_005797284.1			hydrolase family protein;NA
EASEGELK	K	G	8	263	270	2	0.9292	2	0			WP_005785248.1;BF9343_RS04175;type	WP_005785248.1			I glyceraldehyde-3-phosphate dehydrogenase;gap
EDFGAMVNVK	R	G	10	16	25	2	0.9962	2	0	6M(15.9949)		WP_005799125.1;BF9343_RS18320;asparagine--tRNA	WP_005799125.1			ligase;asnS
EDIVVIAGGVIPAQDYDFLYK	R	A	21	667	687	2, 3	1	2	0			WP_005790883.1;BF9343_RS17325;methylmalonyl-CoA	WP_005790883.1			mutase;scpA
EDLEAIMPGQFGFTVDR	R	D	17	102	118	2	0.9999	2	0	7M(15.9949)		WP_005784309.1;BF9343_RS01940;DUF2156	WP_005784309.1			domain-containing protein;NA
EEVAAMADSVAADLR	R	A	15	281	295	2	0.9998	2	0	6M(15.9949)		WP_010993459.1;BF9343_RS17105;aconitate	WP_010993459.1			hydratase;NA
EEYAQLLCELR	K	K	11	80	90	2	0.9991	2	0	8C(57.0214)		WP_005796541.1;BF9343_RS01970;phosphate	WP_005796541.1			acetyltransferase;pta
EFADALASGK	R	L	10	241	250	2	0.9925	2	0			WP_010993458.1;BF9343_RS17100;NADP-dependent	WP_010993458.1			isocitrate dehydrogenase;icd
EFIPSVQK	K	G	8	543	550	2	0.998	2	0			WP_005791539.1;BF9343_RS19425;elongation	WP_005791539.1			factor G;fusA
EGDVVIFFNYR	K	N	11	245	255	2	1	2	0			WP_010991949.1;BF9343_RS01105;2%2C3-bisphosphoglycerate-independent	WP_010991949.1			phosphoglycerate mutase;gpmI
EGFLYLAEAGADFVK	K	V	15	296	310	2, 3	1	2	0			WP_005790298.1;BF9343_RS16115;IMP	WP_005790298.1			dehydrogenase;NA
EGGLTAYIQQSLYNEETLK	R	T	19	37	55	2, 3	1	2	0			WP_005795115.1;BF9343_RS07540;50S	WP_005795115.1			ribosomal protein L11 methyltransferase;prmA
EGLTTTGISNLLNK	K	K	14	257	270	2	1	2	0			WP_005784326.1;BF9343_RS01975;acetate	WP_005784326.1			kinase;NA
EGNIFVTTTGNIDIIR	K	I	16	309	324	2	1	2	0			WP_005781763.1;BF9343_RS20745;adenosylhomocysteinase;ahcY	WP_005781763.1
EGVTAVIQPGGSVK	K	D	14	469	482	2	0.9983	2	0			WP_005792044.1;BF9343_RS18955;bifunctional	WP_005792044.1			phosphoribosylaminoimidazolecarboxamide formyltransferase/IMP cyclohydrolase;purH
EIEVLGTCDNTYPLQK	R	K	16	96	111	2	1	2	0	8C(57.0214)		WP_005799125.1;BF9343_RS18320;asparagine--tRNA	WP_005799125.1			ligase;asnS
EIGDISINR	K	T	9	325	333	2	0.9872	2	0			WP_005784805.1;BF9343_RS03130;3-dehydroquinate	WP_005784805.1			synthase;aroB
EITLLGQNVNSYR	K	F	13	209	221	2	0.9999	2	0			WP_005783584.1;BF9343_RS00135;tRNA	WP_005783584.1			(N6-isopentenyl adenosine(37)-C2)-methylthiotransferase MiaB;miaB
EKLSVFGDDYDTPDGSCIR	R	D	19	216	234	3	0.9927	2	0	17C(57.0214)		WP_005788150.1;BF9343_RS12485;UDP-glucose	WP_005788150.1			4-epimerase GalE;galE
ELAPNFTQSK	R	E	10	211	220	2	0.9631	2	0			WP_005782201.1;BF9343_RS19385;30S	WP_005782201.1			ribosomal protein S3;rpsC
ELDLLDGATVK	K	Q	11	39	49	2	0.9991	2	0			WP_041926321.1;BF9343_RS08795;GDP-L-fucose	WP_041926321.1			synthase;NA
ELEAAISDYFK	K	T	11	90	100	2	0.9963	2	0			WP_005788771.1;BF9343_RS13720;glycine	WP_005788771.1			C-acetyltransferase;kbl
ELISAVLSK	K	S	9	108	116	2	0.9917	2	0			WP_010992024.1;BF9343_RS01830;UDP-N-acetylmuramoyl-tripeptide--D-alanyl-D-alanine	WP_010992024.1			ligase;murF
ELLAAIHPR	R	Y	9	247	255	2	0.9992	2	0			WP_005786033.1;BF9343_RS06045;o-succinylbenzoate	WP_005786033.1			synthase;NA
ELLKGEYDLGISAPVDEMR	R	S	19	55	73	3	0.9899	2	0	18M(15.9949)		WP_005785461.1;BF9343_RS04685;23S	WP_005785461.1			rRNA (adenine(2503)-C(2))-methyltransferase RlmN;rlmN
ELSQKPDFVNTVK	K	L	13	192	204	2	0.9968	2	0			WP_032573668.1;BF9343_RS07060;DUF262	WP_032573668.1			domain-containing protein;NA
ELVADTMTVENMR	R	A	13	319	331	2	0.9985	2	0	12M(15.9949), 7M(15.9949)		WP_005796212.1;BF9343_RS03260;lipid-A-disaccharide	WP_005796212.1			synthase;lpxB
EMDINLGCPFPMLAK	R	R	15	89	103	2	0.9968	2	0	12M(15.9949), 2M(15.9949), 8C(57.0214)		WP_010991925.1;BF9343_RS00675;tRNA-dihydrouridine	WP_010991925.1			synthase family protein;NA
EMLTFTPGIVR	R	G	11	88	98	2	0.9981	2	0	2M(15.9949)		WP_005795962.1;BF9343_RS04290;MalY/PatB	WP_005795962.1			family protein;NA
ENEPMGGYDPYSSSK	R	G	15	151	165	2	0.9994	2	0	5M(15.9949)		WP_010993078.1;BF9343_RS12430;CDP-glucose	WP_010993078.1			4%2C6-dehydratase;rfbG
EPEEQGILQQAK	R	E	12	206	217	2	0.9998	2	0			WP_005796125.1;BF9343_RS03540;aldo/keto	WP_005796125.1			reductase;NA
EPFVTNVGGVIK	K	G	12	226	237	2	0.9992	2	0			WP_005791913.1;BF9343_RS20955;FKBP-type	WP_005791913.1			peptidyl-prolyl cis-trans isomerase;NA
EQVPGITGIDTR	R	E	12	113	124	2	0.9958	2	0			WP_010993093.1;BF9343_RS12700;glutamine-hydrolyzing	WP_010993093.1			carbamoyl-phosphate synthase small subunit;carA
ESEMWQTAVTVR	R	K	12	329	340	2	1	2	0	4M(15.9949)		WP_005790693.1;BF9343_RS17120;ketol-acid	WP_005790693.1			reductoisomerase;ilvC
ESEPDIFNAIK	K	R	11	290	300	2	1	2	0			WP_005791971.1;BF9343_RS20655;phosphoenolpyruvate	WP_005791971.1			carboxykinase (ATP);pckA
ESGLGADCVSGGEIR	R	A	15	62	76	2	0.9999	2	0	8C(57.0214)		WP_005803068.1;BF9343_RS13810;diaminopimelate	WP_005803068.1			decarboxylase;lysA
ESIEKDILLPSAK	K	Y	13	54	66	2	0.9791	2	0			WP_005799038.1;BF9343_RS15680;NAD-dependent	WP_005799038.1			epimerase/dehydratase family protein;NA
ETIAQVIEVNDK	K	R	12	28	39	2	1	2	0			WP_005785334.1;BF9343_RS04375;serine--tRNA	WP_005785334.1			ligase;serS
ETLVVAGELINQLAR	K	Q	15	129	143	2, 3	1	2	0			WP_010993444.1;BF9343_RS16840;1-deoxy-D-xylulose-5-phosphate	WP_010993444.1			reductoisomerase;NA
EVAAEFENPVMLYSIGK	R	D	17	23	39	2	1	2	0	11M(15.9949)		WP_005776455.1;BF9343_RS07730;sulfate	WP_005776455.1			adenylyltransferase subunit CysD;cysD
EVAPDQVPANAIQMGAGR	K	L	18	246	263	2	1	2	0	14M(15.9949)		WP_010992457.1;BF9343_RS06395;DUF4468	WP_010992457.1			domain-containing protein;NA
EVAPEEGDIAIR	K	V	12	194	205	2	0.9962	2	0			WP_005784872.1;BF9343_RS03310;aminoacyl-histidine	WP_005784872.1			dipeptidase;NA
EVDLIMGTFSK	K	S	11	232	242	2	0.9986	2	0	6M(15.9949)		WP_005787799.1;BF9343_RS11665;aminotransferase	WP_005787799.1			class I/II-fold pyridoxal phosphate-dependent enzyme;NA
EWLMENGFQGK	R	E	11	250	260	2	0.9906	2	0	4M(15.9949)		WP_005785154.1;BF9343_RS03940;phosphoribosylaminoimidazolesuccinocarboxamide	WP_005785154.1			synthase;NA
EWVIVDATDQTLGR	K	L	14	19	32	2	1	2	0			WP_005782434.1;BF9343_RS18310;50S	WP_005782434.1			ribosomal protein L13;rplM
EYDYNEVIINQFIQHSGR	R	P	18	119	136	2	0.9998	2	0			WP_005796520.1;BF9343_RS02050;acetylornithine	WP_005796520.1			carbamoyltransferase;NA
EYLPEEMAFSVNYLGANITQVGLNFSR	K	P	27	291	317	3	0.9999	2	0	7M(15.9949)		WP_005784276.1;BF9343_RS01840;glutamate	WP_005784276.1			decarboxylase;NA
EYNIDTIYNLAALLSVVAESK	R	P	21	67	87	2, 3	1	2	0			WP_005788767.1;BF9343_RS13715;NAD-dependent	WP_005788767.1			epimerase/dehydratase family protein;NA
EYNIDTIYNLAALLSVVAESKPK	R	L	23	67	89	3	0.9973	2	0			WP_005788767.1;BF9343_RS13715;NAD-dependent	WP_005788767.1			epimerase/dehydratase family protein;NA
EYWDNVAAYAIEK	R	I	13	72	84	2	0.9846	2	0			WP_005800832.1;BF9343_RS06215;tRNA	WP_005800832.1			2-thiouridine(34) synthase MnmA;mnmA
FAAMGINIVSVPK	K	T	13	118	130	2	0.997	2	0	4M(15.9949)		WP_005779516.1;BF9343_RS00795;ATP-dependent	WP_005779516.1			6-phosphofructokinase;NA
FAEYSQFDLSK	K	V	11	5	15	2	1	2	0			WP_005787674.1;BF9343_RS11185;isoleucine--tRNA	WP_005787674.1			ligase;ileS
FDAAFGGAR	K	R	9	129	137	2	0.9927	2	0			WP_005776455.1;BF9343_RS07730;sulfate	WP_005776455.1			adenylyltransferase subunit CysD;cysD
FDAVIGR	R	G	7	84	90	2	0.9838	2	0			WP_010993724.1;BF9343_RS20130;butyrate	WP_010993724.1			kinase;buk
FDIPVLAEEFLR	R	A	12	98	109	2	0.9609	2	0			WP_005788747.1;BF9343_RS13680;3'-5'	WP_005788747.1			exonuclease;NA
FDQIYLK	R	G	7	46	52	2	0.9835	2	0			WP_010993251.1;BF9343_RS14715;DUF2807	WP_010993251.1			domain-containing protein;NA
FEAGTPDYIATTGLAK	K	A	16	271	286	2	0.9749	2	0			WP_005783932.1;BF9343_RS01040;cysteine	WP_005783932.1			desulfurase;NA
FEEVAAAIK	K	S	9	193	201	2	0.9811	2	0			WP_005790557.1;BF9343_RS16795;diaminopimelate	WP_005790557.1			dehydrogenase;NA
FEGEVAVEDGALIVNGNKIR	R	L	20	55	74	3	0.9689	2	0			WP_005785248.1;BF9343_RS04175;type	WP_005785248.1			I glyceraldehyde-3-phosphate dehydrogenase;gap
FEQTFFESIEK	K	F	11	103	113	2	1	2	0			WP_005787470.1;BF9343_RS10455;DUF4301	WP_005787470.1			family protein;NA
FFDNDINK	R	V	8	173	180	2	0.9515	2	0			WP_005775719.1;BF9343_RS04260;glucosamine-6-phosphate	WP_005775719.1			deaminase;nagB
FFTVYGPWGR	R	P	10	194	203	2	0.9997	2	0			WP_005799038.1;BF9343_RS15680;NAD-dependent	WP_005799038.1			epimerase/dehydratase family protein;NA		WP_005817148.1;BF9343_RS08875;NAD-dependent
FGEAFDEAQFR	R	S	11	127	137	2	1	2	0			WP_005784203.1;BF9343_RS01645;glycine--tRNA	WP_005784203.1			ligase;NA
FGITADLLPAR	R	L	11	150	160	2	1	2	0			WP_010993061.1;BF9343_RS12185;carboxynorspermidine	WP_010993061.1			decarboxylase;nspC
FGLLGLK	K	C	7	198	204	2	0.9916	2	0			WP_010992829.1;BF9343_RS09700;NADH:ubiquinone	WP_010992829.1			reductase (Na(+)-transporting) subunit F;nqrF
FGLVYPGLGWVVWK	K	G	14	275	288	2	0.963	2	0			WP_005784276.1;BF9343_RS01840;glutamate	WP_005784276.1			decarboxylase;NA
FGVGVEMPSVDGTTNQYLTINTQR	K	M	24	218	241	2, 3	1	2	0	7M(15.9949)		WP_005786201.1;BF9343_RS06440;DcaP	WP_005786201.1			family trimeric outer membrane transporter;NA
FHAIPGVDLEGAGMETMTSFR	R	D	21	286	306	3	1	2	0	14M(15.9949), 17M(15.9949)		WP_005785461.1;BF9343_RS04685;23S	WP_005785461.1			rRNA (adenine(2503)-C(2))-methyltransferase RlmN;rlmN
FHASVNLSILK	R	F	11	93	103	3	0.952	2	0			WP_005790474.1;BF9343_RS16585;NADP-specific	WP_005790474.1			glutamate dehydrogenase;gdhA
FIGHGIGLEINEAPVLAPR	K	M	19	317	335	3	0.9997	2	0			WP_005797880.1;BF9343_RS16590;Xaa-Pro	WP_005797880.1			peptidase family protein;NA
FIPPYESGASLYIR	R	P	14	112	125	2, 3	0.9947	2	0			WP_005791729.1;BF9343_RS18235;branched-chain	WP_005791729.1			amino acid aminotransferase;NA
FIVATEAGILHEMQK	R	K	15	246	260	2	1	2	0	13M(15.9949)		WP_005802044.1;BF9343_RS21305;quinolinate	WP_005802044.1			synthase NadA;nadA
FLAFEQTFK	K	N	9	104	112	2	1	2	0			WP_010993399.1;BF9343_RS16450;NADP-specific	WP_010993399.1			glutamate dehydrogenase;NA
FLRPLGEIVVMAPDAPR	K	S	17	27	43	3	0.9997	2	0	11M(15.9949)		WP_005784852.1;BF9343_RS03255;5'/3'-nucleotidase	WP_005784852.1			SurE;surE
FLVHIAEPDYGMITNVGK	K	A	18	161	178	3	0.9996	2	0	12M(15.9949)		WP_010992024.1;BF9343_RS01830;UDP-N-acetylmuramoyl-tripeptide--D-alanyl-D-alanine	WP_010992024.1			ligase;murF
FMELGIAEEWVPVIQK	K	A	16	512	527	2, 3	1	2	0	2M(15.9949)		WP_005790897.1;BF9343_RS17370;lysine--tRNA	WP_005790897.1			ligase;lysS
FPETSSFGVKPVSR	R	E	14	179	192	2, 3	0.9994	2	0			WP_010993458.1;BF9343_RS17100;NADP-dependent	WP_010993458.1			isocitrate dehydrogenase;icd
FPGGFTK	R	R	7	74	80	2	0.9822	2	0			WP_005791373.1;BF9343_RS20090;polyribonucleotide	WP_005791373.1			nucleotidyltransferase;pnp
FPLNEIEEAYR	R	I	11	318	328	2	1	2	0			WP_005785994.1;BF9343_RS05915;alcohol	WP_005785994.1			dehydrogenase;NA
FQGNPDLIQIIGEDVDK	K	I	17	196	212	2	1	2	0			WP_005816606.1;BF9343_RS06520;phospho-sugar	WP_005816606.1			mutase;NA
FSDFDESYGVR	R	M	11	110	120	2	0.9999	2	0			WP_005788597.1;BF9343_RS13295;thiol	WP_005788597.1			peroxidase;tpx
FSFLMR	R	-	6	335	340	2	0.9777	2	0	5M(15.9949)		WP_005792050.1;BF9343_RS18950;rod	WP_005792050.1			shape-determining protein;NA
FSSSSGYGGGSSR	R	V	13	47	59	2	0.9489	2	0			sp|P35527|K1C9_HUMAN	P35527	K1C9_HUMAN	KRT9	Keratin, type I cytoskeletal 9
FSTQISESGEMQR	K	I	13	293	305	2	1	2	0	11M(15.9949)		WP_005803390.1;BF9343_RS10270;hypothetical	WP_005803390.1			protein;NA
FTDLMEYER	R	V	9	230	238	2	0.9986	2	0	5M(15.9949)		WP_005787548.1;BF9343_RS10645;aspartate	WP_005787548.1			carbamoyltransferase;pyrB
FTIISDEVDDFVR	R	E	13	5	17	2	0.9998	2	0			WP_008769509.1;BF9343_RS03870;hypothetical	WP_008769509.1			protein;NA
FTPEQCHIDPK	K	T	11	195	205	2	0.9755	2	0	6C(57.0214)		WP_005798895.1;BF9343_RS15055;class	WP_005798895.1			II fructose-bisphosphate aldolase;NA
FVMTIFGASGDLTK	K	R	14	4	17	2	0.9999	2	0	3M(15.9949)		WP_005800449.1;BF9343_RS08955;glucose-6-phosphate	WP_005800449.1			dehydrogenase;zwf
FVSCGSQVDQNAINEELNR	R	Y	19	216	234	2, 3	0.9999	2	0	4C(57.0214)		WP_005786560.1;BF9343_RS07795;OmpA	WP_005786560.1			family protein;NA
FYCPLFLCTAGAER	K	I	14	207	220	2	1	2	0	3C(57.0214), 8C(57.0214)		WP_005783746.1;BF9343_RS00605;carbohydrate	WP_005783746.1			kinase;NA
FYDFLIATLEQTPMK	K	-	15	471	485	3	0.9843	2	0	14M(15.9949)		WP_005784872.1;BF9343_RS03310;aminoacyl-histidine	WP_005784872.1			dipeptidase;NA
FYGLGADGTVGANK	K	N	14	423	436	2	0.9933	2	0			WP_005789619.1;BF9343_RS15210;pyruvate:ferredoxin	WP_005789619.1			(flavodoxin) oxidoreductase;nifJ
FYNYPTQVLAASIR	R	S	14	157	170	2	0.9999	2	0			WP_005802861.1;BF9343_RS14775;fructose-6-phosphate	WP_005802861.1			aldolase;fsa
FYTFTDGYK	R	I	9	62	70	2	0.9903	2	0			WP_005785453.1;BF9343_RS04665;hypothetical	WP_005785453.1			protein;NA
FYTQEVLQQLK	K	E	11	367	377	2	1	2	0			WP_005803557.1;BF9343_RS11675;aspartate--tRNA	WP_005803557.1			ligase;aspS
GAAPINWAVINGDTETGITTFFLK	R	H	24	120	143	2, 3	0.9985	2	0			WP_008770001.1;BF9343_RS17735;methionyl-tRNA	WP_008770001.1			formyltransferase;fmt
GADVIALSDAVR	K	A	12	303	314	2	0.9997	2	0			WP_010993160.1;BF9343_RS13705;UDP-N-acetylmuramate	WP_010993160.1			dehydrogenase;murB
GALDWMGPFHDAIKPVVQK	R	L	19	275	293	3	0.9908	2	0	6M(15.9949)		WP_005790693.1;BF9343_RS17120;ketol-acid	WP_005790693.1			reductoisomerase;ilvC
GASGQAVHNMNLMFNLEETVGLR	K	L	23	294	316	3	1	2	0	10M(15.9949), 13M(15.9949)		WP_005784397.1;BF9343_RS02230;N-acetyl-gamma-glutamyl-phosphate	WP_005784397.1			reductase;argC
GAWEMSDMFEIK	K	A	12	208	219	2	0.9959	2	0	5M(15.9949), 8M(15.9949)		WP_005801896.1;BF9343_RS00980;lactaldehyde	WP_005801896.1			reductase;fucO
GCADQYLLDFYR	K	I	12	169	180	2	1	2	0	2C(57.0214)		WP_010993076.1;BF9343_RS12420;NAD-dependent	WP_010993076.1			epimerase/dehydratase family protein;NA
GDEISSVALEEVAGK	K	L	15	300	314	2	1	2	0			WP_005779516.1;BF9343_RS00795;ATP-dependent	WP_005779516.1			6-phosphofructokinase;NA
GDLDSPVPMVADMSSDIFSRPVDVSK	K	Y	26	155	180	3	0.9749	2	0	13M(15.9949), 9M(15.9949)		WP_005794503.1;BF9343_RS09710;3-phosphoserine/phosphohydroxythreonine	WP_005794503.1			transaminase;serC
GDLGIEVPQER	R	I	11	240	250	2	1	2	0			WP_005791942.1;BF9343_RS20800;pyruvate	WP_005791942.1			kinase;pyk
GDVFQIVLSR	R	R	10	218	227	2	0.9868	2	0			WP_005788280.1;BF9343_RS12775;anthranilate	WP_005788280.1			synthase component I family protein;NA
GEGDTIGGVLTCVIK	K	G	15	200	214	2	1	2	0	12C(57.0214)		WP_005790873.1;BF9343_RS17285;chorismate	WP_005790873.1			synthase;aroC
GEGLVLQDNPAEKEYPMPLFLAGKDPVYVGR	K	I	31	264	294	4	0.9187	2	0	17M(15.9949)		WP_010992021.1;BF9343_RS01795;aspartate-semialdehyde	WP_010992021.1			dehydrogenase;NA
GENVTSNFFDGLFK	K	R	14	306	319	2	0.9998	2	0			WP_010992455.1;BF9343_RS06340;polysaccharide	WP_010992455.1			pyruvyl transferase family protein;NA
GFDATQYIDR	K	K	10	56	65	2	0.9949	2	0			WP_005783836.1;BF9343_RS00805;beta-ketoacyl-ACP	WP_005783836.1			synthase II;fabF
GFEIAFGK	K	K	8	381	388	2	0.9621	2	0			WP_005790875.1;BF9343_RS17290;dipeptidase;NA	WP_005790875.1
GFEQVESAPLVR	K	S	12	263	274	2	0.9927	2	0			WP_005795984.1;BF9343_RS04230;lipoyl	WP_005795984.1			synthase;lipA
GFIFLGLINVK	K	G	11	271	281	2	0.9999	2	0			WP_005796998.1;BF9343_RS00435;phosphoribosylamine--glycine	WP_005796998.1			ligase;purD
GFTIVSGGTDNHSMLVDLR	R	S	19	312	330	2, 3	0.9998	2	0	14M(15.9949)		WP_005787540.1;BF9343_RS10625;serine	WP_005787540.1			hydroxymethyltransferase;glyA
GGGSCAVDPVLYSMLK	R	D	16	525	540	2	1	2	0	14M(15.9949), 5C(57.0214)		WP_005791861.1;BF9343_RS18815;DNA	WP_005791861.1			helicase RecQ;recQ
GGIESVLPGLPPISFAVVGEPTEMQPAIAEK	K	G	31	140	170	3	0.9983	2	0	24M(15.9949)		WP_005813720.1;BF9343_RS01475;M20	WP_005813720.1			family metallo-hydrolase;NA
GGPVGLTTIATALGEDAGTIEEVYEPFLIK	K	E	30	278	307	3	0.9987	2	0			WP_005783731.1;BF9343_RS00565;Holliday	WP_005783731.1			junction branch migration DNA helicase RuvB;ruvB
GGSGGSYGGGGSGGGYGGGSGSR	R	G	23	491	513	2	0.9801	2	0			sp|P35527|K1C9_HUMAN	P35527	K1C9_HUMAN	KRT9	Keratin, type I cytoskeletal 9
GGSIPIISTFEQVLGIK	R	T	17	396	412	2	0.9794	2	0			WP_005790875.1;BF9343_RS17290;dipeptidase;NA	WP_005790875.1
GIAQDALIMNIDDLLCVGAVDNILVSSTIGR	K	N	31	79	109	3	1	2	0	16C(57.0214), 9M(15.9949)		WP_010992214.1;BF9343_RS03905;AIR	WP_010992214.1			synthase-related protein;NA
GIDVVESDLGER	K	I	12	125	136	2	0.9829	2	0			WP_005790403.1;BF9343_RS16385;LUD	WP_005790403.1			domain-containing protein;NA
GIFATLVVK	R	T	9	223	231	2	0.9988	2	0			WP_005784397.1;BF9343_RS02230;N-acetyl-gamma-glutamyl-phosphate	WP_005784397.1			reductase;argC
GIGGVIDGFPAGIVIDEEFVQQELSR	K	R	26	21	46	3	0.9994	2	0			WP_005790873.1;BF9343_RS17285;chorismate	WP_005790873.1			synthase;aroC
GIIEALNANGIK	K	D	12	16	27	2	1	2	0			WP_005780364.1;BF9343_RS14590;GGGtGRT	WP_005780364.1			protein;NA
GIIFGALNEQSIAWK	R	V	15	11	25	2	1	2	0			WP_005775707.1;BF9343_RS04210;enoyl-ACP	WP_005775707.1			reductase;NA
GIMEMADGIVINK	R	A	13	222	234	2	0.992	2	0	3M(15.9949), 5M(15.9949)		WP_005784891.1;BF9343_RS03360;methylmalonyl	WP_005784891.1			Co-A mutase-associated GTPase MeaB;meaB
GITVTNIPAYSTPSVGQMVFAHILNITQR	R	V	29	88	116	3	0.9995	2	0	18M(15.9949)		WP_005786931.1;BF9343_RS09080;D-2-hydroxyacid	WP_005786931.1			dehydrogenase;NA
GIVSFQNVVTFNMDEYVGLPK	K	E	21	59	79	2, 3	0.9872	2	0	13M(15.9949)		WP_005775719.1;BF9343_RS04260;glucosamine-6-phosphate	WP_005775719.1			deaminase;nagB
GKEYLPEEMAFSVNYLGANITQVGLNFSR	K	P	29	289	317	3	0.9998	2	0	9M(15.9949)		WP_005784276.1;BF9343_RS01840;glutamate	WP_005784276.1			decarboxylase;NA
GLAEDATDEEK	R	A	11	127	137	2	0.9132	2	0			WP_005789299.1;BF9343_RS14905;phosphoglycerate	WP_005789299.1			kinase;NA
GLFLIDK	R	E	7	141	147	2	0.9902	2	0			WP_005787656.1;BF9343_RS11150;peroxiredoxin;NA	WP_005787656.1
GLIIGSPTYSNQIFPEVESLLSK	K	I	23	304	326	2, 3	0.9989	2	0			WP_005795977.1;BF9343_RS04255;FprA	WP_005795977.1			family A-type flavoprotein;NA
GLILVDTKYEFGK	R	H	13	193	205	2	1	2	0			WP_005785154.1;BF9343_RS03940;phosphoribosylaminoimidazolesuccinocarboxamide	WP_005785154.1			synthase;NA
GLLGQIK	K	D	7	74	80	2	0.9523	2	0			WP_005785453.1;BF9343_RS04665;hypothetical	WP_005785453.1			protein;NA
GLMMSGIMNITGDK	R	A	14	144	157	2	0.9979	2	0	3M(15.9949), 4M(15.9949), 8M(15.9949)		WP_010992737.1;BF9343_RS08785;hypothetical	WP_010992737.1			protein;NA
GLNDAVGLELVTTYTTPEGK	K	Q	20	776	795	2	1	2	0			WP_005803825.1;BF9343_RS13100;glycosyltransferase	WP_005803825.1			family 1 protein;NA
GLNTGGMGSVTPVPFADEVFMEK	K	V	23	227	249	2, 3	1	2	0	21M(15.9949), 7M(15.9949)		WP_005796998.1;BF9343_RS00435;phosphoribosylamine--glycine	WP_005796998.1			ligase;purD
GLQEAFSSYK	K	D	10	108	117	2	0.9989	2	0			WP_005783862.1;BF9343_RS00870;nitroreductase	WP_005783862.1			family protein;NA
GLSMFIYDK	R	R	9	232	240	2	0.9988	2	0	4M(15.9949)		WP_005789707.1;BF9343_RS15395;acyl-CoA	WP_005789707.1			dehydrogenase family protein;NA
GLSPYPAAWSELVNPEGEAVVVK	R	I	23	234	256	2, 3	0.9999	2	0			WP_008770001.1;BF9343_RS17735;methionyl-tRNA	WP_008770001.1			formyltransferase;fmt
GLVASLLFLPESIYVRPNDTR	K	P	21	93	113	3	0.9541	2	0			WP_224223215.1;BF9343_RS17295;linear	WP_224223215.1			amide C-N hydrolase;NA
GLVDLIK	K	M	7	177	183	2	0.9633	2	0			WP_005791539.1;BF9343_RS19425;elongation	WP_005791539.1			factor G;fusA
GMEEVTGEEDTYLR	R	I	14	332	345	2	1	2	0	2M(15.9949)		WP_005803416.1;BF9343_RS10465;formate-dependent	WP_005803416.1			phosphoribosylglycinamide formyltransferase;purT
GMQPAVIIGTPGR	K	M	13	109	121	2	0.9997	2	0	2M(15.9949)		WP_041926214.1;BF9343_RS09705;DEAD/DEAH	WP_041926214.1			box helicase;NA
GNLTSFVAAK	R	S	10	343	352	2	0.9905	2	0			WP_005784891.1;BF9343_RS03360;methylmalonyl	WP_005784891.1			Co-A mutase-associated GTPase MeaB;meaB
GNQLAFGSFGIK	R	A	12	24	35	2	0.995	2	0			WP_005791549.1;BF9343_RS19380;50S	WP_005791549.1			ribosomal protein L16;rplP
GPEVVIITSVPVLDEPHK	K	T	18	177	194	3	0.9864	2	0			WP_005797836.1;BF9343_RS16375;pyridoxamine	WP_005797836.1			kinase;NA
GPLTTPVGGGIR	K	S	12	90	101	2	0.9953	2	0			WP_010993458.1;BF9343_RS17100;NADP-dependent	WP_010993458.1			isocitrate dehydrogenase;icd
GQPLSTSEFTR	K	E	11	378	388	2	1	2	0			WP_010993458.1;BF9343_RS17100;NADP-dependent	WP_010993458.1			isocitrate dehydrogenase;icd
GSEQNDVFYNNNGR	K	I	14	258	271	2	0.9898	2	0			WP_005790873.1;BF9343_RS17285;chorismate	WP_005790873.1			synthase;aroC
GSLEDFYYMYGIK	R	D	13	183	195	2	1	2	0	9M(15.9949)		WP_005783746.1;BF9343_RS00605;carbohydrate	WP_005783746.1			kinase;NA
GSLGTLEELALQIGLIQQTLTPELR	K	H	25	29	53	3	0.9999	2	0			WP_005787963.1;BF9343_RS11975;nicotinate-nucleotide--dimethylbenzimidazole	WP_005787963.1			phosphoribosyltransferase;cobT
GSVFQAFHILNNFDIPTGSEQPWGK	K	A	25	269	293	3	0.9975	2	0			WP_005797284.1;BF9343_RS06950;choloylglycine	WP_005797284.1			hydrolase family protein;NA
GSVIPLWVEQMK	R	A	12	173	184	2	0.9953	2	0	11M(15.9949)		WP_005817159.1;BF9343_RS08905;polysaccharide	WP_005817159.1			biosynthesis protein;NA
GTEEVPLEWGGK	K	L	12	531	542	2	0.9781	2	0			WP_010993494.1;BF9343_RS17550;elongation	WP_010993494.1			factor G;NA
GTELAVIFDR	K	T	10	242	251	2	0.9928	2	0			WP_005796212.1;BF9343_RS03260;lipid-A-disaccharide	WP_005796212.1			synthase;lpxB
GTIGGGAGEGLNPLDIVK	R	F	18	12	29	2	1	2	0			WP_005791020.1;BF9343_RS17710;phosphoglucosamine	WP_005791020.1			mutase;glmM
GTTAVMFCNVANAPAK	K	L	16	78	93	2	0.9999	2	0	6M(15.9949), 8C(57.0214)		WP_010993670.1;BF9343_RS19480;50S	WP_010993670.1			ribosomal protein L10;rplJ
GVGNTSISDGDILR	K	E	14	318	331	2	0.9941	2	0			WP_005787842.1;BF9343_RS11760;DNA	WP_005787842.1			polymerase III subunit delta;holA
GVHFLSQQATELHEASR	R	E	17	55	71	3	0.9528	2	0			WP_005783932.1;BF9343_RS01040;cysteine	WP_005783932.1			desulfurase;NA
GVLILPTLEEAK	K	K	12	158	169	2	0.9969	2	0			WP_005796998.1;BF9343_RS00435;phosphoribosylamine--glycine	WP_005796998.1			ligase;purD
GVNDSLIYAK	K	E	10	259	268	2	0.9981	2	0			WP_005785461.1;BF9343_RS04685;23S	WP_005785461.1			rRNA (adenine(2503)-C(2))-methyltransferase RlmN;rlmN
GYASNAANFEDTAK	K	V	14	60	73	2	1	2	0			WP_005792012.1;BF9343_RS19025;3-oxoacyl-[acyl-carrier-protein]	WP_005792012.1			reductase;fabG
GYLSAYFVTNTEK	R	M	13	198	210	2	1	2	0			WP_005789739.1;BF9343_RS15490;chaperonin	WP_005789739.1			GroEL;groL
GYSAELYPDGEAGFK	K	A	15	28	42	2	0.9993	2	0			WP_005790952.1;BF9343_RS17540;response	WP_005790952.1			regulator transcription factor;NA
HFLGDGVVTGYGTIEGR	K	L	17	71	87	3	0.9996	2	0			WP_010993279.1;BF9343_RS15005;acyl-CoA	WP_010993279.1			carboxylase subunit beta;NA
HGYNIGLSGFTPAGTAK	K	A	17	17	33	2, 3	0.9776	2	0			WP_005797086.1;BF9343_RS00125;acetyl-CoA	WP_005797086.1			hydrolase/transferase family protein;NA
HIDSVLALDLVDVEAIK	K	K	17	163	179	3	0.9931	2	0			WP_005791020.1;BF9343_RS17710;phosphoglucosamine	WP_005791020.1			mutase;glmM
HIGPETDVPAGDIGVGGR	R	E	18	153	170	3	0.9652	2	0			WP_010993399.1;BF9343_RS16450;NADP-specific	WP_010993399.1			glutamate dehydrogenase;NA
HLALLPFVTDMMK	R	-	13	78	90	3	0.9951	2	0	11M(15.9949), 12M(15.9949)		WP_005790946.1;BF9343_RS17525;30S	WP_005790946.1			ribosomal protein S18;rpsR
HLGCQSGIILTASHNPK	R	E	17	142	158	3	0.9993	2	0	4C(57.0214)		WP_005816606.1;BF9343_RS06520;phospho-sugar	WP_005816606.1			mutase;NA
HNGTIYLMDEIHTPDSSR	K	Y	18	206	223	3	0.9987	2	0	8M(15.9949)		WP_005785154.1;BF9343_RS03940;phosphoribosylaminoimidazolesuccinocarboxamide	WP_005785154.1			synthase;NA
HPFPGPGLAVR	R	I	11	383	393	2, 3	0.9957	2	0			WP_005785252.1;BF9343_RS04185;glutamine-hydrolyzing	WP_005785252.1			GMP synthase;guaA
HQLLFSEFGTR	K	R	11	157	167	2, 3	0.9914	2	0			WP_010993378.1;BF9343_RS16075;nicotinate	WP_010993378.1			phosphoribosyltransferase;pncB
HQSQMESAPFLGNDER	K	L	16	611	626	3	0.9965	2	0	5M(15.9949)		WP_005788942.1;BF9343_RS14145;glucosamine-6-phosphate	WP_005788942.1			deaminase;NA
HSLLINLGGGMVTDLGGFAAATFK	R	R	24	85	108	3	0.9971	2	0	11M(15.9949)		WP_005784805.1;BF9343_RS03130;3-dehydroquinate	WP_005784805.1			synthase;aroB
HYPVNHLVYASSSSIYGLNDK	R	V	21	131	151	3	0.9992	2	0			WP_005799038.1;BF9343_RS15680;NAD-dependent	WP_005799038.1			epimerase/dehydratase family protein;NA
IAAIPIGYADGLNR	R	H	14	738	751	2	0.9949	2	0			WP_005785097.1;BF9343_RS03830;bifunctional	WP_005785097.1			UDP-N-acetylmuramoyl-tripeptide:D-alanyl-D-alanine ligase/alanine racemase;NA
IAGDDLTADIQEYMSR	R	Q	16	182	197	2	1	2	0	14M(15.9949)		WP_005792050.1;BF9343_RS18950;rod	WP_005792050.1			shape-determining protein;NA
IAILSGGFTYFGQYLQK	K	K	17	283	299	2	1	2	0			WP_005793930.1;BF9343_RS11305;phosphoserine	WP_005793930.1			phosphatase SerB;serB
IALLFYADGEKR	R	Y	12	91	102	2	0.967	2	0			WP_005791545.1;BF9343_RS19400;50S	WP_005791545.1			ribosomal protein L2;rplB
IANQFITMLPR	R	H	11	238	248	2	0.9999	2	0	8M(15.9949)		WP_005786005.1;BF9343_RS05970;peptidase	WP_005786005.1			T;pepT
IAVEGATGLYDTNYENK	R	V	17	264	280	2	0.9995	2	0			WP_005784547.1;BF9343_RS02605;cofactor-independent	WP_005784547.1			phosphoglycerate mutase;NA
ICAEDTEMNFMPSPGVIK	R	Q	18	339	356	2	0.9996	2	0	11M(15.9949), 2C(57.0214), 8M(15.9949)		WP_005790279.1;BF9343_RS16090;acetyl-CoA	WP_005790279.1			carboxylase biotin carboxylase subunit;accC
ICTYYFAPTGK	R	S	11	143	153	2	0.9988	2	0	2C(57.0214)		WP_005797197.1;BF9343_RS20925;UDP-N-acetylglucosamine	WP_005797197.1			2-epimerase (non-hydrolyzing);wecB
IDAPDMPNGSASTLHMAITDETGNSAVLEYIDGNLIIHEGK	R	E	41	146	186	4	0.9937	2	0	16M(15.9949), 6M(15.9949)		WP_224223215.1;BF9343_RS17295;linear	WP_224223215.1			amide C-N hydrolase;NA
IDEIDYNGQK	R	I	10	269	278	2	0.9056	2	0			WP_005785790.1;BF9343_RS05485;saccharopine	WP_005785790.1			dehydrogenase family protein;NA
IDILVNNAGITR	R	D	12	85	96	2	1	2	0			WP_005792012.1;BF9343_RS19025;3-oxoacyl-[acyl-carrier-protein]	WP_005792012.1			reductase;fabG
IDNSFASGYGTVLFFEDQSVVK	K	G	22	86	107	2, 3	0.9998	2	0			WP_005783862.1;BF9343_RS00870;nitroreductase	WP_005783862.1			family protein;NA
IDYTVANFDVEQGR	K	V	14	344	357	2	1	2	0			WP_010992605.1;BF9343_RS07465;DUF3868	WP_010992605.1			domain-containing protein;NA
IEDATIEAQVQK	K	L	12	541	552	2	0.9999	2	0			WP_010993799.1;BF9343_RS20895;methionine--tRNA	WP_010993799.1			ligase;metG
IEILVNFCPK	K	L	10	264	273	2	0.9967	2	0	8C(57.0214)		WP_005790898.1;BF9343_RS17380;glucose-6-phosphate	WP_005790898.1			isomerase;NA
IELSSSTSTEINLPYIMPVGGVPK	K	H	24	265	288	2, 3	0.9992	2	0	17M(15.9949)		WP_005785809.1;BF9343_RS05520;molecular	WP_005785809.1			chaperone DnaK;dnaK
IEQVATVSANNDPVIGK	K	L	17	144	160	2, 3	1	2	0			WP_005789739.1;BF9343_RS15490;chaperonin	WP_005789739.1			GroEL;groL
IETGVIHVGDEIEILGLGEDK	R	K	21	232	252	3	0.9999	2	0			WP_005782155.1;BF9343_RS19510;elongation	WP_005782155.1			factor Tu;tuf
IEVGALSTLENEIQK	K	A	15	202	216	2	1	2	0			WP_005794961.1;BF9343_RS08485;leucine-rich	WP_005794961.1			repeat domain-containing protein;NA
IFDINLR	K	Q	7	149	155	2	0.9945	2	0			WP_005789633.1;BF9343_RS15245;carbohydrate	WP_005789633.1			kinase;NA
IFINTGSTSIIPAIDGLK	K	D	18	135	152	2, 3	1	2	0			WP_010992472.1;BF9343_RS06575;FAD-dependent	WP_010992472.1			oxidoreductase;NA
IFNTYGPR	R	M	8	171	178	2	0.9995	2	0			WP_005803392.1;BF9343_RS10280;UDP-glucuronic	WP_005803392.1			acid decarboxylase family protein;NA		WP_041926191.1;BF9343_RS07155;UDP-glucuronic
IGEGDKGLNTGGMGSVTPVPFADEVFMEK	R	V	29	221	249	3	0.9467	2	0	13M(15.9949), 27M(15.9949)		WP_005796998.1;BF9343_RS00435;phosphoribosylamine--glycine	WP_005796998.1			ligase;purD
IGFEGGQMPLQR	K	R	12	48	59	2	0.9998	2	0	8M(15.9949)		WP_005804135.1;BF9343_RS19320;50S	WP_005804135.1			ribosomal protein L15;rplO
IGFIAGPEWIVK	R	A	12	246	257	2	1	2	0			WP_005796424.1;BF9343_RS02540;pyridoxal	WP_005796424.1			phosphate-dependent aminotransferase;NA
IGGAPANFAYHVSQFGFDSR	K	V	20	22	41	2, 3	0.9999	2	0			WP_005789633.1;BF9343_RS15245;carbohydrate	WP_005789633.1			kinase;NA
IGHIDLGERPVFLAPMEDVTDPAFR	K	L	25	3	27	3, 4	0.9962	2	0	16M(15.9949)		WP_005797153.1;BF9343_RS21200;tRNA	WP_005797153.1			dihydrouridine synthase DusB;dusB
IGIGMGYVKPEYSK	K	I	14	323	336	2	0.9998	2	0	5M(15.9949)		WP_005795559.1;BF9343_RS05975;glycine	WP_005795559.1			cleavage system aminomethyltransferase GcvT;gcvT
IGMTSVFSADGK	K	N	12	9	20	2	1	2	0	3M(15.9949)		WP_005782189.1;BF9343_RS19415;50S	WP_005782189.1			ribosomal protein L3;rplC
IGNQVNLGAQSGVPGNIK	K	S	18	280	297	2, 3	1	2	0			WP_005785122.1;BF9343_RS03885;UDP-3-O-(3-hydroxymyristoyl)glucosamine	WP_005785122.1			N-acyltransferase;lpxD
IGQNVADFLAADMK	K	R	14	231	244	2	1	2	0	13M(15.9949)		WP_005797086.1;BF9343_RS00125;acetyl-CoA	WP_005797086.1			hydrolase/transferase family protein;NA
IGVIFGAGIGGIR	R	T	13	101	113	2	0.9997	2	0			WP_005783836.1;BF9343_RS00805;beta-ketoacyl-ACP	WP_005783836.1			synthase II;fabF
IHSIGAGAFIAEIQQTSDITYR	R	I	22	175	196	3	0.9849	2	0			WP_005786511.1;BF9343_RS07670;type	WP_005786511.1			I phosphomannose isomerase catalytic subunit;NA
IIASICSNYAIVR	K	V	13	149	161	2	0.9997	2	0	6C(57.0214)		WP_005787522.1;BF9343_RS10580;SDR	WP_005787522.1			family oxidoreductase;NA
IIFGPDR	K	N	7	161	167	2	0.9812	2	0			WP_005802044.1;BF9343_RS21305;quinolinate	WP_005802044.1			synthase NadA;nadA
IIGIDLGTTNSCVSVFEGNEPVVIANSEGK	K	R	30	4	33	3	0.9986	2	0	12C(57.0214)		WP_005785809.1;BF9343_RS05520;molecular	WP_005785809.1			chaperone DnaK;dnaK
IIGLGNALVDVLATLK	K	D	16	4	19	2	0.9859	2	0			WP_005791279.1;BF9343_RS20310;adenosine	WP_005791279.1			kinase;NA
IIIEAEGVSYEIAK	R	E	14	102	115	2	0.9763	2	0			WP_005791549.1;BF9343_RS19380;50S	WP_005791549.1			ribosomal protein L16;rplP
IILGADVK	K	D	8	126	133	2	0.9894	2	0			WP_010993171.1;BF9343_RS13835;1-(5-phosphoribosyl)-5-[(5-phosphoribosylamino)methylideneamino]imidazole-4-carboxamide	WP_010993171.1			isomerase;hisA
IINVLGSDNKLAE	K	-	13	322	334	2	0.9997	2	0			WP_005798895.1;BF9343_RS15055;class	WP_005798895.1			II fructose-bisphosphate aldolase;NA
IISESSVAAGVR	K	R	12	681	692	2	0.9998	2	0			WP_010992145.1;BF9343_RS03215;alanine--tRNA	WP_010992145.1			ligase;alaS
IKGEGDTIGGVLTCVIK	K	G	17	198	214	2, 3	1	2	0	14C(57.0214)		WP_005790873.1;BF9343_RS17285;chorismate	WP_005790873.1			synthase;aroC
ILELLDIAK	K	E	9	136	144	2	0.9997	2	0			WP_005783746.1;BF9343_RS00605;carbohydrate	WP_005783746.1			kinase;NA
ILHPTCIQPAK	K	Y	11	255	265	3	0.9465	2	0	6C(57.0214)		WP_005788816.1;BF9343_RS13815;aspartate	WP_005788816.1			kinase;NA
ILIHILK	K	G	7	160	166	2	0.9935	2	0			WP_005795327.1;BF9343_RS06425;2-hydroxyacid	WP_005795327.1			dehydrogenase;NA		WP_005814235.1;BF9343_RS20210;HAMP
ILIYTDSEGLTK	K	I	12	7	18	2	0.9999	2	0			WP_010992332.1;BF9343_RS05195;virulence	WP_010992332.1			RhuM family protein;NA
ILLVGQSAVMNTK	R	G	13	97	109	2	0.9999	2	0	10M(15.9949)		WP_008661733.1;BF9343_RS18385;Calx-beta	WP_008661733.1			domain-containing protein;NA
ILQAFLEER	R	L	9	109	117	2	0.9986	2	0			WP_008768120.1;BF9343_RS05960;DUF488	WP_008768120.1			family protein;NA
ILQASTSEVYGDPEVHPQPESYWGNVNPIGIR	K	S	32	110	141	3	0.9963	2	0			WP_005803392.1;BF9343_RS10280;UDP-glucuronic	WP_005803392.1			acid decarboxylase family protein;NA
ILQFTEMIVQDYLAQEMCDR	R	R	20	152	171	3	0.9999	2	0	17M(15.9949), 18C(57.0214), 7M(15.9949)		WP_005795269.1;BF9343_RS06700;aspartate	WP_005795269.1			4-decarboxylase;aspD
ILTMSGEQLLLDSGK	R	V	15	271	285	2	1	2	0	4M(15.9949)		WP_010992332.1;BF9343_RS05195;virulence	WP_010992332.1			RhuM family protein;NA
IMIDPELAGVEIEHK	R	V	15	243	257	3	0.9998	2	0	2M(15.9949)		WP_005787827.1;BF9343_RS11730;C4-type	WP_005787827.1			zinc ribbon domain-containing protein;NA
IMNVINELAK	K	-	10	453	462	2	0.9986	2	0	2M(15.9949)		WP_005791020.1;BF9343_RS17710;phosphoglucosamine	WP_005791020.1			mutase;glmM
INAENFNAFR	K	S	10	171	180	2	0.9999	2	0			WP_005815431.1;BF9343_RS12805;asparaginase;NA	WP_005815431.1
INDLGFIETPYR	K	K	12	542	553	2	0.9345	2	0			WP_005791521.1;BF9343_RS19470;DNA-directed	WP_005791521.1			RNA polymerase subunit beta;rpoB
INPEMPIPAESSAVHGIYDADVADCPTFK	R	E	29	47	75	3	0.999	2	0	25C(57.0214), 5M(15.9949)		WP_005788747.1;BF9343_RS13680;3'-5'	WP_005788747.1			exonuclease;NA
IPDGPTTPEIAYQMVK	K	D	16	30	45	2	1	2	0	14M(15.9949)		WP_005784276.1;BF9343_RS01840;glutamate	WP_005784276.1			decarboxylase;NA
IPEIDYQAISYYADPTK	R	K	17	77	93	2	0.9997	2	0			WP_005783924.1;BF9343_RS01020;Fe-S	WP_005783924.1			cluster assembly protein SufB;sufB
IPGDGVVSGYGK	K	I	12	72	83	2	0.9989	2	0			WP_005790286.1;BF9343_RS16100;acyl-CoA	WP_005790286.1			carboxylase subunit beta;NA
IPGDVNELNVELEK	R	A	14	551	564	2	0.9727	2	0			WP_005783490.1;BF9343_RS21135;fumarate	WP_005783490.1			reductase/succinate dehydrogenase flavoprotein subunit;NA
IPYSCCGVLAAAITYDK	R	F	17	101	117	2, 3	1	2	0	5C(57.0214), 6C(57.0214)		WP_010992043.1;BF9343_RS02030;D-alanine--D-alanine	WP_010992043.1			ligase;NA
IQGIGAGFIPK	K	T	11	223	233	2	0.9492	2	0			WP_005783534.1;BF9343_RS21245;cysteine	WP_005783534.1			synthase A;cysK
IQSDLVELLEGVAEGNLDAR	R	S	20	305	324	2, 3	0.9972	2	0			WP_005796998.1;BF9343_RS00435;phosphoribosylamine--glycine	WP_005796998.1			ligase;purD
IQVLYTNFK	R	A	9	118	126	2	0.9878	2	0			WP_005795164.1;BF9343_RS07360;fucose	WP_005795164.1			isomerase;NA
IRLTAEMDPANLK	K	W	13	73	85	3	0.983	2	0	7M(15.9949)		WP_005785248.1;BF9343_RS04175;type	WP_005785248.1			I glyceraldehyde-3-phosphate dehydrogenase;gap
IRPVLMLMAYNLYK	R	E	14	42	55	3	0.9951	2	0	6M(15.9949), 8M(15.9949)		WP_005802353.1;BF9343_RS17055;polyprenyl	WP_005802353.1			synthetase family protein;NA
ISALTGEGVDAIR	K	E	13	156	168	2	0.9993	2	0			WP_005796320.1;BF9343_RS02875;ribosome	WP_005796320.1			small subunit-dependent GTPase A;rsgA
ISLVGFGTFSVAER	K	S	14	42	55	2	0.9946	2	0			WP_005791188.1;BF9343_RS20550;HU	WP_005791188.1			family DNA-binding protein;NA
ISSSKGSLGGGFSSGGFSGGSFSR	R	G	24	36	59	3	0.9961	2	0			sp|P13645|K1C10_HUMAN	P13645	K1C10_HUMAN	KRT10	Keratin, type I cytoskeletal 10
ISSYQFDPPIDSSDMEPAFWAK	R	L	22	50	71	3	0.9969	2	0	15M(15.9949)		WP_005815431.1;BF9343_RS12805;asparaginase;NA	WP_005815431.1
ITDYLSAFAGVR	R	M	12	198	209	2	0.9999	2	0			WP_005795325.1;BF9343_RS06430;membrane	WP_005795325.1			protein;NA
ITIDGEK	K	V	7	96	102	2	0.9612	2	0			WP_005785383.1;BF9343_RS04490;thioredoxin-disulfide	WP_005785383.1			reductase;trxB
ITIGGWIGESTTIR	R	-	14	428	441	2	0.9999	2	0			WP_005785453.1;BF9343_RS04665;hypothetical	WP_005785453.1			protein;NA
ITIPAGVADGQVIK	R	L	14	177	190	2	0.9904	2	0			WP_005789714.1;BF9343_RS15410;J	WP_005789714.1			domain-containing protein;NA
ITIPGFYDAVEEVPQAER	R	E	18	241	258	2, 3	1	2	0			WP_005790875.1;BF9343_RS17290;dipeptidase;NA	WP_005790875.1
ITNFEMESSALAGLSK	K	L	16	237	252	2	1	2	0	6M(15.9949)		WP_010992348.1;BF9343_RS05285;nucleoside	WP_010992348.1			phosphorylase;NA
ITPAQLEAAITPK	K	T	13	152	164	2	1	2	0			WP_005796424.1;BF9343_RS02540;pyridoxal	WP_005796424.1			phosphate-dependent aminotransferase;NA
ITTVDSYDEFK	R	E	11	421	431	2	0.9953	2	0			WP_005793720.1;BF9343_RS11950;proline--tRNA	WP_005793720.1			ligase;proS
IVAALLENHQTPEGIR	R	I	16	394	409	2	1	2	0			WP_005785334.1;BF9343_RS04375;serine--tRNA	WP_005785334.1			ligase;serS
IVEESPSVFITPELR	K	R	15	238	252	2, 3	1	2	0			WP_005790279.1;BF9343_RS16090;acetyl-CoA	WP_005790279.1			carboxylase biotin carboxylase subunit;accC
IVGIVETNWPDEAR	K	S	14	206	219	2	1	2	0			WP_005797086.1;BF9343_RS00125;acetyl-CoA	WP_005797086.1			hydrolase/transferase family protein;NA
IVNLAVTHVPSAFNSQSTR	R	V	19	32	50	3	0.9962	2	0			WP_005783862.1;BF9343_RS00870;nitroreductase	WP_005783862.1			family protein;NA
IVNNPDYPVQFLFTGK	K	A	16	527	542	2	1	2	0			WP_005803825.1;BF9343_RS13100;glycosyltransferase	WP_005803825.1			family 1 protein;NA
IVSAPSEGLFR	R	N	11	587	597	2	0.9999	2	0			WP_005786503.1;BF9343_RS07650;transketolase;NA	WP_005786503.1
IVSFVNTTENPPVER	R	L	15	198	212	2	0.9977	2	0			WP_005788433.1;BF9343_RS13125;V-type	WP_005788433.1			ATP synthase subunit B;NA
IVYAFAEATVPK	K	L	12	385	396	2	1	2	0			WP_005790286.1;BF9343_RS16100;acyl-CoA	WP_005790286.1			carboxylase subunit beta;NA
IYAVTGDSLNEVNEAVR	R	Q	17	21	37	2	1	2	0			WP_010993311.1;BF9343_RS15465;thiamine	WP_010993311.1			pyrophosphate-dependent enzyme;NA
IYGPTGIGVLYGK	K	E	13	225	237	2	0.9855	2	0			WP_005783932.1;BF9343_RS01040;cysteine	WP_005783932.1			desulfurase;NA
IYHVYLDK	K	N	8	361	368	2, 3	0.9048	2	0			WP_010993569.1;BF9343_RS18325;pseudouridine	WP_010993569.1			synthase;NA
IYSEASTMEAAEEIGQK	R	I	17	436	452	2	1	2	0	8M(15.9949)		WP_005791020.1;BF9343_RS17710;phosphoglucosamine	WP_005791020.1			mutase;glmM
IYSGGLGVLAGDYLK	K	E	15	125	139	2, 3	0.9995	2	0			WP_005803825.1;BF9343_RS13100;glycosyltransferase	WP_005803825.1			family 1 protein;NA
IYTPESLGFNR	K	C	11	241	251	2	0.977	2	0			WP_005793365.1;BF9343_RS12785;anthranilate	WP_005793365.1			phosphoribosyltransferase;trpD
KAILAQWIK	R	S	9	62	70	2, 3	0.9831	2	0			WP_010993541.1;BF9343_RS17920;dihydrodipicolinate	WP_010993541.1			synthase family protein;NA
KALEAFFSSVTK	K	A	12	23	34	3	0.9627	2	0			WP_005791188.1;BF9343_RS20550;HU	WP_005791188.1			family DNA-binding protein;NA
KDGIDYHAAADLTGQANR	K	L	18	209	226	3	0.9999	2	0			WP_010993259.1;BF9343_RS14815;class	WP_010993259.1			I fructose-bisphosphate aldolase;NA
KEEILDVLK	K	A	9	421	429	2	0.9768	2	0			WP_005784002.1;BF9343_RS01170;UDP-N-acetylmuramate--L-alanine	WP_005784002.1			ligase;murC
KETQTTENLNVLR	R	K	13	258	270	3	0.9979	2	0			WP_005791103.1;BF9343_RS17940;bifunctional	WP_005791103.1			3-deoxy-7-phosphoheptulonate synthase/chorismate mutase type II;NA
KFGADMVYTEFVSSDALIR	K	S	19	32	50	3	0.9995	2	0	6M(15.9949)		WP_005797153.1;BF9343_RS21200;tRNA	WP_005797153.1			dihydrouridine synthase DusB;dusB
KIEILVNFCPK	K	L	11	263	273	3	0.9112	2	0	9C(57.0214)		WP_005790898.1;BF9343_RS17380;glucose-6-phosphate	WP_005790898.1			isomerase;NA
KILADGGSIIIGSHLGR	K	P	17	45	61	3	0.9963	2	0			WP_005789299.1;BF9343_RS14905;phosphoglycerate	WP_005789299.1			kinase;NA
KIYLLAWGEEK	K	A	11	233	243	2, 3	0.9927	2	0			WP_005788942.1;BF9343_RS14145;glucosamine-6-phosphate	WP_005788942.1			deaminase;NA
KLASYADCYVNDAFGTAHR	K	A	19	154	172	3, 4	0.9966	2	0	8C(57.0214)		WP_005789299.1;BF9343_RS14905;phosphoglycerate	WP_005789299.1			kinase;NA
KLGFNIPPLVNAYMSLSPTMR	R	M	21	249	269	3	0.9994	2	0	14M(15.9949), 20M(15.9949)		WP_005784031.1;BF9343_RS01250;GNAT	WP_005784031.1			family N-acetyltransferase;NA
KLLDQGEAGDNVGLLLR	R	G	17	264	280	2, 3	0.9997	2	0			WP_005782155.1;BF9343_RS19510;elongation	WP_005782155.1			factor Tu;tuf
KLLLNETAIYR	R	D	11	366	376	2, 3	0.9993	2	0			WP_005791759.1;BF9343_RS18330;adenylosuccinate	WP_005791759.1			lyase;purB
KLVANGVIAVSEGANMPSTPEAIK	R	V	24	330	353	3	0.8955	2	0	16M(15.9949)		WP_010993399.1;BF9343_RS16450;NADP-specific	WP_010993399.1			glutamate dehydrogenase;NA
KNELDEIIEETK	K	Q	12	156	167	2, 3	0.9994	2	0			WP_005787827.1;BF9343_RS11730;C4-type	WP_005787827.1			zinc ribbon domain-containing protein;NA
KNLVAQLTASVR	K	W	12	242	253	2, 3	0.9136	2	0			WP_005793967.1;BF9343_RS11110;ACP	WP_005793967.1			S-malonyltransferase;fabD
KPDHQILAVAEYLAR	R	K	15	102	116	3	0.996	2	0			WP_005788731.1;BF9343_RS13645;PhoH	WP_005788731.1			family protein;NA
KQISNLQQSISDAEQR	K	G	16	417	432	3	0.9976	2	0			sp|P04264|K2C1_HUMAN	P04264	K2C1_HUMAN	KRT1	Keratin, type II cytoskeletal 1
KSNLILVTAITATK	K	A	14	52	65	3	0.9932	2	0			WP_005787533.1;BF9343_RS10615;formate--tetrahydrofolate	WP_005787533.1			ligase;NA
KSVVTGVEMFR	K	K	11	253	263	3	0.986	2	0	9M(15.9949)		WP_005782155.1;BF9343_RS19510;elongation	WP_005782155.1			factor Tu;tuf
KTTEAAPAAEVPATEEPK	K	A	18	139	156	3	0.9996	2	0			WP_005791577.1;BF9343_RS19280;50S	WP_005791577.1			ribosomal protein L17;rplQ
KVGIGHGNLAAMLLR	R	E	15	102	116	3	0.9886	2	0	12M(15.9949)		WP_005780364.1;BF9343_RS14590;GGGtGRT	WP_005780364.1			protein;NA
KYIDECGAANFFGIK	K	D	15	215	229	3	0.9998	2	0	6C(57.0214)		WP_005791729.1;BF9343_RS18235;branched-chain	WP_005791729.1			amino acid aminotransferase;NA
LAAEFFNGGGHLNASGGEFYGTMEEAVK	R	V	28	301	328	3	0.9973	2	0	23M(15.9949)		WP_005791024.1;BF9343_RS17720;bifunctional	WP_005791024.1			oligoribonuclease/PAP phosphatase NrnA;NA
LAAFDQVITTADLLDEK	K	Y	17	397	413	2, 3	1	2	0			WP_010991893.1;BF9343_RS00345;tyrosine--tRNA	WP_010991893.1			ligase;tyrS
LAAIFPESEIVNGTPLIR	R	E	18	107	124	2	0.9998	2	0			WP_005797880.1;BF9343_RS16590;Xaa-Pro	WP_005797880.1			peptidase family protein;NA
LADDEFVSIAK	K	A	11	114	124	2	0.9999	2	0			WP_005791382.1;BF9343_RS20075;HIT	WP_005791382.1			family protein;NA
LAGLYPAAALIEIINEDGTMAR	K	L	22	156	177	2	0.9731	2	0	20M(15.9949)		WP_005784515.1;BF9343_RS02535;bifunctional	WP_005784515.1			3%2C4-dihydroxy-2-butanone-4-phosphate synthase/GTP cyclohydrolase II;NA
LAPEFTLTPGATINPESGVVR	K	D	21	65	85	2, 3	1	2	0			WP_010993470.1;BF9343_RS17200;PCMD	WP_010993470.1			domain-containing protein;NA
LASYLDKVQALEEANNDLENK	R	I	21	164	184	3	0.9974	2	0			sp|P35527|K1C9_HUMAN	P35527	K1C9_HUMAN	KRT9	Keratin, type I cytoskeletal 9
LASYQGVSSTGSIK	K	E	14	71	84	2	0.9998	2	0			WP_005785529.1;BF9343_RS04855;hypoxanthine	WP_005785529.1			phosphoribosyltransferase;hpt
LAVTELFK	K	E	8	74	81	2	0.9984	2	0			WP_005791577.1;BF9343_RS19280;50S	WP_005791577.1			ribosomal protein L17;rplQ
LAYFVFR	R	K	7	206	212	2	0.9993	2	0			WP_005790298.1;BF9343_RS16115;IMP	WP_005790298.1			dehydrogenase;NA
LCMFYLR	R	K	7	311	317	2	0.9836	2	0	2C(57.0214), 3M(15.9949)		WP_005790904.1;BF9343_RS17400;aspartate--ammonia	WP_005790904.1			ligase;asnA
LDAAAVEVADLFSK	R	Y	14	620	633	2, 3	1	2	0			WP_005801208.1;BF9343_RS04555;valine--tRNA	WP_005801208.1			ligase;NA
LDLLTAISPIDGR	K	Y	13	3	15	2	1	2	0			WP_005791759.1;BF9343_RS18330;adenylosuccinate	WP_005791759.1			lyase;purB
LEEMAGTIQNDILK	K	E	14	183	196	2	1	2	0	4M(15.9949)		WP_005790883.1;BF9343_RS17325;methylmalonyl-CoA	WP_005790883.1			mutase;scpA
LEGLITIAEGK	R	G	11	27	37	2	0.9911	2	0			WP_005815085.1;BF9343_RS14470;NAD(+)	WP_005815085.1			synthase;NA
LEGVSLTIATK	K	V	11	72	82	2	0.9565	2	0			WP_005790944.1;BF9343_RS17520;50S	WP_005790944.1			ribosomal protein L9;rplI
LELMKPNAILINTSR	R	G	15	222	236	3	0.9498	2	0	4M(15.9949)		WP_005786931.1;BF9343_RS09080;D-2-hydroxyacid	WP_005786931.1			dehydrogenase;NA
LENIVMLDSK	R	G	10	213	222	2	0.9938	2	0	6M(15.9949)		WP_005790429.1;BF9343_RS16445;NADP-dependent	WP_005790429.1			malic enzyme;NA
LEQLEPMEVVQYYLNR	R	Y	16	93	108	3	0.9879	2	0	7M(15.9949)		WP_005801929.1;BF9343_RS00730;cysteine--tRNA	WP_005801929.1			ligase;cysS
LEQTGELDIESLR	R	G	13	73	85	2	1	2	0			WP_005786033.1;BF9343_RS06045;o-succinylbenzoate	WP_005786033.1			synthase;NA
LETPEQFEK	K	G	9	144	152	2	0.9786	2	0			WP_005788903.1;BF9343_RS14065;diphosphate--fructose-6-phosphate	WP_005788903.1			1-phosphotransferase;NA
LEVVTPEENMGDVIGDLNK	K	R	19	614	632	2, 3	1	2	0	10M(15.9949)		WP_005791539.1;BF9343_RS19425;elongation	WP_005791539.1			factor G;fusA
LFDLEDSGYFYTR	R	L	13	45	57	2	0.9999	2	0			WP_005790318.1;BF9343_RS16150;O-acetylhomoserine	WP_005790318.1			aminocarboxypropyltransferase/cysteine synthase family protein;NA
LFDLEPNQEANITGNAFLK	R	L	19	85	103	2	0.9914	2	0			WP_005790572.1;BF9343_RS16830;hypothetical	WP_005790572.1			protein;NA
LFDMDSKEVIAQGGIEK	K	I	17	17	33	3	0.9858	2	0	4M(15.9949)		WP_005784326.1;BF9343_RS01975;acetate	WP_005784326.1			kinase;NA
LFIVTGDSEAPK	K	V	12	82	93	2	0.9998	2	0			WP_005788731.1;BF9343_RS13645;PhoH	WP_005788731.1			family protein;NA
LFNPVWGIR	K	G	9	71	79	2	0.9989	2	0			WP_005786560.1;BF9343_RS07795;OmpA	WP_005786560.1			family protein;NA
LGDFVVYTAANFR	R	G	13	141	153	2, 3	1	2	0			WP_005786201.1;BF9343_RS06440;DcaP	WP_005786201.1			family trimeric outer membrane transporter;NA
LGEDAFTTGEISEGK	R	A	15	45	59	2	0.9993	2	0			WP_005788266.1;BF9343_RS12755;Ppx/GppA	WP_005788266.1			family phosphatase;NA
LGIPVFGIVDTNSDPTNIDFVIPANDDATK	R	S	30	179	208	3	0.9999	2	0			WP_005791748.1;BF9343_RS18300;30S	WP_005791748.1			ribosomal protein S2;rpsB
LGLATLEQK	R	E	9	175	183	2	0.997	2	0			WP_005789811.1;BF9343_RS15635;tetratricopeptide	WP_005789811.1			repeat protein;NA
LGLEELTIFE	K	-	10	289	298	2	0.9994	2	0			WP_005786245.1;BF9343_RS06560;histidine	WP_005786245.1			decarboxylase%2C pyruvoyl type;NA
LGMAFASEGIIGVLNK	R	I	16	215	230	2	1	2	0	3M(15.9949)		WP_010993236.1;BF9343_RS14500;histidinol-phosphate	WP_010993236.1			transaminase;hisC
LGTFNLHASLLPQYR	R	G	15	105	119	3	0.9631	2	0			WP_008770001.1;BF9343_RS17735;methionyl-tRNA	WP_008770001.1			formyltransferase;fmt
LGTPMFYGGPSAGYFATR	R	D	18	269	286	2	1	2	0	5M(15.9949)		WP_005800134.1;BF9343_RS09745;aminomethyl-transferring	WP_005800134.1			glycine dehydrogenase;gcvP
LGVATEYTETGIR	R	L	13	256	268	2	1	2	0			WP_010992133.1;BF9343_RS03095;3-phosphoshikimate	WP_010992133.1			1-carboxyvinyltransferase;aroA
LGYALPER	K	L	8	26	33	2	0.9539	2	0			WP_041926197.1;BF9343_RS08070;SMI1/KNR4	WP_041926197.1			family protein;NA
LHPTDMVGYLSSGK	R	A	14	440	453	3	0.9923	2	0	6M(15.9949)		WP_005791942.1;BF9343_RS20800;pyruvate	WP_005791942.1			kinase;pyk
LHVFDGEGLYPYTSLPHTSILVNLFK	K	E	26	61	86	3	0.9962	2	0			WP_005798976.1;BF9343_RS15390;electron	WP_005798976.1			transfer flavoprotein subunit alpha/FixB family protein;NA
LILTMPDTMSMER	K	R	13	93	105	2	0.9988	2	0	11M(15.9949), 5M(15.9949), 9M(15.9949)		WP_005783534.1;BF9343_RS21245;cysteine	WP_005783534.1			synthase A;cysK
LISTATYEEASLMIYDPR	K	R	18	296	313	2	0.9999	2	0	13M(15.9949)		WP_010991931.1;BF9343_RS00820;4-phosphoerythronate	WP_010991931.1			dehydrogenase PdxB;pdxB
LIVGGFEGVYEIGK	R	N	14	246	259	2	1	2	0			WP_005790897.1;BF9343_RS17370;lysine--tRNA	WP_005790897.1			ligase;lysS
LLAELMK	R	D	7	133	139	2	0.9415	2	0	6M(15.9949)		WP_005788329.1;BF9343_RS12880;hypothetical	WP_005788329.1			protein;NA
LLDLGDFIGIEGFVFR	R	T	16	107	122	2	0.9986	2	0			WP_005790897.1;BF9343_RS17370;lysine--tRNA	WP_005790897.1			ligase;lysS
LLFFSDAAVIPR	K	P	12	139	150	2	0.9996	2	0			WP_005791349.1;BF9343_RS20135;phosphate	WP_005791349.1			acyltransferase;NA
LLFLGSTCIYPR	K	D	12	103	114	2	1	2	0	8C(57.0214)		WP_041926321.1;BF9343_RS08795;GDP-L-fucose	WP_041926321.1			synthase;NA
LLFPAFNVNDSVTK	K	S	14	214	227	2	0.9988	2	0			WP_005781763.1;BF9343_RS20745;adenosylhomocysteinase;ahcY	WP_005781763.1
LLIDLFFK	K	T	8	107	114	2	0.9896	2	0			WP_009292704.1;BF9343_RS16285;peptide-methionine	WP_009292704.1			(R)-S-oxide reductase MsrB;msrB
LLIISCIDNLLK	K	G	12	282	293	2	1	2	0	6C(57.0214)		WP_005784397.1;BF9343_RS02230;N-acetyl-gamma-glutamyl-phosphate	WP_005784397.1			reductase;argC
LLINHPETEIVFINSTSNAGNK	R	I	22	20	41	3	1	2	0			WP_005784397.1;BF9343_RS02230;N-acetyl-gamma-glutamyl-phosphate	WP_005784397.1			reductase;argC
LLMELFLEK	K	N	9	156	164	2	1	2	0	3M(15.9949)		WP_005787494.1;BF9343_RS10510;F0F1	WP_005787494.1			ATP synthase subunit gamma;NA
LLNEHGEFLNAAEGQEVLR	K	I	19	117	135	3	1	2	0			WP_005791020.1;BF9343_RS17710;phosphoglucosamine	WP_005791020.1			mutase;glmM
LLPVALETIANAEK	K	L	14	336	349	2, 3	1	2	0			WP_005784003.1;BF9343_RS01175;undecaprenyldiphospho-muramoylpentapeptide	WP_005784003.1			beta-N-acetylglucosaminyltransferase;murG
LLPVLIDSMGDAYPELIAQK	K	E	20	338	357	2	0.9998	2	0	9M(15.9949)		WP_010992145.1;BF9343_RS03215;alanine--tRNA	WP_010992145.1			ligase;alaS
LLQDFIDR	K	R	8	111	118	2	0.9878	2	0			WP_005788819.1;BF9343_RS13825;bifunctional	WP_005788819.1			phosphoribosyl-AMP cyclohydrolase/phosphoribosyl-ATP diphosphatase HisIE;hisIE
LLVGAGINTR	K	D	10	232	241	2	0.9998	2	0			WP_005790298.1;BF9343_RS16115;IMP	WP_005790298.1			dehydrogenase;NA
LLVINPGSTSTK	R	I	12	21	32	2	0.9998	2	0			WP_010993724.1;BF9343_RS20130;butyrate	WP_010993724.1			kinase;buk
LMEFLGNVVPGVSEMPK	R	V	17	268	284	2	1	2	0	15M(15.9949), 2M(15.9949)		WP_010993494.1;BF9343_RS17550;elongation	WP_010993494.1			factor G;NA
LNINEVLSE	K	-	9	321	329	2	0.9996	2	0			WP_005791279.1;BF9343_RS20310;adenosine	WP_005791279.1			kinase;NA
LNLEYR	R	F	6	342	347	2	0.9748	2	0			WP_010992737.1;BF9343_RS08785;hypothetical	WP_010992737.1			protein;NA
LNLNYTLMSK	K	R	10	273	282	2	0.9999	2	0	8M(15.9949)		WP_005798520.1;BF9343_RS13275;glutamine--tRNA	WP_005798520.1			ligase/YqeY domain fusion protein;NA
LNSLSPSATLAMSQK	R	S	15	8	22	2	0.9917	2	0	12M(15.9949)		WP_005796424.1;BF9343_RS02540;pyridoxal	WP_005796424.1			phosphate-dependent aminotransferase;NA
LPAPIQMALQNK	K	Q	12	169	180	2	0.9988	2	0	7M(15.9949)		WP_005775476.1;BF9343_RS03245;ParB/RepB/Spo0J	WP_005775476.1			family partition protein;NA
LPMEFAVEAQK	K	L	11	463	473	2	0.9997	2	0	3M(15.9949)		WP_005783924.1;BF9343_RS01020;Fe-S	WP_005783924.1			cluster assembly protein SufB;sufB
LPSALFVIDVMK	R	E	12	157	168	2	1	2	0	11M(15.9949)		WP_005791748.1;BF9343_RS18300;30S	WP_005791748.1			ribosomal protein S2;rpsB
LPVTPFGDDEYSSLKR	R	D	16	278	293	3	0.9933	2	0			WP_010993541.1;BF9343_RS17920;dihydrodipicolinate	WP_010993541.1			synthase family protein;NA
LPYANNALEPVISQQTIDYHYGK	K	H	23	20	42	3	0.9966	2	0			WP_005788037.1;BF9343_RS12195;superoxide	WP_005788037.1			dismutase;NA
[truncated: 2,089 more rows]

## Sheet: BF-protein
Protein	Protein ID	Entry Name	Gene	Length	Organism	Protein Description	Protein Existence	Coverage	Protein Probability	Top Peptide Probability	Total Peptides	Unique Peptides	Razor Peptides	Total Spectral Count	Unique Spectral Count	Razor Spectral Count	Total Intensity	Unique Intensity	Razor Intensity	Razor Assigned Modifications	Razor Observed Modifications	Indistinguishable Proteins
WP_005785248.1;BF9343_RS04175;type	WP_005785248.1			333		I glyceraldehyde-3-phosphate dehydrogenase;gap		93.99	1	0.999	40	40	40	999	999	999	0	0	0	11M(15.9949), 13M(15.9949), 14M(15.9949), 1M(15.9949), 21M(15.9949), 23M(15.9949), 26C(57.0214), 27M(15.9949), 28M(15.9949), 2C(57.0214), 30C(57.0214), 34C(57.0214), 35C(57.0214), 38C(57.0214), 39C(57.0214), 3M(15.9949), 4M(15.9949), 5M(15.9949), 7M(15.9949), 8M(15.9949)
WP_005791692.1;BF9343_RS18145;malate	WP_005791692.1			313		dehydrogenase;mdh		91.37	1	0.999	20	20	20	257	257	257	0	0	0	13C(57.0214), 14M(15.9949), 17M(15.9949), 18C(57.0214), 19C(57.0214), 1M(15.9949), 20C(57.0214), 21M(15.9949), 27M(15.9949), 28M(15.9949), 2M(15.9949), 4C(57.0214), 4M(15.9949), 5C(57.0214), 5M(15.9949), 7M(15.9949), 8M(15.9949), 9C(57.0214), 9M(15.9949)
WP_010992831.1;BF9343_RS09715;NAD(P)-dependent	WP_010992831.1			306		oxidoreductase;NA		90.2	1	0.999	29	29	29	299	299	299	0	0	0	11M(15.9949), 12M(15.9949), 13C(57.0214), 13M(15.9949), 16C(57.0214), 19C(57.0214), 1M(15.9949), 21M(15.9949), 2C(57.0214), 2M(15.9949), 4M(15.9949), 6M(15.9949), 7M(15.9949)
WP_032561331.1;BF9343_RS10740;ribose-phosphate	WP_032561331.1			312		pyrophosphokinase;NA		85.26	1	0.999	16	16	16	94	94	94	0	0	0	12M(15.9949), 18M(15.9949), 23M(15.9949), 2C(57.0214), 2M(15.9949), 4M(15.9949), 5M(15.9949), 6C(57.0214), 7C(57.0214), 7M(15.9949), 8M(15.9949), 9C(57.0214), 9M(15.9949)
WP_005785383.1;BF9343_RS04490;thioredoxin-disulfide	WP_005785383.1			315		reductase;trxB		83.49	1	0.999	23	22	23	314	313	314	0	0	0	10C(57.0214), 12C(57.0214), 13C(57.0214), 1C(57.0214), 21M(15.9949), 24M(15.9949), 39M(15.9949), 4M(15.9949), 5M(15.9949), 9C(57.0214)
WP_005795327.1;BF9343_RS06425;2-hydroxyacid	WP_005795327.1			336		dehydrogenase;NA		80.06	1	0.999	18	17	18	102	100	102	0	0	0	13C(57.0214), 14M(15.9949), 17M(15.9949), 1C(57.0214), 1M(15.9949), 23C(57.0214), 4M(15.9949), 6M(15.9949)
WP_005785154.1;BF9343_RS03940;phosphoribosylaminoimidazolesuccinocarboxamide	WP_005785154.1			314		synthase;NA		78.66	1	0.999	22	22	22	140	140	140	0	0	0	12M(15.9949), 14C(57.0214), 21M(15.9949), 3M(15.9949), 4C(57.0214), 4M(15.9949), 5M(15.9949), 7M(15.9949), 8M(15.9949), 9C(57.0214)
WP_010992021.1;BF9343_RS01795;aspartate-semialdehyde	WP_010992021.1			336		dehydrogenase;NA		76.79	1	0.999	22	22	22	220	220	220	0	0	0	13M(15.9949), 14M(15.9949), 17M(15.9949), 18M(15.9949), 1M(15.9949), 4M(15.9949), 5M(15.9949), 6C(57.0214), 7C(57.0214), 8C(57.0214)
WP_010992065.1;BF9343_RS02275;malate	WP_010992065.1			333		dehydrogenase;NA		76.58	1	0.999	22	22	22	255	255	255	0	0	0	12C(57.0214), 12M(15.9949), 13M(15.9949), 14M(15.9949), 18M(15.9949), 1M(15.9949), 20C(57.0214), 20M(15.9949), 21M(15.9949), 25C(57.0214), 3M(15.9949), 6C(57.0214), 6M(15.9949), 7M(15.9949), 8M(15.9949), 9M(15.9949)
WP_005786931.1;BF9343_RS09080;D-2-hydroxyacid	WP_005786931.1			318		dehydrogenase;NA		76.1	1	0.999	22	22	22	169	169	169	0	0	0	18M(15.9949), 2C(57.0214), 2M(15.9949), 4M(15.9949), 5C(57.0214), 5M(15.9949), 7M(15.9949), 8M(15.9949), 9C(57.0214)
WP_005799038.1;BF9343_RS15680;NAD-dependent	WP_005799038.1			336		epimerase/dehydratase family protein;NA		75.6	1	0.999	20	19	20	95	93	95	0	0	0	12C(57.0214), 13M(15.9949), 14M(15.9949), 1M(15.9949), 26M(15.9949), 2M(15.9949), 3M(15.9949), 5M(15.9949), 7C(57.0214)
WP_005788767.1;BF9343_RS13715;NAD-dependent	WP_005788767.1			317		epimerase/dehydratase family protein;NA		75.08	1	0.999	17	17	17	87	87	87	0	0	0	12M(15.9949), 13C(57.0214), 15M(15.9949), 17M(15.9949), 19M(15.9949), 1C(57.0214), 1M(15.9949), 7M(15.9949), 8M(15.9949), 9M(15.9949)
WP_224223215.1;BF9343_RS17295;linear	WP_224223215.1			345		amide C-N hydrolase;NA		74.78	1	0.999	20	20	20	105	105	105	0	0	0	10M(15.9949), 14C(57.0214), 16M(15.9949), 17M(15.9949), 2M(15.9949), 5M(15.9949), 6M(15.9949), 7M(15.9949), 9M(15.9949)
WP_005789299.1;BF9343_RS14905;phosphoglycerate	WP_005789299.1			419		kinase;NA		74.7	1	0.999	27	27	27	203	203	203	0	0	0	10M(15.9949), 11C(57.0214), 15C(57.0214), 16C(57.0214), 17M(15.9949), 1M(15.9949), 20M(15.9949), 26C(57.0214), 2C(57.0214), 2M(15.9949), 6M(15.9949), 7C(57.0214), 7M(15.9949), 8C(57.0214)
WP_005798895.1;BF9343_RS15055;class	WP_005798895.1			334		II fructose-bisphosphate aldolase;NA		73.95	1	0.999	21	21	21	221	221	221	0	0	0	11M(15.9949), 13M(15.9949), 15M(15.9949), 16M(15.9949), 17C(57.0214), 19M(15.9949), 1M(15.9949), 2C(57.0214), 2M(15.9949), 3C(57.0214), 3M(15.9949), 6C(57.0214)
WP_005795559.1;BF9343_RS05975;glycine	WP_005795559.1			361		cleavage system aminomethyltransferase GcvT;gcvT		73.68	1	0.999	18	18	18	59	59	59	0	0	0	21M(15.9949), 22M(15.9949), 25M(15.9949), 3M(15.9949), 5C(57.0214), 5M(15.9949), 6C(57.0214), 6M(15.9949), 7M(15.9949), 9M(15.9949)
WP_005782229.1;BF9343_RS19285;DNA-directed	WP_005782229.1			330		RNA polymerase subunit alpha;NA		73.03	1	0.999	21	21	21	85	85	85	0	0	0	12C(57.0214), 15C(57.0214), 3C(57.0214), 3M(15.9949), 4M(15.9949), 7M(15.9949)
WP_005788597.1;BF9343_RS13295;thiol	WP_005788597.1			166		peroxidase;tpx		72.29	1	0.999	10	10	10	31	31	31	0	0	0	15C(57.0214), 1M(15.9949), 2C(57.0214), 5M(15.9949)
WP_005796541.1;BF9343_RS01970;phosphate	WP_005796541.1			339		acetyltransferase;pta		72.27	1	0.999	21	21	21	167	167	167	0	0	0	10C(57.0214), 11C(57.0214), 12M(15.9949), 1M(15.9949), 2C(57.0214), 2M(15.9949), 3M(15.9949), 8C(57.0214), 9C(57.0214)
WP_010993147.1;BF9343_RS13530;dihydroorotate	WP_010993147.1			324		dehydrogenase-like protein;NA		71.3	1	0.999	17	17	17	72	72	72	0	0	0	11M(15.9949), 12C(57.0214), 1M(15.9949), 26M(15.9949), 6M(15.9949), 7M(15.9949), 8M(15.9949), 9M(15.9949)
WP_005797284.1;BF9343_RS06950;choloylglycine	WP_005797284.1			359		hydrolase family protein;NA		70.47	1	0.999	23	23	23	308	308	308	0	0	0	11C(57.0214), 12M(15.9949), 15C(57.0214), 16M(15.9949), 17C(57.0214), 2M(15.9949), 7M(15.9949), 9M(15.9949)
WP_005791484.1;BF9343_RS19610;L-asparaginase	WP_005791484.1			352		2;ansB		70.17	1	0.999	16	16	16	104	104	104	0	0	0	11M(15.9949), 14M(15.9949), 16M(15.9949), 1M(15.9949), 6M(15.9949), 8M(15.9949)
WP_005780364.1;BF9343_RS14590;GGGtGRT	WP_005780364.1			336		protein;NA		69.64	1	0.999	20	20	20	144	144	144	0	0	0	11M(15.9949), 12M(15.9949), 16M(15.9949), 17C(57.0214), 1C(57.0214), 20M(15.9949), 21C(57.0214), 2C(57.0214), 6M(15.9949), 7M(15.9949), 9C(57.0214)
WP_005788150.1;BF9343_RS12485;UDP-glucose	WP_005788150.1			344		4-epimerase GalE;galE		69.48	1	0.999	20	20	20	133	133	133	0	0	0	12C(57.0214), 13M(15.9949), 15C(57.0214), 17C(57.0214), 3C(57.0214)
WP_005794503.1;BF9343_RS09710;3-phosphoserine/phosphohydroxythreonine	WP_005794503.1			355		transaminase;serC		69.01	1	0.999	20	20	20	119	119	119	0	0	0	10M(15.9949), 13M(15.9949), 1M(15.9949), 20M(15.9949), 21M(15.9949), 23C(57.0214), 24M(15.9949), 3C(57.0214), 3M(15.9949), 4C(57.0214), 5M(15.9949), 6M(15.9949), 7M(15.9949), 8M(15.9949), 9C(57.0214), 9M(15.9949)
WP_005791746.1;BF9343_RS18295;translation	WP_005791746.1			330		elongation factor Ts;tsf		68.18	1	0.999	21	21	21	206	206	206	0	0	0	10M(15.9949), 11M(15.9949), 14M(15.9949), 1C(57.0214), 1M(15.9949), 20M(15.9949), 27M(15.9949), 3C(57.0214), 4C(57.0214), 4M(15.9949), 6C(57.0214), 6M(15.9949), 7M(15.9949), 8M(15.9949), 9M(15.9949)
WP_010992043.1;BF9343_RS02030;D-alanine--D-alanine	WP_010992043.1			324		ligase;NA		67.9	1	0.999	18	18	18	53	53	53	0	0	0	10M(15.9949), 12M(15.9949), 14C(57.0214), 14M(15.9949), 21C(57.0214), 23C(57.0214), 3C(57.0214), 3M(15.9949), 5C(57.0214), 6C(57.0214), 6M(15.9949), 7M(15.9949), 8M(15.9949), 9M(15.9949)
WP_005780414.1;BF9343_RS14655;bifunctional	WP_005780414.1			293		methylenetetrahydrofolate dehydrogenase/methenyltetrahydrofolate cyclohydrolase FolD;folD		67.58	1	0.999	14	14	14	53	53	53	0	0	0	11C(57.0214), 12M(15.9949), 13M(15.9949), 14M(15.9949), 1C(57.0214), 1M(15.9949), 20M(15.9949), 7C(57.0214), 8M(15.9949)
WP_005790693.1;BF9343_RS17120;ketol-acid	WP_005790693.1			347		reductoisomerase;ilvC		67.15	1	0.999	16	16	16	72	72	72	0	0	0	10C(57.0214), 19C(57.0214), 3M(15.9949), 4M(15.9949), 6M(15.9949)
WP_005784278.1;BF9343_RS01845;glutaminase	WP_005784278.1			321		A;glsA		65.73	1	0.999	15	15	15	99	99	99	0	0	0	10M(15.9949), 13C(57.0214), 18M(15.9949), 2C(57.0214), 4M(15.9949), 7M(15.9949), 8M(15.9949)
WP_008770001.1;BF9343_RS17735;methionyl-tRNA	WP_008770001.1			324		formyltransferase;fmt		65.43	1	0.999	16	16	16	43	43	43	0	0	0	17M(15.9949), 1M(15.9949), 9M(15.9949)
WP_010993259.1;BF9343_RS14815;class	WP_010993259.1			350		I fructose-bisphosphate aldolase;NA		65.43	1	0.999	18	17	18	150	147	150	0	0	0	14C(57.0214), 17C(57.0214), 1M(15.9949), 5M(15.9949), 7C(57.0214)
WP_005782165.1;BF9343_RS19475;50S	WP_005782165.1			124		ribosomal protein L7/L12;rplL		65.32	1	0.999	7	7	7	28	28	28	0	0	0	2M(15.9949)
WP_005789633.1;BF9343_RS15245;carbohydrate	WP_005789633.1			296		kinase;NA		64.86	1	0.999	13	13	13	36	36	36	0	0	0	18C(57.0214), 19C(57.0214), 1C(57.0214), 1M(15.9949), 3C(57.0214), 5M(15.9949), 6C(57.0214), 8M(15.9949)
WP_005791349.1;BF9343_RS20135;phosphate	WP_005791349.1			313		acyltransferase;NA		64.54	1	0.999	13	13	13	29	29	29	0	0	0	11C(57.0214), 11M(15.9949), 12C(57.0214), 3M(15.9949), 5C(57.0214), 6M(15.9949), 8C(57.0214), 8M(15.9949), 9C(57.0214)
WP_005796520.1;BF9343_RS02050;acetylornithine	WP_005796520.1			318		carbamoyltransferase;NA		64.47	1	0.999	16	16	16	84	84	84	0	0	0	19M(15.9949), 21C(57.0214), 23C(57.0214), 2M(15.9949), 3C(57.0214), 3M(15.9949), 4M(15.9949), 5M(15.9949), 7M(15.9949)
sp|P35527|K1C9_HUMAN	P35527	K1C9_HUMAN	KRT9	623	Homo sapiens	Keratin, type I cytoskeletal 9	1:Experimental evidence at protein level	63.88	1	0.999	29	28	29	164	159	164	0	0	0	15M(15.9949), 1M(15.9949), 2C(57.0214), 3M(15.9949), 5C(57.0214), 5M(15.9949), 6M(15.9949), 7M(15.9949), 8M(15.9949)
WP_005784451.1;BF9343_RS02370;ROK	WP_005784451.1			326		family protein;NA		63.8	1	0.999	16	16	16	97	97	97	0	0	0	15C(57.0214), 19M(15.9949), 1M(15.9949), 2C(57.0214), 2M(15.9949), 3C(57.0214), 5M(15.9949), 7C(57.0214), 8C(57.0214), 8M(15.9949)
WP_005791024.1;BF9343_RS17720;bifunctional	WP_005791024.1			343		oligoribonuclease/PAP phosphatase NrnA;NA		63.56	1	0.999	18	18	18	73	73	73	0	0	0	10C(57.0214), 10M(15.9949), 11M(15.9949), 13C(57.0214), 1M(15.9949), 23M(15.9949), 2M(15.9949), 3C(57.0214), 3M(15.9949), 4M(15.9949), 5C(57.0214), 5M(15.9949), 6C(57.0214), 9C(57.0214), 9M(15.9949)
WP_005777701.1;BF9343_RS11105;ADP-forming	WP_005777701.1			382		succinate--CoA ligase subunit beta;sucC		63.09	1	0.999	17	17	17	185	185	185	0	0	0	12M(15.9949), 18M(15.9949), 1C(57.0214), 1M(15.9949), 6M(15.9949), 7M(15.9949)
WP_005790873.1;BF9343_RS17285;chorismate	WP_005790873.1			358		synthase;aroC		61.73	1	0.999	15	15	15	50	50	50	0	0	0	11M(15.9949), 12C(57.0214), 14C(57.0214), 1M(15.9949), 2C(57.0214), 8M(15.9949), 9M(15.9949)
WP_008661312.1;BF9343_RS15640;cysteine	WP_008661312.1			316		synthase A;cysK		61.71	1	0.999	12	12	12	37	37	37	0	0	0	11M(15.9949), 12M(15.9949), 1M(15.9949), 22M(15.9949), 23M(15.9949), 5M(15.9949), 9M(15.9949)
WP_005791279.1;BF9343_RS20310;adenosine	WP_005791279.1			329		kinase;NA		61.7	1	0.999	13	13	13	38	38	38	0	0	0	18C(57.0214), 21C(57.0214), 8M(15.9949)
WP_005790474.1;BF9343_RS16585;NADP-specific	WP_005790474.1			445		glutamate dehydrogenase;gdhA		61.35	1	0.999	19	19	19	86	86	86	0	0	0	25M(15.9949), 2C(57.0214), 4M(15.9949), 5M(15.9949), 6M(15.9949), 7C(57.0214), 8M(15.9949)
WP_005791878.1;BF9343_RS18870;beta-ketoacyl-ACP	WP_005791878.1			334		synthase III;NA		60.78	1	0.999	12	10	12	107	92	107	0	0	0	10M(15.9949), 12M(15.9949), 13M(15.9949), 14M(15.9949), 19C(57.0214), 1M(15.9949), 25M(15.9949), 30C(57.0214), 3C(57.0214), 4M(15.9949), 6C(57.0214), 6M(15.9949)
WP_005789739.1;BF9343_RS15490;chaperonin	WP_005789739.1			545		GroEL;groL		60.73	1	0.999	26	26	26	128	128	128	0	0	0	11M(15.9949), 12M(15.9949), 18C(57.0214), 18M(15.9949), 1M(15.9949), 2M(15.9949), 3C(57.0214), 3M(15.9949), 5M(15.9949), 7M(15.9949), 8M(15.9949), 9M(15.9949)
WP_005791788.1;BF9343_RS18425;tryptophan--tRNA	WP_005791788.1			363		ligase;trpS		60.61	1	0.999	15	15	15	73	73	73	0	0	0	13C(57.0214), 13M(15.9949), 22C(57.0214), 23C(57.0214), 2M(15.9949), 4M(15.9949), 5C(57.0214), 6M(15.9949), 8M(15.9949)
WP_005782155.1;BF9343_RS19510;elongation	WP_005782155.1			394		factor Tu;tuf		60.41	1	0.999	22	22	22	181	181	181	0	0	0	15M(15.9949), 17M(15.9949), 1C(57.0214), 23M(15.9949), 2M(15.9949), 4M(15.9949), 5M(15.9949), 8M(15.9949), 9M(15.9949)
WP_010992214.1;BF9343_RS03905;AIR	WP_010992214.1			388		synthase-related protein;NA		60.31	1	0.999	14	14	14	33	33	33	0	0	0	10C(57.0214), 13M(15.9949), 16C(57.0214), 2M(15.9949), 6M(15.9949), 9M(15.9949)
WP_005792036.1;BF9343_RS18975;nucleotidyltransferase;NA	WP_005792036.1			300				59.67	1	0.999	16	16	16	103	103	103	0	0	0	11M(15.9949), 12M(15.9949), 13M(15.9949), 1M(15.9949), 23C(57.0214), 3C(57.0214), 8M(15.9949)
WP_005784031.1;BF9343_RS01250;GNAT	WP_005784031.1			337		family N-acetyltransferase;NA		59.64	1	0.999	16	16	16	35	35	35	0	0	0	10M(15.9949), 13M(15.9949), 14M(15.9949), 17M(15.9949), 18M(15.9949), 19M(15.9949), 1M(15.9949), 20M(15.9949), 2M(15.9949), 6C(57.0214)
WP_005791384.1;BF9343_RS20070;mannose-1-phosphate	WP_005791384.1			360		guanylyltransferase;NA		59.44	1	0.999	15	15	15	75	75	75	0	0	0	1C(57.0214), 22C(57.0214), 4C(57.0214), 5C(57.0214), 7M(15.9949)
WP_005803392.1;BF9343_RS10280;UDP-glucuronic	WP_005803392.1			312		acid decarboxylase family protein;NA		58.65	1	0.999	11	10	11	22	20	22	0	0	0	10C(57.0214), 12M(15.9949), 15C(57.0214), 1C(57.0214), 1M(15.9949), 22M(15.9949), 2M(15.9949), 4M(15.9949), 7M(15.9949), 9M(15.9949)
WP_005795115.1;BF9343_RS07540;50S	WP_005795115.1			280		ribosomal protein L11 methyltransferase;prmA		58.57	1	0.999	8	8	8	30	30	30	0	0	0	11M(15.9949), 14C(57.0214), 14M(15.9949), 5C(57.0214), 5M(15.9949), 6M(15.9949), 7C(57.0214)
WP_005785326.1;BF9343_RS04355;pantoate--beta-alanine	WP_005785326.1			282		ligase;panC		58.16	1	0.999	12	12	12	55	55	55	0	0	0	11C(57.0214), 18M(15.9949), 2M(15.9949), 5C(57.0214), 8M(15.9949)
WP_005784805.1;BF9343_RS03130;3-dehydroquinate	WP_005784805.1			353		synthase;aroB		58.07	1	0.999	14	14	14	42	42	42	0	0	0	10C(57.0214), 10M(15.9949), 11M(15.9949), 14M(15.9949), 2C(57.0214)
WP_005783746.1;BF9343_RS00605;carbohydrate	WP_005783746.1			306		kinase;NA		57.52	1	0.999	12	12	12	21	21	21	0	0	0	13C(57.0214), 27M(15.9949), 3C(57.0214), 4C(57.0214), 8C(57.0214), 9M(15.9949)
WP_005790898.1;BF9343_RS17380;glucose-6-phosphate	WP_005790898.1			445		isomerase;NA		56.63	1	0.999	17	17	17	67	67	67	0	0	0	18M(15.9949), 1M(15.9949), 29M(15.9949), 2C(57.0214), 3C(57.0214), 5M(15.9949), 8C(57.0214), 9C(57.0214)
WP_005788903.1;BF9343_RS14065;diphosphate--fructose-6-phosphate	WP_005788903.1			547		1-phosphotransferase;NA		56.31	1	0.999	19	19	19	80	80	80	0	0	0	10M(15.9949), 12M(15.9949), 14C(57.0214), 15C(57.0214), 18C(57.0214), 21C(57.0214), 23M(15.9949), 25C(57.0214), 2M(15.9949), 3M(15.9949), 8M(15.9949), 9C(57.0214)
WP_005793967.1;BF9343_RS11110;ACP	WP_005793967.1			295		S-malonyltransferase;fabD		56.27	1	0.999	15	15	15	75	75	75	0	0	0	10M(15.9949), 13C(57.0214), 14M(15.9949), 16M(15.9949), 1C(57.0214), 1M(15.9949), 2C(57.0214), 2M(15.9949), 5M(15.9949), 9M(15.9949)
WP_005791488.1;BF9343_RS19600;aspartate	WP_005791488.1			477		ammonia-lyase;aspA		56.18	1	0.999	16	16	16	88	88	88	0	0	0	11M(15.9949), 14C(57.0214), 14M(15.9949), 18M(15.9949), 1C(57.0214), 1M(15.9949), 20M(15.9949), 22M(15.9949), 2C(57.0214), 3C(57.0214), 4C(57.0214), 5M(15.9949), 9M(15.9949)
WP_005797153.1;BF9343_RS21200;tRNA	WP_005797153.1			324		dihydrouridine synthase DusB;dusB		56.17	1	0.999	13	13	13	51	51	51	0	0	0	12C(57.0214), 16C(57.0214), 16M(15.9949), 1M(15.9949), 3M(15.9949), 5M(15.9949), 6M(15.9949), 7M(15.9949)
WP_005787927.1;BF9343_RS11895;AAA	WP_005787927.1			331		family ATPase;NA		55.29	1	0.999	14	14	14	37	37	37	0	0	0	12M(15.9949), 16M(15.9949), 2M(15.9949), 9M(15.9949)
WP_032573668.1;BF9343_RS07060;DUF262	WP_032573668.1			349		domain-containing protein;NA		55.01	1	0.999	16	16	16	44	44	44	0	0	0	16M(15.9949), 5M(15.9949), 8M(15.9949), 9M(15.9949)
WP_005784276.1;BF9343_RS01840;glutamate	WP_005784276.1			480		decarboxylase;NA		54.79	1	0.999	19	19	19	89	89	89	0	0	0	11M(15.9949), 12C(57.0214), 13M(15.9949), 14M(15.9949), 2M(15.9949), 5M(15.9949), 7M(15.9949), 9M(15.9949)
sp|P04264|K2C1_HUMAN	P04264	K2C1_HUMAN	KRT1	644	Homo sapiens	Keratin, type II cytoskeletal 1	1:Experimental evidence at protein level	53.88	1	0.999	30	28	30	291	255	291	0	0	0	11C(57.0214), 11M(15.9949), 1M(15.9949), 2M(15.9949), 4C(57.0214), 5C(57.0214), 5M(15.9949), 8M(15.9949)
WP_005783731.1;BF9343_RS00565;Holliday	WP_005783731.1			342		junction branch migration DNA helicase RuvB;ruvB		52.63	1	0.999	13	13	13	19	19	19	0	0	0	13M(15.9949), 3C(57.0214), 4M(15.9949), 9C(57.0214)
WP_005786245.1;BF9343_RS06560;histidine	WP_005786245.1			298		decarboxylase%2C pyruvoyl type;NA		52.35	1	0.999	13	13	13	59	59	59	0	0	0	21M(15.9949), 2M(15.9949), 3C(57.0214), 4M(15.9949), 6M(15.9949), 8C(57.0214), 9C(57.0214)
WP_005791103.1;BF9343_RS17940;bifunctional	WP_005791103.1			353		3-deoxy-7-phosphoheptulonate synthase/chorismate mutase type II;NA		51.84	1	0.999	15	15	15	31	31	31	0	0	0	18M(15.9949), 1M(15.9949), 3M(15.9949), 4M(15.9949), 5M(15.9949), 7C(57.0214), 8C(57.0214), 9C(57.0214), 9M(15.9949)
WP_005789532.1;BF9343_RS15000;methylmalonyl-CoA	WP_005789532.1			134		epimerase;mce		51.49	1	0.999	5	5	5	6	6	6	0	0	0	10C(57.0214), 8C(57.0214)
WP_005784381.1;BF9343_RS02125;orotate	WP_005784381.1			212		phosphoribosyltransferase;pyrE		50.94	1	0.999	5	5	5	16	16	16	0	0	0	16M(15.9949), 3C(57.0214), 8M(15.9949)
sp|P13645|K1C10_HUMAN	P13645	K1C10_HUMAN	KRT10	584	Homo sapiens	Keratin, type I cytoskeletal 10	1:Experimental evidence at protein level	50.86	1	0.999	23	18	22	144	128	139	0	0	0	11M(15.9949), 26M(15.9949), 2C(57.0214), 5C(57.0214), 5M(15.9949), 7C(57.0214)
WP_005786497.1;BF9343_RS07630;3-methyl-2-oxobutanoate	WP_005786497.1			360		dehydrogenase subunit VorB;NA		50.83	1	0.999	14	14	14	83	83	83	0	0	0	10C(57.0214), 12M(15.9949), 14C(57.0214), 14M(15.9949), 15M(15.9949), 16M(15.9949), 17M(15.9949), 1M(15.9949), 20M(15.9949), 2M(15.9949), 3M(15.9949), 4M(15.9949), 9C(57.0214)
WP_005800633.1;BF9343_RS07655;galactokinase;galK	WP_005800633.1			384				50.78	1	0.999	15	15	15	54	54	54	0	0	0	10C(57.0214), 14C(57.0214), 17M(15.9949), 2M(15.9949), 3C(57.0214), 5C(57.0214), 6C(57.0214), 9C(57.0214), 9M(15.9949)
WP_005793365.1;BF9343_RS12785;anthranilate	WP_005793365.1			331		phosphoribosyltransferase;trpD		50.76	1	0.999	11	11	11	23	23	23	0	0	0	11C(57.0214), 15M(15.9949), 3C(57.0214), 5M(15.9949), 6M(15.9949), 8C(57.0214)
WP_005791971.1;BF9343_RS20655;phosphoenolpyruvate	WP_005791971.1			535		carboxykinase (ATP);pckA		50.47	1	0.999	22	22	22	107	107	107	0	0	0	10M(15.9949), 12M(15.9949), 13M(15.9949), 15M(15.9949), 16C(57.0214), 2M(15.9949), 3M(15.9949), 5M(15.9949), 6M(15.9949), 7C(57.0214), 7M(15.9949), 8C(57.0214), 9C(57.0214), 9M(15.9949)
WP_005786511.1;BF9343_RS07670;type	WP_005786511.1			323		I phosphomannose isomerase catalytic subunit;NA		50.15	1	0.999	12	11	12	34	33	34	0	0	0	3M(15.9949), 7M(15.9949)
sp|P35908|K22E_HUMAN	P35908	K22E_HUMAN	KRT2	639	Homo sapiens	Keratin, type II cytoskeletal 2 epidermal	1:Experimental evidence at protein level	50.08	1	0.999	23	20	21	141	97	105	0	0	0	1M(15.9949), 23M(15.9949), 6M(15.9949), 7C(57.0214), 7M(15.9949)
WP_005801896.1;BF9343_RS00980;lactaldehyde	WP_005801896.1			384		reductase;fucO		50	1	0.999	11	11	11	27	27	27	0	0	0	10C(57.0214), 23M(15.9949), 5M(15.9949), 8M(15.9949)
WP_005798976.1;BF9343_RS15390;electron	WP_005798976.1			339		transfer flavoprotein subunit alpha/FixB family protein;NA		49.85	1	0.999	13	13	13	90	90	90	0	0	0	20M(15.9949), 7C(57.0214), 8C(57.0214), 9M(15.9949)
WP_005790668.1;BF9343_RS17075;6-phosphofructokinase;pfkA	WP_005790668.1			326				49.69	1	0.999	13	13	13	144	144	144	0	0	0	10M(15.9949), 14M(15.9949), 17M(15.9949), 1C(57.0214), 3M(15.9949), 7M(15.9949)
WP_005795269.1;BF9343_RS06700;aspartate	WP_005795269.1			548		4-decarboxylase;aspD		49.64	1	0.999	19	19	19	36	36	36	0	0	0	12C(57.0214), 15M(15.9949), 16C(57.0214), 17M(15.9949), 18C(57.0214), 1M(15.9949), 2M(15.9949), 3M(15.9949), 4M(15.9949), 7M(15.9949), 9M(15.9949)
WP_005792069.1;BF9343_RS18910;methylenetetrahydrofolate	WP_005792069.1			317		reductase [NAD(P)H];metF		49.53	1	0.9989	15	15	15	28	28	28	0	0	0	11C(57.0214), 12C(57.0214), 6M(15.9949), 7C(57.0214), 9M(15.9949)
WP_010992276.1;BF9343_RS22120;3%2C4-dihydroxy-2-butanone-4-phosphate	WP_010992276.1			496		synthase;ribB		49.4	1	0.999	20	20	20	44	44	44	0	0	0	11C(57.0214), 12M(15.9949), 17C(57.0214), 18M(15.9949), 1M(15.9949), 20M(15.9949), 4C(57.0214), 6M(15.9949), 7C(57.0214), 9C(57.0214)
WP_005786033.1;BF9343_RS06045;o-succinylbenzoate	WP_005786033.1			339		synthase;NA		49.26	1	0.999	12	12	12	33	33	33	0	0	0	13M(15.9949), 18C(57.0214), 19M(15.9949), 1M(15.9949), 2C(57.0214), 3C(57.0214), 6C(57.0214)
WP_005791729.1;BF9343_RS18235;branched-chain	WP_005791729.1			339		amino acid aminotransferase;NA		49.26	1	0.999	13	13	13	48	48	48	0	0	0	10M(15.9949), 11M(15.9949), 12M(15.9949), 14M(15.9949), 17C(57.0214), 1M(15.9949), 3M(15.9949), 5C(57.0214), 6C(57.0214), 8C(57.0214), 9M(15.9949)
WP_005796424.1;BF9343_RS02540;pyridoxal	WP_005796424.1			397		phosphate-dependent aminotransferase;NA		49.12	1	0.999	14	14	14	32	32	32	0	0	0	10C(57.0214), 10M(15.9949), 12M(15.9949), 16M(15.9949), 1M(15.9949), 5C(57.0214)
WP_005790946.1;BF9343_RS17525;30S	WP_005790946.1			90		ribosomal protein S18;rpsR		48.89	1	0.9941	4	4	4	6	6	6	0	0	0	11M(15.9949), 12M(15.9949), N-term(42.0106)
WP_005785453.1;BF9343_RS04665;hypothetical	WP_005785453.1			441		protein;NA		48.75	1	0.999	18	18	18	61	61	61	0	0	0	11C(57.0214), 14M(15.9949), 15C(57.0214), 1C(57.0214), 4M(15.9949), 6C(57.0214)
sp|P00761|TRYP_PIG	P00761	TRYP_PIG		231	Sus scrofa	Trypsin	1:Experimental evidence at protein level	48.48	1	0.999	10	10	10	467	467	467	0	0	0	11M(15.9949), 12C(57.0214), 13C(57.0214), 17M(15.9949), 2C(57.0214), 37M(15.9949)
WP_005785809.1;BF9343_RS05520;molecular	WP_005785809.1			639		chaperone DnaK;dnaK		48.2	1	0.999	20	20	20	72	72	72	0	0	0	10M(15.9949), 12C(57.0214), 12M(15.9949), 14M(15.9949), 16C(57.0214), 17M(15.9949), 21M(15.9949), 2M(15.9949)
WP_005802044.1;BF9343_RS21305;quinolinate	WP_005802044.1			330		synthase NadA;nadA		48.18	1	0.999	12	12	12	46	46	46	0	0	0	10C(57.0214), 12C(57.0214), 13M(15.9949), 14C(57.0214), 16C(57.0214), 17C(57.0214), 20M(15.9949), 4M(15.9949)
WP_005798572.1;BF9343_RS13490;mannose-1-phosphate	WP_005798572.1			349		guanylyltransferase;NA		48.14	1	0.999	16	16	16	24	24	24	0	0	0	10M(15.9949), 15M(15.9949), 16C(57.0214), 16M(15.9949), 21C(57.0214), 4M(15.9949), 5C(57.0214), 7C(57.0214), 8C(57.0214), 9C(57.0214)
WP_005791759.1;BF9343_RS18330;adenylosuccinate	WP_005791759.1			448		lyase;purB		47.77	1	0.999	19	19	19	34	34	34	0	0	0	11M(15.9949), 1M(15.9949), 20M(15.9949), 8M(15.9949)
WP_010993576.1;BF9343_RS18405;FimB/Mfa2	WP_010993576.1			417		family fimbrial subunit;NA		47.72	1	0.999	9	9	9	18	18	18	0	0	0	11M(15.9949), 21M(15.9949), 26M(15.9949), 2M(15.9949), 8C(57.0214)
WP_005796125.1;BF9343_RS03540;aldo/keto	WP_005796125.1			333		reductase;NA		46.85	1	0.999	14	14	14	31	31	31	0	0	0	1M(15.9949), 3M(15.9949), 7M(15.9949)
WP_005790557.1;BF9343_RS16795;diaminopimelate	WP_005790557.1			299		dehydrogenase;NA		46.82	1	0.999	12	12	12	30	30	30	0	0	0	10M(15.9949), 11C(57.0214), 13C(57.0214), 1M(15.9949), 2M(15.9949)
WP_005787548.1;BF9343_RS10645;aspartate	WP_005787548.1			308		carbamoyltransferase;pyrB		46.75	1	0.999	11	11	11	33	33	33	0	0	0	10M(15.9949), 15M(15.9949), 20M(15.9949), 25M(15.9949), 4M(15.9949), 5M(15.9949), 7M(15.9949), 9M(15.9949)
WP_005816606.1;BF9343_RS06520;phospho-sugar	WP_005816606.1			581		mutase;NA		46.64	1	0.999	17	17	17	37	37	37	0	0	0	13M(15.9949), 14M(15.9949), 1M(15.9949), 20M(15.9949), 2C(57.0214), 4C(57.0214), 7M(15.9949), 8C(57.0214), 8M(15.9949), 9C(57.0214)
WP_005787494.1;BF9343_RS10510;F0F1	WP_005787494.1			290		ATP synthase subunit gamma;NA		46.55	1	0.999	9	9	9	15	15	15	0	0	0	16M(15.9949), 1M(15.9949), 2M(15.9949), 3M(15.9949), 4M(15.9949), 8M(15.9949)
WP_010992910.1;BF9343_RS10425;quinone-dependent	WP_010992910.1			331		dihydroorotate dehydrogenase;NA		46.53	1	0.999	12	12	12	28	28	28	0	0	0	10M(15.9949), 11M(15.9949), 16C(57.0214), 1M(15.9949), 4C(57.0214), 6M(15.9949), 8C(57.0214)
WP_005788268.1;BF9343_RS12760;iron-containing	WP_005788268.1			381		alcohol dehydrogenase;NA		46.46	1	0.999	14	14	14	72	72	72	0	0	0	10M(15.9949), 1M(15.9949), 21M(15.9949), 2M(15.9949), 41M(15.9949), 8M(15.9949)
WP_010993399.1;BF9343_RS16450;NADP-specific	WP_010993399.1			444		glutamate dehydrogenase;NA		46.4	1	0.999	14	14	14	20	20	20	0	0	0	14M(15.9949), 15M(15.9949), 16M(15.9949), 21M(15.9949), 23M(15.9949), 2C(57.0214), 4M(15.9949), 5M(15.9949), 6C(57.0214), 7M(15.9949), 8M(15.9949)
WP_005791020.1;BF9343_RS17710;phosphoglucosamine	WP_005791020.1			462		mutase;glmM		46.32	1	0.999	17	17	17	32	32	32	0	0	0	2M(15.9949), 3M(15.9949), 4M(15.9949), 6M(15.9949), 8M(15.9949), 9M(15.9949)
WP_005775476.1;BF9343_RS03245;ParB/RepB/Spo0J	WP_005775476.1			296		family partition protein;NA		46.28	1	0.999	12	12	12	18	18	18	0	0	0	10M(15.9949), 7M(15.9949), 8M(15.9949)
WP_005787799.1;BF9343_RS11665;aminotransferase	WP_005787799.1			394		class I/II-fold pyridoxal phosphate-dependent enzyme;NA		46.19	1	0.999	12	12	12	29	29	29	0	0	0	10M(15.9949), 12M(15.9949), 1C(57.0214), 3M(15.9949), 6M(15.9949), 7M(15.9949)
WP_010993378.1;BF9343_RS16075;nicotinate	WP_010993378.1			388		phosphoribosyltransferase;pncB		46.13	1	0.999	15	15	15	28	28	28	0	0	0	12C(57.0214), 16M(15.9949), 19M(15.9949), 6C(57.0214)
WP_010992361.1;BF9343_RS05475;recombinase	WP_010992361.1			347		RecA;recA		46.11	1	0.999	10	10	10	21	21	21	0	0	0	1M(15.9949), 2C(57.0214), 3C(57.0214), 4M(15.9949)
WP_005796998.1;BF9343_RS00435;phosphoribosylamine--glycine	WP_005796998.1			424		ligase;purD		45.99	1	0.999	15	15	15	37	37	37	0	0	0	10M(15.9949), 13M(15.9949), 1M(15.9949), 21M(15.9949), 27M(15.9949), 4C(57.0214), 4M(15.9949), 6M(15.9949), 7M(15.9949)
WP_005784326.1;BF9343_RS01975;acetate	WP_005784326.1			398		kinase;NA		45.98	1	0.999	13	13	13	43	43	43	0	0	0	11M(15.9949), 13M(15.9949), 15M(15.9949), 16M(15.9949), 17M(15.9949), 1C(57.0214), 28C(57.0214), 2C(57.0214), 4C(57.0214), 4M(15.9949), 6C(57.0214), 6M(15.9949)
WP_005787631.1;BF9343_RS11100;succinate--CoA	WP_005787631.1			289		ligase subunit alpha;sucD		45.67	1	0.999	8	8	8	17	17	17	0	0	0	10M(15.9949), 1M(15.9949), 2M(15.9949), 6C(57.0214), 7M(15.9949)
WP_005791188.1;BF9343_RS20550;HU	WP_005791188.1			90		family DNA-binding protein;NA		45.56	1	0.999	4	4	4	10	10	10	0	0	0	7M(15.9949)
WP_010993251.1;BF9343_RS14715;DUF2807	WP_010993251.1			326		domain-containing protein;NA		45.4	1	0.999	11	11	11	35	35	35	0	0	0	10M(15.9949), 11M(15.9949), 12M(15.9949), 15C(57.0214), 7M(15.9949)
WP_005782865.1;BF9343_RS21260;redox-regulated	WP_005782865.1			367		ATPase YchF;ychF		44.96	1	0.999	13	13	13	28	28	28	0	0	0	2M(15.9949), 4C(57.0214), 9C(57.0214)
WP_005775707.1;BF9343_RS04210;enoyl-ACP	WP_005775707.1			285		reductase;NA		44.91	1	0.999	10	10	10	21	21	21	0	0	0	3C(57.0214), 8M(15.9949)
WP_005787888.1;BF9343_RS11845;tetratricopeptide	WP_005787888.1			403		repeat protein;NA		44.67	1	0.999	13	13	13	33	33	33	0	0	0	13M(15.9949), 14M(15.9949), 1C(57.0214), 2M(15.9949), 7M(15.9949), 8M(15.9949), 9M(15.9949)
WP_010991931.1;BF9343_RS00820;4-phosphoerythronate	WP_010991931.1			348		dehydrogenase PdxB;pdxB		44.54	1	0.999	10	10	10	18	18	18	0	0	0	12C(57.0214), 13M(15.9949), 4M(15.9949), 6M(15.9949), 7M(15.9949), 8M(15.9949)
WP_005799125.1;BF9343_RS18320;asparagine--tRNA	WP_005799125.1			467		ligase;asnS		44.33	1	0.999	18	18	18	60	60	60	0	0	0	29M(15.9949), 2M(15.9949), 5M(15.9949), 6C(57.0214), 6M(15.9949), 7M(15.9949), 8C(57.0214), 8M(15.9949)
WP_010993076.1;BF9343_RS12420;NAD-dependent	WP_010993076.1			339		epimerase/dehydratase family protein;NA		44.25	1	0.999	12	12	12	22	22	22	0	0	0	16M(15.9949), 1M(15.9949), 2C(57.0214), 7C(57.0214)
WP_005790875.1;BF9343_RS17290;dipeptidase;NA	WP_005790875.1			454				43.61	1	0.999	15	15	15	35	35	35	0	0	0	10M(15.9949), 11M(15.9949), 19C(57.0214), 21M(15.9949), 2M(15.9949), 9M(15.9949)
WP_009292704.1;BF9343_RS16285;peptide-methionine	WP_009292704.1			361		(R)-S-oxide reductase MsrB;msrB		43.49	1	0.999	14	14	14	58	58	58	0	0	0	1M(15.9949), 20C(57.0214), 2C(57.0214)
WP_005813720.1;BF9343_RS01475;M20	WP_005813720.1			353		family metallo-hydrolase;NA		43.34	1	0.999	10	10	10	24	24	24	0	0	0	14M(15.9949), 1M(15.9949), 24M(15.9949), 3M(15.9949), 9M(15.9949)
WP_005775719.1;BF9343_RS04260;glucosamine-6-phosphate	WP_005775719.1			270		deaminase;nagB		43.33	1	0.999	7	7	7	12	12	12	0	0	0	13M(15.9949), 14C(57.0214), 23M(15.9949), 5C(57.0214), 9M(15.9949)
WP_005785252.1;BF9343_RS04185;glutamine-hydrolyzing	WP_005785252.1			507		GMP synthase;guaA		42.8	1	0.999	17	17	17	38	38	38	0	0	0	11M(15.9949), 3M(15.9949), 4C(57.0214), 7C(57.0214), 7M(15.9949), 8C(57.0214), 9C(57.0214)
WP_005790904.1;BF9343_RS17400;aspartate--ammonia	WP_005790904.1			345		ligase;asnA		42.32	1	0.999	12	12	12	21	21	21	0	0	0	15C(57.0214), 18M(15.9949), 2C(57.0214), 3M(15.9949), 4M(15.9949), 7M(15.9949), 8M(15.9949)
WP_005790883.1;BF9343_RS17325;methylmalonyl-CoA	WP_005790883.1			715		mutase;scpA		42.1	1	0.999	21	21	21	50	50	50	0	0	0	10C(57.0214), 10M(15.9949), 11M(15.9949), 15M(15.9949), 3C(57.0214), 4M(15.9949), 6C(57.0214), 9C(57.0214)
WP_005797086.1;BF9343_RS00125;acetyl-CoA	WP_005797086.1			499		hydrolase/transferase family protein;NA		41.88	1	0.999	14	14	14	30	30	30	0	0	0	13M(15.9949), 14C(57.0214), 2M(15.9949), 3M(15.9949), 5M(15.9949), 9C(57.0214)
WP_005785461.1;BF9343_RS04685;23S	WP_005785461.1			344		rRNA (adenine(2503)-C(2))-methyltransferase RlmN;rlmN		41.86	1	0.999	12	12	12	20	20	20	0	0	0	14M(15.9949), 17M(15.9949), 18M(15.9949), 4M(15.9949), 6M(15.9949), 7M(15.9949), 8M(15.9949), 9M(15.9949)
WP_005788329.1;BF9343_RS12880;hypothetical	WP_005788329.1			325		protein;NA		41.85	1	0.999	13	13	13	28	28	28	0	0	0	10C(57.0214), 1M(15.9949), 3M(15.9949), 4M(15.9949), 6M(15.9949), 9M(15.9949)
WP_005787963.1;BF9343_RS11975;nicotinate-nucleotide--dimethylbenzimidazole	WP_005787963.1			345		phosphoribosyltransferase;cobT		41.74	1	0.999	8	8	8	21	21	21	0	0	0	14M(15.9949), 7M(15.9949), 9C(57.0214), 9M(15.9949)
WP_005788942.1;BF9343_RS14145;glucosamine-6-phosphate	WP_005788942.1			663		deaminase;NA		41.63	1	0.999	21	21	21	64	64	64	0	0	0	15M(15.9949), 16M(15.9949), 1M(15.9949), 2C(57.0214), 2M(15.9949), 5M(15.9949), 7C(57.0214), 7M(15.9949)
WP_005788812.1;BF9343_RS13805;ferritin;NA	WP_005788812.1			159				41.51	1	0.999	5	5	5	9	9	9	0	0	0	10M(15.9949)
WP_005796989.1;BF9343_RS00475;polyprenyl	WP_005796989.1			324		synthetase family protein;NA		41.36	1	0.999	11	11	11	33	33	33	0	0	0	10C(57.0214), 1M(15.9949), 20M(15.9949), 2M(15.9949), 8C(57.0214)
WP_005787540.1;BF9343_RS10625;serine	WP_005787540.1			426		hydroxymethyltransferase;glyA		41.08	1	0.999	12	12	12	32	32	32	0	0	0	14M(15.9949), 1M(15.9949), 2M(15.9949), 5C(57.0214), 6M(15.9949), 7C(57.0214), 9M(15.9949)
WP_005787470.1;BF9343_RS10455;DUF4301	WP_005787470.1			505		family protein;NA		40.99	1	0.999	15	15	15	26	26	26	0	0	0	11C(57.0214), 12M(15.9949), 14C(57.0214), 7M(15.9949)
WP_005791748.1;BF9343_RS18300;30S	WP_005791748.1			278		ribosomal protein S2;rpsB		40.65	1	0.999	9	9	9	29	29	29	0	0	0	11M(15.9949), 1M(15.9949), 5M(15.9949), 6M(15.9949)
WP_005790599.1;BF9343_RS16900;dTDP-glucose	WP_005790599.1			379		4%2C6-dehydratase;rfbB		40.63	1	0.999	12	12	12	31	31	31	0	0	0	10M(15.9949), 9C(57.0214)
WP_005791514.1;BF9343_RS19490;50S	WP_005791514.1			147		ribosomal protein L11;rplK		40.14	1	0.999	5	5	5	11	11	11	0	0	0
WP_005786201.1;BF9343_RS06440;DcaP	WP_005786201.1			429		family trimeric outer membrane transporter;NA		39.63	1	0.999	11	11	11	19	19	19	0	0	0	12M(15.9949), 14M(15.9949), 5M(15.9949), 7M(15.9949)
WP_041926321.1;BF9343_RS08795;GDP-L-fucose	WP_041926321.1			356		synthase;NA		39.61	1	0.999	10	10	10	16	16	16	0	0	0	27M(15.9949), 2M(15.9949), 3M(15.9949), 6M(15.9949), 8C(57.0214), 9C(57.0214)
WP_005783995.1;BF9343_RS01150;GatB/YqeY	WP_005783995.1			149		domain-containing protein;NA		39.6	1	0.9963	4	4	4	7	7	7	0	0	0	14M(15.9949)
WP_005785122.1;BF9343_RS03885;UDP-3-O-(3-hydroxymyristoyl)glucosamine	WP_005785122.1			346		N-acyltransferase;lpxD		39.31	1	0.999	8	8	8	20	20	20	0	0	0	11C(57.0214), 11M(15.9949), 19M(15.9949), 5C(57.0214), 5M(15.9949)
WP_005791577.1;BF9343_RS19280;50S	WP_005791577.1			161		ribosomal protein L17;rplQ		39.13	1	0.999	8	8	8	20	20	20	0	0	0	3M(15.9949), 7M(15.9949), 9C(57.0214)
WP_005784309.1;BF9343_RS01940;DUF2156	WP_005784309.1			305		domain-containing protein;NA		39.02	1	0.999	9	9	9	17	17	17	0	0	0	10C(57.0214), 12C(57.0214), 14C(57.0214), 15M(15.9949), 18C(57.0214), 2C(57.0214), 4C(57.0214), 7C(57.0214), 7M(15.9949), 8M(15.9949)
WP_005789740.1;BF9343_RS15495;co-chaperone	WP_005789740.1			90		GroES;NA		38.89	1	0.9979	3	3	3	8	8	8	0	0	0
WP_010993724.1;BF9343_RS20130;butyrate	WP_010993724.1			371		kinase;buk		38.54	1	0.999	11	11	11	18	18	18	0	0	0	10C(57.0214), 13C(57.0214)
WP_010992062.1;BF9343_RS02225;aminotransferase	WP_010992062.1			374		class III-fold pyridoxal phosphate-dependent enzyme;NA		38.24	1	0.9989	9	9	9	19	19	19	0	0	0	1M(15.9949), 2C(57.0214), 4C(57.0214), 5M(15.9949), 8M(15.9949)
WP_005787896.1;BF9343_RS11850;universal	WP_005787896.1			373		stress protein;NA		38.07	1	0.999	11	11	11	20	20	20	0	0	0	12M(15.9949), 13M(15.9949), 2C(57.0214)
sp|P02769|ALBU_BOVIN	P02769	ALBU_BOVIN	ALB	607	Bos taurus	Albumin	1:Experimental evidence at protein level	38.06	1	0.999	21	18	21	69	60	69	0	0	0	10C(57.0214), 11C(57.0214), 1C(57.0214), 1M(15.9949), 2C(57.0214), 3C(57.0214), 3M(15.9949), 8C(57.0214), 9C(57.0214)
WP_005789703.1;BF9343_RS15385;electron	WP_005789703.1			290		transfer flavoprotein subunit beta/FixA family protein;NA		37.93	1	0.999	7	7	7	12	12	12	0	0	0	15M(15.9949)
WP_005788266.1;BF9343_RS12755;Ppx/GppA	WP_005788266.1			304		family phosphatase;NA		37.83	1	0.999	7	7	7	10	10	10	0	0	0
WP_010993772.1;BF9343_RS20600;hypothetical	WP_010993772.1			357		protein;NA		37.82	1	0.999	7	7	7	26	26	26	0	0	0	17C(57.0214), 1M(15.9949), 25M(15.9949)
WP_005785790.1;BF9343_RS05485;saccharopine	WP_005785790.1			397		dehydrogenase family protein;NA		37.03	1	0.999	9	9	9	15	15	15	0	0	0	10C(57.0214), 12M(15.9949), 16M(15.9949), 21C(57.0214)
WP_008767986.1;BF9343_RS04350;glycogen/starch	WP_008767986.1			274		synthase;NA		36.86	1	0.999	6	6	6	11	11	11	0	0	0	17M(15.9949), 1M(15.9949), 21M(15.9949), 4M(15.9949)
WP_005788747.1;BF9343_RS13680;3'-5'	WP_005788747.1			257		exonuclease;NA		36.58	1	0.999	6	6	6	11	11	11	0	0	0	1M(15.9949), 25C(57.0214), 5C(57.0214), 5M(15.9949), 7M(15.9949), 9C(57.0214)
WP_005787827.1;BF9343_RS11730;C4-type	WP_005787827.1			274		zinc ribbon domain-containing protein;NA		36.5	1	0.999	8	8	8	26	26	26	0	0	0	12C(57.0214), 2M(15.9949), 4C(57.0214), 7C(57.0214), 9M(15.9949)
WP_010993541.1;BF9343_RS17920;dihydrodipicolinate	WP_010993541.1			302		synthase family protein;NA		36.42	1	0.999	9	9	9	14	14	14	0	0	0	10C(57.0214), 10M(15.9949), 12M(15.9949), 14M(15.9949), 16C(57.0214), 3M(15.9949), 4M(15.9949), 9C(57.0214)
WP_005785465.1;BF9343_RS04695;4-hydroxythreonine-4-phosphate	WP_005785465.1			365		dehydrogenase PdxA;pdxA		36.16	1	0.999	8	8	8	12	12	12	0	0	0	11C(57.0214), 31M(15.9949), 4M(15.9949), 7M(15.9949)
WP_005786803.1;BF9343_RS08800;GDP-mannose	WP_005786803.1			357		4%2C6-dehydratase;gmd		36.13	1	0.999	11	11	11	32	32	32	0	0	0	9M(15.9949)
WP_005784397.1;BF9343_RS02230;N-acetyl-gamma-glutamyl-phosphate	WP_005784397.1			322		reductase;argC		36.02	1	0.999	8	8	8	16	16	16	0	0	0	10M(15.9949), 13M(15.9949), 6C(57.0214)
WP_005800449.1;BF9343_RS08955;glucose-6-phosphate	WP_005800449.1			498		dehydrogenase;zwf		35.94	1	0.999	14	14	14	26	26	26	0	0	0	16M(15.9949), 2M(15.9949), 3M(15.9949), 4M(15.9949), 5C(57.0214)
WP_005791539.1;BF9343_RS19425;elongation	WP_005791539.1			705		factor G;fusA		35.89	1	0.999	17	17	17	48	48	48	0	0	0	10C(57.0214), 10M(15.9949), 11M(15.9949), 13C(57.0214), 21C(57.0214), 2M(15.9949), 6M(15.9949), 8C(57.0214), 8M(15.9949), 9M(15.9949)
WP_010993107.1;BF9343_RS12960;ribonucleotide-diphosphate	WP_010993107.1			349		reductase subunit beta;NA		35.53	1	0.999	11	11	11	16	16	16	0	0	0	15M(15.9949), 16M(15.9949), 1M(15.9949), 2M(15.9949), 5M(15.9949), 7C(57.0214)
WP_005788816.1;BF9343_RS13815;aspartate	WP_005788816.1			439		kinase;NA		35.31	1	0.9989	12	12	12	20	20	20	0	0	0	10M(15.9949), 13M(15.9949), 1M(15.9949), 21C(57.0214), 5M(15.9949), 6C(57.0214), 7M(15.9949), 8M(15.9949)
WP_005782213.1;BF9343_RS19345;30S	WP_005782213.1			131		ribosomal protein S8;rpsH		35.11	1	0.9984	4	4	4	8	8	8	0	0	0	1M(15.9949)
WP_005789707.1;BF9343_RS15395;acyl-CoA	WP_005789707.1			567		dehydrogenase family protein;NA		34.57	1	0.999	14	14	14	41	41	41	0	0	0	13M(15.9949), 14M(15.9949), 15M(15.9949), 24M(15.9949), 2C(57.0214), 4M(15.9949), 5C(57.0214), 7M(15.9949), 8C(57.0214), 9M(15.9949)
WP_005783862.1;BF9343_RS00870;nitroreductase	WP_005783862.1			200		family protein;NA		34.5	1	0.999	4	4	4	9	9	9	0	0	0
WP_010992457.1;BF9343_RS06395;DUF4468	WP_010992457.1			358		domain-containing protein;NA		34.36	1	0.999	7	7	7	11	11	11	0	0	0	12M(15.9949), 14M(15.9949), 15M(15.9949), 16M(15.9949), 7M(15.9949)
WP_010993670.1;BF9343_RS19480;50S	WP_010993670.1			170		ribosomal protein L10;rplJ		34.12	1	0.999	5	5	5	7	7	7	0	0	0	6M(15.9949), 8C(57.0214)
WP_005791913.1;BF9343_RS20955;FKBP-type	WP_005791913.1			287		peptidyl-prolyl cis-trans isomerase;NA		33.8	1	0.999	9	9	9	61	61	61	0	0	0	14M(15.9949), 15M(15.9949), 1M(15.9949)
WP_010993494.1;BF9343_RS17550;elongation	WP_010993494.1			718		factor G;NA		33.43	1	0.999	17	17	17	40	40	40	0	0	0	12M(15.9949), 14M(15.9949), 15M(15.9949), 1M(15.9949), 23M(15.9949), 2M(15.9949), 6M(15.9949), 7C(57.0214), 9C(57.0214)
WP_005813403.1;BF9343_RS02810;fumarate	WP_005813403.1			548		hydratase;NA		33.39	1	0.999	12	12	12	40	40	40	0	0	0	12M(15.9949), 13C(57.0214), 4C(57.0214), 5C(57.0214), 6M(15.9949), 7M(15.9949), 9M(15.9949)
WP_008660290.1;BF9343_RS11685;carbon-nitrogen	WP_008660290.1			294		hydrolase;NA		33.33	1	0.999	9	9	9	23	23	23	0	0	0	1M(15.9949), 4M(15.9949)
WP_005784524.1;BF9343_RS02555;homoserine	WP_005784524.1			305		O-succinyltransferase;metA		33.11	1	0.999	8	8	8	13	13	13	0	0	0	14M(15.9949), 17M(15.9949), 7M(15.9949)
WP_005797949.1;BF9343_RS17070;4-hydroxy-3-methylbut-2-enyl	WP_005797949.1			290		diphosphate reductase;NA		32.41	1	0.999	5	5	5	11	11	11	0	0	0	11C(57.0214), 28C(57.0214)
WP_005790897.1;BF9343_RS17370;lysine--tRNA	WP_005790897.1			575		ligase;lysS		32.35	1	0.999	14	14	14	29	29	29	0	0	0	12M(15.9949), 15M(15.9949), 16M(15.9949), 1M(15.9949), 2M(15.9949), 3M(15.9949), 5M(15.9949), 6M(15.9949)
WP_005791749.1;BF9343_RS18305;30S	WP_005791749.1			128		ribosomal protein S9;rpsI		32.03	1	0.999	3	3	3	8	8	8	0	0	0	1M(15.9949), 4C(57.0214)
WP_005787522.1;BF9343_RS10580;SDR	WP_005787522.1			296		family oxidoreductase;NA		31.76	1	0.9989	7	7	7	8	8	8	0	0	0	11M(15.9949), 6C(57.0214)
WP_005790952.1;BF9343_RS17540;response	WP_005790952.1			233		regulator transcription factor;NA		31.76	1	0.999	5	5	5	9	9	9	0	0	0	12M(15.9949), 13M(15.9949), 4C(57.0214)
WP_010993382.1;BF9343_RS16160;homocysteine	WP_010993382.1			318		S-methyltransferase family protein;NA		31.76	1	0.999	10	10	10	11	11	11	0	0	0	15C(57.0214), 1M(15.9949), 2M(15.9949), 4M(15.9949), 6M(15.9949)
WP_005815431.1;BF9343_RS12805;asparaginase;NA	WP_005815431.1			348				31.61	1	0.9989	8	8	8	16	16	16	0	0	0	15M(15.9949), 1M(15.9949), 22C(57.0214), 4C(57.0214)
WP_005791942.1;BF9343_RS20800;pyruvate	WP_005791942.1			485		kinase;pyk		31.34	1	0.999	12	12	12	19	19	19	0	0	0	5M(15.9949), 6M(15.9949), 7M(15.9949)
WP_005782189.1;BF9343_RS19415;50S	WP_005782189.1			205		ribosomal protein L3;rplC		31.22	1	0.999	5	5	5	11	11	11	0	0	0	12C(57.0214), 3M(15.9949), 4C(57.0214)
WP_005795636.1;BF9343_RS05535;TrpB-like	WP_005795636.1			455		pyridoxal phosphate-dependent enzyme;NA		31.21	1	0.999	8	8	8	26	26	26	0	0	0	13C(57.0214), 15C(57.0214), 16M(15.9949), 2M(15.9949), 30M(15.9949), 3M(15.9949), 4M(15.9949), 9C(57.0214)
WP_005783932.1;BF9343_RS01040;cysteine	WP_005783932.1			403		desulfurase;NA		31.02	1	0.999	8	8	8	19	19	19	0	0	0	10M(15.9949), 4M(15.9949)
WP_005792021.1;BF9343_RS19005;peptidylprolyl	WP_005792021.1			279		isomerase;NA		30.82	1	0.999	5	5	5	9	9	9	0	0	0	10M(15.9949), 1M(15.9949), 25M(15.9949), 3M(15.9949)
WP_005786503.1;BF9343_RS07650;transketolase;NA	WP_005786503.1			669				30.49	1	0.999	13	12	13	19	18	19	0	0	0	17M(15.9949), 3M(15.9949), 5M(15.9949), 6M(15.9949)
WP_005775748.1;BF9343_RS04385;50S	WP_005775748.1			105		ribosomal protein L21;rplU		30.48	1	0.996	2	2	2	3	3	3	0	0	0	3C(57.0214)
WP_010992133.1;BF9343_RS03095;3-phosphoshikimate	WP_010992133.1			410		1-carboxyvinyltransferase;aroA		30.24	1	0.999	8	8	8	12	12	12	0	0	0	13M(15.9949), 18M(15.9949), 1M(15.9949), 3M(15.9949)
WP_002558050.1;BF9343_RS19300;30S	WP_002558050.1			126		ribosomal protein S13;rpsM		30.16	1	0.9955	5	5	5	12	12	12	0	0	0
WP_008660182.1;BF9343_RS10680;Dyp-type	WP_008660182.1			316		peroxidase;NA		29.75	1	0.999	6	6	6	15	15	15	0	0	0	1M(15.9949), 5M(15.9949)
WP_005790279.1;BF9343_RS16090;acetyl-CoA	WP_005790279.1			504		carboxylase biotin carboxylase subunit;accC		29.56	1	0.999	10	10	10	14	14	14	0	0	0	11M(15.9949), 18M(15.9949), 1M(15.9949), 2C(57.0214), 7M(15.9949), 8M(15.9949)
WP_005789269.1;BF9343_RS14820;2%2C3-diphosphoglycerate-dependent	WP_005789269.1			248		phosphoglycerate mutase;gpmA		29.44	1	0.9988	6	6	6	8	8	8	0	0	0	1M(15.9949)
WP_005788771.1;BF9343_RS13720;glycine	WP_005788771.1			395		C-acetyltransferase;kbl		29.37	1	0.999	8	8	8	17	17	17	0	0	0	10M(15.9949), 17M(15.9949), 1M(15.9949)
WP_005784003.1;BF9343_RS01175;undecaprenyldiphospho-muramoylpentapeptide	WP_005784003.1			380		beta-N-acetylglucosaminyltransferase;murG		29.21	1	0.999	7	7	7	9	9	9	0	0	0
WP_005803390.1;BF9343_RS10270;hypothetical	WP_005803390.1			319		protein;NA		29.15	1	0.999	6	6	6	9	9	9	0	0	0	11M(15.9949), 14M(15.9949), 17M(15.9949), 3M(15.9949)
WP_005787656.1;BF9343_RS11150;peroxiredoxin;NA	WP_005787656.1			210				29.05	1	0.999	5	5	5	20	20	20	0	0	0	2C(57.0214)
WP_010993279.1;BF9343_RS15005;acyl-CoA	WP_010993279.1			517		carboxylase subunit beta;NA		29.01	1	0.999	10	9	10	29	25	29	0	0	0	18C(57.0214), 1M(15.9949)
WP_005791939.1;BF9343_RS20815;tetratricopeptide	WP_005791939.1			563		repeat protein;NA		28.95	1	0.999	13	13	13	49	49	49	0	0	0	4M(15.9949), 6M(15.9949), 7M(15.9949), 8M(15.9949)
WP_005786487.1;BF9343_RS07605;Gfo/Idh/MocA	WP_005786487.1			328		family oxidoreductase;NA		28.35	1	0.999	7	7	7	15	15	15	0	0	0	11M(15.9949), 15C(57.0214), 18C(57.0214), 6C(57.0214), 6M(15.9949), 8M(15.9949), 9C(57.0214)
WP_005788170.1;BF9343_RS12535;CTP	WP_005788170.1			533		synthase;NA		28.14	1	0.999	11	11	11	17	17	17	0	0	0	11M(15.9949), 12M(15.9949), 13M(15.9949), 28M(15.9949), 5C(57.0214), 6C(57.0214)
WP_005789791.1;BF9343_RS15600;adenylosuccinate	WP_005789791.1			423		synthase;NA		28.13	1	0.999	10	10	10	37	37	37	0	0	0	6C(57.0214)
WP_005784891.1;BF9343_RS03360;methylmalonyl	WP_005784891.1			363		Co-A mutase-associated GTPase MeaB;meaB		28.1	1	0.999	8	8	8	12	12	12	0	0	0	3M(15.9949), 5M(15.9949)
WP_005785334.1;BF9343_RS04375;serine--tRNA	WP_005785334.1			424		ligase;serS		28.07	1	0.999	8	8	8	14	14	14	0	0	0	10M(15.9949), 1M(15.9949), 4M(15.9949), 6C(57.0214), 8M(15.9949)
WP_005800832.1;BF9343_RS06215;tRNA	WP_005800832.1			353		2-thiouridine(34) synthase MnmA;mnmA		28.05	1	0.999	8	8	8	12	12	12	0	0	0	3C(57.0214)
WP_010993160.1;BF9343_RS13705;UDP-N-acetylmuramate	WP_010993160.1			332		dehydrogenase;murB		28.01	1	0.999	8	8	8	11	11	11	0	0	0	10M(15.9949), 2M(15.9949), 9C(57.0214)
WP_005787533.1;BF9343_RS10615;formate--tetrahydrofolate	WP_005787533.1			555		ligase;NA		27.93	1	0.999	12	12	12	16	16	16	0	0	0	10M(15.9949), 14M(15.9949), 1M(15.9949), 3M(15.9949), 7C(57.0214)
WP_010993444.1;BF9343_RS16840;1-deoxy-D-xylulose-5-phosphate	WP_010993444.1			388		reductoisomerase;NA		27.84	1	0.999	8	8	8	13	13	13	0	0	0	16C(57.0214), 3M(15.9949), 9M(15.9949)
WP_032556328.1;BF9343_RS06035;hypothetical	WP_032556328.1			334		protein;NA		27.84	1	0.999	7	7	7	17	17	17	0	0	0
WP_005791549.1;BF9343_RS19380;50S	WP_005791549.1			144		ribosomal protein L16;rplP		27.78	1	0.9961	3	3	3	5	5	5	0	0	0
WP_010992038.1;BF9343_RS01935;GNAT	WP_010992038.1			339		family N-acetyltransferase;NA		27.73	1	0.999	6	6	6	19	19	19	0	0	0	18M(15.9949), 21M(15.9949), 26M(15.9949), 29C(57.0214)
WP_010992829.1;BF9343_RS09700;NADH:ubiquinone	WP_010992829.1			423		reductase (Na(+)-transporting) subunit F;nqrF		27.66	1	0.9988	9	9	9	15	15	15	0	0	0	12M(15.9949), 13C(57.0214), 18M(15.9949), 1M(15.9949), 2M(15.9949), 3M(15.9949), 4M(15.9949)
WP_005797836.1;BF9343_RS16375;pyridoxamine	WP_005797836.1			290		kinase;NA		27.59	1	0.9987	6	4	6	11	5	11	0	0	0	7M(15.9949)
WP_005790298.1;BF9343_RS16115;IMP	WP_005790298.1			497		dehydrogenase;NA		27.57	1	0.999	13	13	13	40	40	40	0	0	0	19M(15.9949), 2C(57.0214), 3M(15.9949), 9C(57.0214)
WP_010992049.1;BF9343_RS02135;argininosuccinate	WP_010992049.1			447		lyase;argH		27.52	1	0.999	9	9	9	13	13	13	0	0	0	10M(15.9949), 12M(15.9949), 21M(15.9949), 2C(57.0214), 2M(15.9949), 5M(15.9949), 7M(15.9949)
WP_005786870.1;BF9343_RS08950;decarboxylating	WP_005786870.1			491		NADP(+)-dependent phosphogluconate dehydrogenase;gnd		27.29	1	0.999	11	11	11	20	20	20	0	0	0	10M(15.9949), 11M(15.9949), 19M(15.9949), 5M(15.9949)
WP_005789293.1;BF9343_RS14890;phenylalanine--tRNA	WP_005789293.1			339		ligase subunit alpha;pheS		27.14	1	0.999	7	7	7	9	9	9	0	0	0	15M(15.9949), 19C(57.0214), 22C(57.0214), 8M(15.9949), 9M(15.9949)
WP_005804135.1;BF9343_RS19320;50S	WP_005804135.1			148		ribosomal protein L15;rplO		27.03	1	0.999	3	3	3	8	8	8	0	0	0	8M(15.9949)
WP_005788218.1;BF9343_RS12645;Hsp20/alpha	WP_005788218.1			142		crystallin family protein;NA		26.76	1	0.999	3	3	3	8	8	8	0	0	0	11M(15.9949), 8M(15.9949)
WP_005790884.1;BF9343_RS17330;methylmalonyl-CoA	WP_005790884.1			632		mutase small subunit;mutA		26.74	1	0.999	13	13	13	21	21	21	0	0	0	11C(57.0214), 11M(15.9949), 16M(15.9949), 2M(15.9949), 3M(15.9949), 6M(15.9949)
WP_005790286.1;BF9343_RS16100;acyl-CoA	WP_005790286.1			511		carboxylase subunit beta;NA		26.61	1	0.999	9	8	8	21	17	17	0	0	0	11M(15.9949), 16M(15.9949), 7M(15.9949)
WP_005791918.1;BF9343_RS20930;UDP-N-acetyl-D-mannosamine	WP_005791918.1			400		dehydrogenase;wecC		26.5	1	0.999	8	7	8	11	10	11	0	0	0	12M(15.9949), 14C(57.0214), 2M(15.9949), 5C(57.0214), 6C(57.0214)
WP_005792050.1;BF9343_RS18950;rod	WP_005792050.1			340		shape-determining protein;NA		26.47	1	0.999	6	6	6	14	14	14	0	0	0	10C(57.0214), 11M(15.9949), 13M(15.9949), 14M(15.9949), 1M(15.9949), 5M(15.9949)
WP_004296340.1;BF9343_RS19365;50S	WP_004296340.1			121		ribosomal protein L14;rplN		26.45	1	0.999	3	3	3	3	3	3	0	0	0	6C(57.0214)
WP_010993093.1;BF9343_RS12700;glutamine-hydrolyzing	WP_010993093.1			358		carbamoyl-phosphate synthase small subunit;carA		26.26	1	0.999	6	6	6	22	22	22	0	0	0	16C(57.0214), 6C(57.0214), 7C(57.0214), 8M(15.9949)
WP_005802353.1;BF9343_RS17055;polyprenyl	WP_005802353.1			324		synthetase family protein;NA		26.23	1	0.999	7	7	7	19	19	19	0	0	0	11M(15.9949), 1M(15.9949), 2M(15.9949), 6M(15.9949), 8M(15.9949)
WP_005791373.1;BF9343_RS20090;polyribonucleotide	WP_005791373.1			708		nucleotidyltransferase;pnp		26.13	1	0.999	15	15	15	38	38	38	0	0	0	11C(57.0214), 1M(15.9949), 3M(15.9949), 5M(15.9949), 8M(15.9949), 9C(57.0214), 9M(15.9949)
WP_005786570.1;BF9343_RS07820;threonine--tRNA	WP_005786570.1			646		ligase;thrS		26.01	1	0.999	14	14	14	18	18	18	0	0	0	1M(15.9949), 2M(15.9949), 5M(15.9949), 6M(15.9949), 9C(57.0214), 9M(15.9949)
WP_005789808.1;BF9343_RS15625;helix-turn-helix	WP_005789808.1			154		domain-containing protein;NA		25.97	1	0.9989	4	4	4	6	6	6	0	0	0	12M(15.9949), 3M(15.9949), 7C(57.0214), 8M(15.9949)
WP_005816458.1;BF9343_RS06115;hydrogen	WP_005816458.1			308		peroxide-inducible genes activator;NA		25.97	1	0.9978	6	6	6	7	7	7	0	0	0	11M(15.9949), 1M(15.9949), 2M(15.9949), 6C(57.0214), 9M(15.9949)
WP_010993338.1;BF9343_RS15785;thiamine-phosphate	WP_010993338.1			344		kinase;thiL		25.87	1	0.999	5	5	5	5	5	5	0	0	0	11M(15.9949), 12M(15.9949), 26C(57.0214), 6M(15.9949)
WP_005784203.1;BF9343_RS01645;glycine--tRNA	WP_005784203.1			513		ligase;NA		25.73	1	0.999	12	12	12	17	17	17	0	0	0	10M(15.9949), 18M(15.9949), 5M(15.9949)
WP_005801929.1;BF9343_RS00730;cysteine--tRNA	WP_005801929.1			491		ligase;cysS		25.66	1	0.999	10	10	10	24	24	24	0	0	0	1M(15.9949), 2M(15.9949), 4M(15.9949), 7M(15.9949), 9M(15.9949)
WP_041926169.1;BF9343_RS03390;HipA	WP_041926169.1			336		domain-containing protein;NA		25.6	1	0.9987	7	7	7	10	10	10	0	0	0	1M(15.9949), 6C(57.0214), 7C(57.0214), 9M(15.9949)
WP_005789811.1;BF9343_RS15635;tetratricopeptide	WP_005789811.1			283		repeat protein;NA		25.44	1	0.999	6	6	6	12	12	12	0	0	0	5M(15.9949), 9M(15.9949)
WP_005785533.1;BF9343_RS04860;adenylate	WP_005785533.1			189		kinase;NA		25.4	1	0.999	4	4	4	6	6	6	0	0	0	1M(15.9949)
WP_005795977.1;BF9343_RS04255;FprA	WP_005795977.1			399		family A-type flavoprotein;NA		25.31	1	0.999	7	7	7	17	17	17	0	0	0	10M(15.9949), 12M(15.9949), 1M(15.9949), 5M(15.9949), 7C(57.0214)
WP_005776335.1;BF9343_RS07220;HU	WP_005776335.1			91		family DNA-binding protein;NA		25.27	1	0.999	2	2	2	3	3	3	0	0	0	11M(15.9949)
WP_005788748.1;BF9343_RS13685;DNA	WP_005788748.1			374		polymerase III subunit beta;dnaN		25.13	1	0.999	7	7	7	11	11	11	0	0	0	3M(15.9949), 4M(15.9949)
WP_005781396.1;BF9343_RS17375;NAD(P)H-dependent	WP_005781396.1			331		glycerol-3-phosphate dehydrogenase;NA		25.08	1	0.999	6	6	6	10	10	10	0	0	0	17M(15.9949), 4M(15.9949), 6M(15.9949), 8M(15.9949)
WP_005791091.1;BF9343_RS17890;tetratricopeptide	WP_005791091.1			320		repeat protein;NA		25	1	0.999	4	4	4	4	4	4	0	0	0	10M(15.9949), 1M(15.9949), 8M(15.9949)
WP_010993458.1;BF9343_RS17100;NADP-dependent	WP_010993458.1			396		isocitrate dehydrogenase;icd		25	1	0.999	10	10	10	15	15	15	0	0	0
WP_005798520.1;BF9343_RS13275;glutamine--tRNA	WP_005798520.1			579		ligase/YqeY domain fusion protein;NA		24.87	1	0.999	13	13	13	23	23	23	0	0	0	1M(15.9949), 5C(57.0214), 5M(15.9949), 8M(15.9949)
WP_005791536.1;BF9343_RS19430;30S	WP_005791536.1			158		ribosomal protein S7;rpsG		24.68	1	0.9989	3	3	3	5	5	5	0	0	0
WP_005787535.1;BF9343_RS10620;hypothetical	WP_005787535.1			236		protein;NA		24.58	1	0.999	4	4	4	8	8	8	0	0	0	11M(15.9949)
WP_010993061.1;BF9343_RS12185;carboxynorspermidine	WP_010993061.1			379		decarboxylase;nspC		24.54	1	0.999	7	7	7	9	9	9	0	0	0	14C(57.0214), 17M(15.9949), 4M(15.9949)
WP_005787937.1;BF9343_RS11925;50S	WP_005787937.1			86		ribosomal protein L28;rpmB		24.42	1	0.9989	2	2	2	4	4	4	0	0	0
WP_005783836.1;BF9343_RS00805;beta-ketoacyl-ACP	WP_005783836.1			420		synthase II;fabF		24.05	1	0.999	6	6	6	8	8	8	0	0	0	24M(15.9949), 2M(15.9949)
WP_005787941.1;BF9343_RS11935;tRNA	WP_005787941.1			339		(adenosine(37)-N6)-threonylcarbamoyltransferase complex transferase subunit TsaD;tsaD		23.89	1	0.9988	5	5	5	6	6	6	0	0	0	2M(15.9949), 7C(57.0214)
WP_010991925.1;BF9343_RS00675;tRNA-dihydrouridine	WP_010991925.1			310		synthase family protein;NA		23.87	1	0.999	5	5	5	8	8	8	0	0	0	12M(15.9949), 13M(15.9949), 1M(15.9949), 2M(15.9949), 8C(57.0214)
WP_005784002.1;BF9343_RS01170;UDP-N-acetylmuramate--L-alanine	WP_005784002.1			464		ligase;murC		23.71	1	0.9967	7	7	7	10	10	10	0	0	0	19M(15.9949), 1M(15.9949)
WP_005785741.1;BF9343_RS05350;phosphopyruvate	WP_005785741.1			429		hydratase;eno		23.54	1	0.999	6	6	6	15	15	15	0	0	0	1M(15.9949)
WP_005789841.1;BF9343_RS15700;3-isopropylmalate	WP_005789841.1			353		dehydrogenase;leuB		23.51	1	0.9988	7	7	7	9	9	9	0	0	0	11C(57.0214), 7M(15.9949), 8C(57.0214)
WP_005798820.1;BF9343_RS14675;DUF4857	WP_005798820.1			342		domain-containing protein;NA		23.39	1	0.999	5	5	5	7	7	7	0	0	0	5M(15.9949)
WP_041926191.1;BF9343_RS07155;UDP-glucuronic	WP_041926191.1			313		acid decarboxylase family protein;NA		23.32	1	0.9989	5	4	4	7	5	5	0	0	0	1M(15.9949), 22M(15.9949), 2M(15.9949), 4C(57.0214), 7M(15.9949), 9M(15.9949)
WP_005791561.1;BF9343_RS19340;50S	WP_005791561.1			189		ribosomal protein L6;rplF		23.28	1	0.9982	3	3	3	3	3	3	0	0	0	11C(57.0214)
WP_005803557.1;BF9343_RS11675;aspartate--tRNA	WP_005803557.1			585		ligase;aspS		23.25	1	0.999	11	11	11	17	17	17	0	0	0	1M(15.9949), 3M(15.9949), 4M(15.9949), 9M(15.9949)
WP_005817159.1;BF9343_RS08905;polysaccharide	WP_005817159.1			338		biosynthesis protein;NA		23.08	1	0.999	7	7	7	19	19	19	0	0	0	11M(15.9949), 2C(57.0214), 8M(15.9949), 9M(15.9949)
WP_010992024.1;BF9343_RS01830;UDP-N-acetylmuramoyl-tripeptide--D-alanyl-D-alanine	WP_010992024.1			432		ligase;murF		22.92	1	0.999	7	7	7	11	11	11	0	0	0	12M(15.9949), 18M(15.9949), 19M(15.9949), 1M(15.9949), 5C(57.0214), 7M(15.9949)
WP_005782434.1;BF9343_RS18310;50S	WP_005782434.1			153		ribosomal protein L13;rplM		22.88	1	0.999	3	3	3	6	6	6	0	0	0
WP_005789175.1;BF9343_RS14595;ketoacyl-ACP	WP_005789175.1			337		synthase III;NA		22.85	1	0.999	6	4	4	21	6	6	0	0	0	10C(57.0214), 1M(15.9949), 6M(15.9949), 9C(57.0214)
WP_010993078.1;BF9343_RS12430;CDP-glucose	WP_010993078.1			359		4%2C6-dehydratase;rfbG		22.84	1	0.999	7	7	7	8	8	8	0	0	0	2M(15.9949), 5M(15.9949)
WP_005791723.1;BF9343_RS18220;Mrp/NBP35	WP_005791723.1			368		family ATP-binding protein;NA		22.83	1	0.999	7	7	7	13	13	13	0	0	0	13M(15.9949), 2M(15.9949), 7M(15.9949)
WP_005783534.1;BF9343_RS21245;cysteine	WP_005783534.1			315		synthase A;cysK		22.54	1	0.9982	5	5	5	9	9	9	0	0	0	11M(15.9949), 5M(15.9949), 9M(15.9949)
WP_005790944.1;BF9343_RS17520;50S	WP_005790944.1			147		ribosomal protein L9;rplI		22.45	1	0.999	2	2	2	4	4	4	0	0	0
WP_005791975.1;BF9343_RS20635;2-oxoacid:ferredoxin	WP_005791975.1			336		oxidoreductase subunit beta;NA		22.32	1	0.999	6	6	6	17	17	17	0	0	0	1C(57.0214), 4M(15.9949), 5M(15.9949), 6M(15.9949), 7M(15.9949)
WP_005792044.1;BF9343_RS18955;bifunctional	WP_005792044.1			507		phosphoribosylaminoimidazolecarboxamide formyltransferase/IMP cyclohydrolase;purH		22.29	1	0.9989	8	8	8	17	17	17	0	0	0	10M(15.9949)
WP_008658388.1;BF9343_RS02595;type	WP_008658388.1			349		I asparaginase;NA		22.06	1	0.999	7	7	7	12	12	12	0	0	0	1M(15.9949), 2M(15.9949), 4M(15.9949), 5M(15.9949), 6M(15.9949), 8M(15.9949)
WP_005775374.1;BF9343_RS02880;ribosome	WP_005775374.1			186		recycling factor;frr		22.04	1	0.999	2	2	2	4	4	4	0	0	0	10M(15.9949), 7M(15.9949)
WP_005797880.1;BF9343_RS16590;Xaa-Pro	WP_005797880.1			387		peptidase family protein;NA		21.96	1	0.999	6	6	6	8	8	8	0	0	0	2M(15.9949)
WP_005803416.1;BF9343_RS10465;formate-dependent	WP_005803416.1			388		phosphoribosylglycinamide formyltransferase;purT		21.91	1	0.999	7	7	7	9	9	9	0	0	0	2M(15.9949)
WP_010993059.1;BF9343_RS12145;hexokinase;NA	WP_010993059.1			402				21.64	1	0.999	7	7	7	11	11	11	0	0	0	5M(15.9949)
WP_005782541.1;BF9343_RS15765;ferritin-like	WP_005782541.1			170		domain-containing protein;NA		21.18	1	0.999	3	3	3	11	11	11	0	0	0	1C(57.0214)
WP_005802861.1;BF9343_RS14775;fructose-6-phosphate	WP_005802861.1			218		aldolase;fsa		21.1	1	0.9989	3	3	3	4	4	4	0	0	0	18M(15.9949)
WP_005781763.1;BF9343_RS20745;adenosylhomocysteinase;ahcY	WP_005781763.1			472				20.97	1	0.999	8	8	8	13	13	13	0	0	0	1M(15.9949), 5C(57.0214)
WP_005793720.1;BF9343_RS11950;proline--tRNA	WP_005793720.1			497		ligase;proS		20.93	1	0.999	9	9	9	24	24	24	0	0	0	13M(15.9949), 14M(15.9949), 1M(15.9949), 2M(15.9949)
WP_005795164.1;BF9343_RS07360;fucose	WP_005795164.1			411		isomerase;NA		20.92	1	0.9989	6	6	6	7	7	7	0	0	0	10C(57.0214), 1M(15.9949), 20C(57.0214), 3M(15.9949), 4M(15.9949), 5C(57.0214), 9M(15.9949)
WP_005776455.1;BF9343_RS07730;sulfate	WP_005776455.1			303		adenylyltransferase subunit CysD;cysD		20.79	1	0.999	5	5	5	10	10	10	0	0	0	10M(15.9949), 11M(15.9949)
WP_010993802.1;BF9343_RS20960;Lrp/AsnC	WP_010993802.1			154		ligand binding domain-containing protein;NA		20.78	1	0.9988	2	2	2	2	2	2	0	0	0	1M(15.9949)
WP_005791124.1;BF9343_RS18035;DJ-1	WP_005791124.1			183		family glyoxalase III;NA		20.77	1	0.9969	2	2	2	3	3	3	0	0	0	14M(15.9949), 8M(15.9949), 9C(57.0214)
WP_005793382.1;BF9343_RS12705;amidophosphoribosyltransferase;NA	WP_005793382.1			627				20.73	1	0.9988	11	11	11	14	14	14	0	0	0	10M(15.9949), 5M(15.9949), 8M(15.9949), 9M(15.9949)
WP_005783490.1;BF9343_RS21135;fumarate	WP_005783490.1			647		reductase/succinate dehydrogenase flavoprotein subunit;NA		20.56	1	0.999	11	11	11	16	16	16	0	0	0	11M(15.9949), 12C(57.0214), 3M(15.9949), 4M(15.9949), 5C(57.0214), 9M(15.9949)
WP_010992794.1;BF9343_RS09385;hypothetical	WP_010992794.1			380		protein;NA		20.53	1	0.999	6	6	6	12	12	12	0	0	0	11C(57.0214), 14M(15.9949), 2C(57.0214), 2M(15.9949)
WP_010991949.1;BF9343_RS01105;2%2C3-bisphosphoglycerate-independent	WP_010991949.1			504		phosphoglycerate mutase;gpmI		20.24	1	0.999	8	8	8	23	23	23	0	0	0	10M(15.9949), 4M(15.9949), 8M(15.9949)
WP_005782191.1;BF9343_RS19410;50S	WP_005782191.1			208		ribosomal protein L4;rplD		20.19	1	0.999	3	3	3	5	5	5	0	0	0
WP_005784741.1;BF9343_RS02985;thioredoxin;trxA	WP_005784741.1			104				20.19	1	0.9947	2	2	2	3	3	3	0	0	0	1M(15.9949)
WP_005790652.1;BF9343_RS17035;MotA/TolQ/ExbB	WP_005790652.1			273		proton channel family protein;NA		20.15	1	0.999	4	4	4	4	4	4	0	0	0	12M(15.9949), 16M(15.9949)
WP_005796320.1;BF9343_RS02875;ribosome	WP_005796320.1			310		small subunit-dependent GTPase A;rsgA		20	1	0.999	4	4	4	7	7	7	0	0	0	10M(15.9949), 2M(15.9949)
WP_005787574.1;BF9343_RS10710;3-deoxy-manno-octulosonate	WP_005787574.1			276		cytidylyltransferase;kdsB		19.93	1	0.9989	6	6	6	8	8	8	0	0	0	1M(15.9949), 2M(15.9949), 9C(57.0214)
WP_005812983.1;BF9343_RS04865;GTPase	WP_005812983.1			388		ObgE;obgE		19.85	1	0.999	5	5	5	9	9	9	0	0	0	11M(15.9949), 7M(15.9949), 8M(15.9949)
WP_005782161.1;BF9343_RS19485;50S	WP_005782161.1			232		ribosomal protein L1;rplA		19.83	1	0.9968	4	4	4	5	5	5	0	0	0	5C(57.0214), 8M(15.9949)
WP_010993569.1;BF9343_RS18325;pseudouridine	WP_010993569.1			466		synthase;NA		19.74	1	0.999	10	10	10	40	40	40	0	0	0	8C(57.0214)
WP_005803825.1;BF9343_RS13100;glycosyltransferase	WP_005803825.1			854		family 1 protein;NA		19.67	1	0.999	11	11	11	16	16	16	0	0	0	10M(15.9949), 2C(57.0214), 9M(15.9949)
WP_005784365.1;BF9343_RS02085;OmpH	WP_005784365.1			169		family outer membrane protein;NA		19.53	1	0.9977	2	2	2	5	5	5	0	0	0	14M(15.9949)
WP_010993438.1;BF9343_RS16765;DUF3843	WP_010993438.1			334		family protein;NA		19.46	1	0.999	4	4	4	4	4	4	0	0	0	11C(57.0214), 16M(15.9949)
WP_041926198.1;BF9343_RS08095;SMI1/KNR4	WP_041926198.1			314		family protein;NA		19.43	1	0.999	5	4	5	9	8	9	0	0	0	2M(15.9949), 7M(15.9949)
WP_005786560.1;BF9343_RS07795;OmpA	WP_005786560.1			372		family protein;NA		19.35	1	0.999	5	3	5	9	7	9	0	0	0	4C(57.0214), 4M(15.9949)
WP_008769207.1;BF9343_RS01035;Fe-S	WP_008769207.1			447		cluster assembly protein SufD;sufD		19.24	1	0.999	7	7	7	8	8	8	0	0	0	17M(15.9949), 6M(15.9949)
WP_010992063.1;BF9343_RS02235;argininosuccinate	WP_010992063.1			401		synthase;NA		19.2	1	0.999	6	6	6	7	7	7	0	0	0	2M(15.9949), 5M(15.9949)
WP_010993055.1;BF9343_RS12120;precorrin-3B	WP_010993055.1			469		C(17)-methyltransferase;cobJ		19.19	1	0.9982	6	6	6	6	6	6	0	0	0	11M(15.9949), 8M(15.9949)
WP_007558986.1;BF9343_RS08060;hypothetical	WP_007558986.1			293		protein;NA		19.11	1	0.9989	4	4	4	5	5	5	0	0	0	5C(57.0214)
WP_005789131.1;BF9343_RS14510;ATP	WP_005789131.1			283		phosphoribosyltransferase;hisG		19.08	1	0.9989	4	4	4	5	5	5	0	0	0	13M(15.9949)
WP_005788731.1;BF9343_RS13645;PhoH	WP_005788731.1			441		family protein;NA		19.05	1	0.9988	6	6	6	10	10	10	0	0	0	5M(15.9949)
WP_005789619.1;BF9343_RS15210;pyruvate:ferredoxin	WP_005789619.1			1184		(flavodoxin) oxidoreductase;nifJ		18.92	1	0.999	17	17	17	31	31	31	0	0	0	14M(15.9949), 19M(15.9949), 4M(15.9949), 5M(15.9949)
WP_005784515.1;BF9343_RS02535;bifunctional	WP_005784515.1			404		3%2C4-dihydroxy-2-butanone-4-phosphate synthase/GTP cyclohydrolase II;NA		18.81	1	0.999	6	6	6	13	13	13	0	0	0	20M(15.9949), 6M(15.9949)
WP_005786556.1;BF9343_RS07785;DUF3869	WP_005786556.1			358		domain-containing protein;NA		18.72	1	0.999	4	4	4	11	11	11	0	0	0	12M(15.9949), 8M(15.9949)
WP_005791868.1;BF9343_RS18835;RNA-binding	WP_005791868.1			81		protein;NA		18.52	1	0.9965	1	1	1	1	1	1	0	0	0
WP_005780363.1;BF9343_RS14585;iron-sulfur	WP_005780363.1			233		cluster assembly scaffold protein;NA		18.45	1	0.999	3	3	3	5	5	5	0	0	0	4M(15.9949)
WP_005814023.1;BF9343_RS21265;ketopantoate	WP_005814023.1			309		reductase family protein;NA		18.45	1	0.9989	5	5	5	5	5	5	0	0	0
WP_005785759.1;BF9343_RS05395;50S	WP_005785759.1			196		ribosomal protein L25/general stress protein Ctc;NA		18.37	1	0.999	3	3	3	8	8	8	0	0	0
WP_005788969.1;BF9343_RS14210;vitamin	WP_005788969.1			312		B12 dependent-methionine synthase activation domain-containing protein;NA		18.27	1	0.999	4	4	4	10	10	10	0	0	0	2C(57.0214)
WP_010993406.1;BF9343_RS16500;hypothetical	WP_010993406.1			374		protein;NA		18.18	1	0.999	6	6	6	7	7	7	0	0	0	14M(15.9949), 7C(57.0214)
WP_005794961.1;BF9343_RS08485;leucine-rich	WP_005794961.1			348		repeat domain-containing protein;NA		18.1	1	0.999	5	5	5	7	7	7	0	0	0	14M(15.9949)
WP_010992000.1;BF9343_RS01575;beta-glucosidase	WP_010992000.1			766		BglX;bglX		18.02	1	0.999	9	8	9	22	17	22	0	0	0	10M(15.9949), 7M(15.9949), 8M(15.9949)
WP_005779516.1;BF9343_RS00795;ATP-dependent	WP_005779516.1			336		6-phosphofructokinase;NA		17.86	1	0.999	4	4	4	6	6	6	0	0	0	12M(15.9949), 4M(15.9949)
WP_005788251.1;BF9343_RS12720;glycerophosphodiester	WP_005788251.1			253		phosphodiesterase family protein;NA		17.79	1	0.9985	3	3	3	4	4	4	0	0	0	1M(15.9949)
WP_010992737.1;BF9343_RS08785;hypothetical	WP_010992737.1			385		protein;NA		17.66	1	0.9985	6	6	6	9	9	9	0	0	0	3M(15.9949), 4M(15.9949), 8M(15.9949)
WP_005789540.1;BF9343_RS15015;biotin/lipoyl-containing	WP_005789540.1			143		protein;NA		17.48	1	0.9967	2	2	2	3	3	3	0	0	0
WP_005786166.1;BF9343_RS06325;UDP-galactopyranose	WP_005786166.1			364		mutase;glf		17.31	1	0.9989	6	6	6	6	6	6	0	0	0	4M(15.9949)
WP_010992472.1;BF9343_RS06575;FAD-dependent	WP_010992472.1			458		oxidoreductase;NA		17.25	1	0.999	7	7	7	12	12	12	0	0	0	8M(15.9949)
WP_010991960.1;BF9343_RS01255;deoxyguanosinetriphosphate	WP_010991960.1			442		triphosphohydrolase;NA		17.19	1	0.9989	7	7	7	8	8	8	0	0	0
WP_005791382.1;BF9343_RS20075;HIT	WP_005791382.1			134		family protein;NA		17.16	1	0.9989	2	2	2	3	3	3	0	0	0
WP_005800555.1;BF9343_RS08460;nucleotide	WP_005800555.1			195		exchange factor GrpE;NA		16.92	1	0.999	3	3	3	8	8	8	0	0	0	5M(15.9949)
WP_010993236.1;BF9343_RS14500;histidinol-phosphate	WP_010993236.1			345		transaminase;hisC		16.81	1	0.999	4	4	4	5	5	5	0	0	0	1M(15.9949), 3M(15.9949), 5C(57.0214)
WP_005795962.1;BF9343_RS04290;MalY/PatB	WP_005795962.1			394		family protein;NA		16.75	1	0.9972	5	5	5	7	7	7	0	0	0	12C(57.0214), 2M(15.9949), 4M(15.9949), 8C(57.0214)
WP_010991893.1;BF9343_RS00345;tyrosine--tRNA	WP_010991893.1			430		ligase;tyrS		16.74	1	0.999	5	5	5	7	7	7	0	0	0	10M(15.9949), 3M(15.9949)
WP_010993459.1;BF9343_RS17105;aconitate	WP_010993459.1			747		hydratase;NA		16.73	1	0.999	9	9	9	17	17	17	0	0	0	10M(15.9949), 16M(15.9949), 3M(15.9949), 6M(15.9949)
WP_010992455.1;BF9343_RS06340;polysaccharide	WP_010992455.1			347		pyruvyl transferase family protein;NA		16.71	1	0.9989	5	5	5	6	6	6	0	0	0
WP_008660463.1;BF9343_RS12300;type	WP_008660463.1			284		I methionyl aminopeptidase;map		16.55	1	0.9977	3	3	3	4	4	4	0	0	0	1M(15.9949), 3M(15.9949)
WP_010993092.1;BF9343_RS12695;carbamoyl-phosphate	WP_010993092.1			1076		synthase (glutamine-hydrolyzing) large subunit;carB		16.54	1	0.999	16	15	16	18	17	18	0	0	0	4M(15.9949), 8M(15.9949)
WP_005789758.1;BF9343_RS15535;polyphosphate	WP_005789758.1			293		kinase 2 family protein;NA		16.38	1	0.999	4	4	4	4	4	4	0	0	0	11M(15.9949), 1M(15.9949), 5M(15.9949)
WP_005794216.1;BF9343_RS10420;HAD	WP_005794216.1			220		family phosphatase;NA		16.36	1	0.9989	3	3	3	4	4	4	0	0	0
WP_005783637.1;BF9343_RS00305;tRNA	WP_005783637.1			352		preQ1(34) S-adenosylmethionine ribosyltransferase-isomerase QueA;queA		16.19	1	0.999	4	4	4	6	6	6	0	0	0	1M(15.9949), 6M(15.9949), 8M(15.9949), 9M(15.9949)
WP_005782402.1;BF9343_RS18400;FimB/Mfa2	WP_005782402.1			303		family fimbrial subunit;NA		16.17	1	0.999	4	4	4	5	5	5	0	0	0	11M(15.9949), 1M(15.9949)
WP_010992743.1;BF9343_RS08855;2-aminoethylphosphonate--pyruvate	WP_010992743.1			366		transaminase;NA		15.85	1	0.9988	4	4	4	7	7	7	0	0	0	4M(15.9949)
WP_010992145.1;BF9343_RS03215;alanine--tRNA	WP_010992145.1			872		ligase;alaS		15.83	1	0.999	11	11	11	18	18	18	0	0	0	4M(15.9949), 6M(15.9949), 9M(15.9949)
WP_005813001.1;BF9343_RS04805;nucleotide	WP_005813001.1			425		sugar dehydrogenase;NA		15.76	1	0.999	5	5	5	7	7	7	0	0	0	5M(15.9949)
WP_005793930.1;BF9343_RS11305;phosphoserine	WP_005793930.1			407		phosphatase SerB;serB		15.72	1	0.999	6	6	6	7	7	7	0	0	0	7M(15.9949)
WP_005783699.1;BF9343_RS00485;deoxyribose-phosphate	WP_005783699.1			300		aldolase;deoC		15.67	1	0.999	5	5	5	6	6	6	0	0	0	6M(15.9949)
WP_010993311.1;BF9343_RS15465;thiamine	WP_010993311.1			579		pyrophosphate-dependent enzyme;NA		15.54	1	0.999	7	7	7	10	10	10	0	0	0	13M(15.9949), 1M(15.9949), 5M(15.9949), 6C(57.0214), 6M(15.9949)
WP_005784346.1;BF9343_RS02035;1-acyl-sn-glycerol-3-phosphate	WP_005784346.1			382		acyltransferase;NA		15.45	1	0.9944	4	4	4	4	4	4	0	0	0	13M(15.9949), 1M(15.9949), 4M(15.9949), 5C(57.0214)
WP_005791575.1;BF9343_RS19290;30S	WP_005791575.1			201		ribosomal protein S4;rpsD		15.42	1	0.999	3	3	3	5	5	5	0	0	0	10M(15.9949)
WP_010992332.1;BF9343_RS05195;virulence	WP_010992332.1			333		RhuM family protein;NA		15.32	1	0.999	4	4	4	7	7	7	0	0	0	2M(15.9949), 3M(15.9949), 4M(15.9949)
WP_005783924.1;BF9343_RS01020;Fe-S	WP_005783924.1			484		cluster assembly protein SufB;sufB		15.29	1	0.9987	5	5	5	7	7	7	0	0	0	14M(15.9949), 20M(15.9949), 2M(15.9949), 3M(15.9949), 9M(15.9949)
WP_010993025.1;BF9343_RS11725;Nif3-like	WP_010993025.1			364		dinuclear metal center hexameric protein;NA		15.11	1	0.9978	5	5	5	5	5	5	0	0	0
WP_005788819.1;BF9343_RS13825;bifunctional	WP_005788819.1			203		phosphoribosyl-AMP cyclohydrolase/phosphoribosyl-ATP diphosphatase HisIE;hisIE		14.78	1	0.9981	3	3	3	4	4	4	0	0	0	3M(15.9949), 7M(15.9949)
WP_010992605.1;BF9343_RS07465;DUF3868	WP_010992605.1			482		domain-containing protein;NA		14.73	1	0.999	5	5	5	6	6	6	0	0	0	11M(15.9949)
WP_005797197.1;BF9343_RS20925;UDP-N-acetylglucosamine	WP_005797197.1			376		2-epimerase (non-hydrolyzing);wecB		14.63	1	0.9988	3	3	3	8	8	8	0	0	0	17M(15.9949), 2C(57.0214), 3C(57.0214)
WP_010992832.1;BF9343_RS09720;DUF1015	WP_010992832.1			415		domain-containing protein;NA		14.46	1	0.9981	4	4	4	5	5	5	0	0	0	10M(15.9949)
WP_005799043.1;BF9343_RS15715;3-isopropylmalate	WP_005799043.1			464		dehydratase large subunit;leuC		14.44	1	0.999	4	4	4	5	5	5	0	0	0	1M(15.9949), 5M(15.9949)
WP_005795543.1;BF9343_RS06040;1%2C4-dihydroxy-2-naphthoyl-CoA	WP_005795543.1			274		synthase;menB		14.23	1	0.9989	4	4	4	8	8	8	0	0	0	10M(15.9949), 11M(15.9949), 15M(15.9949), 9M(15.9949)
WP_005792012.1;BF9343_RS19025;3-oxoacyl-[acyl-carrier-protein]	WP_005792012.1			248		reductase;fabG		14.11	1	0.999	3	3	3	6	6	6	0	0	0
WP_005796048.1;BF9343_RS03835;GSCFA	WP_005796048.1			328		domain-containing protein;NA		14.02	1	0.999	4	4	4	4	4	4	0	0	0
WP_005791545.1;BF9343_RS19400;50S	WP_005791545.1			274		ribosomal protein L2;rplB		13.87	1	0.999	4	4	4	19	19	19	0	0	0
WP_005787842.1;BF9343_RS11760;DNA	WP_005787842.1			339		polymerase III subunit delta;holA		13.86	1	0.999	4	4	4	5	5	5	0	0	0	4M(15.9949), 5C(57.0214)
WP_005783848.1;BF9343_RS00835;glycosyltransferase	WP_005783848.1			311		family 8 protein;NA		13.83	1	0.9896	5	4	5	6	5	6	0	0	0
WP_005788965.1;BF9343_RS14200;dihydroorotase;NA	WP_005788965.1			459				13.73	1	0.999	4	4	4	4	4	4	0	0	0	10M(15.9949), 11M(15.9949), 13M(15.9949), 3M(15.9949)
WP_010992348.1;BF9343_RS05285;nucleoside	WP_010992348.1			292		phosphorylase;NA		13.7	1	0.999	3	3	3	6	6	6	0	0	0	6M(15.9949)
WP_005785994.1;BF9343_RS05915;alcohol	WP_005785994.1			346		dehydrogenase;NA		13.58	1	0.999	3	3	3	5	5	5	0	0	0	5C(57.0214)
WP_005795308.1;BF9343_RS06505;alanine	WP_005795308.1			369		dehydrogenase;ald		13.55	1	0.9989	4	4	4	4	4	4	0	0	0	3M(15.9949)
WP_008659068.1;BF9343_RS05955;OmpA	WP_008659068.1			378		family protein;NA		13.49	1	0.9944	4	4	4	4	4	4	0	0	0	6M(15.9949)
WP_005785120.1;BF9343_RS03880;bifunctional	WP_005785120.1			461		UDP-3-O-[3-hydroxymyristoyl] N-acetylglucosamine deacetylase/3-hydroxyacyl-ACP dehydratase;NA		13.45	1	0.999	4	4	4	4	4	4	0	0	0
WP_010992606.1;BF9343_RS07475;acyl-CoA	WP_010992606.1			514		carboxylase subunit beta;NA		13.42	1	0.9985	5	5	5	5	5	5	0	0	0	11M(15.9949)
WP_010992216.1;BF9343_RS03920;TPM	WP_010992216.1			306		domain-containing protein;NA		13.4	1	0.9945	1	1	1	1	1	1	0	0	0
WP_010991956.1;BF9343_RS01185;UDP-N-acetylmuramoyl-L-alanine--D-glutamate	WP_010991956.1			444		ligase;murD		13.29	1	0.999	4	4	4	6	6	6	0	0	0	12M(15.9949)
WP_005786213.1;BF9343_RS06475;carboxylating	WP_005786213.1			279		nicotinate-nucleotide diphosphorylase;nadC		13.26	1	0.9965	3	3	3	4	4	4	0	0	0	6M(15.9949)
WP_010991856.1;BF9343_RS00105;L-aspartate	WP_010991856.1			523		oxidase;nadB		13.19	1	0.999	5	5	5	8	8	8	0	0	0	10M(15.9949), 12M(15.9949), 2M(15.9949), 5M(15.9949), 6M(15.9949)
WP_005790318.1;BF9343_RS16150;O-acetylhomoserine	WP_005790318.1			426		aminocarboxypropyltransferase/cysteine synthase family protein;NA		13.15	1	0.999	4	4	4	7	7	7	0	0	0	7C(57.0214)
WP_005782201.1;BF9343_RS19385;30S	WP_005782201.1			244		ribosomal protein S3;rpsC		13.11	1	0.9978	3	3	3	4	4	4	0	0	0
WP_005785173.1;BF9343_RS03990;aminoglycoside	WP_005785173.1			361		phosphotransferase family protein;NA		13.02	1	0.999	5	5	5	5	5	5	0	0	0	1M(15.9949)
WP_005784872.1;BF9343_RS03310;aminoacyl-histidine	WP_005784872.1			485		dipeptidase;NA		12.99	1	0.9966	4	4	4	7	7	7	0	0	0	14M(15.9949), 1M(15.9949)
WP_005791502.1;BF9343_RS19565;glutamate--tRNA	WP_005791502.1			505		ligase;gltX		12.87	1	0.9982	5	5	5	5	5	5	0	0	0
WP_008769509.1;BF9343_RS03870;hypothetical	WP_008769509.1			187		protein;NA		12.83	1	0.9989	2	2	2	3	3	3	0	0	0	8M(15.9949)
WP_005787869.1;BF9343_RS11790;4-hydroxy-tetrahydrodipicolinate	WP_005787869.1			297		synthase;dapA		12.79	1	0.9988	3	2	3	3	2	3	0	0	0
WP_157395710.1;BF9343_RS15805;nucleoid-associated	WP_157395710.1			341		protein;NA		12.61	1	0.9989	5	5	5	6	6	6	0	0	0	6M(15.9949)
WP_005785125.1;BF9343_RS03890;HD	WP_005785125.1			409		domain-containing protein;NA		12.47	1	0.999	4	4	4	5	5	5	0	0	0	9M(15.9949)
WP_005795310.1;BF9343_RS06500;nitronate	WP_005795310.1			314		monooxygenase;NA		12.42	1	0.9987	2	2	2	2	2	2	0	0	0	19M(15.9949)
WP_005785529.1;BF9343_RS04855;hypoxanthine	WP_005785529.1			178		phosphoribosyltransferase;hpt		12.36	1	0.9988	2	2	2	3	3	3	0	0	0
WP_010992607.1;BF9343_RS07480;acetyl-CoA	WP_010992607.1			503		carboxylase biotin carboxylase subunit;accC		12.33	1	0.9989	5	5	5	5	5	5	0	0	0	10M(15.9949), 11M(15.9949), 2M(15.9949)
WP_005786005.1;BF9343_RS05970;peptidase	WP_005786005.1			407		T;pepT		12.29	1	0.9989	4	4	4	5	5	5	0	0	0	8M(15.9949), 9M(15.9949)
WP_010993732.1;BF9343_RS20235;aminopeptidase	WP_010993732.1			457		P family protein;NA		12.25	1	0.9955	4	4	4	8	8	8	0	0	0	2M(15.9949), 7M(15.9949), 9M(15.9949)
WP_005801208.1;BF9343_RS04555;valine--tRNA	WP_005801208.1			876		ligase;NA		12.21	1	0.999	9	9	9	14	14	14	0	0	0	12M(15.9949), 6M(15.9949)
WP_005788177.1;BF9343_RS12555;MBL	WP_005788177.1			331		fold metallo-hydrolase;NA		12.08	1	0.9981	3	3	3	3	3	3	0	0	0	2M(15.9949), 3C(57.0214)
WP_005791569.1;BF9343_RS19310;type	WP_005791569.1			265		I methionyl aminopeptidase;map		12.08	1	0.9986	3	3	3	3	3	3	0	0	0
WP_008769918.1;BF9343_RS16875;YicC/YloC	WP_008769918.1			292		family endoribonuclease;NA		11.99	1	0.9956	3	3	3	4	4	4	0	0	0
WP_005790572.1;BF9343_RS16830;hypothetical	WP_005790572.1			292		protein;NA		11.99	1	0.9904	2	2	2	3	3	3	0	0	0
WP_010991957.1;BF9343_RS01195;UDP-N-acetylmuramoyl-L-alanyl-D-glutamate--2%2C6-diaminopimelate	WP_010991957.1			485		ligase;NA		11.96	1	0.999	4	4	4	6	6	6	0	0	0
WP_005791861.1;BF9343_RS18815;DNA	WP_005791861.1			726		helicase RecQ;recQ		11.85	1	0.999	7	7	7	10	10	10	0	0	0	14M(15.9949), 5C(57.0214)
WP_005787597.1;BF9343_RS11030;hypothetical	WP_005787597.1			245		protein;NA		11.84	1	0.999	2	2	2	3	3	3	0	0	0
WP_005786467.1;BF9343_RS07530;alpha-ketoacid	WP_005786467.1			678		dehydrogenase subunit alpha/beta;NA		11.8	1	0.999	4	4	4	5	5	5	0	0	0
WP_005791562.1;BF9343_RS19335;50S	WP_005791562.1			114		ribosomal protein L18;rplR		11.4	1	0.999	1	1	1	4	4	4	0	0	0	10M(15.9949)
WP_010993419.1;BF9343_RS16635;ChaN	WP_010993419.1			299		family lipoprotein;NA		11.37	1	0.9898	3	3	3	3	3	3	0	0	0	4M(15.9949)
WP_005785149.1;BF9343_RS03930;shikimate	WP_005785149.1			247		dehydrogenase;NA		11.34	1	0.9977	3	3	3	3	3	3	0	0	0
WP_005786073.1;BF9343_RS06140;formate	WP_005786073.1			742		C-acetyltransferase;pflB		11.32	1	0.9989	6	6	6	7	7	7	0	0	0	13M(15.9949), 5M(15.9949)
WP_005800645.1;BF9343_RS07535;flavodoxin;NA	WP_005800645.1			168				11.31	1	0.9986	2	2	2	2	2	2	0	0	0
WP_005788933.1;BF9343_RS14125;hypothetical	WP_005788933.1			89		protein;NA		11.24	1	0.9977	1	1	1	1	1	1	0	0	0
WP_005788037.1;BF9343_RS12195;superoxide	WP_005788037.1			205		dismutase;NA		11.22	1	0.9956	1	1	1	2	2	2	0	0	0
WP_005786018.1;BF9343_RS06010;dTDP-4-dehydrorhamnose	WP_005786018.1			287		reductase;rfbD		11.15	1	0.9918	2	2	2	2	2	2	0	0	0	16M(15.9949), 1M(15.9949)
WP_010993380.1;BF9343_RS16110;serine	WP_010993380.1			537		hydrolase;NA		10.99	1	0.9989	4	4	4	7	7	7	0	0	0	2M(15.9949)
WP_005790992.1;BF9343_RS17640;S-adenosylmethionine:tRNA	WP_005790992.1			406		ribosyltransferase-isomerase;NA		10.84	1	0.9959	3	3	3	3	3	3	0	0	0	2M(15.9949)
WP_005787886.1;BF9343_RS11840;DNA	WP_005787886.1			845		gyrase subunit A;gyrA		10.77	1	0.9987	8	8	8	11	11	11	0	0	0	8M(15.9949), 9M(15.9949)
WP_041926214.1;BF9343_RS09705;DEAD/DEAH	WP_041926214.1			439		box helicase;NA		10.71	1	0.9987	3	3	3	4	4	4	0	0	0	2M(15.9949)
WP_010993470.1;BF9343_RS17200;PCMD	WP_010993470.1			365		domain-containing protein;NA		10.68	1	0.999	2	2	2	4	4	4	0	0	0
WP_005800134.1;BF9343_RS09745;aminomethyl-transferring	WP_005800134.1			949		glycine dehydrogenase;gcvP		10.64	1	0.999	8	8	8	10	10	10	0	0	0	5M(15.9949), 9M(15.9949)
WP_005791859.1;BF9343_RS18810;IMP	WP_005791859.1			491		dehydrogenase;guaB		10.59	1	0.9989	4	4	4	5	5	5	0	0	0
WP_005788406.1;BF9343_RS13050;30S	WP_005788406.1			181		ribosomal protein S16;NA		10.5	1	0.999	1	1	1	3	3	3	0	0	0
WP_010992426.1;BF9343_RS06050;AMP-binding	WP_010992426.1			364		protein;NA		10.44	1	0.999	3	3	3	7	7	7	0	0	0	1M(15.9949)
sp|O77727|K1C15_SHEEP	O77727	K1C15_SHEEP	KRT15	453	Ovis aries	Keratin, type I cytoskeletal 15	2:Experimental evidence at transcript level	10.38	1	0.999	6	2	2	19	8	8	0	0	0
WP_005788539.1;BF9343_RS13190;PepSY-like	WP_005788539.1			145		domain-containing protein;NA		10.34	1	0.9903	1	1	1	1	1	1	0	0	0
sp|P02662|CASA1_BOVIN	P02662	CASA1_BOVIN	CSN1S1	214	Bos taurus	Alpha-S1-casein	1:Experimental evidence at protein level	10.28	1	0.9989	2	2	2	6	6	6	0	0	0
WP_005795984.1;BF9343_RS04230;lipoyl	WP_005795984.1			288		synthase;lipA		10.07	1	0.9985	2	2	2	6	6	6	0	0	0
WP_005796795.1;BF9343_RS00895;hypothetical	WP_005796795.1			359		protein;NA		10.03	1	0.998	3	3	3	3	3	3	0	0	0
WP_005782306.1;BF9343_RS18825;ATP-dependent	WP_005782306.1			220		Clp endopeptidase proteolytic subunit ClpP;clpP		10	1	0.999	1	1	1	2	2	2	0	0	0	2M(15.9949), 7M(15.9949)
WP_041926171.1;BF9343_RS03480;UDP-N-acetyl-D-mannosamine	WP_041926171.1			401		dehydrogenase;wecC		9.98	1	0.9882	4	3	3	5	4	4	0	0	0	5M(15.9949)
WP_010993042.1;BF9343_RS11995;threonine-phosphate	WP_010993042.1			337		decarboxylase CobD;cobD		9.79	1	0.9985	2	2	2	6	6	6	0	0	0
WP_010992879.1;BF9343_RS10080;alpha/beta	WP_010992879.1			356		hydrolase;NA		9.55	1	0.9936	2	2	2	2	2	2	0	0	0
WP_008769315.1;BF9343_RS02070;glutamate	WP_008769315.1			360		5-kinase;proB		9.44	1	0.9894	3	3	3	4	4	4	0	0	0
WP_008661733.1;BF9343_RS18385;Calx-beta	WP_008661733.1			820		domain-containing protein;NA		9.39	1	0.9989	5	5	5	6	6	6	0	0	0	10M(15.9949), 18M(15.9949), 9M(15.9949)
WP_041926197.1;BF9343_RS08070;SMI1/KNR4	WP_041926197.1			331		family protein;NA		9.37	1	0.9952	3	2	2	4	3	3	0	0	0
WP_010992465.1;BF9343_RS06515;C69	WP_010992465.1			545		family dipeptidase;NA		9.36	1	0.9987	3	3	3	4	4	4	0	0	0	25M(15.9949), 4M(15.9949)
WP_010993784.1;BF9343_RS20720;translational	WP_010993784.1			599		GTPase TypA;typA		9.35	1	0.999	4	4	4	4	4	4	0	0	0	7M(15.9949)
WP_005786157.1;BF9343_RS06300;hypothetical	WP_005786157.1			337		protein;NA		9.2	1	0.9979	2	2	2	2	2	2	0	0	0
WP_005782289.1;BF9343_RS18860;ribosome	WP_005782289.1			437		biogenesis GTPase Der;der		9.15	1	0.9856	3	3	3	3	3	3	0	0	0
WP_005796212.1;BF9343_RS03260;lipid-A-disaccharide	WP_005796212.1			377		synthase;lpxB		9.02	1	0.9975	3	3	3	5	5	5	0	0	0	12M(15.9949), 7M(15.9949)
WP_005788280.1;BF9343_RS12775;anthranilate	WP_005788280.1			468		synthase component I family protein;NA		8.97	1	0.999	3	3	3	5	5	5	0	0	0
WP_010993767.1;BF9343_RS20545;arginine--tRNA	WP_010993767.1			597		ligase;argS		8.88	1	0.9989	4	4	4	4	4	4	0	0	0
WP_005785885.1;BF9343_RS05550;catalase;NA	WP_005785885.1			486				8.85	1	0.999	3	3	3	4	4	4	0	0	0	2M(15.9949)
WP_005798834.1;BF9343_RS14760;aminoacyl-histidine	WP_005798834.1			488		dipeptidase;NA		8.81	1	0.997	2	2	2	5	5	5	0	0	0	15M(15.9949), 8C(57.0214)
sp|P02666|CASB_BOVIN	P02666	CASB_BOVIN	CSN2	224	Bos taurus	Beta-casein	1:Experimental evidence at protein level	8.48	1	0.999	1	1	1	4	4	4	0	0	0	2M(15.9949)
WP_005786056.1;BF9343_RS06105;glycoside	WP_005786056.1			332		hydrolase family 130 protein;NA		8.43	1	0.9989	2	2	2	5	5	5	0	0	0
WP_010992977.1;BF9343_RS11035;aminodeoxychorismate	WP_010992977.1			327		synthase component I;NA		8.26	1	0.9983	2	2	2	2	2	2	0	0	0
WP_005788433.1;BF9343_RS13125;V-type	WP_005788433.1			439		ATP synthase subunit B;NA		8.2	1	0.9967	2	2	2	3	3	3	0	0	0	8M(15.9949)
WP_005791564.1;BF9343_RS19330;30S	WP_005791564.1			172		ribosomal protein S5;rpsE		8.14	1	0.999	1	1	1	2	2	2	0	0	0
WP_010992631.1;BF9343_RS07920;AGE	WP_010992631.1			394		family epimerase/isomerase;NA		8.12	1	0.9988	2	2	2	3	3	3	0	0	0	1M(15.9949)
WP_005776370.1;BF9343_RS07365;pyridoxal	WP_005776370.1			399		phosphate-dependent aminotransferase;NA		8.02	1	0.999	2	2	2	2	2	2	0	0	0	10M(15.9949)
WP_005783757.1;BF9343_RS00630;GNAT	WP_005783757.1			176		family N-acetyltransferase;NA		7.95	1	0.993	1	1	1	1	1	1	0	0	0	11M(15.9949)
WP_005783584.1;BF9343_RS00135;tRNA	WP_005783584.1			457		(N6-isopentenyl adenosine(37)-C2)-methylthiotransferase MiaB;miaB		7.88	1	0.9989	3	3	3	7	7	7	0	0	0	2M(15.9949)
WP_005791523.1;BF9343_RS19465;DNA-directed	WP_005791523.1			1427		RNA polymerase subunit beta';rpoC		7.85	1	0.999	8	8	8	13	13	13	0	0	0	1M(15.9949)
WP_005789851.1;BF9343_RS15720;2-isopropylmalate	WP_005789851.1			498		synthase;NA		7.83	1	0.9987	3	3	3	4	4	4	0	0	0	11M(15.9949)
WP_005795699.1;BF9343_RS05435;ATP-dependent	WP_005795699.1			862		chaperone ClpB;clpB		7.77	1	0.999	5	5	5	6	6	6	0	0	0
WP_005796808.1;BF9343_RS00840;glycosyl	WP_005796808.1			340		transferase family 90;NA		7.65	1	0.9987	3	3	3	3	3	3	0	0	0	8M(15.9949)
WP_005791115.1;BF9343_RS24015;triose-phosphate	WP_005791115.1			251		isomerase;tpiA		7.57	1	0.9982	1	1	1	1	1	1	0	0	0
WP_005785425.1;BF9343_RS04595;metallophosphoesterase;NA	WP_005785425.1			357				7.56	1	0.9984	2	2	2	3	3	3	0	0	0	13C(57.0214), 2C(57.0214)
WP_005794164.1;BF9343_RS10670;hypothetical	WP_005794164.1			318		protein;NA		7.55	1	0.9989	2	2	2	3	3	3	0	0	0
WP_008768120.1;BF9343_RS05960;DUF488	WP_008768120.1			120		family protein;NA		7.5	1	0.9976	1	1	1	2	2	2	0	0	0
WP_005789197.1;BF9343_RS14650;TlpA	WP_005789197.1			361		disulfide reductase family protein;NA		7.48	1	0.9984	2	2	2	2	2	2	0	0	0
WP_004327332.1;BF9343_RS08025;type	WP_004327332.1			349		II toxin-antitoxin system RnlA family toxin;NA		7.45	1	0.9948	2	2	2	3	3	3	0	0	0
WP_005787699.1;BF9343_RS11235;hypothetical	WP_005787699.1			175		protein;NA		7.43	1	0.9927	1	1	1	1	1	1	0	0	0
WP_005790403.1;BF9343_RS16385;LUD	WP_005790403.1			461		domain-containing protein;NA		7.38	1	0.987	3	3	3	4	4	4	0	0	0	5M(15.9949)
WP_005775782.1;BF9343_RS04520;30S	WP_005775782.1			597		ribosomal protein S1;rpsA		7.37	1	0.9922	4	4	4	5	5	5	0	0	0
WP_005815367.1;BF9343_RS13090;TlpA	WP_005815367.1			367		disulfide reductase family protein;NA		7.36	1	0.9967	2	2	2	4	4	4	0	0	0	9M(15.9949)
WP_005791521.1;BF9343_RS19470;DNA-directed	WP_005791521.1			1270		RNA polymerase subunit beta;rpoB		7.32	1	0.999	8	7	7	9	8	8	0	0	0	16M(15.9949), 1M(15.9949)
WP_005790429.1;BF9343_RS16445;NADP-dependent	WP_005790429.1			762		malic enzyme;NA		7.22	1	0.999	5	5	5	6	6	6	0	0	0	6M(15.9949)
WP_010993765.1;BF9343_RS20535;type	WP_010993765.1			781		I DNA topoisomerase;topA		7.17	1	0.999	4	4	4	4	4	4	0	0	0	10M(15.9949)
WP_005783520.1;BF9343_RS21210;NAD(P)-dependent	WP_005783520.1			335		oxidoreductase;NA		7.16	1	0.9982	2	2	2	3	3	3	0	0	0
WP_005784472.1;BF9343_RS02420;DUF4136	WP_005784472.1			210		domain-containing protein;NA		7.14	1	0.999	1	1	1	2	2	2	0	0	0
WP_010993428.1;BF9343_RS16680;glycosyltransferase	WP_010993428.1			328		family 2 protein;NA		7.01	1	0.993	2	2	2	2	2	2	0	0	0
WP_010993671.1;BF9343_RS19550;aminopeptidase	WP_010993671.1			592		P family protein;NA		6.93	1	0.9984	3	3	3	3	3	3	0	0	0
WP_005796268.1;BF9343_RS03050;M20/M25/M40	WP_005796268.1			333		family metallo-hydrolase;NA		6.91	1	0.9892	2	2	2	2	2	2	0	0	0	6C(57.0214), 7M(15.9949)
WP_005786611.1;BF9343_RS07915;dihydrodipicolinate	WP_005786611.1			305		synthase family protein;NA		6.89	1	0.9988	2	2	2	3	3	3	0	0	0	6M(15.9949)
WP_005793782.1;BF9343_RS11670;YegS/Rv2252/BmrU	WP_005793782.1			352		family lipid kinase;NA		6.82	1	0.9989	2	2	2	2	2	2	0	0	0
WP_005783928.1;BF9343_RS01030;Fe-S	WP_005783928.1			250		cluster assembly ATPase SufC;sufC		6.8	1	0.9988	1	1	1	4	4	4	0	0	0
WP_014298196.1;BF9343_RS01745;DUF4922	WP_014298196.1			310		domain-containing protein;NA		6.77	1	0.9987	2	2	2	2	2	2	0	0	0	5C(57.0214)
WP_005784852.1;BF9343_RS03255;5'/3'-nucleotidase	WP_005784852.1			255		SurE;surE		6.67	1	0.9987	1	1	1	2	2	2	0	0	0	11M(15.9949)
WP_005787491.1;BF9343_RS10505;F0F1	WP_005787491.1			527		ATP synthase subunit alpha;atpA		6.64	1	0.9967	3	3	3	3	3	3	0	0	0	10M(15.9949)
WP_005786175.1;BF9343_RS06355;DegT/DnrJ/EryC1/StrS	WP_005786175.1			407		family aminotransferase;NA		6.63	1	0.9987	2	2	2	2	2	2	0	0	0	10M(15.9949), 2M(15.9949)
WP_005793737.1;BF9343_RS11830;molecular	WP_005793737.1			681		chaperone HtpG;htpG		6.61	1	0.9986	4	4	4	6	6	6	0	0	0
WP_005783472.1;BF9343_RS21100;hypothetical	WP_005783472.1			378		protein;NA		6.61	1	0.9917	2	2	2	2	2	2	0	0	0	1M(15.9949)
WP_005796412.1;BF9343_RS02600;bifunctional	WP_005796412.1			811		aspartate kinase/homoserine dehydrogenase I;thrA		6.54	1	0.9934	3	3	3	3	3	3	0	0	0
WP_005787674.1;BF9343_RS11185;isoleucine--tRNA	WP_005787674.1			1141		ligase;ileS		6.49	1	0.999	6	6	6	7	7	7	0	0	0	2M(15.9949), 4M(15.9949), 9M(15.9949)
WP_005785086.1;BF9343_RS03800;alpha-L-fucosidase;NA	WP_005785086.1			449				6.46	1	0.9962	3	3	3	3	3	3	0	0	0	4M(15.9949)
WP_005786461.1;BF9343_RS07515;dihydrolipoyl	WP_005786461.1			449		dehydrogenase;lpdA		6.46	1	0.9989	2	2	2	3	3	3	0	0	0	12M(15.9949), 13M(15.9949), 4M(15.9949), 5M(15.9949)
WP_010992763.1;BF9343_RS09130;oxaloacetate	WP_010992763.1			591		decarboxylase;NA		6.43	1	0.9987	3	3	3	3	3	3	0	0	0	10C(57.0214), 11M(15.9949), 8M(15.9949)
WP_005681356.1;BF9343_RS08050;immunity	WP_005681356.1			297		22 family protein;NA		6.4	1	0.9988	1	1	1	1	1	1	0	0	0
WP_010993425.1;BF9343_RS16665;glycosyltransferase;NA	WP_010993425.1			351				6.27	1	0.998	2	2	2	2	2	2	0	0	0
WP_010992045.1;BF9343_RS02065;glutamate-5-semialdehyde	WP_010992045.1			415		dehydrogenase;NA		6.27	1	0.9989	2	2	2	2	2	2	0	0	0	1M(15.9949)
WP_010993827.1;BF9343_RS21290;leucine--tRNA	WP_010993827.1			943		ligase;leuS		6.26	1	0.9985	4	4	4	7	7	7	0	0	0	10M(15.9949), 2M(15.9949), 3M(15.9949)
WP_005786004.1;BF9343_RS05965;hypothetical	WP_005786004.1			468		protein;NA		6.2	1	0.9988	3	3	3	3	3	3	0	0	0
WP_004296327.1;BF9343_RS19295;30S	WP_004296327.1			129		ribosomal protein S11;rpsK		6.2	1	0.9918	1	1	1	1	1	1	0	0	0
WP_005786125.1;BF9343_RS06225;DUF4251	WP_005786125.1			196		domain-containing protein;NA		6.12	1	0.9988	1	1	1	1	1	1	0	0	0
WP_005783664.1;BF9343_RS00370;gluconate	WP_005783664.1			263		5-dehydrogenase;NA		6.08	1	0.9864	1	1	1	1	1	1	0	0	0
WP_005675419.1;BF9343_RS19435;30S	WP_005675419.1			133		ribosomal protein S12;rpsL		6.02	1	0.9986	1	1	1	1	1	1	0	0	0
WP_005796206.1;BF9343_RS03290;DUF349	WP_005796206.1			616		domain-containing protein;NA		6.01	1	0.999	3	3	3	3	3	3	0	0	0
WP_005791972.1;BF9343_RS20650;uracil	WP_005791972.1			217		phosphoribosyltransferase;upp		5.99	1	0.9981	1	1	1	1	1	1	0	0	0
WP_041926337.1;BF9343_RS16690;glycosyltransferase	WP_041926337.1			319		family 10;NA		5.96	1	0.9963	2	2	2	2	2	2	0	0	0
WP_005791317.1;BF9343_RS20205;nucleoside	WP_005791317.1			557		kinase;NA		5.92	1	0.9984	4	4	4	4	4	4	0	0	0
WP_005780701.1;BF9343_RS15200;AAA	WP_005780701.1			392		family ATPase;NA		5.87	1	0.995	2	2	2	2	2	2	0	0	0
WP_005817610.1;BF9343_RS17880;single-stranded-DNA-specific	WP_005817610.1			572		exonuclease RecJ;recJ		5.77	1	0.9989	3	3	3	3	3	3	0	0	0
WP_005791333.1;BF9343_RS20175;bifunctional	WP_005791333.1			313		riboflavin kinase/FAD synthetase;NA		5.75	1	0.9973	2	2	2	2	2	2	0	0	0
WP_010992245.1;BF9343_RS04410;M16	WP_010992245.1			939		family metallopeptidase;NA		5.75	1	0.9989	4	4	4	5	5	5	0	0	0	1M(15.9949), 2M(15.9949)
WP_010993799.1;BF9343_RS20895;methionine--tRNA	WP_010993799.1			679		ligase;metG		5.6	1	0.9989	3	3	3	4	4	4	0	0	0
WP_005795325.1;BF9343_RS06430;membrane	WP_005795325.1			501		protein;NA		5.59	1	0.9989	2	2	2	3	3	3	0	0	0
WP_005784714.1;BF9343_RS02915;UMP	WP_005784714.1			236		kinase;pyrH		5.51	1	0.999	1	1	1	2	2	2	0	0	0
WP_005788568.1;BF9343_RS13245;riboflavin	WP_005788568.1			200		synthase;NA		5.5	1	0.9986	1	1	1	1	1	1	0	0	0
WP_041926163.1;BF9343_RS02110;bifunctional	WP_041926163.1			346		diaminohydroxyphosphoribosylaminopyrimidine deaminase/5-amino-6-(5-phosphoribosylamino)uracil reductase RibD;ribD		5.49	1	0.9945	2	2	2	2	2	2	0	0	0	6M(15.9949)
WP_005785118.1;BF9343_RS03875;acyl-ACP--UDP-N-acetylglucosamine	WP_005785118.1			255		O-acyltransferase;lpxA		5.49	1	0.9989	1	1	1	1	1	1	0	0	0
WP_005794875.1;BF9343_RS08720;bifunctional	WP_005794875.1			579		metallophosphatase/5'-nucleotidase;NA		5.35	1	0.9985	3	3	3	6	6	6	0	0	0	4M(15.9949), 6M(15.9949)
WP_008657359.1;BF9343_RS16610;hypothetical	WP_008657359.1			282		protein;NA		5.32	1	0.9917	1	1	1	1	1	1	0	0	0	13M(15.9949), 1M(15.9949)
WP_005786937.1;BF9343_RS09100;UDP-N-acetylglucosamine	WP_005786937.1			361		2-epimerase (non-hydrolyzing);wecB		5.26	1	0.999	1	1	1	2	2	2	0	0	0	15M(15.9949), 1M(15.9949)
WP_005787725.1;BF9343_RS11300;DEAD/DEAH	WP_005787725.1			418		box helicase;NA		5.26	1	0.9943	2	2	2	2	2	2	0	0	0
WP_005796342.1;BF9343_RS02800;DUF4954	WP_005796342.1			663		family protein;NA		5.13	1	0.9989	3	3	3	4	4	4	0	0	0
WP_010991911.1;BF9343_RS00505;adenine	WP_010991911.1			178		phosphoribosyltransferase;NA		5.06	1	0.9981	1	1	1	1	1	1	0	0	0
WP_010993252.1;BF9343_RS14720;DNA	WP_010993252.1			614		polymerase III subunit gamma/tau;NA		5.05	1	0.9988	2	2	2	2	2	2	0	0	0
WP_005798215.1;BF9343_RS17510;long-chain	WP_005798215.1			557		fatty acid--CoA ligase;NA		5.03	1	0.9917	2	2	2	2	2	2	0	0	0
WP_005789838.1;BF9343_RS15695;glycosyltransferase;NA	WP_005789838.1			244				4.92	1	0.9899	1	1	1	1	1	1	0	0	0
WP_005813328.1;BF9343_RS03160;hypothetical	WP_005813328.1			227		protein;NA		4.85	1	0.9958	1	1	1	1	1	1	0	0	0	8M(15.9949)
WP_005790583.1;BF9343_RS16855;UDP-N-acetylglucosamine	WP_005790583.1			434		1-carboxyvinyltransferase;murA		4.84	1	0.9983	2	2	2	3	3	3	0	0	0
WP_005796043.1;BF9343_RS03895;orotidine-5'-phosphate	WP_005796043.1			274		decarboxylase;pyrF		4.74	1	0.9952	1	1	1	1	1	1	0	0	0
WP_005787839.1;BF9343_RS11755;AMP	WP_005787839.1			258		nucleosidase;NA		4.65	1	0.9901	1	1	1	1	1	1	0	0	0
WP_005788434.1;BF9343_RS13130;V-type	WP_005788434.1			585		ATP synthase subunit A;NA		4.62	1	0.9987	2	2	2	2	2	2	0	0	0	10M(15.9949)
WP_005787201.1;BF9343_RS09680;NADH:ubiquinone	WP_005787201.1			392		reductase (Na(+)-transporting) subunit B;NA		4.59	1	0.9976	1	1	1	2	2	2	0	0	0
WP_010993775.1;BF9343_RS20630;2-oxoacid:acceptor	WP_010993775.1			616		oxidoreductase subunit alpha;NA		4.55	1	0.9989	2	2	2	2	2	2	0	0	0
WP_010992738.1;BF9343_RS08790;AMP-binding	WP_010992738.1			552		protein;NA		4.53	1	0.9987	2	2	2	2	2	2	0	0	0	5M(15.9949), 6M(15.9949)
WP_005787735.1;BF9343_RS11320;tRNA	WP_005787735.1			376		guanosine(34) transglycosylase Tgt;tgt		4.52	1	0.9974	1	1	1	1	1	1	0	0	0	3M(15.9949)
WP_005796126.1;BF9343_RS03535;ATP-binding	WP_005796126.1			515		protein;NA		4.47	1	0.9982	2	2	2	3	3	3	0	0	0
WP_005789714.1;BF9343_RS15410;J	WP_005789714.1			313		domain-containing protein;NA		4.47	1	0.9894	1	1	1	2	2	2	0	0	0
WP_005785097.1;BF9343_RS03830;bifunctional	WP_005785097.1			831		UDP-N-acetylmuramoyl-tripeptide:D-alanyl-D-alanine ligase/alanine racemase;NA		4.45	1	0.9939	3	3	3	5	5	5	0	0	0
WP_010992048.1;BF9343_RS02115;peptide	WP_010992048.1			278		chain release factor N(5)-glutamine methyltransferase;prmC		4.32	1	0.9971	1	1	1	1	1	1	0	0	0
WP_005776885.1;BF9343_RS09565;energy-dependent	WP_005776885.1			562		translational throttle protein EttA;ettA		4.27	1	0.9931	2	2	2	2	2	2	0	0	0
WP_005784547.1;BF9343_RS02605;cofactor-independent	WP_005784547.1			403		phosphoglycerate mutase;NA		4.22	1	0.9985	1	1	1	2	2	2	0	0	0
WP_005797516.1;BF9343_RS20150;M28	WP_005797516.1			334		family peptidase;NA		4.19	1	0.9985	1	1	1	2	2	2	0	0	0
WP_005784390.1;BF9343_RS02210;AMP-binding	WP_005784390.1			551		protein;NA		4.17	1	0.9986	2	2	2	2	2	2	0	0	0
WP_005791181.1;BF9343_RS20575;protein	WP_005791181.1			1007		translocase subunit SecDF;secDF		4.17	1	0.9884	1	1	1	1	1	1	0	0	0
WP_005785156.1;BF9343_RS03945;PhoH	WP_005785156.1			337		family protein;NA		4.15	1	0.9985	1	1	1	1	1	1	0	0	0	3M(15.9949)
WP_005800908.1;BF9343_RS06095;DUF1735	WP_005800908.1			337		domain-containing protein;NA		4.15	1	0.9859	1	1	1	2	2	2	0	0	0
WP_108912216.1;BF9343_RS01485;peptide	WP_108912216.1			371		chain release factor 2;prfB		4.04	1	0.9989	1	1	1	2	2	2	0	0	0	3M(15.9949)
WP_005803068.1;BF9343_RS13810;diaminopimelate	WP_005803068.1			387		decarboxylase;lysA		3.88	1	0.9989	1	1	1	2	2	2	0	0	0	8C(57.0214)
WP_010993462.1;BF9343_RS17145;dihydroxy-acid	WP_010993462.1			600		dehydratase;ilvD		3.83	1	0.9953	2	2	2	2	2	2	0	0	0
WP_010992604.1;BF9343_RS07460;L-lactate	WP_010992604.1			499		permease;NA		3.81	1	0.9986	1	1	1	1	1	1	0	0	0
WP_005791134.1;BF9343_RS18060;NAD	WP_005791134.1			290		kinase;NA		3.79	1	0.9982	1	1	1	1	1	1	0	0	0
WP_010991938.1;BF9343_RS00975;L-fucose	WP_010991938.1			590		isomerase;fucI		3.73	1	0.9981	2	2	2	2	2	2	0	0	0
WP_010992179.1;BF9343_RS03525;aminotransferase	WP_010992179.1			377		class I/II-fold pyridoxal phosphate-dependent enzyme;NA		3.71	1	0.9954	1	1	1	2	2	2	0	0	0
WP_041926311.1;BF9343_RS06090;DUF1735	WP_041926311.1			378		and LamG domain-containing protein;NA		3.7	1	0.9971	1	1	1	1	1	1	0	0	0
WP_005785317.1;BF9343_RS04340;glycoside	WP_005785317.1			462		hydrolase family 57 protein;NA		3.68	1	0.9987	1	1	1	2	2	2	0	0	0	4M(15.9949)
WP_010993310.1;BF9343_RS15440;low	WP_010993310.1			337		specificity L-threonine aldolase;NA		3.56	1	0.9983	1	1	1	1	1	1	0	0	0	10M(15.9949)
WP_005791628.1;BF9343_RS19160;type	WP_005791628.1			310		II CRISPR-associated endonuclease Cas1;cas1		3.55	1	0.9901	1	1	1	1	1	1	0	0	0
WP_005785158.1;BF9343_RS03950;DUF5715	WP_005785158.1			226		family protein;NA		3.54	1	0.9953	1	1	1	1	1	1	0	0	0
WP_005786519.1;BF9343_RS07695;SDR	WP_005786519.1			256		family NAD(P)-dependent oxidoreductase;NA		3.52	1	0.9981	1	1	1	1	1	1	0	0	0
WP_041926275.1;BF9343_RS19855;FimB/Mfa2	WP_041926275.1			319		family fimbrial subunit;NA		3.45	1	0.996	1	1	1	2	2	2	0	0	0
WP_005817136.1;BF9343_RS08850;phosphonopyruvate	WP_005817136.1			378		decarboxylase;aepY		3.44	1	0.999	1	1	1	2	2	2	0	0	0
WP_005786589.1;BF9343_RS07860;thiamine	WP_005786589.1			530		pyrophosphate-dependent enzyme;NA		3.4	1	0.9978	1	1	1	1	1	1	0	0	0
WP_010992295.1;BF9343_RS05045;class	WP_010992295.1			890		I SAM-dependent DNA methyltransferase;NA		3.37	1	0.9976	2	2	2	2	2	2	0	0	0
WP_010993171.1;BF9343_RS13835;1-(5-phosphoribosyl)-5-[(5-phosphoribosylamino)methylideneamino]imidazole-4-carboxamide	WP_010993171.1			239		isomerase;hisA		3.35	1	0.9884	1	1	1	2	2	2	0	0	0
WP_005799064.1;BF9343_RS18795;peptidylprolyl	WP_005799064.1			456		isomerase;NA		3.29	1	0.9985	1	1	1	1	1	1	0	0	0
WP_005787388.1;BF9343_RS10225;helix-turn-helix	WP_005787388.1			282		transcriptional regulator;NA		3.19	1	0.9869	1	1	1	1	1	1	0	0	0
WP_005802501.1;BF9343_RS16155;N-acetylmuramoyl-L-alanine	WP_005802501.1			346		amidase;NA		3.18	1	0.9952	1	1	1	2	2	2	0	0	0
WP_005811493.1;BF9343_RS19805;DUF4143	WP_005811493.1			424		domain-containing protein;NA		3.07	1	0.9989	1	1	1	2	2	2	0	0	0
WP_005786690.1;BF9343_RS08465;ATP-binding	WP_005786690.1			537		cassette domain-containing protein;NA		2.98	1	0.9955	2	2	2	2	2	2	0	0	0	1M(15.9949)
WP_041926235.1;BF9343_RS13225;dipeptide	WP_041926235.1			383		epimerase;NA		2.87	1	0.99	1	1	1	1	1	1	0	0	0	4M(15.9949), 9M(15.9949)
WP_010992807.1;BF9343_RS09490;pyridoxal	WP_010992807.1			423		phosphate-dependent aminotransferase family protein;NA		2.84	1	0.9987	1	1	1	1	1	1	0	0	0
WP_005793979.1;BF9343_RS11060;Gfo/Idh/MocA	WP_005793979.1			352		family oxidoreductase;NA		2.84	1	0.9855	1	1	1	1	1	1	0	0	0
WP_005789686.1;BF9343_RS15350;C1	WP_005789686.1			394		family peptidase;NA		2.79	1	0.9975	1	1	1	2	2	2	0	0	0
WP_010993797.1;BF9343_RS20860;acetate--CoA	WP_010993797.1			686		ligase;NA		2.77	1	0.9858	2	2	2	2	2	2	0	0	0
WP_065814074.1;BF9343_RS16700;nitroreductase;NA	WP_065814074.1			325				2.77	1	0.9981	1	1	1	1	1	1	0	0	0
WP_005785050.1;BF9343_RS03710;NADH-quinone	WP_005785050.1			530		oxidoreductase subunit D;NA		2.64	1	0.9897	1	1	1	1	1	1	0	0	0
WP_005788368.1;BF9343_RS12955;ribonucleoside-diphosphate	WP_005788368.1			839		reductase subunit alpha;NA		2.62	1	0.9922	2	2	2	2	2	2	0	0	0	5M(15.9949)
WP_005817572.1;BF9343_RS17685;[FeFe]	WP_005817572.1			345		hydrogenase H-cluster radical SAM maturase HydE;hydE		2.61	1	0.9924	1	1	1	1	1	1	0	0	0
WP_010992040.1;BF9343_RS01980;alkaline	WP_010992040.1			466		phosphatase;NA		2.58	1	0.9972	1	1	1	1	1	1	0	0	0	2M(15.9949)
WP_010993056.1;BF9343_RS12125;bifunctional	WP_010993056.1			434		cobalt-precorrin-7 (C(5))-methyltransferase/cobalt-precorrin-6B (C(15))-methyltransferase;NA		2.53	1	0.999	1	1	1	1	1	1	0	0	0
WP_005786457.1;BF9343_RS07505;hypothetical	WP_005786457.1			530		protein;NA		2.45	1	0.9932	1	1	1	1	1	1	0	0	0
WP_010992331.1;BF9343_RS05190;site-specific	WP_010992331.1			635		DNA-methyltransferase;NA		2.36	1	0.9956	1	1	1	2	2	2	0	0	0
WP_010992333.1;BF9343_RS05200;DEAD/DEAH	WP_010992333.1			1020		box helicase family protein;NA		2.16	1	0.9929	2	2	2	2	2	2	0	0	0
WP_010991942.1;BF9343_RS01065;FecR	WP_010991942.1			382		family protein;NA		2.09	1	0.9939	1	1	1	1	1	1	0	0	0
WP_010993418.1;BF9343_RS16630;M16	WP_010993418.1			954		family metallopeptidase;NA		1.78	1	0.9982	2	2	2	2	2	2	0	0	0
WP_005815085.1;BF9343_RS14470;NAD(+)	WP_005815085.1			641		synthase;NA		1.72	1	0.9901	1	1	1	2	2	2	0	0	0
WP_010992092.1;BF9343_RS02570;TonB-dependent	WP_010992092.1			795		receptor;NA		1.64	1	0.9989	1	1	1	1	1	1	0	0	0	6M(15.9949)
WP_010993080.1;BF9343_RS12455;bifunctional	WP_010993080.1			949		fucokinase/fucose-1-phosphate guanylyltransferase;NA		1.58	1	0.9871	1	1	1	1	1	1	0	0	0
WP_010992328.1;BF9343_RS05175;helicase-related	WP_010992328.1			1090		protein;NA		1.56	1	0.9902	2	2	2	2	2	2	0	0	0
WP_005789096.1;BF9343_RS14410;S46	WP_005789096.1			721		family peptidase;NA		1.53	1	0.9918	1	1	1	1	1	1	0	0	0
WP_005795924.1;BF9343_RS04505;glutamine	WP_005795924.1			729		synthetase III;NA		1.51	1	0.9985	1	1	1	1	1	1	0	0	0
WP_010993243.1;BF9343_RS14620;transcription	WP_010993243.1			688		termination factor Rho;rho		1.45	1	0.9988	1	1	1	1	1	1	0	0	0
WP_010993392.1;BF9343_RS16310;hypothetical	WP_010993392.1			699		protein;NA		1.43	1	0.9949	1	1	1	1	1	1	0	0	0
WP_005812948.1;BF9343_RS04985;TIM-barrel	WP_005812948.1			1288		domain-containing protein;NA		1.16	1	0.9891	2	2	2	2	2	2	0	0	0
WP_010992260.1;BF9343_RS04640;preprotein	WP_010992260.1			1109		translocase subunit SecA;secA		0.9	1	0.9872	1	1	1	1	1	1	0	0	0
WP_005814911.1;BF9343_RS15135;phosphoribosylformylglycinamidine	WP_005814911.1			1234		synthase;purL		0.81	1	0.9882	1	1	1	1	1	1	0	0	0

## Sheet: BL-protein
Protein	Protein ID	Entry Name	Gene	Length	Organism	Protein Description	Protein Existence	Coverage	Protein Probability	Top Peptide Probability	Total Peptides	Unique Peptides	Razor Peptides	Total Spectral Count	Unique Spectral Count	Razor Spectral Count	Total Intensity	Unique Intensity	Razor Intensity	Razor Assigned Modifications	Razor Observed Modifications	Indistinguishable Proteins
WP_012577443.1;BLIJ_RS05535;transaldolase;tal	WP_012577443.1			367				95.91	1	0.999	45	45	45	1786	1786	1786	0	0	0	14M(15.9949), 6M(15.9949), 7C(57.0214), 7M(15.9949)
WP_012578433.1;BLIJ_RS11220;UDP-glucose	WP_012578433.1			340		4-epimerase GalE;galE		85	1	0.999	22	22	22	189	189	189	0	0	0	11M(15.9949), 12M(15.9949), 8C(57.0214), 8M(15.9949)
WP_012577773.1;BLIJ_RS07530;aspartate	WP_012577773.1			320		carbamoyltransferase;pyrB		83.12	1	0.999	23	23	23	101	101	101	0	0	0	10C(57.0214), 14M(15.9949), 15M(15.9949), 1M(15.9949), 3M(15.9949), 7C(57.0214), 7M(15.9949), 9C(57.0214)
WP_012576752.1;BLIJ_RS01655;NAD(P)H-dependent	WP_012576752.1			333		glycerol-3-phosphate dehydrogenase;NA		81.38	1	0.999	17	17	17	118	118	118	0	0	0	11M(15.9949), 13M(15.9949), 15C(57.0214), 23M(15.9949), 24C(57.0214), 27M(15.9949), 32M(15.9949), 5C(57.0214), 8C(57.0214), 9C(57.0214), 9M(15.9949)
WP_012578344.1;BLIJ_RS10760;alpha/beta	WP_012578344.1			285		hydrolase;NA		78.25	1	0.999	13	13	13	56	56	56	0	0	0	10M(15.9949), 12C(57.0214), 14M(15.9949), 15M(15.9949), 1M(15.9949), 20M(15.9949), 21M(15.9949), 8M(15.9949), 9M(15.9949)
WP_012577215.1;BLIJ_RS04280;L-lactate	WP_012577215.1			320		dehydrogenase;NA		77.5	1	0.999	23	23	23	609	609	609	0	0	0	10M(15.9949), 14M(15.9949), 15M(15.9949), 29C(57.0214), 31C(57.0214), 3M(15.9949), 4M(15.9949), 7M(15.9949), 8M(15.9949), 9C(57.0214), 9M(15.9949), N-term(42.0106)
WP_012578030.1;BLIJ_RS08995;acetate	WP_012578030.1			409		kinase;NA		77.26	1	0.999	22	22	22	129	129	129	0	0	0	12M(15.9949), 15C(57.0214), 15M(15.9949), 16M(15.9949), 25M(15.9949), 34M(15.9949), 35M(15.9949), 3M(15.9949), 4M(15.9949), 6M(15.9949)
WP_012577087.1;BLIJ_RS03525;chaperonin	WP_012577087.1			541		GroEL;groL		75.42	1	0.999	28	28	28	134	134	134	0	0	0	10M(15.9949), 11M(15.9949), 15M(15.9949), 2M(15.9949), 3M(15.9949), 6M(15.9949), 7M(15.9949)
WP_012577775.1;BLIJ_RS07540;choloylglycine	WP_012577775.1			317		hydrolase;bsh		72.87	1	0.999	16	16	16	997	997	997	0	0	0	10M(15.9949), 11M(15.9949), 12M(15.9949), 13M(15.9949), 14M(15.9949), 16M(15.9949), 1M(15.9949), 31M(15.9949), 3M(15.9949), 4C(57.0214), 4M(15.9949), 6M(15.9949), 7M(15.9949), 9M(15.9949)
WP_007052365.1;BLIJ_RS02715;UDP-glucose	WP_007052365.1			337		4-epimerase GalE;galE		72.4	1	0.999	19	19	19	196	196	196	0	0	0	11M(15.9949), 12M(15.9949), 16C(57.0214), 20M(15.9949), 21M(15.9949), 23M(15.9949), 25M(15.9949), 26M(15.9949), 27M(15.9949), 28M(15.9949), 2C(57.0214), 4M(15.9949), 6M(15.9949), 7C(57.0214)
WP_012577036.1;BLIJ_RS03245;nucleoside	WP_012577036.1			312		hydrolase;NA		67.95	1	0.999	13	13	13	66	66	66	0	0	0	10C(57.0214), 13M(15.9949), 14C(57.0214), 15M(15.9949), 16M(15.9949), 17C(57.0214), 1C(57.0214), 3M(15.9949), 5C(57.0214), 5M(15.9949), 7M(15.9949), 9C(57.0214)
WP_012576471.1;BLIJ_RS00050;NADP-specific	WP_012576471.1			448		glutamate dehydrogenase;gdhA		67.63	1	0.999	23	23	23	133	133	133	0	0	0	10C(57.0214), 14M(15.9949), 19C(57.0214), 1M(15.9949), 2C(57.0214), 3C(57.0214), 3M(15.9949), 5M(15.9949), 6M(15.9949), 8M(15.9949), 9C(57.0214), 9M(15.9949)
WP_012576947.1;BLIJ_RS02735;lactaldehyde	WP_012576947.1			383		reductase;fucO		67.36	1	0.999	14	14	14	76	76	76	0	0	0	12M(15.9949), 17M(15.9949), 1M(15.9949), 21C(57.0214), 21M(15.9949), 23C(57.0214), 23M(15.9949), 24M(15.9949), 34M(15.9949)
WP_012577367.1;BLIJ_RS05095;pyridoxamine	WP_012577367.1			134		5'-phosphate oxidase family protein;NA		65.67	1	0.999	7	7	7	20	20	20	0	0	0
WP_012578201.1;BLIJ_RS09990;elongation	WP_012578201.1			399		factor Tu;tuf		65.66	1	0.999	15	15	15	70	70	70	0	0	0	16M(15.9949), 1C(57.0214), 23M(15.9949), 2M(15.9949), 35M(15.9949), 3M(15.9949), 5C(57.0214), 7C(57.0214), 9M(15.9949)
WP_014485013.1;BLIJ_RS08955;ribose-phosphate	WP_014485013.1			340		diphosphokinase;NA		65	1	0.999	17	17	17	80	80	80	0	0	0	25M(15.9949), 26M(15.9949), 2M(15.9949), 3M(15.9949), 6C(57.0214), 8M(15.9949)
WP_012577286.1;BLIJ_RS04660;prephenate	WP_012577286.1			354		dehydrogenase/arogenate dehydrogenase family protein;NA		64.41	1	0.999	12	12	12	23	23	23	0	0	0	10M(15.9949), 13M(15.9949), 14C(57.0214), 17C(57.0214), 19M(15.9949), 2M(15.9949), 4M(15.9949), 7M(15.9949), 8M(15.9949)
WP_012578044.1;BLIJ_RS09065;pyruvate	WP_012578044.1			480		kinase;pyk		64.17	1	0.999	26	26	26	147	147	147	0	0	0	12C(57.0214), 12M(15.9949), 16M(15.9949), 18M(15.9949), 36M(15.9949), 3M(15.9949), 4M(15.9949), 6C(57.0214), 6M(15.9949), 7C(57.0214), 8M(15.9949), 9M(15.9949)
WP_007052347.1;BLIJ_RS11115;phosphoglyceromutase;NA	WP_007052347.1			246				63.41	1	0.999	11	11	11	26	26	26	0	0	0	11C(57.0214), 1M(15.9949)
WP_012578054.1;BLIJ_RS09110;bifunctional	WP_012578054.1			291		methylenetetrahydrofolate dehydrogenase/methenyltetrahydrofolate cyclohydrolase;NA		62.89	1	0.999	13	13	13	58	58	58	0	0	0	10C(57.0214), 10M(15.9949), 14M(15.9949), 20M(15.9949), 2M(15.9949), 8C(57.0214), 8M(15.9949), 9C(57.0214)
WP_012576586.1;BLIJ_RS00710;ketol-acid	WP_012576586.1			350		reductoisomerase;ilvC		62.86	1	0.999	16	11	11	77	55	55	0	0	0	13M(15.9949), 15M(15.9949), 19M(15.9949), 1M(15.9949), 24C(57.0214), 2M(15.9949), 4M(15.9949), 6M(15.9949)
WP_012577084.1;BLIJ_RS03505;MoxR	WP_012577084.1			359		family ATPase;NA		61	1	0.999	17	17	17	35	35	35	0	0	0	10C(57.0214), 1M(15.9949), 24M(15.9949), 3C(57.0214), 3M(15.9949), 4M(15.9949), 5M(15.9949), 8M(15.9949), 9M(15.9949), N-term(42.0106)
WP_012577768.1;BLIJ_RS07505;dihydroorotate	WP_012577768.1			323		dehydrogenase;NA		60.06	1	0.999	10	10	10	33	33	33	0	0	0	12M(15.9949), 14C(57.0214)
WP_012577409.1;BLIJ_RS05340;translation	WP_012577409.1			283		elongation factor Ts;tsf		59.36	1	0.999	12	12	12	56	56	56	0	0	0	11M(15.9949), 16M(15.9949), 4M(15.9949)
WP_012577154.1;BLIJ_RS03890;diaminopimelate	WP_012577154.1			297		epimerase;dapF		59.26	1	0.999	12	12	12	49	49	49	0	0	0	13C(57.0214), 15M(15.9949), 2C(57.0214), 8C(57.0214)
WP_012576970.1;BLIJ_RS02870;ROK	WP_012576970.1			316		family glucokinase;NA		58.86	1	0.999	14	14	14	72	72	72	0	0	0	16M(15.9949), 2M(15.9949), 5C(57.0214), 5M(15.9949), 6C(57.0214)
WP_007053677.1;BLIJ_RS10355;pyridoxal	WP_007053677.1			291		5'-phosphate synthase lyase subunit PdxS;pdxS		58.76	1	0.999	12	12	12	62	62	62	0	0	0	11M(15.9949), 20M(15.9949), 21M(15.9949), 27M(15.9949), 28M(15.9949), 5M(15.9949), 7M(15.9949), 8C(57.0214), 9M(15.9949)
WP_012577762.1;BLIJ_RS07465;pyridoxal	WP_012577762.1			396		phosphate-dependent aminotransferase;NA		58.33	1	0.999	14	14	14	58	58	58	0	0	0	10C(57.0214), 11M(15.9949), 19M(15.9949), 20M(15.9949), 24M(15.9949), 3M(15.9949), 6C(57.0214), 6M(15.9949), 9M(15.9949)
WP_012576581.1;BLIJ_RS00690;ketol-acid	WP_012576581.1			350		reductoisomerase;ilvC		58	1	0.999	19	14	19	119	97	119	0	0	0	1M(15.9949), 20C(57.0214), 20M(15.9949), 2M(15.9949), 3C(57.0214), 3M(15.9949), 5C(57.0214), 9M(15.9949)
WP_012578398.1;BLIJ_RS11020;methionyl-tRNA	WP_012578398.1			328		formyltransferase;fmt		57.62	1	0.999	10	10	10	34	34	34	0	0	0	2C(57.0214), 30C(57.0214), 8M(15.9949)
WP_012578412.1;BLIJ_RS11095;phosphoserine	WP_012578412.1			380		transaminase;serC		57.37	1	0.999	13	13	13	25	25	25	0	0	0	13M(15.9949), 15M(15.9949), 16M(15.9949), 1C(57.0214)
WP_012576827.1;BLIJ_RS02095;aldo/keto	WP_012576827.1			336		reductase;NA		57.14	1	0.999	16	16	16	52	52	52	0	0	0	14M(15.9949), 1M(15.9949), 5M(15.9949), 6C(57.0214), N-term(42.0106)
WP_012577405.1;BLIJ_RS05315;GuaB3	WP_012577405.1			374		family IMP dehydrogenase-related protein;NA		56.68	1	0.999	13	13	13	48	48	48	0	0	0	10M(15.9949), 1M(15.9949), 9M(15.9949)
WP_012576681.1;BLIJ_RS01230;ribose-phosphate	WP_012576681.1			337		diphosphokinase;NA		55.79	1	0.999	13	13	13	56	56	56	0	0	0	10C(57.0214), 12M(15.9949), 22M(15.9949), 4C(57.0214), 4M(15.9949), 5M(15.9949), 9C(57.0214)
WP_012577248.1;BLIJ_RS04455;carbohydrate	WP_012577248.1			298		kinase;NA		55.7	1	0.999	16	16	16	64	64	64	0	0	0	13M(15.9949), 14M(15.9949), 15M(15.9949), 2M(15.9949), 5C(57.0214)
WP_012577895.1;BLIJ_RS08190;NAD(P)	WP_012577895.1			387		transhydrogenase subunit alpha;NA		55.56	1	0.999	12	12	12	19	19	19	0	0	0	11M(15.9949), 15M(15.9949), 16M(15.9949), 18M(15.9949), 8M(15.9949)
sp|P13645|K1C10_HUMAN	P13645	K1C10_HUMAN	KRT10	584	Homo sapiens	Keratin, type I cytoskeletal 10	1:Experimental evidence at protein level	55.48	1	0.999	27	22	27	181	154	181	0	0	0	11M(15.9949), 26M(15.9949), 2C(57.0214), 3M(15.9949), 5C(57.0214), 5M(15.9949), 7C(57.0214)
WP_012577061.1;BLIJ_RS03365;LacI	WP_012577061.1			339		family DNA-binding transcriptional regulator;NA		55.16	1	0.999	13	13	13	28	28	28	0	0	0	10C(57.0214), 12C(57.0214), 16M(15.9949), 23M(15.9949)
WP_012577509.1;BLIJ_RS05900;succinate--CoA	WP_012577509.1			303		ligase subunit alpha;sucD		55.12	1	0.999	9	9	9	41	41	41	0	0	0	1M(15.9949), 24C(57.0214), 3M(15.9949), 4M(15.9949), 6C(57.0214), N-term(42.0106)
sp|P35527|K1C9_HUMAN	P35527	K1C9_HUMAN	KRT9	623	Homo sapiens	Keratin, type I cytoskeletal 9	1:Experimental evidence at protein level	54.41	1	0.999	24	23	23	73	69	69	0	0	0	15M(15.9949), 2C(57.0214), 3M(15.9949), 5C(57.0214), 5M(15.9949), 7M(15.9949), 8M(15.9949)
WP_007053170.1;BLIJ_RS03445;HU	WP_007053170.1			93		family DNA-binding protein;NA		53.76	1	0.999	4	4	4	13	13	13	0	0	0	18M(15.9949)
WP_012576987.1;BLIJ_RS02970;IMP	WP_012576987.1			517		dehydrogenase;guaB		53.58	1	0.999	19	19	19	78	78	78	0	0	0	16M(15.9949), 20C(57.0214), 20M(15.9949), 5M(15.9949), 6M(15.9949), 8M(15.9949), 9C(57.0214)
WP_012577444.1;BLIJ_RS05540;transketolase;tkt	WP_012577444.1			702				53.13	1	0.999	26	26	26	104	104	104	0	0	0	10C(57.0214), 14M(15.9949), 15M(15.9949), 17M(15.9949), 18C(57.0214), 18M(15.9949), 7M(15.9949), 8M(15.9949), 9M(15.9949)
WP_012577049.1;BLIJ_RS03310;dihydrodipicolinate	WP_012577049.1			322		synthase family protein;NA		52.8	1	0.999	12	12	12	35	35	35	0	0	0	14M(15.9949), 19M(15.9949), 2C(57.0214), 5M(15.9949), 7C(57.0214)
WP_012578332.1;BLIJ_RS10700;galactose-1-phosphate	WP_012578332.1			416		uridylyltransferase;galT		51.92	1	0.999	14	14	14	53	53	53	0	0	0	10M(15.9949), 19M(15.9949), 1C(57.0214), 3M(15.9949), 5C(57.0214), 9M(15.9949)
WP_014484570.1;BLIJ_RS01925;aldo/keto	WP_014484570.1			287		reductase;NA		51.22	1	0.999	9	9	9	22	22	22	0	0	0	22C(57.0214), 7C(57.0214)
WP_012578323.1;BLIJ_RS10655;PFL	WP_012578323.1			454		family protein;NA		51.1	1	0.999	19	19	19	84	84	84	0	0	0	11C(57.0214), 13C(57.0214), 13M(15.9949), 14C(57.0214), 15C(57.0214), 17M(15.9949), 1M(15.9949), 20C(57.0214), 2M(15.9949), 4M(15.9949), 5M(15.9949), 6C(57.0214), 8C(57.0214)
sp|P04264|K2C1_HUMAN	P04264	K2C1_HUMAN	KRT1	644	Homo sapiens	Keratin, type II cytoskeletal 1	1:Experimental evidence at protein level	50.93	1	0.999	27	25	27	155	122	155	0	0	0	11C(57.0214), 1M(15.9949), 2M(15.9949), 4C(57.0214), 5C(57.0214), 5M(15.9949), 6M(15.9949)
WP_012578701.1;BLIJ_RS12915;thioredoxin-disulfide	WP_012578701.1			339		reductase;NA		50.74	1	0.999	7	7	7	25	25	25	0	0	0	40M(15.9949), 7M(15.9949)
WP_012577092.1;BLIJ_RS03560;universal	WP_012577092.1			321		stress protein;NA		50.47	1	0.999	10	10	10	14	14	14	0	0	0	10M(15.9949), 3M(15.9949), 8C(57.0214), 9M(15.9949)
WP_012577038.1;BLIJ_RS03255;ribokinase;NA	WP_012577038.1			326				50.31	1	0.999	8	8	8	29	29	29	0	0	0	11M(15.9949), 12C(57.0214), 14M(15.9949), 17C(57.0214), 1M(15.9949), 7M(15.9949), 9C(57.0214)
WP_012578339.1;BLIJ_RS10735;3-isopropylmalate	WP_012578339.1			343		dehydrogenase;NA		50.15	1	0.999	13	13	13	39	39	39	0	0	0	8C(57.0214)
WP_012578137.1;BLIJ_RS09605;serine	WP_012578137.1			435		hydroxymethyltransferase;glyA		50.11	1	0.999	15	15	15	60	60	60	0	0	0	10C(57.0214), 16C(57.0214), 16M(15.9949), 4M(15.9949), 5C(57.0214), 5M(15.9949), 8M(15.9949)
WP_012577235.1;BLIJ_RS04380;ABC	WP_012577235.1			302		transporter ATP-binding protein;NA		50	1	0.999	9	9	9	37	37	37	0	0	0	2C(57.0214), 3C(57.0214)
sp|P00761|TRYP_PIG	P00761	TRYP_PIG		231	Sus scrofa	Trypsin	1:Experimental evidence at protein level	49.35	1	0.999	10	10	10	539	539	539	0	0	0	11M(15.9949), 12C(57.0214), 13C(57.0214), 17M(15.9949), 2C(57.0214), 37M(15.9949)
WP_012577163.1;BLIJ_RS03945;1-deoxy-D-xylulose-5-phosphate	WP_012577163.1			396		reductoisomerase;dxr		49.24	1	0.999	12	12	12	30	30	30	0	0	0	11M(15.9949), 1M(15.9949), 6M(15.9949), 8C(57.0214)
WP_012578189.1;BLIJ_RS09905;family	WP_012578189.1			423		1 glycosylhydrolase;NA		49.17	1	0.999	15	15	15	64	64	64	0	0	0	11M(15.9949), 26M(15.9949), 2M(15.9949), 3C(57.0214), 5M(15.9949), 6M(15.9949), 7M(15.9949)
WP_012577267.1;BLIJ_RS04555;aldose	WP_012577267.1			318		1-epimerase family protein;NA		49.06	1	0.999	9	9	9	23	23	23	0	0	0	17C(57.0214), 3C(57.0214), 7C(57.0214)
WP_012576637.1;BLIJ_RS00970;hypothetical	WP_012576637.1			302		protein;NA		48.68	1	0.999	8	8	8	46	46	46	0	0	0	32M(15.9949), 34M(15.9949), 8C(57.0214)
WP_012577114.1;BLIJ_RS03670;glycosyltransferase	WP_012577114.1			340		family 2 protein;NA		48.53	1	0.999	12	12	12	29	29	29	0	0	0	15M(15.9949), 2M(15.9949), 3M(15.9949), 6C(57.0214), 9M(15.9949)
WP_003828388.1;BLIJ_RS10770;thioredoxin;trxA	WP_003828388.1			123				47.97	1	0.999	3	3	3	6	6	6	0	0	0	22M(15.9949)
sp|P35908|K22E_HUMAN	P35908	K22E_HUMAN	KRT2	639	Homo sapiens	Keratin, type II cytoskeletal 2 epidermal	1:Experimental evidence at protein level	47.89	1	0.999	22	19	20	123	86	90	0	0	0	23M(15.9949), 6M(15.9949), 7C(57.0214), 7M(15.9949), 9M(15.9949)
sp|P02769|ALBU_BOVIN	P02769	ALBU_BOVIN	ALB	607	Bos taurus	Albumin	1:Experimental evidence at protein level	47.78	1	0.999	26	22	26	106	91	106	0	0	0	10C(57.0214), 11C(57.0214), 1C(57.0214), 1M(15.9949), 2C(57.0214), 3C(57.0214), 3M(15.9949), 6C(57.0214), 8C(57.0214), 9C(57.0214)
WP_012578256.1;BLIJ_RS10290;zinc-binding	WP_012578256.1			330		dehydrogenase;NA		47.58	1	0.999	9	9	9	20	20	20	0	0	0	11C(57.0214), 1M(15.9949), 20C(57.0214), 6M(15.9949)
WP_012578598.1;BLIJ_RS12275;UDP-galactopyranose	WP_012578598.1			396		mutase;glf		47.22	1	0.999	14	14	14	39	39	39	0	0	0	12M(15.9949), 4M(15.9949), 9C(57.0214)
WP_012576743.1;BLIJ_RS01595;F0F1	WP_012576743.1			307		ATP synthase subunit gamma;NA		46.91	1	0.999	11	11	11	51	51	51	0	0	0	1M(15.9949), 2M(15.9949), 4C(57.0214), 7M(15.9949)
WP_012578014.1;BLIJ_RS08895;pyruvate	WP_012578014.1			293		formate-lyase-activating protein;pflA		46.76	1	0.999	9	9	9	29	29	29	0	0	0	10M(15.9949), 14M(15.9949), 15M(15.9949), 1M(15.9949), 5M(15.9949), 8C(57.0214), 8M(15.9949)
WP_012576744.1;BLIJ_RS01600;F0F1	WP_012576744.1			490		ATP synthase subunit beta;atpD		46.73	1	0.999	17	17	17	55	55	55	0	0	0	10M(15.9949), 11M(15.9949), 15M(15.9949), 1M(15.9949), 7M(15.9949), 8M(15.9949), 9M(15.9949)
WP_012578043.1;BLIJ_RS09055;response	WP_012578043.1			261		regulator;NA		46.36	1	0.999	8	8	8	19	19	19	0	0	0	11C(57.0214), 1M(15.9949), 20M(15.9949), 7M(15.9949), 9M(15.9949)
WP_014485011.1;BLIJ_RS08900;formate	WP_014485011.1			791		C-acetyltransferase;pflB		45.76	1	0.999	26	26	26	84	84	84	0	0	0	15M(15.9949), 2M(15.9949), 4C(57.0214), 6M(15.9949), 7C(57.0214), 7M(15.9949), 8M(15.9949), N-term(42.0106)
WP_012578234.1;BLIJ_RS10175;phosphoribosylformylglycinamidine	WP_012578234.1			345		cyclo-ligase;purM		45.51	1	0.999	12	12	12	49	49	49	0	0	0	12M(15.9949), 15M(15.9949), 19M(15.9949), 2M(15.9949), 8M(15.9949), 9M(15.9949)
WP_012578160.1;BLIJ_RS09735;thiazole	WP_012578160.1			289		synthase;NA		44.29	1	0.999	9	9	9	22	22	22	0	0	0	11M(15.9949), 13M(15.9949), 21M(15.9949), 6M(15.9949), 9M(15.9949)
WP_012576486.1;BLIJ_RS00155;DNA	WP_012576486.1			159		starvation/stationary phase protection protein;NA		44.03	1	0.999	7	7	7	44	44	44	0	0	0	6M(15.9949)
WP_012576742.1;BLIJ_RS01590;F0F1	WP_012576742.1			543		ATP synthase subunit alpha;atpA		44.01	1	0.999	18	18	18	62	62	62	0	0	0	10M(15.9949), 1M(15.9949), 5M(15.9949), 7M(15.9949), 9M(15.9949)
WP_012577436.1;BLIJ_RS05495;phosphoglycerate	WP_012577436.1			401		kinase;NA		43.89	1	0.999	11	11	11	49	49	49	0	0	0	1M(15.9949), 4M(15.9949), 7M(15.9949)
WP_012577378.1;BLIJ_RS05155;tRNA	WP_012577378.1			347		(adenosine(37)-N6)-threonylcarbamoyltransferase complex transferase subunit TsaD;tsaD		43.52	1	0.999	8	8	8	12	12	12	0	0	0	11M(15.9949), 12C(57.0214), 20M(15.9949), 26C(57.0214), 7M(15.9949)
WP_012578022.1;BLIJ_RS08935;phosphoketolase;NA	WP_012578022.1			825				43.39	1	0.999	26	26	26	118	118	118	0	0	0	13M(15.9949), 14M(15.9949), 21M(15.9949), 29M(15.9949), 5M(15.9949), 6M(15.9949), 7M(15.9949)
WP_012578574.1;BLIJ_RS12150;dihydrodipicolinate	WP_012578574.1			318		synthase family protein;NA		43.08	1	0.999	10	10	10	34	34	34	0	0	0	14M(15.9949), 2C(57.0214), 2M(15.9949), 3M(15.9949), 7C(57.0214)
WP_014485012.1;BLIJ_RS08930;MetQ/NlpA	WP_014485012.1			326		family ABC transporter substrate-binding protein;NA		42.94	1	0.999	8	8	8	10	10	10	0	0	0	N-term(42.0106)
WP_012578408.1;BLIJ_RS11075;universal	WP_012578408.1			345		stress protein;NA		42.32	1	0.999	9	9	9	33	33	33	0	0	0
WP_012576591.1;BLIJ_RS00735;molecular	WP_012576591.1			631		chaperone DnaK;dnaK		41.84	1	0.999	16	16	16	46	46	46	0	0	0	12C(57.0214), 13M(15.9949), 17C(57.0214), 4M(15.9949), 6M(15.9949)
WP_012577408.1;BLIJ_RS05335;30S	WP_012577408.1			281		ribosomal protein S2;rpsB		41.64	1	0.999	6	6	6	17	17	17	0	0	0	5M(15.9949), 7M(15.9949), 9M(15.9949)
WP_012576825.1;BLIJ_RS02080;cell	WP_012576825.1			296		division protein;NA		41.55	1	0.999	10	10	10	30	30	30	0	0	0	16M(15.9949), 19M(15.9949), 1M(15.9949), 4M(15.9949), 8M(15.9949)
WP_012578331.1;BLIJ_RS10695;galactokinase;galK	WP_012578331.1			416				41.35	1	0.999	14	14	14	43	43	43	0	0	0	11M(15.9949), 15C(57.0214), 19M(15.9949), 1M(15.9949), 20M(15.9949), 5M(15.9949)
WP_012576997.1;BLIJ_RS03035;2%2C3%2C4%2C5-tetrahydropyridine-2%2C6-dicarboxylate	WP_012576997.1			339		N-succinyltransferase;dapD		41	1	0.999	8	8	8	30	30	30	0	0	0	12M(15.9949), 1M(15.9949), 20M(15.9949), 28M(15.9949)
WP_012578373.1;BLIJ_RS13870;glycosyltransferase;NA	WP_012578373.1			374				40.91	1	0.999	11	11	11	27	27	27	0	0	0	10M(15.9949), 11C(57.0214), 13M(15.9949), 21C(57.0214), 3C(57.0214), 5M(15.9949), 8C(57.0214)
WP_012576631.1;BLIJ_RS00940;formate--tetrahydrofolate	WP_012576631.1			505		ligase;NA		40.4	1	0.999	20	20	20	89	89	89	0	0	0	10C(57.0214), 10M(15.9949), 13M(15.9949), 1M(15.9949), 2M(15.9949), 5C(57.0214), 7C(57.0214), 7M(15.9949)
WP_012577270.1;BLIJ_RS04570;type	WP_012577270.1			352		I glyceraldehyde-3-phosphate dehydrogenase;gap		40.34	1	0.999	8	8	8	22	22	22	0	0	0	11C(57.0214), 15M(15.9949), 16M(15.9949), 19M(15.9949), 4M(15.9949)
WP_012576573.1;BLIJ_RS00650;adenylosuccinate	WP_012576573.1			428		synthase;NA		40.19	1	0.999	11	11	11	34	34	34	0	0	0	11M(15.9949), 1C(57.0214), 33C(57.0214), 5C(57.0214)
WP_012578127.1;BLIJ_RS09550;phosphopyruvate	WP_012578127.1			432		hydratase;eno		40.05	1	0.999	11	11	11	37	37	37	0	0	0	3M(15.9949), 6M(15.9949)
WP_012578138.1;BLIJ_RS09610;threonine	WP_012578138.1			496		synthase;thrC		39.92	1	0.999	12	12	12	24	24	24	0	0	0	10M(15.9949), 12M(15.9949), 1M(15.9949), 2M(15.9949), 4M(15.9949), 6M(15.9949), 9M(15.9949)
WP_003829891.1;BLIJ_RS11515;50S	WP_003829891.1			83		ribosomal protein L29;rpmC		39.76	1	0.9983	3	3	3	3	3	3	0	0	0
WP_012577435.1;BLIJ_RS05490;DNA-binding	WP_012577435.1			316		protein WhiA;whiA		39.56	1	0.999	12	12	12	33	33	33	0	0	0
WP_003833466.1;BLIJ_RS08755;AraC	WP_003833466.1			286		family transcriptional regulator;NA		39.51	1	0.999	10	10	10	12	12	12	0	0	0	8C(57.0214), 9M(15.9949)
WP_012577410.1;BLIJ_RS05345;UMP	WP_012577410.1			246		kinase;pyrH		39.43	1	0.999	6	6	6	19	19	19	0	0	0	10M(15.9949), 16M(15.9949), 7M(15.9949), 9M(15.9949)
WP_012578124.1;BLIJ_RS09535;Ppx/GppA	WP_012578124.1			333		phosphatase family protein;NA		39.34	1	0.999	7	7	7	11	11	11	0	0	0	10C(57.0214), 12M(15.9949), 17M(15.9949)
WP_007053011.1;BLIJ_RS11675;co-chaperone	WP_007053011.1			97		GroES;groES		39.18	1	0.999	2	2	2	5	5	5	0	0	0
WP_007053048.1;BLIJ_RS11425;DNA-directed	WP_007053048.1			331		RNA polymerase subunit alpha;NA		38.97	1	0.999	8	8	8	10	10	10	0	0	0	14M(15.9949), 17C(57.0214), 1M(15.9949)
WP_012576838.1;BLIJ_RS02165;glucose-6-phosphate	WP_012576838.1			565		isomerase;pgi		38.94	1	0.999	18	18	18	54	54	54	0	0	0	2M(15.9949)
WP_012576536.1;BLIJ_RS00445;alpha/beta	WP_012576536.1			363		hydrolase;NA		38.84	1	0.999	10	10	10	22	22	22	0	0	0	11M(15.9949), 13M(15.9949), 14M(15.9949), 16M(15.9949), 6M(15.9949), 7C(57.0214), 7M(15.9949), 8C(57.0214)
WP_012578162.1;BLIJ_RS09750;argininosuccinate	WP_012578162.1			412		synthase;NA		38.11	1	0.999	12	12	12	28	28	28	0	0	0	11M(15.9949), 4C(57.0214), 4M(15.9949)
WP_012578202.1;BLIJ_RS09995;elongation	WP_012578202.1			707		factor G;fusA		37.62	1	0.999	18	18	18	43	43	43	0	0	0	10M(15.9949), 11M(15.9949), 13M(15.9949), 14M(15.9949), 16M(15.9949), 2M(15.9949), 3M(15.9949), 5M(15.9949), 6M(15.9949), 7C(57.0214), 7M(15.9949), 8M(15.9949)
WP_041981873.1;BLIJ_RS05910;bifunctional	WP_041981873.1			545		phosphoribosylaminoimidazolecarboxamide formyltransferase/IMP cyclohydrolase;purH		37.61	1	0.999	14	14	14	35	35	35	0	0	0	13C(57.0214), 17M(15.9949), 5M(15.9949), 8M(15.9949)
WP_012576784.1;BLIJ_RS01840;IspD/TarI	WP_012576784.1			291		family cytidylyltransferase;NA		37.11	1	0.999	7	7	7	14	14	14	0	0	0	10M(15.9949)
WP_014485217.1;BLIJ_RS12815;23S	WP_014485217.1			330		rRNA (guanosine(2251)-2'-O)-methyltransferase RlmB;rlmB		36.97	1	0.999	8	8	8	21	21	21	0	0	0	11M(15.9949)
WP_012577323.1;BLIJ_RS04855;polyprenyl	WP_012577323.1			360		synthetase family protein;NA		36.94	1	0.999	10	10	10	21	21	21	0	0	0	14M(15.9949)
WP_012578593.1;BLIJ_RS12245;glycerophosphodiester	WP_012578593.1			349		phosphodiesterase family protein;NA		36.68	1	0.999	11	11	11	36	36	36	0	0	0	2M(15.9949), 8C(57.0214)
WP_012577263.1;BLIJ_RS04530;GNAT	WP_012577263.1			331		family N-acetyltransferase;NA		36.56	1	0.999	9	9	9	28	28	28	0	0	0	12M(15.9949), 7M(15.9949)
WP_012578445.1;BLIJ_RS11295;phosphoglucomutase	WP_012578445.1			558		(alpha-D-glucose-1%2C6-bisphosphate-dependent);pgm		36.56	1	0.999	13	13	13	34	34	34	0	0	0
WP_012577770.1;BLIJ_RS07515;orotidine-5'-phosphate	WP_012577770.1			317		decarboxylase;pyrF		36.28	1	0.999	5	5	5	14	14	14	0	0	0	11M(15.9949), 1M(15.9949), 24M(15.9949), 5M(15.9949)
WP_007053803.1;BLIJ_RS11500;50S	WP_007053803.1			111		ribosomal protein L24;rplX		36.04	1	0.9988	3	3	3	5	5	5	0	0	0	4M(15.9949)
WP_014485158.1;BLIJ_RS11415;tRNA	WP_014485158.1			303		pseudouridine(38-40) synthase TruA;truA		35.97	1	0.999	6	6	6	16	16	16	0	0	0	12M(15.9949)
WP_012578543.1;BLIJ_RS11995;homoserine	WP_012578543.1			370		kinase;thrB		35.41	1	0.999	8	8	8	27	27	27	0	0	0	14C(57.0214), 16C(57.0214), 2C(57.0214), 4M(15.9949), 8M(15.9949)
WP_014484799.1;BLIJ_RS05510;L-lactate	WP_014484799.1			316		dehydrogenase;NA		35.13	1	0.999	8	8	8	27	27	27	0	0	0	7C(57.0214)
WP_256756150.1;BLIJ_RS04560;4-hydroxy-3-methylbut-2-enyl	WP_256756150.1			337		diphosphate reductase;NA		35.01	1	0.999	10	10	10	27	27	27	0	0	0	13C(57.0214), 15C(57.0214), 2M(15.9949), 3M(15.9949), 8C(57.0214)
WP_012576749.1;BLIJ_RS01630;tetratricopeptide	WP_012576749.1			324		repeat protein;NA		34.88	1	0.999	7	7	7	17	17	17	0	0	0	2M(15.9949)
WP_003829425.1;BLIJ_RS07300;ABC	WP_003829425.1			291		transporter ATP-binding protein;NA		34.02	1	0.999	7	7	7	9	9	9	0	0	0	15M(15.9949), 8M(15.9949), 9M(15.9949)
WP_012577411.1;BLIJ_RS05350;ribosome	WP_012577411.1			183		recycling factor;frr		33.88	1	0.999	4	4	4	6	6	6	0	0	0
WP_012578165.1;BLIJ_RS09765;acetylornithine	WP_012578165.1			431		transaminase;NA		33.64	1	0.999	9	9	9	15	15	15	0	0	0	11M(15.9949), 4M(15.9949), 8M(15.9949)
WP_012578440.1;BLIJ_RS11260;serine--tRNA	WP_012578440.1			428		ligase;serS		33.64	1	0.999	9	9	9	17	17	17	0	0	0	12M(15.9949), 14M(15.9949), 1M(15.9949), 20M(15.9949)
WP_012578179.1;BLIJ_RS09840;type	WP_012578179.1			478		I glutamate--ammonia ligase;glnA		33.47	1	0.9989	11	11	11	36	36	36	0	0	0	25M(15.9949), 7M(15.9949)
WP_012578551.1;BLIJ_RS12035;diguanylate	WP_012578551.1			371		cyclase;NA		33.42	1	0.999	9	9	9	17	17	17	0	0	0	13M(15.9949), 1M(15.9949), 3C(57.0214), 9M(15.9949)
WP_012578217.1;BLIJ_RS10085;phosphoribosylaminoimidazolesuccinocarboxamide	WP_012578217.1			250		synthase;NA		33.2	1	0.9989	8	8	8	19	19	19	0	0	0	3M(15.9949), 4M(15.9949)
WP_012576753.1;BLIJ_RS01660;D-alanine--D-alanine	WP_012576753.1			395		ligase family protein;NA		33.16	1	0.999	8	8	8	18	18	18	0	0	0	12M(15.9949), 19M(15.9949), 27M(15.9949), 2M(15.9949), 4C(57.0214), 8C(57.0214)
WP_012576769.1;BLIJ_RS01760;carbohydrate	WP_012576769.1			338		kinase family protein;NA		33.14	1	0.999	7	7	7	24	24	24	0	0	0	11M(15.9949), 15C(57.0214), 6M(15.9949)
WP_014485161.1;BLIJ_RS11615;D-2-hydroxyacid	WP_014485161.1			338		dehydrogenase family protein;NA		32.84	1	0.999	8	8	8	21	21	21	0	0	0	15M(15.9949), 1C(57.0214), 1M(15.9949), 2M(15.9949), 5C(57.0214), 8M(15.9949)
WP_014485128.1;BLIJ_RS10900;glycosyltransferase;NA	WP_014485128.1			336				32.74	1	0.999	9	9	9	29	29	29	0	0	0	1M(15.9949), 3M(15.9949)
WP_012576596.1;BLIJ_RS00760;coenzyme	WP_012576596.1			373		F390 synthetase;NA		32.71	1	0.999	8	8	8	15	15	15	0	0	0	10M(15.9949), 11C(57.0214), 2C(57.0214), 7M(15.9949)
WP_012577137.1;BLIJ_RS03790;PLP-dependent	WP_012577137.1			410		transferase;NA		32.68	1	0.999	8	8	8	11	11	11	0	0	0	10C(57.0214)
WP_012578689.1;BLIJ_RS12835;class	WP_012578689.1			330		1b ribonucleoside-diphosphate reductase subunit beta;nrdF		32.42	1	0.999	14	14	14	65	65	65	0	0	0	1M(15.9949)
WP_012578164.1;BLIJ_RS09760;ornithine	WP_012578164.1			321		carbamoyltransferase;argF		32.4	1	0.999	7	7	7	26	26	26	0	0	0	14M(15.9949), 1M(15.9949), 27M(15.9949)
WP_012577251.1;BLIJ_RS04470;ROK	WP_012577251.1			374		family protein;NA		32.35	1	0.999	10	10	10	21	21	21	0	0	0	10M(15.9949), 13C(57.0214), 1M(15.9949), 2C(57.0214), 4M(15.9949), 6M(15.9949), 9M(15.9949)
WP_041981660.1;BLIJ_RS01650;lysophospholipid	WP_041981660.1			305		acyltransferase family protein;NA		32.13	1	0.999	8	8	8	14	14	14	0	0	0	1M(15.9949)
WP_012577017.1;BLIJ_RS03145;glutamate-cysteine	WP_012577017.1			425		ligase family protein;NA		31.76	1	0.999	12	12	12	29	29	29	0	0	0	1C(57.0214), 1M(15.9949)
WP_012578489.1;BLIJ_RS11645;UDP-N-acetylmuramate	WP_012578489.1			407		dehydrogenase;NA		31.7	1	0.999	7	7	7	12	12	12	0	0	0	3C(57.0214), 8M(15.9949)
WP_012472063.1;BLIJ_RS00180;alkyl	WP_012472063.1			187		hydroperoxide reductase subunit C;ahpC		31.55	1	0.999	5	5	5	16	16	16	0	0	0	11M(15.9949), 5M(15.9949)
WP_012578588.1;BLIJ_RS12215;uracil	WP_012578588.1			213		phosphoribosyltransferase;upp		31.46	1	0.999	5	5	5	8	8	8	0	0	0	12M(15.9949), 16M(15.9949), 2M(15.9949), 5M(15.9949), 8M(15.9949), 9M(15.9949)
WP_012577004.1;BLIJ_RS03075;aminotransferase	WP_012577004.1			407		class I/II-fold pyridoxal phosphate-dependent enzyme;NA		31.45	1	0.999	9	9	9	13	13	13	0	0	0	12C(57.0214), 18M(15.9949), 1M(15.9949), 24C(57.0214), 3M(15.9949), 4M(15.9949), 5C(57.0214), 9C(57.0214)
WP_014484531.1;BLIJ_RS01385;LacI	WP_014484531.1			372		family DNA-binding transcriptional regulator;NA		31.45	1	0.999	8	8	8	12	12	12	0	0	0	12M(15.9949), 13M(15.9949), 1M(15.9949), 23M(15.9949), 2M(15.9949), 4M(15.9949), 5M(15.9949)
WP_012577246.1;BLIJ_RS04445;AGE	WP_012577246.1			411		family epimerase/isomerase;NA		31.39	1	0.999	8	8	8	17	17	17	0	0	0	10M(15.9949), 1M(15.9949), 3M(15.9949), 6M(15.9949)
WP_012577413.1;BLIJ_RS05360;23S	WP_012577413.1			389		rRNA (adenine(2503)-C(2))-methyltransferase RlmN;rlmN		31.36	1	0.9989	10	10	10	19	19	19	0	0	0	12M(15.9949), 13M(15.9949), 2M(15.9949), 5M(15.9949), 7M(15.9949), 8M(15.9949), 9M(15.9949)
WP_012578544.1;BLIJ_RS12000;homoserine	WP_012578544.1			438		dehydrogenase;NA		31.05	1	0.999	9	9	9	24	24	24	0	0	0	8M(15.9949)
WP_012577200.1;BLIJ_RS04200;histidinol-phosphate	WP_012577200.1			386		transaminase;NA		30.83	1	0.999	12	12	12	23	23	23	0	0	0	11M(15.9949), 12M(15.9949), 1M(15.9949), 2C(57.0214), 3M(15.9949), 5C(57.0214), 9M(15.9949)
WP_012578280.1;BLIJ_RS10420;nucleoside	WP_012578280.1			318		hydrolase;NA		30.82	1	0.999	6	6	6	21	21	21	0	0	0	10M(15.9949), 7M(15.9949), 8M(15.9949)
WP_012577777.1;BLIJ_RS07550;5-methyltetrahydropteroyltriglutamate--homocysteine	WP_012577777.1			767		S-methyltransferase;metE		30.77	1	0.999	17	17	17	42	42	42	0	0	0	13M(15.9949), 5M(15.9949)
WP_012576781.1;BLIJ_RS01825;tRNA	WP_012576781.1			271		(guanosine(37)-N1)-methyltransferase TrmD;trmD		30.63	1	0.9973	4	4	4	7	7	7	0	0	0	14C(57.0214), 2M(15.9949), 6M(15.9949)
WP_012577086.1;BLIJ_RS03515;LytR	WP_012577086.1			227		C-terminal domain-containing protein;NA		30.4	1	0.999	4	4	4	7	7	7	0	0	0	3M(15.9949), 5M(15.9949)
WP_014485060.1;BLIJ_RS09795;phenylalanine--tRNA	WP_014485060.1			351		ligase subunit alpha;pheS		30.2	1	0.999	8	8	8	17	17	17	0	0	0	10M(15.9949), 18M(15.9949), 5M(15.9949), 6M(15.9949), 7M(15.9949)
WP_012578499.1;BLIJ_RS11730;hypothetical	WP_012578499.1			276		protein;NA		30.07	1	0.999	4	4	4	11	11	11	0	0	0	9C(57.0214)
WP_012577765.1;BLIJ_RS07485;LysR	WP_012577765.1			307		family transcriptional regulator;NA		29.97	1	0.999	7	7	7	13	13	13	0	0	0	1M(15.9949), 9M(15.9949)
WP_012578565.1;BLIJ_RS12110;dihydrodipicolinate	WP_012578565.1			298		synthase family protein;NA		29.87	1	0.999	6	6	6	15	15	15	0	0	0
WP_032682973.1;BLIJ_RS02755;ABC	WP_032682973.1			306		transporter ATP-binding protein;NA		29.74	1	0.999	6	6	6	10	10	10	0	0	0	12M(15.9949), 1M(15.9949), 25M(15.9949), 5M(15.9949)
WP_012576481.1;BLIJ_RS00125;phosphate/phosphite/phosphonate	WP_012576481.1			312		ABC transporter substrate-binding protein;NA		29.49	1	0.999	5	5	5	11	11	11	0	0	0	15M(15.9949), 20M(15.9949), 6M(15.9949)
WP_014484623.1;BLIJ_RS02660;hypothetical	WP_014484623.1			256		protein;NA		29.3	1	0.999	5	5	5	10	10	10	0	0	0	8C(57.0214), 9M(15.9949)
WP_010080876.1;BLIJ_RS04600;AAA	WP_010080876.1			279		family ATPase;NA		28.67	1	0.999	6	6	6	14	14	14	0	0	0	14M(15.9949), 6M(15.9949)
WP_014485015.1;BLIJ_RS09000;3-phosphoshikimate	WP_014485015.1			445		1-carboxyvinyltransferase;aroA		28.54	1	0.999	8	8	8	12	12	12	0	0	0	1M(15.9949), 22M(15.9949), 2C(57.0214)
WP_012577075.1;BLIJ_RS03455;adenylosuccinate	WP_012577075.1			478		lyase;purB		28.45	1	0.999	10	10	10	28	28	28	0	0	0	17M(15.9949), 7M(15.9949), 9M(15.9949)
WP_012578612.1;BLIJ_RS12345;dTDP-glucose	WP_012578612.1			341		4%2C6-dehydratase;rfbB		28.45	1	0.999	6	6	6	11	11	11	0	0	0	13M(15.9949), 2M(15.9949), 8C(57.0214)
WP_012578465.1;BLIJ_RS11420;50S	WP_012578465.1			173		ribosomal protein L17;rplQ		28.32	1	0.999	4	4	4	23	23	23	0	0	0	14M(15.9949)
WP_041982070.1;BLIJ_RS09780;N-acetyl-gamma-glutamyl-phosphate	WP_041982070.1			364		reductase;argC		28.3	1	0.999	6	6	6	21	21	21	0	0	0	18M(15.9949)
WP_012576737.1;BLIJ_RS01565;homoserine	WP_012576737.1			344		O-succinyltransferase;metA		28.2	1	0.999	9	9	9	23	23	23	0	0	0	10M(15.9949), 2M(15.9949), 7M(15.9949)
WP_172620082.1;BLIJ_RS11690;5-formyltetrahydrofolate	WP_172620082.1			246		cyclo-ligase;NA		28.05	1	0.999	4	4	4	13	13	13	0	0	0	6C(57.0214), 7M(15.9949), N-term(42.0106)
WP_012577035.1;BLIJ_RS03240;LacI	WP_012577035.1			346		family DNA-binding transcriptional regulator;NA		28.03	1	0.9988	8	8	8	9	9	9	0	0	0	11M(15.9949)
[truncated: 362 more rows]

## Sheet: BL-peptide
Peptide	Prev AA	Next AA	Peptide Length	Protein Start	Protein End	Charges	Probability	Spectral Count	Intensity	Assigned Modifications	Observed Modifications	Protein	Protein ID	Entry Name	Gene	Protein Description	Mapped Genes	Mapped Proteins
[truncated: 3,113 more rows]

[truncated: 6 more sheets: BL_plus-protein, BL_minus-protein, BL_plus_peptide, BL_minus_peptide, BF_plus_protein, BF_minus_protein]
