# Supplementary material for: Chemical Proteomics Reveals Regulation of Bile Salt Hydrolases via Oxidative Post-translational Modifications
Source: J Am Chem Soc. 2026 Jan 29;148(5):5378–86. doi: 10.1021/jacs.5c18912 (PMC12903841; doi:10.1021/jacs.5c18912)
Supplement: Supplementary file 4 [file ja5c18912_si_004.xlsx]

## Sheet: Sheet 1
combined_protein_firstSearch__flagBSH
Protein	Protein.ID	Entry.Name	Gene	Protein.Length	Organism	Protein.Existence	Description	Protein.Probability	Top.Peptide.Probability	Combined.Total.Peptides	Combined.Spectral.Count	Combined.Unique.Spectral.Count	Combined.Total.Spectral.Count	C1.Spectral.Count	C2.Spectral.Count	C3.Spectral.Count	D1.Spectral.Count	D2.Spectral.Count	D3.Spectral.Count	F1.Spectral.Count	F2.Spectral.Count	F3.Spectral.Count	C1.Unique.Spectral.Count	C2.Unique.Spectral.Count	C3.Unique.Spectral.Count	D1.Unique.Spectral.Count	D2.Unique.Spectral.Count	D3.Unique.Spectral.Count	F1.Unique.Spectral.Count	F2.Unique.Spectral.Count	F3.Unique.Spectral.Count	C1.Total.Spectral.Count	C2.Total.Spectral.Count	C3.Total.Spectral.Count	D1.Total.Spectral.Count	D2.Total.Spectral.Count	D3.Total.Spectral.Count	F1.Total.Spectral.Count	F2.Total.Spectral.Count	F3.Total.Spectral.Count	C1.Intensity	C2.Intensity	C3.Intensity	D1.Intensity	D2.Intensity	D3.Intensity	F1.Intensity	F2.Intensity	F3.Intensity
MGBC000001_00570	MGBC000001_00570 Phosphoserine aminotransferase	MGBC000001_00570 Phosphoserine aminotransferase		360			MGBC000001_00570 Phosphoserine aminotransferase	0	0.999	3	11	0	29	1	1	1	2	2	2	1	0	1	0	0	0	0	0	0	0	0	0	2	1	3	5	6	4	3	2	3	113847552	235500256	151889760	130750120	131067192	201608880	202854128	156492368	196877424
MGBC000001_02773	MGBC000001_02773 Gluconate 5-dehydrogenase	MGBC000001_02773 Gluconate 5-dehydrogenase		266			MGBC000001_02773 Gluconate 5-dehydrogenase	0	0.999	2	4	0	4	0	0	0	2	1	1	0	0	0	0	0	0	0	0	0	0	0	0	0	0	0	2	1	1	0	0	0	0	0	0	41327500	41767956	34738968	0	8661380	0
MGBC000003_00443	MGBC000003_00443 phosphoenolpyruvate carboxykinase	MGBC000003_00443 phosphoenolpyruvate carboxykinase		565			MGBC000003_00443 phosphoenolpyruvate carboxykinase	1	0.999	35	31	5	339	3	1	3	8	6	6	2	1	1	0	0	0	2	2	1	0	0	0	24	18	30	61	53	70	31	31	21	2001802240	1567172220	3093571330	3046854140	3504385280	3261748220	2114380670	2018457220	2188440320
MGBC000003_00559	MGBC000003_00559 V-type sodium ATPase catalytic subunit A	MGBC000003_00559 V-type sodium ATPase catalytic subunit A		588			MGBC000003_00559 V-type sodium ATPase catalytic subunit A	0.9991	0.9987	6	9	0	38	0	0	1	2	2	2	1	0	1	0	0	0	0	0	0	0	0	0	3	1	4	5	6	6	5	4	4	49831248	0	51256904	72412080	77013520	76208216	45762392	44178980	54556004
MGBC000003_00888	MGBC000003_00888 Cyclomaltodextrinase	MGBC000003_00888 Cyclomaltodextrinase		620			MGBC000003_00888 Cyclomaltodextrinase	0	0.9982	5	6	0	16	0	0	0	1	1	1	1	1	1	0	0	0	0	0	0	0	0	0	0	0	1	4	4	3	2	1	1	44688980	0	46969844	31753944	45176580	43220336	50584288	39158564	41208012
MGBC000003_01501	MGBC000003_01501 30S ribosomal protein S4	MGBC000003_01501 30S ribosomal protein S4		197			MGBC000003_01501 30S ribosomal protein S4	0	0.9937	1	3	0	3	0	0	0	1	1	1	0	0	0	0	0	0	0	0	0	0	0	0	0	0	0	1	1	1	0	0	0	0	0	0	35100664	31346826	35311504	0	0	0
MGBC000003_01702	MGBC000003_01702 V-type sodium pump subunit B	MGBC000003_01702 V-type sodium pump subunit B		462			MGBC000003_01702 V-type sodium pump subunit B	0.9622	0.9984	1	7	0	7	0	0	1	1	1	1	1	1	1	0	0	0	0	0	0	0	0	0	0	0	1	1	1	1	1	1	1	0	0	0	20374652	23922474	22664244	20186896	32365168	29738820
MGBC000003_01800	MGBC000003_01800 Polyribonucleotide nucleotidyltransferase	MGBC000003_01800 Polyribonucleotide nucleotidyltransferase		695			MGBC000003_01800 Polyribonucleotide nucleotidyltransferase	0.9997	0.991	7	3	1	16	0	0	0	1	1	1	0	0	0	0	0	0	0	0	1	0	0	0	0	0	1	6	4	4	0	0	1	0	0	0	40085744	44791368	25138038	0	0	0
MGBC000003_01875	MGBC000003_01875 Phosphate acetyltransferase	MGBC000003_01875 Phosphate acetyltransferase		330			MGBC000003_01875 Phosphate acetyltransferase	0	0.9989	2	3	0	7	0	0	0	1	1	1	0	0	0	0	0	0	0	0	0	0	0	0	0	0	0	2	3	2	0	0	0	0	0	0	31964486	25285084	39010728	0	0	0
MGBC000003_02284	MGBC000003_02284 D-tagatose 3-epimerase	MGBC000003_02284 D-tagatose 3-epimerase		286			MGBC000003_02284 D-tagatose 3-epimerase	1	0.9981	2	5	2	5	0	0	0	2	1	2	0	0	0	0	0	0	1	0	1	0	0	0	0	0	0	2	1	2	0	0	0	59889692	0	0	50043352	48226720	51092348	0	47347652	0
MGBC000003_02291	MGBC000003_02291 Glucosamine-6-phosphate deaminase 1	MGBC000003_02291 Glucosamine-6-phosphate deaminase 1		298			MGBC000003_02291 Glucosamine-6-phosphate deaminase 1	1	0.999	4	16	1	16	2	0	0	3	4	2	1	1	3	0	0	0	0	1	0	0	0	0	2	0	0	3	4	2	1	1	3	270815040	39667768	63669308	139808144	107259224	75778096	291228416	289728352	374943872
MGBC000003_02328	MGBC000003_02328 Autoinducer 2-binding protein lsrB precursor	MGBC000003_02328 Autoinducer 2-binding protein lsrB precursor		397			MGBC000003_02328 Autoinducer 2-binding protein lsrB precursor	1	0.999	2	11	2	11	1	1	1	1	2	1	2	1	1	0	0	0	0	1	0	1	0	0	1	1	1	1	2	1	2	1	1	100512976	86224192	105914032	94028776	132088160	66000808	139987664	112908760	86817624
MGBC000003_02545	MGBC000003_02545 Amylosucrase	MGBC000003_02545 Amylosucrase		720			MGBC000003_02545 Amylosucrase	0.9894	0.9971	6	5	0	17	0	0	0	1	2	2	0	0	0	0	0	0	0	0	0	0	0	0	0	0	0	4	6	7	0	0	0	0	0	0	81477024	89173216	78015784	0	0	0
MGBC000006_00916	MGBC000006_00916 L-fucose isomerase and related proteins	MGBC000006_00916 L-fucose isomerase and related proteins		494			MGBC000006_00916 L-fucose isomerase and related proteins	0.9993	0.9988	12	4	1	143	0	0	0	2	1	1	0	0	0	0	0	0	1	0	0	0	0	0	8	8	13	27	21	26	17	13	10	0	0	0	38067904	18878430	44324976	0	0	0
MGBC000006_00950	MGBC000006_00950 Alpha-galactosidase	MGBC000006_00950 Alpha-galactosidase		727			MGBC000006_00950 Alpha-galactosidase	0	0.9903	2	1	0	8	0	0	0	0	1	0	0	0	0	0	0	0	0	0	0	0	0	0	1	0	0	1	2	1	1	1	1	0	0	0	24963016	42668672	39565820	34536608	0	0
MGBC000006_01053	MGBC000006_01053 LL-diaminopimelate aminotransferase	MGBC000006_01053 LL-diaminopimelate aminotransferase		404			MGBC000006_01053 LL-diaminopimelate aminotransferase	0	0.9839	3	1	0	6	0	0	0	0	0	1	0	0	0	0	0	0	0	0	0	0	0	0	0	0	0	1	2	2	1	0	0	0	0	0	0	33641080	10654626	0	0	0
MGBC000013_00192	MGBC000013_00192 NAD-dependent glyceraldehyde-3-phosphate dehydrogenase	MGBC000013_00192 NAD-dependent glyceraldehyde-3-phosphate dehydrogenase		338			MGBC000013_00192 NAD-dependent glyceraldehyde-3-phosphate dehydrogenase	1	0.9989	10	15	0	167	2	1	0	2	1	2	3	2	2	0	0	0	0	0	0	0	0	0	14	11	15	23	21	25	25	18	15	80624904	119573320	0	12184579	35424396	35307540	263586448	145657488	113983640
MGBC000015_00318	MGBC000015_00318 Aspartate-semialdehyde dehydrogenase	MGBC000015_00318 Aspartate-semialdehyde dehydrogenase		381			MGBC000015_00318 Aspartate-semialdehyde dehydrogenase	0	0.9983	7	2	0	29	0	0	0	1	0	1	0	0	0	0	0	0	0	0	0	0	0	0	2	1	2	5	7	7	3	0	2	0	0	0	23168372	17535824	22410506	0	0	0
MGBC000015_02674	MGBC000015_02674 Vegetative protein 19	MGBC000015_02674 Vegetative protein 19		706			MGBC000015_02674 Vegetative protein 19	0	0.999	11	43	0	109	3	2	2	8	7	8	4	4	5	0	0	0	0	0	0	0	0	0	8	6	7	18	19	19	11	11	10	455421568	0	1040221570	2193404670	1777504770	2530449150	833811330	291310528	170210080
MGBC000015_05083	MGBC000015_05083 UDP-glucose 4-epimerase	MGBC000015_05083 UDP-glucose 4-epimerase		338			MGBC000015_05083 UDP-glucose 4-epimerase	0	0.9972	7	3	0	25	0	0	0	1	1	1	0	0	0	0	0	0	0	0	0	0	0	0	1	0	2	7	6	5	1	1	2	0	0	0	10677343	15508616	21592212	0	0	0
MGBC000018_00098	MGBC000018_00098 peptidyl-prolyl cis-trans isomerase B (rotamase B)	MGBC000018_00098 peptidyl-prolyl cis-trans isomerase B (rotamase B)		164			MGBC000018_00098 peptidyl-prolyl cis-trans isomerase B (rotamase B)	0.9644	0.9985	1	1	0	1	1	0	0	0	0	0	0	0	0	0	0	0	0	0	0	0	0	0	1	0	0	0	0	0	0	0	0	103116632	0	0	0	0	0	0	0	0
MGBC000018_00166	MGBC000018_00166 S-adenosylmethionine synthetase	MGBC000018_00166 S-adenosylmethionine synthetase		384			MGBC000018_00166 S-adenosylmethionine synthetase	1	0.9987	2	4	3	4	3	1	0	0	0	0	0	0	0	2	1	0	0	0	0	0	0	0	3	1	0	0	0	0	0	0	0	531463200	0	0	0	3.02536e+06	0	0	0	0
MGBC000018_00195	MGBC000018_00195 cell division protein FtsZ	MGBC000018_00195 cell division protein FtsZ		388			MGBC000018_00195 cell division protein FtsZ	1	0.999	5	10	0	10	3	3	3	0	0	0	0	1	0	0	0	0	0	0	0	0	0	0	3	3	3	0	0	0	0	1	0	176826432	135564000	169395424	0	0	0	30063990	38659132	47848564
MGBC000018_01293	MGBC000018_01293 30S ribosomal protein S1	MGBC000018_01293 30S ribosomal protein S1		557			MGBC000018_01293 30S ribosomal protein S1	1	0.9987	1	2	0	2	2	0	0	0	0	0	0	0	0	0	0	0	0	0	0	0	0	0	2	0	0	0	0	0	0	0	0	122651832	0	0	0	0	0	0	0	0
MGBC000018_02230	MGBC000018_02230 cell division inhibitor MinD	MGBC000018_02230 cell division inhibitor MinD		270			MGBC000018_02230 cell division inhibitor MinD	0.9719	0.9988	1	1	0	1	1	0	0	0	0	0	0	0	0	0	0	0	0	0	0	0	0	0	1	0	0	0	0	0	0	0	0	126712480	0	0	0	0	0	0	0	0
MGBC000018_03239	MGBC000018_03239 cell division protein	MGBC000018_03239 cell division protein		649			MGBC000018_03239 cell division protein	1	0.9976	1	4	0	4	4	0	0	0	0	0	0	0	0	0	0	0	0	0	0	0	0	0	4	0	0	0	0	0	0	0	0	145138800	0	0	0	0	0	0	0	0
MGBC000018_03395	MGBC000018_03395 30S ribosomal protein S6	MGBC000018_03395 30S ribosomal protein S6		131			MGBC000018_03395 30S ribosomal protein S6	1	0.999	2	12	0	12	5	3	1	1	1	0	0	1	0	0	0	0	0	0	0	0	0	0	5	3	1	1	1	0	0	1	0	2594142460	368781440	107742768	12306579	8168300	0	0	22572026	0
MGBC000018_03410	MGBC000018_03410 DNA-directed RNA polymerase subunit beta	MGBC000018_03410 DNA-directed RNA polymerase subunit beta		1342			MGBC000018_03410 DNA-directed RNA polymerase subunit beta	0.9999	0.9981	3	1	1	5	1	0	0	0	0	0	0	0	0	1	0	0	0	0	0	0	0	0	5	0	0	0	0	0	0	0	0	45840528	0	0	0	0	0	0	0	0
MGBC000018_03411	MGBC000018_03411 DNA-directed RNA polymerase subunit beta'	MGBC000018_03411 DNA-directed RNA polymerase subunit beta'		1409			MGBC000018_03411 DNA-directed RNA polymerase subunit beta'	0.9996	0.9919	5	2	0	16	2	0	0	0	0	0	0	0	0	0	0	0	0	0	0	0	0	0	5	1	2	1	1	1	2	1	2	47436976	0	0	0	0	0	0	0	0
MGBC000018_03447	MGBC000018_03447 DNA-directed RNA polymerase subunit alpha	MGBC000018_03447 DNA-directed RNA polymerase subunit alpha		329			MGBC000018_03447 DNA-directed RNA polymerase subunit alpha	1	0.9989	5	19	8	24	7	3	6	0	0	0	1	1	1	4	1	3	0	0	0	0	0	0	8	4	7	0	0	0	3	1	1	1817665790	989618430	868310020	24181560	16398361	9739957	217135600	371557440	545425730
MGBC000019_00264	MGBC000019_00264 acetyl-CoA carboxylase subunit beta	MGBC000019_00264 acetyl-CoA carboxylase subunit beta		327			MGBC000019_00264 acetyl-CoA carboxylase subunit beta	0.9997	0.9919	2	2	2	10	2	0	0	0	0	0	0	0	0	2	0	0	0	0	0	0	0	0	3	1	1	1	1	0	1	1	1	143343664	0	0	0	0	0	0	0	0
MGBC000019_00642	MGBC000019_00642 Non-specific DNA-binding protein Dps / Iron-binding ferritin-like antioxidant protein / ferroxidase	MGBC000019_00642 Non-specific DNA-binding protein Dps / Iron-binding ferritin-like antioxidant protein / ferroxidase		167			MGBC000019_00642 Non-specific DNA-binding protein Dps / Iron-binding ferritin-like antioxidant protein / ferroxidase	0.9712	0.9988	1	2	0	2	1	0	1	0	0	0	0	0	0	0	0	0	0	0	0	0	0	0	1	0	1	0	0	0	0	0	0	71758440	0	60902944	0	0	0	0	0	0
MGBC000019_00761	MGBC000019_00761 thioredoxin reductase	MGBC000019_00761 thioredoxin reductase		331			MGBC000019_00761 thioredoxin reductase	0.9999	0.9985	2	3	0	4	2	0	1	0	0	0	0	0	0	0	0	0	0	0	0	0	0	0	2	0	1	0	0	0	0	0	1	521637280	99260600	34285956	0	0	0	0	0	0
MGBC000019_00824	MGBC000019_00824 outer membrane protein A	MGBC000019_00824 outer membrane protein A		356			MGBC000019_00824 outer membrane protein A	0.999	0.9738	3	1	0	5	0	0	1	0	0	0	0	0	0	0	0	0	0	0	0	0	0	0	1	0	2	0	0	0	1	0	1	0	0	192445568	0	0	0	0	0	0
MGBC000019_00879	MGBC000019_00879 Ferrous iron transport periplasmic protein EfeO	MGBC000019_00879 Ferrous iron transport periplasmic protein EfeO		375			MGBC000019_00879 Ferrous iron transport periplasmic protein EfeO	0.7542	0.9868	1	1	0	1	1	0	0	0	0	0	0	0	0	0	0	0	0	0	0	0	0	0	1	0	0	0	0	0	0	0	0	12952270	0	0	0	0	0	0	0	0
MGBC000019_01753	MGBC000019_01753 ribosome recycling factor	MGBC000019_01753 ribosome recycling factor		185			MGBC000019_01753 ribosome recycling factor	1	0.999	1	4	4	4	3	1	0	0	0	0	0	0	0	3	1	0	0	0	0	0	0	0	3	1	0	0	0	0	0	0	0	622399680	0	0	0	0	0	0	0	0
MGBC000019_01819	MGBC000019_01819 dihydrolipoamide dehydrogenase of pyruvate dehydrogenase complex	MGBC000019_01819 dihydrolipoamide dehydrogenase of pyruvate dehydrogenase complex		474			MGBC000019_01819 dihydrolipoamide dehydrogenase of pyruvate dehydrogenase complex	1	0.9986	2	5	1	5	3	2	0	0	0	0	0	0	0	1	0	0	0	0	0	0	0	0	3	2	0	0	0	0	0	0	0	1553245440	445675136	66818492	0	0	0	0	0	0
MGBC000019_02027	MGBC000019_02027 bifunctional phosphopantothenoylcysteine decarboxylase/phosphopantothenate synthase	MGBC000019_02027 bifunctional phosphopantothenoylcysteine decarboxylase/phosphopantothenate synthase		405			MGBC000019_02027 bifunctional phosphopantothenoylcysteine decarboxylase/phosphopantothenate synthase	0.6947	0.9823	1	1	0	1	1	0	0	0	0	0	0	0	0	0	0	0	0	0	0	0	0	0	1	0	0	0	0	0	0	0	0	81617288	0	0	0	0	0	0	0	0
MGBC000019_02047	MGBC000019_02047 L-threonine 3-dehydrogenase	MGBC000019_02047 L-threonine 3-dehydrogenase		341			MGBC000019_02047 L-threonine 3-dehydrogenase	1	0.9986	2	6	4	6	6	0	0	0	0	0	0	0	0	4	0	0	0	0	0	0	0	0	6	0	0	0	0	0	0	0	0	516287616	69874376	38099784	0	0	0	0	0	0
MGBC000019_02180	MGBC000019_02180 signal recognition particle-docking protein FtsY	MGBC000019_02180 signal recognition particle-docking protein FtsY		507			MGBC000019_02180 signal recognition particle-docking protein FtsY	0.8775	0.9943	1	1	0	1	1	0	0	0	0	0	0	0	0	0	0	0	0	0	0	0	0	0	1	0	0	0	0	0	0	0	0	64150992	0	0	0	0	0	0	0	0
MGBC000019_02253	MGBC000019_02253 tryptophanyl-tRNA synthetase	MGBC000019_02253 tryptophanyl-tRNA synthetase		334			MGBC000019_02253 tryptophanyl-tRNA synthetase	0.9679	0.9986	1	1	0	1	1	0	0	0	0	0	0	0	0	0	0	0	0	0	0	0	0	0	1	0	0	0	0	0	0	0	0	102240496	0	0	0	0	0	0	0	0
MGBC000019_02584	MGBC000019_02584 aldo/keto reductase	MGBC000019_02584 aldo/keto reductase		298			MGBC000019_02584 aldo/keto reductase	0.9705	0.9988	1	2	0	2	2	0	0	0	0	0	0	0	0	0	0	0	0	0	0	0	0	0	2	0	0	0	0	0	0	0	0	171069888	0	0	0	0	0	0	0	0
MGBC000019_03045	MGBC000019_03045 HflK protein	MGBC000019_03045 HflK protein		420			MGBC000019_03045 HflK protein	0.8806	0.9945	1	1	0	1	0	0	1	0	0	0	0	0	0	0	0	0	0	0	0	0	0	0	0	0	1	0	0	0	0	0	0	0	0	36073712	0	0	0	0	0	0
MGBC000019_03090	MGBC000019_03090 phosphoenolpyruvate-dihydroxyacetone phosphotransferase	MGBC000019_03090 phosphoenolpyruvate-dihydroxyacetone phosphotransferase		356			MGBC000019_03090 phosphoenolpyruvate-dihydroxyacetone phosphotransferase	0.9197	0.9964	1	2	0	2	2	0	0	0	0	0	0	0	0	0	0	0	0	0	0	0	0	0	2	0	0	0	0	0	0	0	0	86703936	0	0	0	0	0	0	0	0
MGBC000019_03683	MGBC000019_03683 DNA-directed RNA polymerase subunit beta'	MGBC000019_03683 DNA-directed RNA polymerase subunit beta'		1407			MGBC000019_03683 DNA-directed RNA polymerase subunit beta'	0.9995	0.9867	8	2	2	24	2	0	0	0	0	0	0	0	0	2	0	0	0	0	0	0	0	0	8	2	3	2	1	1	2	2	3	73152544	0	0	0	0	0	0	0	0
MGBC000019_03734	MGBC000019_03734 transcription termination factor Rho	MGBC000019_03734 transcription termination factor Rho		419			MGBC000019_03734 transcription termination factor Rho	1	0.9983	1	2	2	2	2	0	0	0	0	0	0	0	0	2	0	0	0	0	0	0	0	0	2	0	0	0	0	0	0	0	0	820139460	0	0	0	0	0	0	0	0
MGBC000019_03926	MGBC000019_03926 asparagine synthetase AsnA	MGBC000019_03926 asparagine synthetase AsnA		330			MGBC000019_03926 asparagine synthetase AsnA	0.8947	0.9952	1	1	0	1	0	0	1	0	0	0	0	0	0	0	0	0	0	0	0	0	0	0	0	0	1	0	0	0	0	0	0	0	0	31167692	0	0	0	0	0	0
MGBC000019_03936	MGBC000019_03936 ATP synthase subunit alpha	MGBC000019_03936 ATP synthase subunit alpha		513			MGBC000019_03936 ATP synthase subunit alpha	1	0.997	4	3	3	12	2	1	0	0	0	0	0	0	0	2	1	0	0	0	0	0	0	0	5	2	1	0	0	0	1	2	1	398316192	266579808	0	0	0	0	0	0	0
MGBC000019_04183	MGBC000019_04183 Heat shock protein 60 family co-chaperone GroES	MGBC000019_04183 Heat shock protein 60 family co-chaperone GroES		97			MGBC000019_04183 Heat shock protein 60 family co-chaperone GroES	0.9998	0.9962	2	1	0	7	1	0	0	0	0	0	0	0	0	0	0	0	0	0	0	0	0	0	2	0	1	1	0	0	1	1	1	100595392	0	0	0	0	0	0	0	0
MGBC000019_04184	MGBC000019_04184 Heat shock protein 60 family chaperone GroEL	MGBC000019_04184 Heat shock protein 60 family chaperone GroEL		548			MGBC000019_04184 Heat shock protein 60 family chaperone GroEL	1	0.999	9	28	22	43	9	8	4	2	0	0	2	2	1	8	7	3	2	0	0	1	1	0	10	11	5	4	2	1	5	3	2	3904110340	1203613440	365235904	67147304	40684368	0	191788896	220164768	296459520
MGBC000019_04551	MGBC000019_04551 maltose/maltodextrin transport ATP-binding protein MalK	MGBC000019_04551 maltose/maltodextrin transport ATP-binding protein MalK		369			MGBC000019_04551 maltose/maltodextrin transport ATP-binding protein MalK	1	0.9983	1	2	0	2	2	0	0	0	0	0	0	0	0	0	0	0	0	0	0	0	0	0	2	0	0	0	0	0	0	0	0	126354216	0	0	0	0	0	0	0	0
MGBC000019_04585	MGBC000019_04585 cysteinyl-tRNA synthetase	MGBC000019_04585 cysteinyl-tRNA synthetase		461			MGBC000019_04585 cysteinyl-tRNA synthetase	0.9536	0.998	1	2	2	2	2	0	0	0	0	0	0	0	0	2	0	0	0	0	0	0	0	0	2	0	0	0	0	0	0	0	0	124203584	0	0	0	0	0	0	0	0
MGBC000019_04605	MGBC000019_04605 lysyl-tRNA synthetase	MGBC000019_04605 lysyl-tRNA synthetase		505			MGBC000019_04605 lysyl-tRNA synthetase	1	0.999	4	12	0	12	9	2	1	0	0	0	0	0	0	0	0	0	0	0	0	0	0	0	9	2	1	0	0	0	0	0	0	3021329660	592249860	66145536	0	0	0	0	0	0
MGBC000019_04958	MGBC000019_04958 protein disaggregation chaperone	MGBC000019_04958 protein disaggregation chaperone		857			MGBC000019_04958 protein disaggregation chaperone	1	0.999	4	6	4	8	4	2	0	0	0	0	0	0	0	2	2	0	0	0	0	0	0	0	5	3	0	0	0	0	0	0	0	659542850	53803728	0	0	0	0	0	0	0
MGBC000019_05018	MGBC000019_05018 50S ribosomal protein L22	MGBC000019_05018 50S ribosomal protein L22		110			MGBC000019_05018 50S ribosomal protein L22	1	0.9984	2	6	1	6	1	0	0	1	1	1	1	0	1	1	0	0	0	0	0	0	0	0	1	0	0	1	1	1	1	0	1	73970744	0	49990184	22191822	38826396	35250448	57380172	57532948	89318392
MGBC000020_00257	MGBC000020_00257 pyruvate-flavodoxin oxidoreductase	MGBC000020_00257 pyruvate-flavodoxin oxidoreductase		1174			MGBC000020_00257 pyruvate-flavodoxin oxidoreductase	0.9997	0.9976	2	1	0	3	1	0	0	0	0	0	0	0	0	0	0	0	0	0	0	0	0	0	1	0	0	1	1	0	0	0	0	0	0	0	0	0	0	0	0	0
MGBC000020_00335	MGBC000020_00335 maltodextrin phosphorylase	MGBC000020_00335 maltodextrin phosphorylase		797			MGBC000020_00335 maltodextrin phosphorylase	1	0.9946	1	2	2	2	2	0	0	0	0	0	0	0	0	2	0	0	0	0	0	0	0	0	2	0	0	0	0	0	0	0	0	87055416	0	0	0	0	0	0	0	0
MGBC000020_00344	MGBC000020_00344 glycogen phosphorylase	MGBC000020_00344 glycogen phosphorylase		815			MGBC000020_00344 glycogen phosphorylase	0.6327	0.9767	1	1	0	1	1	0	0	0	0	0	0	0	0	0	0	0	0	0	0	0	0	0	1	0	0	0	0	0	0	0	0	51193204	0	0	0	0	0	0	0	0
MGBC000020_01287	MGBC000020_01287 inosine 5'-monophosphate dehydrogenase	MGBC000020_01287 inosine 5'-monophosphate dehydrogenase		488			MGBC000020_01287 inosine 5'-monophosphate dehydrogenase	1	0.9985	3	6	2	13	4	2	0	0	0	0	0	0	0	2	0	0	0	0	0	0	0	0	5	3	1	0	1	0	1	1	1	545274560	95373752	0	0	0	0	0	0	0
MGBC000020_01581	MGBC000020_01581 bifunctional acetaldehyde-CoA/alcohol dehydrogenase	MGBC000020_01581 bifunctional acetaldehyde-CoA/alcohol dehydrogenase		870			MGBC000020_01581 bifunctional acetaldehyde-CoA/alcohol dehydrogenase	1	0.999	3	5	4	15	4	1	0	0	0	0	0	0	0	3	1	0	0	0	0	0	0	0	6	2	0	1	1	1	1	1	2	617134340	0	0	0	0	0	0	0	0
MGBC000020_01591	MGBC000020_01591 glutamine ABC transporter periplasmic protein	MGBC000020_01591 glutamine ABC transporter periplasmic protein		248			MGBC000020_01591 glutamine ABC transporter periplasmic protein	1	0.9985	2	3	2	3	3	0	0	0	0	0	0	0	0	2	0	0	0	0	0	0	0	0	3	0	0	0	0	0	0	0	0	749077120	0	0	0	0	0	0	0	0
MGBC000020_01768	MGBC000020_01768 exoribonuclease R	MGBC000020_01768 exoribonuclease R		817			MGBC000020_01768 exoribonuclease R	0.8972	0.9953	1	1	0	1	1	0	0	0	0	0	0	0	0	0	0	0	0	0	0	0	0	0	1	0	0	0	0	0	0	0	0	116268640	0	0	0	0	0	0	0	0
MGBC000020_02120	MGBC000020_02120 glycerol kinase	MGBC000020_02120 glycerol kinase		502			MGBC000020_02120 glycerol kinase	1	0.999	3	8	1	8	5	1	0	1	0	1	0	0	0	1	0	0	0	0	0	0	0	0	5	1	0	1	0	1	0	0	0	979198910	119160984	0	37159080	0	2.14036e+06	0	0	0
MGBC000020_02153	MGBC000020_02153 phosphoenolpyruvate carboxylase	MGBC000020_02153 phosphoenolpyruvate carboxylase		923			MGBC000020_02153 phosphoenolpyruvate carboxylase	0.7188	0.9842	1	2	0	2	2	0	0	0	0	0	0	0	0	0	0	0	0	0	0	0	0	0	2	0	0	0	0	0	0	0	0	149190272	0	0	0	0	0	0	0	0
MGBC000020_02303	MGBC000020_02303 UDP-N-acetylmuramoylalanyl-D-glutamate--2	6-diaminopimelate ligase	MGBC000020_02303 UDP-N-acetylmuramoylalanyl-D-glutamate--2	6-diaminopimelate ligase		495			MGBC000020_02303 UDP-N-acetylmuramoylalanyl-D-glutamate--2	6-diaminopimelate ligase	1	0.9871	1	3	0	3	3	0	0	0	0	0	0	0	0	0	0	0	0	0	0	0	0	0	3	0	0	0	0	0	0	0	0	23659834	0	0	0	0	0
MGBC000020_02444	MGBC000020_02444 23S rRNA pseudouridine synthase D	MGBC000020_02444 23S rRNA pseudouridine synthase D		326			MGBC000020_02444 23S rRNA pseudouridine synthase D	1	0.9916	1	1	0	1	1	0	0	0	0	0	0	0	0	0	0	0	0	0	0	0	0	0	1	0	0	0	0	0	0	0	0	187546688	0	0	0	0	0	0	0	0
MGBC000020_02676	MGBC000020_02676 6-phosphofructokinase	MGBC000020_02676 6-phosphofructokinase		310			MGBC000020_02676 6-phosphofructokinase	1	0.998	1	2	0	2	2	0	0	0	0	0	0	0	0	0	0	0	0	0	0	0	0	0	2	0	0	0	0	0	0	0	0	306695328	0	0	0	0	0	0	0	0
MGBC000020_02796	MGBC000020_02796 enoyl-(acyl carrier protein) reductase	MGBC000020_02796 enoyl-(acyl carrier protein) reductase		262			MGBC000020_02796 enoyl-(acyl carrier protein) reductase	0.9718	0.9988	1	3	3	3	2	1	0	0	0	0	0	0	0	2	1	0	0	0	0	0	0	0	2	1	0	0	0	0	0	0	0	1174101890	204136736	48315944	0	0	0	0	0	0
MGBC000020_02808	MGBC000020_02808 GTP cyclohydrolase II	MGBC000020_02808 GTP cyclohydrolase II		198			MGBC000020_02808 GTP cyclohydrolase II	0.9192	0.9964	1	1	0	1	1	0	0	0	0	0	0	0	0	0	0	0	0	0	0	0	0	0	1	0	0	0	0	0	0	0	0	81411096	0	0	0	0	0	0	0	0
MGBC000020_02887	MGBC000020_02887 putative nucleotide-binding protein	MGBC000020_02887 putative nucleotide-binding protein		163			MGBC000020_02887 putative nucleotide-binding protein	1	0.999	1	6	0	6	3	3	0	0	0	0	0	0	0	0	0	0	0	0	0	0	0	0	3	3	0	0	0	0	0	0	0	289236064	31023734	0	0	0	0	0	0	0
MGBC000020_02931	MGBC000020_02931 ribonuclease E	MGBC000020_02931 ribonuclease E		1076			MGBC000020_02931 ribonuclease E	1	0.999	2	2	0	2	2	0	0	0	0	0	0	0	0	0	0	0	0	0	0	0	0	0	2	0	0	0	0	0	0	0	0	285742112	0	0	0	0	0	0	0	0
MGBC000020_03050	MGBC000020_03050 two-component response regulator	MGBC000020_03050 two-component response regulator		238			MGBC000020_03050 two-component response regulator	0.9278	0.9968	1	1	1	1	1	0	0	0	0	0	0	0	0	1	0	0	0	0	0	0	0	0	1	0	0	0	0	0	0	0	0	127762736	0	0	0	0	0	0	0	0
MGBC000020_03071	MGBC000020_03071 phosphoglycerate kinase	MGBC000020_03071 phosphoglycerate kinase		387			MGBC000020_03071 phosphoglycerate kinase	1	0.999	2	13	7	13	7	3	2	0	0	0	0	1	0	4	2	1	0	0	0	0	0	0	7	3	2	0	0	0	0	1	0	2494580220	539248130	213085600	0	0	0	0	26142262	0
MGBC000020_03295	MGBC000020_03295 RNA polymerase sigma factor RpoD	MGBC000020_03295 RNA polymerase sigma factor RpoD		614			MGBC000020_03295 RNA polymerase sigma factor RpoD	1	0.999	2	5	3	5	4	1	0	0	0	0	0	0	0	2	1	0	0	0	0	0	0	0	4	1	0	0	0	0	0	0	0	901411460	0	0	0	0	0	0	0	0
MGBC000020_03324	MGBC000020_03324 hypothetical protein	MGBC000020_03324 hypothetical protein		111			MGBC000020_03324 hypothetical protein	1	0.999	2	7	0	7	5	2	0	0	0	0	0	0	0	0	0	0	0	0	0	0	0	0	5	2	0	0	0	0	0	0	0	1660048900	239906688	0	0	0	0	0	0	0
MGBC000020_03677	MGBC000020_03677 acetyl-CoA carboxylase carboxyltransferase subunit alpha	MGBC000020_03677 acetyl-CoA carboxylase carboxyltransferase subunit alpha		319			MGBC000020_03677 acetyl-CoA carboxylase carboxyltransferase subunit alpha	1	0.996	1	2	0	2	2	0	0	0	0	0	0	0	0	0	0	0	0	0	0	0	0	0	2	0	0	0	0	0	0	0	0	200763824	0	1109521920	0	0	0	0	0	0
MGBC000020_03701	MGBC000020_03701 serine endoprotease	MGBC000020_03701 serine endoprotease		471			MGBC000020_03701 serine endoprotease	0.9488	0.9978	1	1	0	1	1	0	0	0	0	0	0	0	0	0	0	0	0	0	0	0	0	0	1	0	0	0	0	0	0	0	0	250523952	0	0	0	0	0	0	0	0
MGBC000020_03703	MGBC000020_03703 5'-methylthioadenosine/S-adenosylhomocysteine nucleosidase	MGBC000020_03703 5'-methylthioadenosine/S-adenosylhomocysteine nucleosidase		232			MGBC000020_03703 5'-methylthioadenosine/S-adenosylhomocysteine nucleosidase	0.9744	0.9989	1	1	0	1	1	0	0	0	0	0	0	0	0	0	0	0	0	0	0	0	0	0	1	0	0	0	0	0	0	0	0	217396336	0	0	0	0	0	0	0	0
MGBC000020_04036	MGBC000020_04036 fumarate hydratase class I	anaerobic	MGBC000020_04036 fumarate hydratase class I	anaerobic		548			MGBC000020_04036 fumarate hydratase class I	anaerobic	0	0.9986	4	8	0	36	1	0	1	1	1	1	1	1	1	0	0	0	0	0	0	0	0	0	4	3	4	6	4	5	5	2	3	270152480	222310768	315544576	289617216	308763136	284161120
MGBC000020_04116	MGBC000020_04116 adenine phosphoribosyltransferase	MGBC000020_04116 adenine phosphoribosyltransferase		183			MGBC000020_04116 adenine phosphoribosyltransferase	0.7795	0.9885	1	1	0	1	1	0	0	0	0	0	0	0	0	0	0	0	0	0	0	0	0	0	1	0	0	0	0	0	0	0	0	0	0	0	0	0	0	0	0	0
MGBC000020_04234	MGBC000020_04234 bacterioferritin	MGBC000020_04234 bacterioferritin		158			MGBC000020_04234 bacterioferritin	0.9724	0.9988	1	5	0	5	1	2	1	0	0	0	0	1	0	0	0	0	0	0	0	0	0	0	1	2	1	0	0	0	0	1	0	237605728	0	24638866	0	0	0	0	0	0
MGBC000020_04255	MGBC000020_04255 Regulator of ribonuclease activity B	MGBC000020_04255 Regulator of ribonuclease activity B		140			MGBC000020_04255 Regulator of ribonuclease activity B	0.9396	0.9974	1	1	0	1	1	0	0	0	0	0	0	0	0	0	0	0	0	0	0	0	0	0	1	0	0	0	0	0	0	0	0	52179272	0	0	0	0	0	0	0	0
MGBC000020_04258	MGBC000020_04258 valyl-tRNA synthetase	MGBC000020_04258 valyl-tRNA synthetase		951			MGBC000020_04258 valyl-tRNA synthetase	0.7098	0.9835	1	1	0	1	1	0	0	0	0	0	0	0	0	0	0	0	0	0	0	0	0	0	1	0	0	0	0	0	0	0	0	100520480	0	0	0	0	0	0	0	0
MGBC000020_04770	MGBC000020_04770 D-ribose transporter subunit RbsB	MGBC000020_04770 D-ribose transporter subunit RbsB		296			MGBC000020_04770 D-ribose transporter subunit RbsB	1	0.999	1	3	0	3	2	1	0	0	0	0	0	0	0	0	0	0	0	0	0	0	0	0	2	1	0	0	0	0	0	0	0	582377220	0	0	0	0	0	0	0	0
MGBC000020_04793	MGBC000020_04793 glucosamine--fructose-6-phosphate aminotransferase	MGBC000020_04793 glucosamine--fructose-6-phosphate aminotransferase		617			MGBC000020_04793 glucosamine--fructose-6-phosphate aminotransferase	1	0.999	4	11	4	11	6	4	1	0	0	0	0	0	0	2	2	0	0	0	0	0	0	0	6	4	1	0	0	0	0	0	0	1790631940	482510368	24019740	0	0	0	0	0	0
MGBC000020_04871	MGBC000020_04871 DNA polymerase I	MGBC000020_04871 DNA polymerase I		928			MGBC000020_04871 DNA polymerase I	1	0.9975	2	2	0	2	2	0	0	0	0	0	0	0	0	0	0	0	0	0	0	0	0	0	2	0	0	0	0	0	0	0	0	177555824	0	16040173	0	0	0	0	0	0
MGBC000020_04880	MGBC000020_04880 glutamine synthetase	MGBC000020_04880 glutamine synthetase		469			MGBC000020_04880 glutamine synthetase	1	0.999	3	5	5	5	4	1	0	0	0	0	0	0	0	4	1	0	0	0	0	0	0	0	4	1	0	0	0	0	0	0	0	591537540	0	0	0	0	0	0	0	0
MGBC000020_05049	MGBC000020_05049 ABC transporter substrate-binding protein	MGBC000020_05049 ABC transporter substrate-binding protein		316			MGBC000020_05049 ABC transporter substrate-binding protein	0.968	0.9986	1	3	3	3	2	1	0	0	0	0	0	0	0	2	1	0	0	0	0	0	0	0	2	1	0	0	0	0	0	0	0	190114336	0	0	0	0	0	0	0	0
MGBC000020_05065	MGBC000020_05065 hypothetical protein	MGBC000020_05065 hypothetical protein		373			MGBC000020_05065 hypothetical protein	0.914	0.9962	1	1	0	1	1	0	0	0	0	0	0	0	0	0	0	0	0	0	0	0	0	0	1	0	0	0	0	0	0	0	0	101310232	0	0	0	0	0	0	0	0
MGBC000022_01629	MGBC000022_01629 Methionine gamma-lyase	MGBC000022_01629 Methionine gamma-lyase		426			MGBC000022_01629 Methionine gamma-lyase	0	0.9986	1	6	0	6	0	0	2	0	0	1	1	1	1	0	0	0	0	0	0	0	0	0	0	0	2	0	0	1	1	1	1	0	0	209419312	0	0	212695968	226987328	201753200	219927856
MGBC000028_00297	MGBC000028_00297 Fructosamine deglycase frlB	MGBC000028_00297 Fructosamine deglycase frlB		331			MGBC000028_00297 Fructosamine deglycase frlB	1	0.999	7	30	30	31	2	2	2	4	6	4	5	2	3	2	2	2	4	6	4	5	2	3	2	3	2	4	6	4	5	2	3	404760736	57242624	319183424	169601776	192442464	132656336	392704736	345893504	278721472
MGBC000028_00589	MGBC000028_00589 C4-dicarboxylate-binding periplasmic protein precursor	MGBC000028_00589 C4-dicarboxylate-binding periplasmic protein precursor		342			MGBC000028_00589 C4-dicarboxylate-binding periplasmic protein precursor	1	0.9974	2	3	3	3	0	0	0	1	0	2	0	0	0	0	0	0	1	0	2	0	0	0	0	0	0	1	0	2	0	0	0	0	0	0	3004678	21037672	9176760	0	0	0
MGBC000029_01296	MGBC000029_01296 L-threonine 3-dehydrogenase	MGBC000029_01296 L-threonine 3-dehydrogenase		358			MGBC000029_01296 L-threonine 3-dehydrogenase	1	0.9965	4	1	1	17	0	0	0	0	0	1	0	0	0	0	0	0	0	0	1	0	0	0	0	0	0	6	5	5	1	0	0	0	0	0	19950064	21743048	20535872	0	0	0
MGBC000029_01398	MGBC000029_01398 Bifunctional purine biosynthesis protein PurH	MGBC000029_01398 Bifunctional purine biosynthesis protein PurH		392			MGBC000029_01398 Bifunctional purine biosynthesis protein PurH	0	0.9987	2	1	0	11	0	0	0	0	0	1	0	0	0	0	0	0	0	0	0	0	0	0	1	2	1	1	1	2	1	1	1	0	0	0	29293554	0	35582172	0	19649932	0
MGBC000029_01571	MGBC000029_01571 ATP synthase subunit beta	MGBC000029_01571 ATP synthase subunit beta		465			MGBC000029_01571 ATP synthase subunit beta	0	0.9932	8	3	0	47	0	0	1	0	1	0	1	0	0	0	0	0	0	0	0	0	0	0	2	2	5	8	8	8	7	4	3	239003072	0	255725680	129071304	128698096	144398528	213304224	243542336	246291648
MGBC000029_01713	MGBC000029_01713 Pyruvate synthase subunit porA	MGBC000029_01713 Pyruvate synthase subunit porA		1174			MGBC000029_01713 Pyruvate synthase subunit porA	0	0.9986	7	3	0	61	0	0	0	1	1	1	0	0	0	0	0	0	0	0	0	0	0	0	6	5	7	8	12	7	5	7	4	0	0	0	84149528	105184160	116501512	0	0	0
MGBC000029_02314	MGBC000029_02314 ribulokinase	MGBC000029_02314 ribulokinase		536			MGBC000029_02314 ribulokinase	0	0.9988	2	10	0	18	1	0	2	1	1	1	1	2	1	0	0	0	0	0	0	0	0	0	2	0	3	1	2	3	2	3	2	115655688	0	127380096	174654480	128566224	161178704	128559032	121657544	113701032
MGBC000029_02325	MGBC000029_02325 Xylulose kinase	MGBC000029_02325 Xylulose kinase		488			MGBC000029_02325 Xylulose kinase	0.9998	0.999	2	4	4	7	0	0	0	1	1	1	1	0	0	0	0	0	1	1	1	1	0	0	0	0	0	2	2	2	1	0	0	0	0	0	49398980	73384600	53460736	41558504	19213288	0
MGBC000029_02403	MGBC000029_02403 Predicted homoserine dehydrogenase	MGBC000029_02403 Predicted homoserine dehydrogenase		439			MGBC000029_02403 Predicted homoserine dehydrogenase	0.9762	0.999	1	3	0	3	0	0	0	1	1	1	0	0	0	0	0	0	0	0	0	0	0	0	0	0	0	1	1	1	0	0	0	0	0	0	27597062	24397244	30486892	0	0	0
MGBC000037_00074	MGBC000037_00074 3-oxoacyl-ACP synthase	MGBC000037_00074 3-oxoacyl-ACP synthase		413			MGBC000037_00074 3-oxoacyl-ACP synthase	1	0.9971	3	10	1	10	5	4	1	0	0	0	0	0	0	1	0	0	0	0	0	0	0	0	5	4	1	0	0	0	0	0	0	965152770	234704000	71189952	0	1.91904e+06	0	0	0	0
MGBC000037_01109	MGBC000037_01109 galactitol-specific PTS system EIIA component	MGBC000037_01109 galactitol-specific PTS system EIIA component		150			MGBC000037_01109 galactitol-specific PTS system EIIA component	1	0.9989	1	3	3	3	2	1	0	0	0	0	0	0	0	2	1	0	0	0	0	0	0	0	2	1	0	0	0	0	0	0	0	351620384	111244336	0	0	0	0	0	0	0
MGBC000037_01273	MGBC000037_01273 bifunctional polymyxin resistance protein [includes: UDP-4-amino-4-deoxy-l-arabinose formyltransferase;UDP-glucuronic acid oxidase	UDP-4-keto-hexauronic acid decarboxylating]	MGBC000037_01273 bifunctional polymyxin resistance protein [includes: UDP-4-amino-4-deoxy-l-arabinose formyltransferase;UDP-glucuronic acid oxidase	UDP-4-keto-hexauronic acid decarboxylating]		660			MGBC000037_01273 bifunctional polymyxin resistance protein [includes: UDP-4-amino-4-deoxy-l-arabinose formyltransferase;UDP-glucuronic acid oxidase	UDP-4-keto-hexauronic acid decarboxylating]	0.7822	0.9887	1	1	0	1	1	0	0	0	0	0	0	0	0	0	0	0	0	0	0	0	0	0	1	0	0	0	0	0	0	0	0	42409256	0	0	0	0	0
MGBC000037_01412	MGBC000037_01412 cysteine synthase A	MGBC000037_01412 cysteine synthase A		323			MGBC000037_01412 cysteine synthase A	1	0.9989	9	11	9	11	2	0	9	0	0	0	0	0	0	2	0	7	0	0	0	0	0	0	2	0	9	0	0	0	0	0	0	187259680	0	1014435840	0	13297022	0	0	0	0
MGBC000037_02468	MGBC000037_02468 putative DNA-binding protein	MGBC000037_02468 putative DNA-binding protein		189			MGBC000037_02468 putative DNA-binding protein	0.798	0.9897	1	4	0	4	0	0	0	1	1	1	1	0	0	0	0	0	0	0	0	0	0	0	0	0	0	1	1	1	1	0	0	52464808	0	34971964	29667736	41661568	31704306	42556692	41562524	55848772
MGBC000037_02831	MGBC000037_02831 ornithine carbamoyltransferase 1	MGBC000037_02831 ornithine carbamoyltransferase 1		334			MGBC000037_02831 ornithine carbamoyltransferase 1	0.9984	0.9771	2	1	0	7	1	0	0	0	0	0	0	0	0	0	0	0	0	0	0	0	0	0	2	0	1	1	0	1	1	1	0	0	0	0	0	0	0	0	0	0
MGBC000037_03474	MGBC000037_03474 putative decarboxylase	MGBC000037_03474 putative decarboxylase		454			MGBC000037_03474 putative decarboxylase	0.8289	0.9916	1	1	0	1	1	0	0	0	0	0	0	0	0	0	0	0	0	0	0	0	0	0	1	0	0	0	0	0	0	0	0	128076816	0	0	0	0	0	0	0	0
MGBC000037_03815	MGBC000037_03815 lactaldehyde dehydrogenase	MGBC000037_03815 lactaldehyde dehydrogenase		512			MGBC000037_03815 lactaldehyde dehydrogenase	1	0.9978	2	3	2	3	3	0	0	0	0	0	0	0	0	2	0	0	0	0	0	0	0	0	3	0	0	0	0	0	0	0	0	393461344	0	0	0	0	64274680	0	0	0
MGBC000037_04655	MGBC000037_04655 uridine phosphorylase	MGBC000037_04655 uridine phosphorylase		254			MGBC000037_04655 uridine phosphorylase	0.9756	0.999	1	2	2	2	1	1	0	0	0	0	0	0	0	1	1	0	0	0	0	0	0	0	1	1	0	0	0	0	0	0	0	203850960	121319816	0	0	0	0	0	0	0
MGBC000041_03191	MGBC000041_03191 DNA polymerase III subunit beta	MGBC000041_03191 DNA polymerase III subunit beta		369			MGBC000041_03191 DNA polymerase III subunit beta	0	0.999	3	1	0	5	0	0	0	0	0	1	0	0	0	0	0	0	0	0	0	0	0	0	0	0	1	1	1	2	0	0	0	0	0	0	14297896	15541111	18633894	0	0	0
MGBC000041_03520	MGBC000041_03520 Adenylosuccinate lyase	MGBC000041_03520 Adenylosuccinate lyase		477			MGBC000041_03520 Adenylosuccinate lyase	0.9996	0.999	2	4	0	4	0	0	0	1	1	2	0	0	0	0	0	0	0	0	0	0	0	0	0	0	0	1	1	2	0	0	0	0	0	0	23019934	25830802	18998406	19663630	0	0
MGBC000050_00628	MGBC000050_00628 Putative K(+)-stimulated pyrophosphate-energized sodium pump	MGBC000050_00628 Putative K(+)-stimulated pyrophosphate-energized sodium pump		738			MGBC000050_00628 Putative K(+)-stimulated pyrophosphate-energized sodium pump	1	0.9986	2	10	0	10	0	1	1	1	2	1	2	1	1	0	0	0	0	0	0	0	0	0	0	1	1	1	2	1	2	1	1	80813632	105287240	109870688	202273056	85381936	70848432	244784000	100755160	87133720
MGBC000050_01892	MGBC000050_01892 hypothetical protein	MGBC000050_01892 hypothetical protein		286			MGBC000050_01892 hypothetical protein	0.8903	0.995	1	1	0	1	1	0	0	0	0	0	0	0	0	0	0	0	0	0	0	0	0	0	1	0	0	0	0	0	0	0	0	68217496	0	0	0	0	0	0	0	60043148
MGBC000050_01895	MGBC000050_01895 Uncharacterized conserved protein	MGBC000050_01895 Uncharacterized conserved protein		415			MGBC000050_01895 Uncharacterized conserved protein	0	0.9799	1	7	0	7	1	0	0	1	1	1	1	1	1	0	0	0	0	0	0	0	0	0	1	0	0	1	1	1	1	1	1	147893920	97567656	107184672	108003664	106637920	110389376	169238176	147912480	183398016
MGBC000057_00175	MGBC000057_00175 ABC transporter periplasmic-binding protein ytfQ precursor	MGBC000057_00175 ABC transporter periplasmic-binding protein ytfQ precursor		353			MGBC000057_00175 ABC transporter periplasmic-binding protein ytfQ precursor	1	0.999	6	30	29	30	2	1	3	5	5	5	3	4	2	2	1	3	5	5	5	2	4	2	2	1	3	5	5	5	3	4	2	110341264	87304704	106448344	183268656	196962368	195902800	283586368	174310272	203305072
MGBC000057_02950	MGBC000057_02950 1-deoxy-D-xylulose-5-phosphate synthase	MGBC000057_02950 1-deoxy-D-xylulose-5-phosphate synthase		313			MGBC000057_02950 1-deoxy-D-xylulose-5-phosphate synthase	1	0.999	3	5	2	11	0	0	0	2	2	1	0	0	0	0	0	0	1	1	0	0	0	0	0	0	1	3	3	2	1	1	0	0	0	0	24301448	22486354	31762302	0	0	0
MGBC000058_00271	MGBC000058_00271 CDP-glucose 4	6-dehydratase	MGBC000058_00271 CDP-glucose 4	6-dehydratase		360			MGBC000058_00271 CDP-glucose 4	6-dehydratase	0.9738	0.9989	1	3	0	3	0	0	0	1	1	1	0	0	0	0	0	0	0	0	0	0	0	0	0	0	0	1	1	1	0	0	0	0	0	0	22045378	20259128	26693046
MGBC000058_00756	MGBC000058_00756 Nitrogen fixation protein rnfC	MGBC000058_00756 Nitrogen fixation protein rnfC		653			MGBC000058_00756 Nitrogen fixation protein rnfC	0.6486	0.9782	1	1	0	1	0	0	0	0	0	0	1	0	0	0	0	0	0	0	0	0	0	0	0	0	0	0	0	0	1	0	0	0	0	0	0	0	0	0	0	0
MGBC000058_01972	MGBC000058_01972 Methionine gamma-lyase	MGBC000058_01972 Methionine gamma-lyase		441			MGBC000058_01972 Methionine gamma-lyase	0.9799	0.9988	3	3	0	17	0	0	0	1	1	1	0	0	0	0	0	0	0	0	0	0	0	0	1	0	3	2	2	3	2	2	2	0	0	0	16664909	15733057	16357225	0	0	0
MGBC000058_03342	MGBC000058_03342 RRP-L29	MGBC000058_03342 RRP-L29		67			MGBC000058_03342 RRP-L29	0.9551	0.9981	1	1	0	1	0	0	0	0	0	1	0	0	0	0	0	0	0	0	0	0	0	0	0	0	0	0	0	1	0	0	0	0	0	0	0	0	0	0	0	0
MGBC000058_03658	MGBC000058_03658 Polyphosphate kinase	MGBC000058_03658 Polyphosphate kinase		709			MGBC000058_03658 Polyphosphate kinase	0.9619	0.9984	1	1	0	1	0	0	0	0	0	1	0	0	0	0	0	0	0	0	0	0	0	0	0	0	0	0	0	1	0	0	0	0	0	0	0	22525552	17103778	0	0	0
MGBC000069_00866	MGBC000069_00866 Sodium ATPase proteolipid component	MGBC000069_00866 Sodium ATPase proteolipid component		177			MGBC000069_00866 Sodium ATPase proteolipid component	0.9688	0.9987	1	6	0	6	1	0	0	1	1	1	1	1	0	0	0	0	0	0	0	0	0	0	1	0	0	1	1	1	1	1	0	62383288	0	61265700	68842136	102222792	73530656	61137172	61256728	54737440
MGBC000072_01189	MGBC000072_01189 BS2	MGBC000072_01189 BS2		245			MGBC000072_01189 BS2	0.9473	0.9977	1	3	0	3	0	0	0	1	1	1	0	0	0	0	0	0	0	0	0	0	0	0	0	0	0	1	1	1	0	0	0	15265402	0	0	18859202	27073432	24536228	0	0	0
MGBC000076_00154	MGBC000076_00154 Inner membrane ABC transporter permease protein ytfT	MGBC000076_00154 Inner membrane ABC transporter permease protein ytfT		367			MGBC000076_00154 Inner membrane ABC transporter permease protein ytfT	0	0.9985	1	2	0	2	0	0	0	1	0	1	0	0	0	0	0	0	0	0	0	0	0	0	0	0	0	1	0	1	0	0	0	0	0	0	9384309	0	22603582	0	0	0
MGBC000076_00573	MGBC000076_00573 UDP-4-amino-4-deoxy-L-arabinose--oxoglutarate aminotransferase	MGBC000076_00573 UDP-4-amino-4-deoxy-L-arabinose--oxoglutarate aminotransferase		363			MGBC000076_00573 UDP-4-amino-4-deoxy-L-arabinose--oxoglutarate aminotransferase	0.9639	0.9985	1	4	0	4	0	0	0	1	1	1	1	0	0	0	0	0	0	0	0	0	0	0	0	0	0	1	1	1	1	0	0	29300632	0	41623980	30500568	27907182	32171070	28690660	26003912	30484514
MGBC000076_01834	MGBC000076_01834 Glutamine synthetase	MGBC000076_01834 Glutamine synthetase		703			MGBC000076_01834 Glutamine synthetase	0.9865	0.999	3	4	0	5	0	0	0	2	1	1	0	0	0	0	0	0	0	0	0	0	0	0	1	0	0	2	1	1	0	0	0	0	0	0	42582112	15930263	22790164	0	0	0
MGBC000076_02816	MGBC000076_02816 Polyribonucleotide nucleotidyltransferase	MGBC000076_02816 Polyribonucleotide nucleotidyltransferase		696			MGBC000076_02816 Polyribonucleotide nucleotidyltransferase	0	0.999	7	3	0	20	0	0	0	1	2	0	0	0	0	0	0	0	0	0	0	0	0	0	0	0	1	4	7	5	1	1	1	0	19986482	0	125008864	159630960	96194744	16086225	0	22432746
MGBC000077_00110	MGBC000077_00110 Thioredoxin C-2	MGBC000077_00110 Thioredoxin C-2		99			MGBC000077_00110 Thioredoxin C-2	0.8359	0.992	1	1	0	1	0	0	0	0	0	0	0	1	0	0	0	0	0	0	0	0	0	0	0	0	0	0	0	0	0	1	0	17855862	0	20805844	0	0	0	21237420	34323544	34909224
MGBC000077_02507	MGBC000077_02507 Elongation factor Ts	MGBC000077_02507 Elongation factor Ts		330			MGBC000077_02507 Elongation factor Ts	0.9154	0.9962	1	5	0	5	0	1	0	0	0	0	2	1	1	0	0	0	0	0	0	0	0	0	0	1	0	0	0	0	2	1	1	39982644	56504860	35773376	0	0	0	0	35267468	50867308
MGBC000078_00388	MGBC000078_00388 Asparagine--tRNA ligase	MGBC000078_00388 Asparagine--tRNA ligase		463			MGBC000078_00388 Asparagine--tRNA ligase	1	0.9968	2	6	0	6	0	0	0	2	2	2	0	0	0	0	0	0	0	0	0	0	0	0	0	0	0	2	2	2	0	0	0	0	0	0	113214384	116590968	115722208	52746932	0	0
MGBC000078_00734	MGBC000078_00734 50S ribosomal protein L7/L12	MGBC000078_00734 50S ribosomal protein L7/L12		125			MGBC000078_00734 50S ribosomal protein L7/L12	0.9889	0.9988	2	4	0	5	0	0	0	1	1	1	0	1	0	0	0	0	0	0	0	0	0	0	0	0	0	2	1	1	0	1	0	0	0	0	56793956	68745680	71974480	0	66120868	0
MGBC000078_00886	MGBC000078_00886 EIICBA-Glc	MGBC000078_00886 EIICBA-Glc		717			MGBC000078_00886 EIICBA-Glc	0.8384	0.9921	1	1	0	1	0	0	0	0	0	1	0	0	0	0	0	0	0	0	0	0	0	0	0	0	0	0	0	1	0	0	0	0	0	0	0	0	0	0	0	0
MGBC000078_00906	MGBC000078_00906 D-galactonate dehydratase	MGBC000078_00906 D-galactonate dehydratase		382			MGBC000078_00906 D-galactonate dehydratase	0.7611	0.9873	1	3	0	3	0	0	0	1	1	1	0	0	0	0	0	0	0	0	0	0	0	0	0	0	0	1	1	1	0	0	0	0	0	0	19799156	20963710	27779796	0	0	0
MGBC000078_00918	MGBC000078_00918 Succinate-semialdehyde dehydrogenase (acetylating)	MGBC000078_00918 Succinate-semialdehyde dehydrogenase (acetylating)		454			MGBC000078_00918 Succinate-semialdehyde dehydrogenase (acetylating)	1	0.9987	2	6	6	6	0	0	0	1	3	2	0	0	0	0	0	0	1	3	2	0	0	0	0	0	0	1	3	2	0	0	0	0	0	0	58401576	46962688	64963632	0	0	0
MGBC000078_00949	MGBC000078_00949 D-allose-binding periplasmic protein precursor	MGBC000078_00949 D-allose-binding periplasmic protein precursor		385			MGBC000078_00949 D-allose-binding periplasmic protein precursor	0.8766	0.9943	1	3	3	3	1	0	1	0	0	0	0	1	0	1	0	1	0	0	0	0	1	0	1	0	1	0	0	0	0	1	0	46356324	0	0	0	0	0	26733266	21741576	0
MGBC000078_01298	MGBC000078_01298 DNA polymerase III subunit beta	MGBC000078_01298 DNA polymerase III subunit beta		369			MGBC000078_01298 DNA polymerase III subunit beta	0	0.9826	2	2	0	3	0	0	0	1	1	0	0	0	0	0	0	0	0	0	0	0	0	0	0	0	0	1	2	0	0	0	0	132821424	0	153092480	215409984	207614560	202434928	148737248	0	159542544
MGBC000078_01414	MGBC000078_01414 Ribonuclease TTHA0252	MGBC000078_01414 Ribonuclease TTHA0252		534			MGBC000078_01414 Ribonuclease TTHA0252	0	0.9987	3	3	0	14	0	0	0	1	1	1	0	0	0	0	0	0	0	0	0	0	0	0	1	1	1	3	3	3	1	0	1	0	0	160026288	80900016	75653968	71046016	130701608	150458016	0
MGBC000078_01520	MGBC000078_01520 phosphoenolpyruvate carboxykinase	MGBC000078_01520 phosphoenolpyruvate carboxykinase		563			MGBC000078_01520 phosphoenolpyruvate carboxykinase	0.9911	0.9951	18	2	0	150	0	0	0	0	1	1	0	0	0	0	0	0	0	0	0	0	0	0	10	11	14	27	31	25	16	8	8	0	0	0	0	62022372	45064976	0	0	0
MGBC000078_01868	MGBC000078_01868 Putative aminotransferase MSMEG_6286	MGBC000078_01868 Putative aminotransferase MSMEG_6286		428			MGBC000078_01868 Putative aminotransferase MSMEG_6286	0.9887	0.9873	5	3	0	13	0	0	0	2	1	0	0	0	0	0	0	0	0	0	0	0	0	0	0	0	0	4	4	3	1	1	0	300523808	190617536	415898240	453475520	475149856	460389312	395128160	374797344	375557568
MGBC000078_02054	MGBC000078_02054 D-ribose-binding periplasmic protein precursor	MGBC000078_02054 D-ribose-binding periplasmic protein precursor		339			MGBC000078_02054 D-ribose-binding periplasmic protein precursor	1	0.999	4	10	10	10	0	0	0	2	3	2	0	2	1	0	0	0	2	3	2	0	2	1	0	0	0	2	3	2	0	2	1	0	0	0	56166212	95441152	51172452	0	21785722	0
MGBC000078_02184	MGBC000078_02184 Aspartate-semialdehyde dehydrogenase 2	MGBC000078_02184 Aspartate-semialdehyde dehydrogenase 2		361			MGBC000078_02184 Aspartate-semialdehyde dehydrogenase 2	0	0.999	5	5	0	10	0	0	0	2	1	1	0	0	1	0	0	0	0	0	0	0	0	0	0	0	0	3	3	3	0	0	1	27543630	0	0	117652456	53010552	63990588	58432384	0	67372992
MGBC000078_02205	MGBC000078_02205 Phosphoglycerate kinase	MGBC000078_02205 Phosphoglycerate kinase		401			MGBC000078_02205 Phosphoglycerate kinase	1	0.9938	18	3	0	91	0	0	0	3	0	0	0	0	0	0	0	0	0	0	0	0	0	0	5	4	6	23	15	16	8	7	7	0	0	65435492	72657432	87264648	74555856	0	78355936	81314416
MGBC000078_02228	MGBC000078_02228 3-isopropylmalate dehydrogenase	MGBC000078_02228 3-isopropylmalate dehydrogenase		366			MGBC000078_02228 3-isopropylmalate dehydrogenase	1	0.999	1	2	0	2	0	0	0	2	0	0	0	0	0	0	0	0	0	0	0	0	0	0	0	0	0	2	0	0	0	0	0	0	0	0	17644834	0	0	0	0	0
MGBC000078_02275	MGBC000078_02275 hypothetical protein	MGBC000078_02275 hypothetical protein		292			MGBC000078_02275 hypothetical protein	0	0.9847	2	1	0	3	0	0	0	1	0	0	0	0	0	0	0	0	0	0	0	0	0	0	0	0	0	2	0	1	0	0	0	113576032	98257672	142625360	135119584	118419416	19952714	127605560	150422032	183808032
MGBC000078_02491	MGBC000078_02491 Glutamine--tRNA ligase	MGBC000078_02491 Glutamine--tRNA ligase		556			MGBC000078_02491 Glutamine--tRNA ligase	0.9999	0.9971	2	7	0	7	0	0	0	2	2	2	1	0	0	0	0	0	0	0	0	0	0	0	0	0	0	2	2	2	1	0	0	0	0	84498064	78613400	95582408	92168512	79521040	32642246	28229598
MGBC000078_02593	MGBC000078_02593 Vegetative protein 19	MGBC000078_02593 Vegetative protein 19		704			MGBC000078_02593 Vegetative protein 19	0	0.999	13	3	0	93	0	0	0	0	1	2	0	0	0	0	0	0	0	0	0	0	0	0	7	3	7	18	15	21	10	5	7	0	0	0	71548464	44921212	59677912	0	0	0
MGBC000078_02770	MGBC000078_02770 Glutamine synthetase	MGBC000078_02770 Glutamine synthetase		707			MGBC000078_02770 Glutamine synthetase	0	0.999	2	3	0	4	0	0	0	1	1	1	0	0	0	0	0	0	0	0	0	0	0	0	1	0	0	1	1	1	0	0	0	0	0	0	31304066	27938682	27247134	0	0	0
MGBC000078_02978	MGBC000078_02978 Extracytoplasmic solute receptor protein yiaO	MGBC000078_02978 Extracytoplasmic solute receptor protein yiaO		361			MGBC000078_02978 Extracytoplasmic solute receptor protein yiaO	0.91	0.996	1	4	4	4	0	0	0	1	1	1	1	0	0	0	0	0	1	1	1	1	0	0	0	0	0	1	1	1	1	0	0	0	0	35723840	33362764	37062900	37803952	35620892	0	43872896
MGBC000078_03009	MGBC000078_03009 1	4-alpha-glucan branching enzyme GlgB	MGBC000078_03009 1	4-alpha-glucan branching enzyme GlgB		652			MGBC000078_03009 1	4-alpha-glucan branching enzyme GlgB	0.9089	0.9959	1	1	0	1	0	0	0	0	1	0	0	0	0	0	0	0	0	0	0	0	0	0	0	0	0	0	1	0	0	0	0	0	0	0	18346496	16489775	17698430
MGBC000078_03078	MGBC000078_03078 hypothetical protein	MGBC000078_03078 hypothetical protein		454			MGBC000078_03078 hypothetical protein	0	0.9989	2	8	0	9	1	1	1	0	1	1	1	1	1	0	0	0	0	0	0	0	0	0	1	1	1	1	1	1	1	1	1	401970272	323069344	363796736	227331968	75796408	16818384	371617024	367729056	369361088
MGBC000078_03291	MGBC000078_03291 Aspartate--tRNA ligase	MGBC000078_03291 Aspartate--tRNA ligase		586			MGBC000078_03291 Aspartate--tRNA ligase	0	0.9978	6	6	0	19	0	0	1	1	1	2	0	0	1	0	0	0	0	0	0	0	0	0	1	0	2	3	4	5	1	1	2	0	0	58378760	104335728	175025952	188115968	0	0	61427756
MGBC000078_04053	MGBC000078_04053 Maltodextrin phosphorylase	MGBC000078_04053 Maltodextrin phosphorylase		819			MGBC000078_04053 Maltodextrin phosphorylase	0	0.9965	9	7	0	54	1	0	0	2	1	1	1	0	1	0	0	0	0	0	0	0	0	0	3	3	3	11	9	8	8	6	3	253417888	0	332648160	256441488	297925792	264040640	317927488	0	218143184
MGBC000078_04204	MGBC000078_04204 Rhamnulokinase	MGBC000078_04204 Rhamnulokinase		473			MGBC000078_04204 Rhamnulokinase	0.9513	0.9979	1	2	0	2	0	0	0	0	1	1	0	0	0	0	0	0	0	0	0	0	0	0	0	0	0	0	1	1	0	0	0	0	0	0	0	6.79385e+06	16035985	0	0	0
MGBC000080_00662	MGBC000080_00662 Dipeptide chemoreceptor protein	MGBC000080_00662 Dipeptide chemoreceptor protein		552			MGBC000080_00662 Dipeptide chemoreceptor protein	0	0.999	2	4	0	12	0	0	0	1	1	1	1	0	0	0	0	0	0	0	0	0	0	0	1	0	1	2	2	2	2	1	1	0	0	0	19228518	28350644	10725410	28322834	0	0
MGBC000080_00664	MGBC000080_00664 Protein of unknown function (DUF3798)	MGBC000080_00664 Protein of unknown function (DUF3798)		417			MGBC000080_00664 Protein of unknown function (DUF3798)	1	0.999	2	18	0	18	3	2	3	2	1	2	2	1	2	0	0	0	0	0	0	0	0	0	3	2	3	2	1	2	2	1	2	454702464	215490880	284747904	82271840	52141896	79534040	162771824	191965552	155104304
MGBC000080_02015	MGBC000080_02015 Dihydrodipicolinate synthase	MGBC000080_02015 Dihydrodipicolinate synthase		293			MGBC000080_02015 Dihydrodipicolinate synthase	0	0.9988	2	4	0	9	0	0	0	1	1	1	1	0	0	0	0	0	0	0	0	0	0	0	1	0	1	2	3	1	1	0	0	0	0	0	33081558	37826296	36297668	0	0	0
MGBC000080_02498	MGBC000080_02498 Glucose-1-phosphate adenylyltransferase	MGBC000080_02498 Glucose-1-phosphate adenylyltransferase		373			MGBC000080_02498 Glucose-1-phosphate adenylyltransferase	0	0.9989	4	2	0	11	0	0	0	1	0	1	0	0	0	0	0	0	0	0	0	0	0	0	0	0	0	4	3	4	0	0	0	0	0	0	15322824	14079903	14411645	0	0	0
MGBC000080_02601	MGBC000080_02601 Uronate isomerase	MGBC000080_02601 Uronate isomerase		468			MGBC000080_02601 Uronate isomerase	0	0.9987	3	7	0	11	1	0	1	1	1	1	1	1	0	0	0	0	0	0	0	0	0	0	1	0	2	2	2	1	2	1	0	263395424	215451696	187835168	30796616	50278152	38711032	151262176	128830144	86745576
MGBC000080_03166	MGBC000080_03166 30S ribosomal protein S5	MGBC000080_03166 30S ribosomal protein S5		169			MGBC000080_03166 30S ribosomal protein S5	1	0.999	2	5	0	5	0	0	0	1	2	1	1	0	0	0	0	0	0	0	0	0	0	0	0	0	0	1	2	1	1	0	0	8009725	0	21323732	18796286	35000808	26536160	21465288	19881438	20997864
MGBC000080_04768	MGBC000080_04768 DNA polymerase III subunit beta	MGBC000080_04768 DNA polymerase III subunit beta		372			MGBC000080_04768 DNA polymerase III subunit beta	0	0.993	2	14	0	17	1	1	2	1	2	2	2	2	1	0	0	0	0	0	0	0	0	0	1	1	2	2	3	2	3	2	1	52808016	41535040	107413648	107326680	114910968	148918464	96195664	99427920	80355696
MGBC000080_05330	MGBC000080_05330 Extracytoplasmic solute receptor protein yiaO	MGBC000080_05330 Extracytoplasmic solute receptor protein yiaO		376			MGBC000080_05330 Extracytoplasmic solute receptor protein yiaO	1	0.9989	2	8	0	8	2	0	1	1	1	0	1	2	0	0	0	0	0	0	0	0	0	0	2	0	1	1	1	0	1	2	0	109148976	0	58892492	18407384	25559670	13237831	61474320	87213432	65852052
MGBC000081_01337	MGBC000081_01337 membrane protein FdrA	MGBC000081_01337 membrane protein FdrA		586			MGBC000081_01337 membrane protein FdrA	0.88	0.9944	1	3	0	3	0	0	0	1	1	1	0	0	0	0	0	0	0	0	0	0	0	0	0	0	0	1	1	1	0	0	0	62629920	0	83793656	54134192	60355680	49021588	68696784	66779236	0
MGBC000083_00718	MGBC000083_00718 Pyruvate synthase subunit porA	MGBC000083_00718 Pyruvate synthase subunit porA		393			MGBC000083_00718 Pyruvate synthase subunit porA	0.9732	0.9989	1	3	0	3	0	0	0	1	1	1	0	0	0	0	0	0	0	0	0	0	0	0	0	0	0	1	1	1	0	0	0	0	0	0	18929838	20086344	18685378	16479769	0	0
MGBC000083_00966	MGBC000083_00966 Phosphoserine aminotransferase	MGBC000083_00966 Phosphoserine aminotransferase		360			MGBC000083_00966 Phosphoserine aminotransferase	0	0.9984	5	9	0	59	1	0	1	2	1	1	1	1	1	0	0	0	0	0	0	0	0	0	5	3	7	9	9	8	5	6	7	161869584	0	156871904	208359024	213847600	243720816	209366816	243228656	241591760
MGBC000083_01072	MGBC000083_01072 Flagellin	MGBC000083_01072 Flagellin		310			MGBC000083_01072 Flagellin	0.9998	0.9929	3	3	0	12	1	0	0	1	0	0	0	1	0	0	0	0	0	0	0	0	0	0	2	1	1	2	1	1	1	2	1	143163552	112346000	118601160	14392228	13425195	0	94291400	134821552	84743136
MGBC000083_01606	MGBC000083_01606 L-lactate dehydrogenase	MGBC000083_01606 L-lactate dehydrogenase		315			MGBC000083_01606 L-lactate dehydrogenase	1	0.999	4	13	0	17	1	0	1	2	3	3	1	1	1	0	0	0	0	0	0	0	0	0	1	0	1	3	4	5	1	1	1	63404540	0	63752608	165417696	177803904	171281024	107181264	78723816	96889464
MGBC000083_02191	MGBC000083_02191 Maltodextrin phosphorylase	MGBC000083_02191 Maltodextrin phosphorylase		752			MGBC000083_02191 Maltodextrin phosphorylase	1	0.999	5	10	1	27	0	0	0	3	4	3	0	0	0	0	0	0	1	0	0	0	0	0	2	1	3	5	6	4	2	2	2	0	0	37394408	73869952	69736984	60654008	20076022	21131090	14268787
MGBC000083_02449	MGBC000083_02449 NADP-specific glutamate dehydrogenase	MGBC000083_02449 NADP-specific glutamate dehydrogenase		444			MGBC000083_02449 NADP-specific glutamate dehydrogenase	1	0.999	20	23	7	296	2	1	1	5	5	4	3	1	1	1	0	0	2	2	2	0	0	0	32	24	26	46	45	39	32	25	27	242575328	136799712	432546784	344004736	364844512	412317376	475295040	215887584	227904736
MGBC000083_03641	MGBC000083_03641 3-dehydroquinate dehydratase	MGBC000083_03641 3-dehydroquinate dehydratase		253			MGBC000083_03641 3-dehydroquinate dehydratase	0.9698	0.9987	1	2	0	2	0	0	0	0	1	1	0	0	0	0	0	0	0	0	0	0	0	0	0	0	0	0	1	1	0	0	0	0	0	0	5.41869e+06	9698752	9819242	0	0	0
MGBC000087_00801	MGBC000087_00801 glutamate dehydrogenase	MGBC000087_00801 glutamate dehydrogenase		448			MGBC000087_00801 glutamate dehydrogenase	1	0.9989	8	9	3	57	2	0	2	0	1	0	2	0	2	1	0	0	0	0	0	1	0	1	6	3	8	5	8	8	7	6	6	295918912	0	137340048	33717616	29665688	49431228	179967536	116866912	258749824
MGBC000087_01329	MGBC000087_01329 phosphoglycerate kinase	MGBC000087_01329 phosphoglycerate kinase		401			MGBC000087_01329 phosphoglycerate kinase	0.9999	0.9962	5	6	6	49	1	1	1	0	0	0	1	1	1	1	1	1	0	0	0	1	1	1	7	8	7	3	4	3	8	4	5	380982720	508262304	328366176	13512142	13043302	8720463	240922720	315778784	290705472
MGBC000087_01837	MGBC000087_01837 glucose-6-phosphate isomerase	MGBC000087_01837 glucose-6-phosphate isomerase		565			MGBC000087_01837 glucose-6-phosphate isomerase	0.9639	0.9985	1	6	6	6	1	1	1	0	0	0	1	1	1	1	1	1	0	0	0	1	1	1	1	1	1	0	0	0	1	1	1	200799136	194032320	106456200	5793291	0	0	64868808	119067592	205290880
MGBC000089_00456	MGBC000089_00456 DNA-directed RNA polymerase subunit beta'	MGBC000089_00456 DNA-directed RNA polymerase subunit beta'		1247			MGBC000089_00456 DNA-directed RNA polymerase subunit beta'	0.9593	0.9945	21	1	0	100	0	0	0	0	0	1	0	0	0	0	0	0	0	0	0	0	0	0	8	5	8	16	15	21	12	8	7	0	0	0	27455468	25190894	29229008	0	0	0
MGBC000100_01458	MGBC000100_01458 2	3-dimethylmalate dehydratase large subunit	MGBC000100_01458 2	3-dimethylmalate dehydratase large subunit		763			MGBC000100_01458 2	3-dimethylmalate dehydratase large subunit	0	0.999	1	2	0	2	0	0	1	1	0	0	0	0	0	0	0	0	0	0	0	0	0	0	0	0	1	1	0	0	0	0	0	0	0	28051702	41681960	41376144	37972664
MGBC000110_01196	MGBC000110_01196 Phosphoenolpyruvate carboxykinase [GTP]	MGBC000110_01196 Phosphoenolpyruvate carboxykinase [GTP]		589			MGBC000110_01196 Phosphoenolpyruvate carboxykinase [GTP]	0.9999	0.9987	4	1	1	15	0	0	0	0	1	0	0	0	0	0	0	0	0	1	0	0	0	0	1	0	2	3	3	1	3	1	1	0	0	0	19667792	25649622	20474784	0	0	0
MGBC000110_01233	MGBC000110_01233 50S ribosomal protein L11	MGBC000110_01233 50S ribosomal protein L11		141			MGBC000110_01233 50S ribosomal protein L11	0	0.9949	1	6	0	6	0	0	1	1	1	1	1	0	1	0	0	0	0	0	0	0	0	0	0	0	1	1	1	1	1	0	1	379065408	301995392	383663968	309822880	378782496	312339008	334058784	386369600	370485152
MGBC000110_02095	MGBC000110_02095 hypothetical protein	MGBC000110_02095 hypothetical protein		542			MGBC000110_02095 hypothetical protein	1	0.9989	10	1	1	70	0	0	0	1	0	0	0	0	0	0	0	0	1	0	0	0	0	0	5	6	6	14	11	7	7	8	6	0	0	0	120590464	0	0	0	0	0
MGBC000110_02350	MGBC000110_02350 Formate--tetrahydrofolate ligase	MGBC000110_02350 Formate--tetrahydrofolate ligase		557			MGBC000110_02350 Formate--tetrahydrofolate ligase	1	0.999	8	12	0	36	1	1	1	2	2	2	1	1	1	0	0	0	0	0	0	0	0	0	3	4	2	6	6	5	3	4	3	79326016	61386840	136045200	136364752	161255248	156573440	112046016	76092392	84662728
MGBC000112_00878	MGBC000112_00878 Argininosuccinate synthase	MGBC000112_00878 Argininosuccinate synthase		406			MGBC000112_00878 Argininosuccinate synthase	0.9887	0.9933	3	6	0	13	0	0	0	2	0	1	2	0	1	0	0	0	0	0	0	0	0	0	1	0	1	2	1	2	3	1	2	0	0	0	59134764	99446976	61188280	99425264	95540328	88277072
MGBC000112_00909	MGBC000112_00909 Cyclomaltodextrinase	MGBC000112_00909 Cyclomaltodextrinase		436			MGBC000112_00909 Cyclomaltodextrinase	1	0.9951	5	2	1	12	0	0	0	0	0	2	0	0	0	0	0	0	0	0	1	0	0	0	0	0	0	3	3	4	2	0	0	0	0	150788768	9328474	0	199706128	214043872	0	0
MGBC000113_03470	MGBC000113_03470 D-ribose-binding periplasmic protein precursor	MGBC000113_03470 D-ribose-binding periplasmic protein precursor		353			MGBC000113_03470 D-ribose-binding periplasmic protein precursor	0.9294	0.9969	1	2	2	2	0	0	0	2	0	0	0	0	0	0	0	0	2	0	0	0	0	0	0	0	0	2	0	0	0	0	0	0	0	0	4478908	0	0	0	0	0
MGBC000114_01985	MGBC000114_01985 phosphoenolpyruvate carboxykinase	MGBC000114_01985 phosphoenolpyruvate carboxykinase		568			MGBC000114_01985 phosphoenolpyruvate carboxykinase	1	0.999	24	14	4	360	0	0	0	6	3	5	0	0	0	0	0	0	2	1	1	0	0	0	28	24	34	62	63	65	34	27	23	0	0	0	133479016	126833192	145293088	43298160	0	27184178
MGBC000114_03511	MGBC000114_03511 RRP-L29	MGBC000114_03511 RRP-L29		66			MGBC000114_03511 RRP-L29	0.9761	0.999	1	10	0	10	1	2	1	1	1	1	1	1	1	0	0	0	0	0	0	0	0	0	1	2	1	1	1	1	1	1	1	83349496	97026304	70065736	50470208	61360280	64904016	57575856	61547112	56824660
MGBC000115_00910	MGBC000115_00910 Aldehyde-alcohol dehydrogenase	MGBC000115_00910 Aldehyde-alcohol dehydrogenase		393			MGBC000115_00910 Aldehyde-alcohol dehydrogenase	1	0.999	12	112	39	112	5	7	15	19	19	16	15	8	8	1	3	6	7	7	6	6	1	2	5	7	15	19	19	16	15	8	8	4438372400	2985994240	5063869400	4631492100	3813254140	2918311680	4697288700	3967740930	4489788400
MGBC000115_03515	MGBC000115_03515 Aldehyde-alcohol dehydrogenase	MGBC000115_03515 Aldehyde-alcohol dehydrogenase		872			MGBC000115_03515 Aldehyde-alcohol dehydrogenase	1	0.999	24	126	7	126	6	4	10	28	23	28	17	6	4	0	0	1	1	2	1	1	0	1	6	4	10	28	23	28	17	6	4	928652670	671217860	2000464770	2968523010	2866834940	3832156160	1730223620	1228107260	1039241410
MGBC000116_01185	MGBC000116_01185 Carbon monoxide dehydrogenase 1	MGBC000116_01185 Carbon monoxide dehydrogenase 1		630			MGBC000116_01185 Carbon monoxide dehydrogenase 1	1	0.999	21	58	18	119	3	2	2	12	11	13	7	4	4	0	0	0	5	5	5	2	0	1	9	4	7	24	22	24	12	9	8	1232969090	688884480	1436892030	1528820100	1499645180	1236784260	1542489980	1434809220	1422426750
MGBC000116_01282	MGBC000116_01282 Putative cyclase	MGBC000116_01282 Putative cyclase		250			MGBC000116_01282 Putative cyclase	0.9394	0.9974	1	2	0	2	0	0	0	0	1	0	0	1	0	0	0	0	0	0	0	0	0	0	0	0	0	0	1	0	0	1	0	0	0	0	13478099	22671846	0	32535990	34568708	0
MGBC000118_00019	MGBC000118_00019 30S ribosomal protein S7	MGBC000118_00019 30S ribosomal protein S7		180			MGBC000118_00019 30S ribosomal protein S7	0.9756	0.999	4	18	0	19	0	0	0	3	6	3	2	1	3	0	0	0	0	0	0	0	0	0	0	0	0	3	7	3	2	1	3	68544856	0	102269920	126629296	156384016	82507912	1176932480	47486088	1205996670
MGBC000118_00409	MGBC000118_00409 Electron transfer flavoprotein large subunit	MGBC000118_00409 Electron transfer flavoprotein large subunit		351			MGBC000118_00409 Electron transfer flavoprotein large subunit	1	0.999	9	22	0	37	0	0	0	6	4	5	5	1	1	0	0	0	0	0	0	0	0	0	1	1	1	9	7	8	6	2	2	0	0	0	131479120	145200016	148931760	260856512	191501088	278103552
MGBC000118_00413	MGBC000118_00413 Phosphoribosylaminoimidazole-succinocarboxamide synthase	MGBC000118_00413 Phosphoribosylaminoimidazole-succinocarboxamide synthase		292			MGBC000118_00413 Phosphoribosylaminoimidazole-succinocarboxamide synthase	0.9512	0.9979	1	2	0	2	0	0	0	1	0	1	0	0	0	0	0	0	0	0	0	0	0	0	0	0	0	1	0	1	0	0	0	0	0	0	24400502	21446308	22764868	0	0	0
MGBC000118_00577	MGBC000118_00577 Alanine--tRNA ligase	MGBC000118_00577 Alanine--tRNA ligase		885			MGBC000118_00577 Alanine--tRNA ligase	0.9926	0.9828	2	1	0	10	0	0	0	0	1	0	0	0	0	0	0	0	0	0	0	0	0	0	0	1	1	1	2	2	1	1	1	0	0	0	0	19801198	0	0	0	0
MGBC000118_01513	MGBC000118_01513 Dihydroxy-acid dehydratase	MGBC000118_01513 Dihydroxy-acid dehydratase		557			MGBC000118_01513 Dihydroxy-acid dehydratase	0	0.999	6	16	0	39	2	0	2	2	2	2	2	3	1	0	0	0	0	0	0	0	0	0	4	0	5	5	6	7	4	5	3	186591712	0	225389616	313670208	263124864	330791872	205175536	237907600	238136048
MGBC000118_01827	MGBC000118_01827 Glucose-6-phosphate isomerase	MGBC000118_01827 Glucose-6-phosphate isomerase		472			MGBC000118_01827 Glucose-6-phosphate isomerase	0	0.999	13	14	0	110	2	1	3	1	1	1	2	2	1	0	0	0	0	0	0	0	0	0	13	12	15	10	14	16	14	8	8	418375296	181568464	380799296	118604424	167883072	144834960	338596704	243604480	164733536
MGBC000118_02516	MGBC000118_02516 5-dehydro-2-deoxygluconokinase	MGBC000118_02516 5-dehydro-2-deoxygluconokinase		342			MGBC000118_02516 5-dehydro-2-deoxygluconokinase	0	0.9935	2	1	0	2	0	0	0	1	0	0	0	0	0	0	0	0	0	0	0	0	0	0	0	0	0	1	0	1	0	0	0	0	0	0	18935972	20562200	18810658	19272970	0	22812344
MGBC000118_02621	MGBC000118_02621 50S ribosomal protein L3	MGBC000118_02621 50S ribosomal protein L3		227			MGBC000118_02621 50S ribosomal protein L3	1	0.9985	3	11	0	11	1	0	1	3	2	1	1	1	1	0	0	0	0	0	0	0	0	0	1	0	1	3	2	1	1	1	1	91375224	99274000	69689800	178272512	198579952	168117744	151032256	113793336	201625312
MGBC000118_02690	MGBC000118_02690 DNA polymerase III subunit beta	MGBC000118_02690 DNA polymerase III subunit beta		374			MGBC000118_02690 DNA polymerase III subunit beta	0	0.9782	6	5	0	28	0	0	1	1	1	1	1	0	0	0	0	0	0	0	0	0	0	0	1	1	4	5	5	5	4	2	1	0	0	71346704	59418680	67012272	64082064	52896640	93474336	93173976
MGBC000118_03104	MGBC000118_03104 BS10	MGBC000118_03104 BS10		130			MGBC000118_03104 BS10	0.8509	0.9929	1	2	0	2	0	0	1	0	0	0	0	0	1	0	0	0	0	0	0	0	0	0	0	0	1	0	0	0	0	0	1	60063664	0	43092212	0	0	0	9197075	0	38946852
MGBC000120_00581	MGBC000120_00581 hypothetical protein	MGBC000120_00581 hypothetical protein		541			MGBC000120_00581 hypothetical protein	1	0.999	16	10	0	81	0	0	0	3	2	3	1	1	0	0	0	0	0	0	0	0	0	0	5	5	9	14	13	13	10	7	5	47338268	0	34789808	134498080	105660664	111395912	56565708	0	0
MGBC000120_00935	MGBC000120_00935 Alpha-L-fucosidase	MGBC000120_00935 Alpha-L-fucosidase		440			MGBC000120_00935 Alpha-L-fucosidase	0.9942	0.998	1	2	0	2	0	0	0	0	1	1	0	0	0	0	0	0	0	0	0	0	0	0	0	0	0	0	1	1	0	0	0	45360564	0	41285232	29128592	37919916	33115872	37324392	38863832	27505386
MGBC000120_01487	MGBC000120_01487 Uncharacterized oxidoreductase ycjS	MGBC000120_01487 Uncharacterized oxidoreductase ycjS		361			MGBC000120_01487 Uncharacterized oxidoreductase ycjS	0	0.9982	2	6	0	15	0	0	1	1	0	1	1	1	1	0	0	0	0	0	0	0	0	0	1	1	2	2	1	2	2	2	2	602394500	0	525448864	331330432	349167776	318205600	566561090	484759264	607768830
MGBC000120_01980	MGBC000120_01980 Hydroxypyruvate isomerase	MGBC000120_01980 Hydroxypyruvate isomerase		323			MGBC000120_01980 Hydroxypyruvate isomerase	0.9724	0.9988	1	8	0	8	1	0	1	1	1	1	1	1	1	0	0	0	0	0	0	0	0	0	1	0	1	1	1	1	1	1	1	30166322	0	44718420	46700028	0	32898404	47089840	79400216	76268552
MGBC000121_01267	MGBC000121_01267 Dihydropteroate synthase	MGBC000121_01267 Dihydropteroate synthase		268			MGBC000121_01267 Dihydropteroate synthase	0.8281	0.9915	1	1	1	1	0	0	0	1	0	0	0	0	0	0	0	0	1	0	0	0	0	0	0	0	0	1	0	0	0	0	0	0	0	0	0	0	0	0	0	0
MGBC000121_03164	MGBC000121_03164 Pyruvate	phosphate dikinase	MGBC000121_03164 Pyruvate	phosphate dikinase		875			MGBC000121_03164 Pyruvate	phosphate dikinase	1	0.999	16	37	0	101	3	2	3	8	4	5	3	4	5	0	0	0	0	0	0	0	0	0	7	6	13	19	14	16	8	9	9	395144864	88575656	398771424	444385568	403220640	415464672
MGBC000124_00981	MGBC000124_00981 N-acetyl-gamma-glutamyl-phosphate reductase	MGBC000124_00981 N-acetyl-gamma-glutamyl-phosphate reductase		347			MGBC000124_00981 N-acetyl-gamma-glutamyl-phosphate reductase	0.9999	0.9985	3	4	0	9	0	0	0	2	1	1	0	0	0	0	0	0	0	0	0	0	0	0	0	0	0	3	3	2	1	0	0	0	0	0	51474584	19375136	55028000	0	0	0
MGBC000124_02018	MGBC000124_02018 Cyclodextrin-binding protein precursor	MGBC000124_02018 Cyclodextrin-binding protein precursor		436			MGBC000124_02018 Cyclodextrin-binding protein precursor	1	0.999	6	29	3	29	2	0	2	4	5	5	4	1	6	0	0	0	1	0	0	1	0	1	2	0	2	4	5	5	4	1	6	269782656	158576016	376508224	390795296	406875296	365936288	381941824	426170496	468612000
MGBC000124_03070	MGBC000124_03070 Dihydroxy-acid dehydratase	MGBC000124_03070 Dihydroxy-acid dehydratase		544			MGBC000124_03070 Dihydroxy-acid dehydratase	1	0.999	7	29	5	29	0	0	1	7	8	8	2	2	1	0	0	0	2	1	2	0	0	0	0	0	1	7	8	8	2	2	1	108039456	0	148357472	409819552	366369152	359595008	178189184	210342128	217695168
MGBC000124_03598	MGBC000124_03598 5-dehydro-2-deoxygluconokinase	MGBC000124_03598 5-dehydro-2-deoxygluconokinase		152			MGBC000124_03598 5-dehydro-2-deoxygluconokinase	0.973	0.9989	1	1	0	1	0	0	0	0	1	0	0	0	0	0	0	0	0	0	0	0	0	0	0	0	0	0	1	0	0	0	0	0	0	0	0	0	0	0	0	0
MGBC000128_00536	MGBC000128_00536 Vegetative protein 19	MGBC000128_00536 Vegetative protein 19		705			MGBC000128_00536 Vegetative protein 19	1	0.9988	6	8	4	19	0	0	0	2	2	1	1	1	1	0	0	0	0	1	0	1	1	1	0	0	2	5	5	2	3	1	1	61563376	0	55396988	64752564	97006928	64290076	96979560	48390112	91854936
MGBC000130_00600	MGBC000130_00600 L-Ala-D/L-Glu epimerase	MGBC000130_00600 L-Ala-D/L-Glu epimerase		368			MGBC000130_00600 L-Ala-D/L-Glu epimerase	0.962	0.9984	1	5	0	5	0	0	0	1	0	2	1	1	0	0	0	0	0	0	0	0	0	0	0	0	0	1	0	2	1	1	0	57866180	0	54696532	34795200	0	52753696	67163208	0	42461368
MGBC000134_00692	MGBC000134_00692 hypothetical protein	MGBC000134_00692 hypothetical protein		457			MGBC000134_00692 hypothetical protein	0.7289	0.985	1	1	0	1	0	0	0	1	0	0	0	0	0	0	0	0	0	0	0	0	0	0	0	0	0	1	0	0	0	0	0	0	0	0	20911780	0	0	0	0	0
MGBC000134_01260	MGBC000134_01260 NADH oxidase	MGBC000134_01260 NADH oxidase		713			MGBC000134_01260 NADH oxidase	0.8792	0.9944	1	3	0	3	1	0	1	0	0	0	0	0	1	0	0	0	0	0	0	0	0	0	1	0	1	0	0	0	0	0	1	53621596	0	50281888	0	0	0	0	0	42525372
MGBC000135_00865	MGBC000135_00865 PTS-dependent dihydroxyacetone kinase	dihydroxyacetone-binding subunit dhaK	MGBC000135_00865 PTS-dependent dihydroxyacetone kinase	dihydroxyacetone-binding subunit dhaK		330			MGBC000135_00865 PTS-dependent dihydroxyacetone kinase	dihydroxyacetone-binding subunit dhaK	1	0.999	1	4	0	4	0	0	0	1	1	2	0	0	0	0	0	0	0	0	0	0	0	0	0	0	0	1	1	2	0	0	0	0	0	15801721	40491032	36297696	55285552
MGBC000135_00873	MGBC000135_00873 NADP-specific glutamate dehydrogenase	MGBC000135_00873 NADP-specific glutamate dehydrogenase		448			MGBC000135_00873 NADP-specific glutamate dehydrogenase	0	0.9919	8	2	0	93	0	0	0	0	1	1	0	0	0	0	0	0	0	0	0	0	0	0	11	10	9	11	11	13	12	8	8	0	0	0	25286996	37850220	17644380	0	0	0
MGBC000135_01246	MGBC000135_01246 Succinate-semialdehyde dehydrogenase (acetylating)	MGBC000135_01246 Succinate-semialdehyde dehydrogenase (acetylating)		478			MGBC000135_01246 Succinate-semialdehyde dehydrogenase (acetylating)	0.9993	0.9961	2	3	0	3	0	0	0	1	0	2	0	0	0	0	0	0	0	0	0	0	0	0	0	0	0	1	0	2	0	0	0	0	0	0	17255274	16517985	29299152	0	0	0
MGBC000135_01466	MGBC000135_01466 NADP-dependent malic enzyme	MGBC000135_01466 NADP-dependent malic enzyme		390			MGBC000135_01466 NADP-dependent malic enzyme	0.9849	0.999	2	1	0	5	0	0	0	1	0	0	0	0	0	0	0	0	0	0	0	0	0	0	0	0	0	3	0	2	0	0	0	0	0	0	0	0	0	0	0	0
MGBC000135_01478	MGBC000135_01478 Fructose-bisphosphate aldolase	MGBC000135_01478 Fructose-bisphosphate aldolase		323			MGBC000135_01478 Fructose-bisphosphate aldolase	1	0.9987	10	6	4	37	0	0	0	2	2	1	1	0	0	0	0	0	1	1	1	1	0	0	2	0	0	10	8	8	4	2	3	47163608	0	0	136476688	143710048	144555664	58562168	0	0
MGBC000135_01802	MGBC000135_01802 (R)-2-hydroxyglutaryl-CoA dehydratase subunit alpha	MGBC000135_01802 (R)-2-hydroxyglutaryl-CoA dehydratase subunit alpha		484			MGBC000135_01802 (R)-2-hydroxyglutaryl-CoA dehydratase subunit alpha	1	0.9988	5	8	5	12	1	0	0	2	2	2	1	0	0	1	0	0	1	1	1	1	0	0	1	0	0	3	3	4	1	0	0	42002656	0	59951052	66647472	86948224	49904096	35426632	35380052	36045096
MGBC000135_02110	MGBC000135_02110 ABC-type taurine transport system	periplasmic component	MGBC000135_02110 ABC-type taurine transport system	periplasmic component		352			MGBC000135_02110 ABC-type taurine transport system	periplasmic component	0.929	0.9969	1	5	0	5	0	0	0	1	2	2	0	0	0	0	0	0	0	0	0	0	0	0	0	0	0	1	2	2	0	0	0	0	0	0	13797829	18130856	15035225
MGBC000135_02414	MGBC000135_02414 Pyruvate synthase subunit porA	MGBC000135_02414 Pyruvate synthase subunit porA		1178			MGBC000135_02414 Pyruvate synthase subunit porA	0.9998	0.999	16	19	1	79	1	1	1	3	5	3	2	1	2	0	0	0	0	1	0	0	0	0	6	3	8	13	14	13	8	5	9	56816748	64771052	108266368	127995328	123953168	112351384	124968480	108509232	121297496
MGBC000135_02893	MGBC000135_02893 Histidine ammonia-lyase	MGBC000135_02893 Histidine ammonia-lyase		521			MGBC000135_02893 Histidine ammonia-lyase	0.9756	0.999	1	3	0	3	0	0	1	1	0	1	0	0	0	0	0	0	0	0	0	0	0	0	0	0	1	1	0	1	0	0	0	0	0	0	22717934	0	16888206	45970176	0	0
MGBC000137_01459	MGBC000137_01459 RRP-L29	MGBC000137_01459 RRP-L29		67			MGBC000137_01459 RRP-L29	0.9762	0.999	1	4	0	4	0	0	0	1	1	1	1	0	0	0	0	0	0	0	0	0	0	0	0	0	0	1	1	1	1	0	0	0	0	41281264	38843896	46826064	29353922	42391340	50161240	0
MGBC000141_00882	MGBC000141_00882 DNA polymerase III subunit beta	MGBC000141_00882 DNA polymerase III subunit beta		366			MGBC000141_00882 DNA polymerase III subunit beta	1	0.9989	8	19	8	19	0	0	1	5	5	8	0	0	0	0	0	0	1	2	5	0	0	0	0	0	1	5	5	8	0	0	0	133105704	0	211639808	324927936	408319296	793697220	140964688	0	0
MGBC000143_01086	MGBC000143_01086 Aspartate-semialdehyde dehydrogenase 2	MGBC000143_01086 Aspartate-semialdehyde dehydrogenase 2		362			MGBC000143_01086 Aspartate-semialdehyde dehydrogenase 2	0	0.9937	6	3	0	31	0	0	0	1	1	1	0	0	0	0	0	0	0	0	0	0	0	0	2	3	3	6	5	6	3	1	2	0	0	0	34485296	33797332	31781772	0	0	0
MGBC000143_02323	MGBC000143_02323 tRNA (guanine-N(7)-)-methyltransferase	MGBC000143_02323 tRNA (guanine-N(7)-)-methyltransferase		243			MGBC000143_02323 tRNA (guanine-N(7)-)-methyltransferase	0.8225	0.9912	1	8	0	8	1	0	1	2	2	0	1	0	1	0	0	0	0	0	0	0	0	0	1	0	1	2	2	0	1	0	1	92724272	0	120736640	166669696	154100272	195913712	111095784	94570736	93715664
MGBC000146_00107	MGBC000146_00107 Probable enoyl-CoA hydratase echA8	MGBC000146_00107 Probable enoyl-CoA hydratase echA8		261			MGBC000146_00107 Probable enoyl-CoA hydratase echA8	0.9707	0.9988	1	2	0	2	0	0	0	1	0	1	0	0	0	0	0	0	0	0	0	0	0	0	0	0	0	1	0	1	0	0	0	0	0	0	15396108	22039868	19529260	0	0	0
MGBC000146_02280	MGBC000146_02280 Bifunctional purine biosynthesis protein PurH	MGBC000146_02280 Bifunctional purine biosynthesis protein PurH		390			MGBC000146_02280 Bifunctional purine biosynthesis protein PurH	0	0.9822	4	2	0	14	0	0	0	1	1	0	0	0	0	0	0	0	0	0	0	0	0	0	1	0	1	4	3	3	1	0	1	0	0	19371622	32985342	35465260	4884742	15718524	0	0
MGBC000146_02515	MGBC000146_02515 Ribose import ATP-binding protein RbsA	MGBC000146_02515 Ribose import ATP-binding protein RbsA		505			MGBC000146_02515 Ribose import ATP-binding protein RbsA	0.9848	0.999	3	3	0	7	0	0	0	1	1	1	0	0	0	0	0	0	0	0	0	0	0	0	0	0	0	2	3	2	0	0	0	0	0	0	35908292	39003448	44064888	0	0	0
MGBC000146_03443	MGBC000146_03443 Glutathione import ATP-binding protein GsiA	MGBC000146_03443 Glutathione import ATP-binding protein GsiA		434			MGBC000146_03443 Glutathione import ATP-binding protein GsiA	0.9678	0.9986	1	1	0	1	0	0	0	1	0	0	0	0	0	0	0	0	0	0	0	0	0	0	0	0	0	1	0	0	0	0	0	0	0	0	0	0	0	0	0	0
MGBC000146_03971	MGBC000146_03971 V-type sodium ATPase catalytic subunit A	MGBC000146_03971 V-type sodium ATPase catalytic subunit A		592			MGBC000146_03971 V-type sodium ATPase catalytic subunit A	0	0.9986	5	8	0	32	1	0	1	1	1	1	1	1	1	0	0	0	0	0	0	0	0	0	3	2	2	5	5	5	4	3	3	120715592	0	122023184	80958304	95433816	84028488	83740208	91477768	144928976
MGBC000146_04354	MGBC000146_04354 Rhamnulose-1-phosphate aldolase	MGBC000146_04354 Rhamnulose-1-phosphate aldolase		271			MGBC000146_04354 Rhamnulose-1-phosphate aldolase	0.8928	0.9951	1	1	0	1	0	0	0	0	1	0	0	0	0	0	0	0	0	0	0	0	0	0	0	0	0	0	1	0	0	0	0	0	0	0	7623622	11685501	0	0	0	0
MGBC000148_01916	MGBC000148_01916 Amylosucrase	MGBC000148_01916 Amylosucrase		621			MGBC000148_01916 Amylosucrase	0.9987	0.9805	3	1	1	5	0	0	0	1	0	0	0	0	0	0	0	0	1	0	0	0	0	0	0	0	0	2	2	1	0	0	0	0	0	0	7.69161e+06	0	0	0	0	0
MGBC000148_03531	MGBC000148_03531 hypothetical protein	MGBC000148_03531 hypothetical protein		230			MGBC000148_03531 hypothetical protein	0.8119	0.9906	1	2	0	2	0	0	0	1	0	1	0	0	0	0	0	0	0	0	0	0	0	0	0	0	0	1	0	1	0	0	0	0	0	0	23633978	0	34139640	0	0	0
MGBC000151_00301	MGBC000151_00301 Nitrogen fixation protein rnfC	MGBC000151_00301 Nitrogen fixation protein rnfC		461			MGBC000151_00301 Nitrogen fixation protein rnfC	1	0.9951	2	2	0	2	0	0	0	1	0	1	0	0	0	0	0	0	0	0	0	0	0	0	0	0	0	1	0	1	0	0	0	0	0	0	41830400	13668103	33439760	9927240	0	0
MGBC000151_00419	MGBC000151_00419 Branched-chain-amino-acid aminotransferase 2	MGBC000151_00419 Branched-chain-amino-acid aminotransferase 2		358			MGBC000151_00419 Branched-chain-amino-acid aminotransferase 2	0.9656	0.9985	1	4	0	4	0	0	0	1	1	1	1	0	0	0	0	0	0	0	0	0	0	0	0	0	0	1	1	1	1	0	0	63868452	0	48959408	39070948	43856364	32146992	56123084	33006666	49841048
MGBC000151_00423	MGBC000151_00423 Pyruvate synthase subunit porA	MGBC000151_00423 Pyruvate synthase subunit porA		355			MGBC000151_00423 Pyruvate synthase subunit porA	0.9754	0.999	1	2	0	2	0	0	0	0	1	1	0	0	0	0	0	0	0	0	0	0	0	0	0	0	0	0	1	1	0	0	0	0	0	0	17347560	10716404	19944440	0	0	0
MGBC000151_00428	MGBC000151_00428 Carbon starvation protein A	MGBC000151_00428 Carbon starvation protein A		578			MGBC000151_00428 Carbon starvation protein A	1	0.999	3	18	0	18	2	1	1	3	2	2	2	3	2	0	0	0	0	0	0	0	0	0	2	1	1	3	2	2	2	3	2	551646780	245095152	250931056	135150000	153291968	59044936	328539392	314232352	326496160
MGBC000151_00610	MGBC000151_00610 sn-glycerol-3-phosphate import ATP-binding protein UgpC	MGBC000151_00610 sn-glycerol-3-phosphate import ATP-binding protein UgpC		411			MGBC000151_00610 sn-glycerol-3-phosphate import ATP-binding protein UgpC	0	0.9765	4	1	0	6	0	0	0	0	0	1	0	0	0	0	0	0	0	0	0	0	0	0	1	0	0	2	0	2	0	0	1	0	0	0	0	0	3.37529e+06	0	0	0
MGBC000151_01096	MGBC000151_01096 Electron transfer flavoprotein small subunit	MGBC000151_01096 Electron transfer flavoprotein small subunit		266			MGBC000151_01096 Electron transfer flavoprotein small subunit	0	0.9989	5	2	0	30	0	0	0	1	1	0	0	0	0	0	0	0	0	0	0	0	0	0	2	1	3	5	6	5	5	1	2	0	0	0	11920300	26952894	38639684	0	0	0
MGBC000151_01118	MGBC000151_01118 BL22	MGBC000151_01118 BL22		119			MGBC000151_01118 BL22	0.8991	0.9954	1	3	0	3	0	0	0	1	1	1	0	0	0	0	0	0	0	0	0	0	0	0	0	0	0	1	1	1	0	0	0	0	0	0	61840084	0	73404240	0	0	0
MGBC000151_01131	MGBC000151_01131 50S ribosomal protein L2	MGBC000151_01131 50S ribosomal protein L2		278			MGBC000151_01131 50S ribosomal protein L2	0.7084	0.9834	1	3	0	3	0	0	0	1	0	1	1	0	0	0	0	0	0	0	0	0	0	0	0	0	0	1	0	1	1	0	0	41285704	0	30484500	32022616	34596144	27871146	36390168	26253340	40538932
MGBC000151_01194	MGBC000151_01194 Inosose isomerase	MGBC000151_01194 Inosose isomerase		288			MGBC000151_01194 Inosose isomerase	1	0.999	6	18	1	18	1	0	1	4	5	5	1	1	0	0	0	0	0	0	1	0	0	0	1	0	1	4	5	5	1	1	0	27799460	0	94839488	261460192	224947664	197256176	160811520	33033236	84814520
MGBC000151_02573	MGBC000151_02573 Dihydroxy-acid dehydratase	MGBC000151_02573 Dihydroxy-acid dehydratase		555			MGBC000151_02573 Dihydroxy-acid dehydratase	0	0.9962	4	4	0	23	0	0	0	1	2	1	0	0	0	0	0	0	0	0	0	0	0	0	2	0	3	3	6	5	1	2	1	0	0	0	49893304	50095920	50658468	0	0	0
MGBC000151_02681	MGBC000151_02681 Propionate transporter	MGBC000151_02681 Propionate transporter		510			MGBC000151_02681 Propionate transporter	0.9085	0.9959	1	1	0	1	0	0	0	0	0	1	0	0	0	0	0	0	0	0	0	0	0	0	0	0	0	0	0	1	0	0	0	0	0	0	7829077	8044007	11789095	0	0	0
MGBC000151_02879	MGBC000151_02879 Ribonuclease J 1	MGBC000151_02879 Ribonuclease J 1		552			MGBC000151_02879 Ribonuclease J 1	0.9563	0.9981	1	2	0	2	0	0	0	1	1	0	0	0	0	0	0	0	0	0	0	0	0	0	0	0	0	1	1	0	0	0	0	0	0	0	18694738	22023564	0	0	0	0
MGBC000151_03745	MGBC000151_03745 Pyruvate kinase	MGBC000151_03745 Pyruvate kinase		478			MGBC000151_03745 Pyruvate kinase	0.9999	0.998	2	4	0	4	0	0	0	1	1	2	0	0	0	0	0	0	0	0	0	0	0	0	0	0	0	1	1	2	0	0	0	32399996	0	22424730	25300628	38068156	43673224	0	0	0
MGBC000153_01658	MGBC000153_01658 NADH peroxidase	MGBC000153_01658 NADH peroxidase		178			MGBC000153_01658 NADH peroxidase	0.979	0.999	3	15	0	24	2	1	1	2	2	2	2	1	2	0	0	0	0	0	0	0	0	0	3	2	2	3	3	3	3	2	3	58709472	51763312	60096472	64475232	61166272	60999864	88756224	66543020	77878176
MGBC000153_01776	MGBC000153_01776 Methionine gamma-lyase	MGBC000153_01776 Methionine gamma-lyase		397			MGBC000153_01776 Methionine gamma-lyase	1	0.999	7	27	2	27	1	0	2	8	6	6	2	1	1	0	0	0	1	0	1	0	0	0	1	0	2	8	6	6	2	1	1	275372032	109270680	397406272	397508320	277020896	382384704	284022144	104744168	347380800
MGBC000153_01901	MGBC000153_01901 Neu5Ac-binding protein	MGBC000153_01901 Neu5Ac-binding protein		367			MGBC000153_01901 Neu5Ac-binding protein	1	0.9989	3	10	0	10	1	0	1	3	2	1	1	0	1	0	0	0	0	0	0	0	0	0	1	0	1	3	2	1	1	0	1	115728360	0	103153200	24225370	42753924	32277312	56166180	0	101202792
MGBC000153_02294	MGBC000153_02294 hypothetical protein	MGBC000153_02294 hypothetical protein		447			MGBC000153_02294 hypothetical protein	1	0.999	1	5	0	5	2	1	1	0	0	0	1	0	0	0	0	0	0	0	0	0	0	0	2	1	1	0	0	0	1	0	0	383691200	110965232	65981764	24778024	36396664	23415012	41848148	60623196	34866668
MGBC000171_01570	MGBC000171_01570 Elongation factor Tu	MGBC000171_01570 Elongation factor Tu		395			MGBC000171_01570 Elongation factor Tu	0	0.9987	9	11	0	62	1	0	1	2	2	2	1	1	1	0	0	0	0	0	0	0	0	0	3	6	5	11	9	12	6	5	5	126205264	75505096	184930496	161734144	164045408	190421216	182939792	151303280	170237392
MGBC000172_01767	MGBC000172_01767 molecular chaperone DnaK	MGBC000172_01767 molecular chaperone DnaK		607			MGBC000172_01767 molecular chaperone DnaK	0	0.999	1	9	0	9	1	2	1	1	1	1	1	1	0	0	0	0	0	0	0	0	0	0	1	2	1	1	1	1	1	1	0	132610024	139375184	119404688	49138612	55637444	56588232	85910456	88565960	200041824
MGBC000174_00776	MGBC000174_00776 hypothetical protein	MGBC000174_00776 hypothetical protein		541			MGBC000174_00776 hypothetical protein	0.985	0.9989	17	1	0	186	0	0	0	0	0	1	0	0	0	0	0	0	0	0	0	0	0	0	12	18	12	27	25	28	26	21	17	0	64729880	0	0	18048350	17173912	0	0	0
MGBC000176_00181	MGBC000176_00181 Putative ABC transporter substrate-binding protein yesO	MGBC000176_00181 Putative ABC transporter substrate-binding protein yesO		430			MGBC000176_00181 Putative ABC transporter substrate-binding protein yesO	0.9999	0.9969	2	2	0	2	0	0	0	2	0	0	0	0	0	0	0	0	0	0	0	0	0	0	0	0	0	2	0	0	0	0	0	0	0	0	49046504	0	0	0	0	0
MGBC000176_00219	MGBC000176_00219 NAD-specific glutamate dehydrogenase	MGBC000176_00219 NAD-specific glutamate dehydrogenase		450			MGBC000176_00219 NAD-specific glutamate dehydrogenase	1	0.9967	15	5	5	144	0	0	0	1	3	1	0	0	0	0	0	0	1	3	1	0	0	0	14	10	12	21	22	23	18	13	11	0	0	0	31366004	54451320	22981944	0	0	0
MGBC000176_00411	MGBC000176_00411 50S ribosomal protein L2	MGBC000176_00411 50S ribosomal protein L2		281			MGBC000176_00411 50S ribosomal protein L2	0.9752	0.999	1	2	0	2	0	0	0	1	0	1	0	0	0	0	0	0	0	0	0	0	0	0	0	0	0	1	0	1	0	0	0	0	0	0	16102580	13594093	19776188	0	0	0
MGBC000176_00471	MGBC000176_00471 3-hydroxybutyryl-CoA dehydrogenase	MGBC000176_00471 3-hydroxybutyryl-CoA dehydrogenase		279			MGBC000176_00471 3-hydroxybutyryl-CoA dehydrogenase	0	0.9757	2	1	0	3	0	0	0	1	0	0	0	0	0	0	0	0	0	0	0	0	0	0	0	0	0	2	0	0	0	1	0	0	0	8.05288e+06	5698677	5.56758e+06	0	2480254	0	0
MGBC000176_00472	MGBC000176_00472 Probable enoyl-CoA hydratase echA8	MGBC000176_00472 Probable enoyl-CoA hydratase echA8		258			MGBC000176_00472 Probable enoyl-CoA hydratase echA8	0	0.999	1	7	0	7	1	0	0	2	1	3	0	0	0	0	0	0	0	0	0	0	0	0	1	0	0	2	1	3	0	0	0	0	0	0	60510100	44645016	62419200	0	0	0
MGBC000176_01141	MGBC000176_01141 Alanine--tRNA ligase	MGBC000176_01141 Alanine--tRNA ligase		880			MGBC000176_01141 Alanine--tRNA ligase	0.9544	0.9838	5	1	0	18	0	0	0	1	0	0	0	0	0	0	0	0	0	0	0	0	0	0	0	1	1	4	3	6	1	1	1	0	0	0	1.35269e+06	0	0	0	0	0
MGBC000176_02065	MGBC000176_02065 5-dehydro-2-deoxygluconokinase	MGBC000176_02065 5-dehydro-2-deoxygluconokinase		341			MGBC000176_02065 5-dehydro-2-deoxygluconokinase	0	0.991	3	1	0	8	0	0	0	0	0	1	0	0	0	0	0	0	0	0	0	0	0	0	0	0	1	1	1	3	1	1	0	0	0	0	0	0	25105646	0	0	0
MGBC000178_00686	MGBC000178_00686 Fructosamine deglycase frlB	MGBC000178_00686 Fructosamine deglycase frlB		336			MGBC000178_00686 Fructosamine deglycase frlB	0.9677	0.9986	1	3	3	3	0	0	0	1	1	1	0	0	0	0	0	0	1	1	1	0	0	0	0	0	0	1	1	1	0	0	0	0	0	0	18205298	19205320	19677804	0	0	0
MGBC000178_00817	MGBC000178_00817 D-Lysine 5	6-aminomutase alpha subunit	MGBC000178_00817 D-Lysine 5	6-aminomutase alpha subunit		518			MGBC000178_00817 D-Lysine 5	6-aminomutase alpha subunit	1	0.9855	2	2	0	2	0	0	0	1	1	0	0	0	0	0	0	0	0	0	0	0	0	0	0	0	0	1	1	0	0	0	0	0	0	0	16380959	27746128	0
MGBC000178_00888	MGBC000178_00888 Pyruvate	phosphate dikinase	MGBC000178_00888 Pyruvate	phosphate dikinase		875			MGBC000178_00888 Pyruvate	phosphate dikinase	1	0.994	4	5	3	13	0	0	0	3	1	1	0	0	0	0	0	0	1	1	1	0	0	0	0	0	2	7	2	2	0	0	0	0	0	0	14011702	14047354	18484992
MGBC000178_01343	MGBC000178_01343 Putrescine aminotransferase	MGBC000178_01343 Putrescine aminotransferase		462			MGBC000178_01343 Putrescine aminotransferase	1	0.9986	7	37	37	37	1	0	2	10	10	9	3	1	1	1	0	2	10	10	9	3	1	1	1	0	2	10	10	9	3	1	1	352498496	86638224	333837984	523643296	488276768	581350530	472817376	258434288	240327040
MGBC000178_02760	MGBC000178_02760 Methionine aminopeptidase	MGBC000178_02760 Methionine aminopeptidase		412			MGBC000178_02760 Methionine aminopeptidase	0.6062	0.974	1	1	1	1	0	0	0	1	0	0	0	0	0	0	0	0	1	0	0	0	0	0	0	0	0	1	0	0	0	0	0	0	0	0	9860961	0	9272538	0	0	22381700
MGBC000178_02782	MGBC000178_02782 Glutamate synthase [NADPH] small chain	MGBC000178_02782 Glutamate synthase [NADPH] small chain		1166			MGBC000178_02782 Glutamate synthase [NADPH] small chain	0.975	0.9989	1	1	0	1	0	0	0	0	0	1	0	0	0	0	0	0	0	0	0	0	0	0	0	0	0	0	0	1	0	0	0	0	0	0	0	11077783	8459998	0	0	0
MGBC000178_02876	MGBC000178_02876 Succinate-semialdehyde dehydrogenase (acetylating)	MGBC000178_02876 Succinate-semialdehyde dehydrogenase (acetylating)		474			MGBC000178_02876 Succinate-semialdehyde dehydrogenase (acetylating)	0.906	0.9958	1	1	1	1	0	0	0	0	1	0	0	0	0	0	0	0	0	1	0	0	0	0	0	0	0	0	1	0	0	0	0	0	0	0	0	17266454	0	0	33007494	0
MGBC000178_03353	MGBC000178_03353 Ethanolamine utilization protein EutG	MGBC000178_03353 Ethanolamine utilization protein EutG		374			MGBC000178_03353 Ethanolamine utilization protein EutG	1	0.9987	3	4	1	4	0	0	0	1	2	1	0	0	0	0	0	0	0	1	0	0	0	0	0	0	0	1	2	1	0	0	0	0	0	5.59984e+06	14518017	9236986	20874248	5.23221e+06	5.03943e+06	0
MGBC000178_03356	MGBC000178_03356 4-hydroxybutyryl-CoA dehydratase/vinylacetyl-CoA-Delta-isomerase	MGBC000178_03356 4-hydroxybutyryl-CoA dehydratase/vinylacetyl-CoA-Delta-isomerase		490			MGBC000178_03356 4-hydroxybutyryl-CoA dehydratase/vinylacetyl-CoA-Delta-isomerase	1	0.999	5	6	3	11	0	0	0	1	2	3	0	0	0	0	0	0	0	1	2	0	0	0	0	0	1	2	3	4	1	0	0	0	0	0	44627800	48412812	54968240	24909480	0	83568064
MGBC000178_03363	MGBC000178_03363 Pyruvate synthase subunit porA	MGBC000178_03363 Pyruvate synthase subunit porA		1174			MGBC000178_03363 Pyruvate synthase subunit porA	0	0.9953	5	5	0	27	0	0	1	2	1	0	1	0	0	0	0	0	0	0	0	0	0	0	2	2	3	4	5	3	4	2	2	85876536	0	106801664	112413760	102792416	23934310	90486232	93036688	87894376
MGBC000178_03375	MGBC000178_03375 N-carbamoyl-L-amino acid hydrolase	MGBC000178_03375 N-carbamoyl-L-amino acid hydrolase		425			MGBC000178_03375 N-carbamoyl-L-amino acid hydrolase	0.6441	0.9778	1	1	1	1	0	0	0	0	0	0	1	0	0	0	0	0	0	0	0	1	0	0	0	0	0	0	0	0	1	0	0	0	0	0	0	0	0	0	0	0
MGBC000178_03376	MGBC000178_03376 NAD-dependent dihydropyrimidine dehydrogenase sunbunit PreT	MGBC000178_03376 NAD-dependent dihydropyrimidine dehydrogenase sunbunit PreT		420			MGBC000178_03376 NAD-dependent dihydropyrimidine dehydrogenase sunbunit PreT	1	0.999	4	18	4	18	3	0	2	4	2	2	2	1	2	0	0	0	2	1	1	0	0	0	3	0	2	4	2	2	2	1	2	197297952	88297024	195455872	81547400	78557040	85191256	161960448	106456616	91442064
MGBC000178_03502	MGBC000178_03502 short chain dehydrogenase	MGBC000178_03502 short chain dehydrogenase		427			MGBC000178_03502 short chain dehydrogenase	1	0.999	6	14	8	14	0	0	0	4	5	5	0	0	0	0	0	0	2	3	3	0	0	0	0	0	0	4	5	5	0	0	0	0	78572024	23092076	365753312	468478656	388589440	74214176	87206800	42672048
MGBC000178_03540	MGBC000178_03540 NAD-specific glutamate dehydrogenase	MGBC000178_03540 NAD-specific glutamate dehydrogenase		447			MGBC000178_03540 NAD-specific glutamate dehydrogenase	1	0.999	23	111	54	194	9	4	11	20	18	20	11	10	8	3	3	3	10	10	11	6	4	4	18	11	20	36	29	30	19	16	15	2680041470	1537241600	4251767810	4818271200	3959892220	4536738800	3760938240	2209486080	3142681600
MGBC000178_03779	MGBC000178_03779 Acetyl-CoA acetyltransferase	MGBC000178_03779 Acetyl-CoA acetyltransferase		392			MGBC000178_03779 Acetyl-CoA acetyltransferase	1	0.9987	4	8	1	8	0	0	0	2	3	1	1	0	1	0	0	0	0	1	0	0	0	0	0	0	0	2	3	1	1	0	1	87907320	0	66741164	201019296	174416704	162053920	68454584	76372464	95151448
MGBC000179_00356	MGBC000179_00356 Pyruvate kinase	MGBC000179_00356 Pyruvate kinase		478			MGBC000179_00356 Pyruvate kinase	1	0.999	2	4	0	4	0	0	0	1	2	1	0	0	0	0	0	0	0	0	0	0	0	0	0	0	0	1	2	1	0	0	0	0	0	0	33929312	35390880	39127584	0	0	0
MGBC000179_02530	MGBC000179_02530 V-type sodium pump subunit C	MGBC000179_02530 V-type sodium pump subunit C		322			MGBC000179_02530 V-type sodium pump subunit C	1	0.9864	2	2	0	2	0	0	0	1	0	1	0	0	0	0	0	0	0	0	0	0	0	0	0	0	0	1	0	1	0	0	0	0	0	0	21135728	8314558	55419068	0	0	0
MGBC000179_03349	MGBC000179_03349 Transaldolase	MGBC000179_03349 Transaldolase		218			MGBC000179_03349 Transaldolase	0.9997	0.9921	5	2	2	30	0	0	0	0	1	1	0	0	0	0	0	0	0	1	1	0	0	0	2	1	2	5	7	6	3	2	2	0	0	0	18842898	44490384	37553388	0	0	0
MGBC000187_05336	MGBC000187_05336 Uncharacterized oxidoreductase ycjS	MGBC000187_05336 Uncharacterized oxidoreductase ycjS		355			MGBC000187_05336 Uncharacterized oxidoreductase ycjS	0.9252	0.9967	1	2	2	2	0	0	0	0	1	0	1	0	0	0	0	0	0	1	0	1	0	0	0	0	0	0	1	0	1	0	0	0	0	46332324	27254556	44565784	27371786	39275516	32383974	49580248
MGBC000199_02207	MGBC000199_02207 Phosphoenolpyruvate-protein phosphotransferase	MGBC000199_02207 Phosphoenolpyruvate-protein phosphotransferase		573			MGBC000199_02207 Phosphoenolpyruvate-protein phosphotransferase	0.9998	0.9981	3	9	0	16	1	0	1	2	1	1	1	1	1	0	0	0	0	0	0	0	0	0	1	0	2	4	3	2	2	1	1	211540704	148269024	115865072	24661650	0	22113040	151267424	149406208	204898016
MGBC000199_02208	MGBC000199_02208 Phosphocarrier protein HPr	MGBC000199_02208 Phosphocarrier protein HPr		88			MGBC000199_02208 Phosphocarrier protein HPr	0.9734	0.9989	1	4	0	4	0	0	0	1	1	1	0	1	0	0	0	0	0	0	0	0	0	0	0	0	0	1	1	1	0	1	0	25207034	0	0	31624498	42014088	31422682	0	52003152	0
MGBC000199_02333	MGBC000199_02333 L-arabinose isomerase	MGBC000199_02333 L-arabinose isomerase		472			MGBC000199_02333 L-arabinose isomerase	0.8874	0.9948	1	4	0	4	1	0	0	0	0	0	1	1	1	0	0	0	0	0	0	0	0	0	1	0	0	0	0	0	1	1	1	0	0	0	0	0	0	0	0	0
MGBC000199_04376	MGBC000199_04376 hypothetical protein	MGBC000199_04376 hypothetical protein		526			MGBC000199_04376 hypothetical protein	0.6022	0.9736	1	1	0	1	0	0	0	0	0	1	0	0	0	0	0	0	0	0	0	0	0	0	0	0	0	0	0	1	0	0	0	0	0	0	8420764	6.63912e+06	11581198	0	0	0
MGBC000202_04795	MGBC000202_04795 Polymer-forming cytoskeletal	MGBC000202_04795 Polymer-forming cytoskeletal		389			MGBC000202_04795 Polymer-forming cytoskeletal	0.9756	0.999	1	3	0	3	0	0	0	1	1	1	0	0	0	0	0	0	0	0	0	0	0	0	0	0	0	1	1	1	0	0	0	0	0	0	9179136	7651441	7688809	0	0	0
MGBC000203_00931	MGBC000203_00931 Dihydroxy-acid dehydratase	MGBC000203_00931 Dihydroxy-acid dehydratase		558			MGBC000203_00931 Dihydroxy-acid dehydratase	0.9721	0.9988	1	2	0	2	0	0	0	0	1	1	0	0	0	0	0	0	0	0	0	0	0	0	0	0	0	0	1	1	0	0	0	0	0	0	30006026	28003906	35762752	0	0	0
MGBC000203_02791	MGBC000203_02791 L-xylulose 5-phosphate 3-epimerase	MGBC000203_02791 L-xylulose 5-phosphate 3-epimerase		288			MGBC000203_02791 L-xylulose 5-phosphate 3-epimerase	0.9722	0.9988	1	5	0	5	0	0	0	2	1	1	1	0	0	0	0	0	0	0	0	0	0	0	0	0	0	2	1	1	1	0	0	0	0	43871852	35710864	17313300	30400058	42030016	0	0
MGBC000203_04481	MGBC000203_04481 Serine--tRNA ligase	MGBC000203_04481 Serine--tRNA ligase		425			MGBC000203_04481 Serine--tRNA ligase	0.949	0.9978	1	4	0	4	0	0	1	0	0	0	1	1	1	0	0	0	0	0	0	0	0	0	0	0	1	0	0	0	1	1	1	0	0	29159092	0	0	0	25263834	33964428	55592744
MGBC000204_00503	MGBC000204_00503 phosphate/phosphite/phosphonate ABC transporters	periplasmic binding protein	MGBC000204_00503 phosphate/phosphite/phosphonate ABC transporters	periplasmic binding protein		361			MGBC000204_00503 phosphate/phosphite/phosphonate ABC transporters	periplasmic binding protein	1	0.9824	1	4	0	4	1	0	0	0	0	0	1	1	1	0	0	0	0	0	0	0	0	0	1	0	0	0	0	0	1	1	1	41221952	0	50178220	10501074	0	12261332
MGBC000204_03531	MGBC000204_03531 Electron transfer flavoprotein small subunit	MGBC000204_03531 Electron transfer flavoprotein small subunit		266			MGBC000204_03531 Electron transfer flavoprotein small subunit	0	0.999	6	4	0	34	0	0	0	1	0	1	1	0	1	0	0	0	0	0	0	0	0	0	2	1	3	6	6	6	6	1	3	0	0	0	38775220	34459444	33074478	36386080	43347652	61500168
MGBC000206_01732	MGBC000206_01732 Exodeoxyribonuclease V alpha chain	MGBC000206_01732 Exodeoxyribonuclease V alpha chain		740			MGBC000206_01732 Exodeoxyribonuclease V alpha chain	0.7143	0.9838	1	3	0	3	1	1	1	0	0	0	0	0	0	0	0	0	0	0	0	0	0	0	1	1	1	0	0	0	0	0	0	105895952	184982928	123547048	0	0	0	63512460	74738688	122518880
MGBC000210_00284	MGBC000210_00284 Pyruvate synthase subunit porA	MGBC000210_00284 Pyruvate synthase subunit porA		1185			MGBC000210_00284 Pyruvate synthase subunit porA	0.9642	0.9989	15	1	0	115	0	0	0	1	0	0	0	0	0	0	0	0	0	0	0	0	0	0	8	5	11	24	14	20	13	10	10	0	0	0	37061164	0	36913032	27443206	0	29833912
MGBC000210_00747	MGBC000210_00747 BL22	MGBC000210_00747 BL22		130			MGBC000210_00747 BL22	0.7095	0.9835	1	3	0	3	0	0	0	1	1	1	0	0	0	0	0	0	0	0	0	0	0	0	0	0	0	1	1	1	0	0	0	0	0	0	19191506	18819548	21409802	0	0	0
MGBC000210_01478	MGBC000210_01478 Acetyl-CoA acetyltransferase	MGBC000210_01478 Acetyl-CoA acetyltransferase		396			MGBC000210_01478 Acetyl-CoA acetyltransferase	1	0.9989	8	9	7	16	0	0	0	3	3	3	0	0	0	0	0	0	2	2	3	0	0	0	0	0	0	6	5	4	1	0	0	0	0	0	118890096	152476192	189981824	57898612	0	0
MGBC000210_02031	MGBC000210_02031 50S ribosomal protein L11	MGBC000210_02031 50S ribosomal protein L11		141			MGBC000210_02031 50S ribosomal protein L11	0	0.9905	2	3	0	9	0	0	0	1	1	1	0	0	0	0	0	0	0	0	0	0	0	0	0	0	1	2	2	2	1	0	1	308910432	0	258502976	211389600	248759200	248291712	211747648	0	236914464
MGBC000217_00513	MGBC000217_00513 Pyruvate synthase subunit porA	MGBC000217_00513 Pyruvate synthase subunit porA		1217			MGBC000217_00513 Pyruvate synthase subunit porA	0.6878	0.9817	1	1	0	1	0	0	0	1	0	0	0	0	0	0	0	0	0	0	0	0	0	0	0	0	0	1	0	0	0	0	0	0	0	0	156051744	0	0	0	0	0
MGBC000218_01872	MGBC000218_01872 ketol-acid reductoisomerase	MGBC000218_01872 ketol-acid reductoisomerase		334			MGBC000218_01872 ketol-acid reductoisomerase	1	0.9834	1	3	0	3	0	1	0	1	0	1	0	0	0	0	0	0	0	0	0	0	0	0	0	1	0	1	0	1	0	0	0	0	0	0	0	0	0	0	0	0
MGBC000219_03738	MGBC000219_03738 hypothetical protein	MGBC000219_03738 hypothetical protein		336			MGBC000219_03738 hypothetical protein	1	0.999	13	48	9	181	3	1	3	8	8	10	5	5	5	1	0	1	2	1	1	1	1	1	14	13	16	30	28	31	18	14	17	492622240	115716384	741330050	1452520700	1178711040	960680000	1121696770	526238912	487453568
MGBC000219_04442	MGBC000219_04442 Maltose-binding periplasmic proteins/domains	MGBC000219_04442 Maltose-binding periplasmic proteins/domains		602			MGBC000219_04442 Maltose-binding periplasmic proteins/domains	1	0.9895	2	2	0	4	0	0	0	0	1	1	0	0	0	0	0	0	0	0	0	0	0	0	0	0	0	0	2	1	0	1	0	0	0	0	13428183	17186846	10780571	0	0	0
MGBC000219_05436	MGBC000219_05436 Xylulose kinase	MGBC000219_05436 Xylulose kinase		496			MGBC000219_05436 Xylulose kinase	0	0.9986	4	9	0	14	1	0	0	2	2	3	0	1	0	0	0	0	0	0	0	0	0	0	1	0	0	4	4	4	0	1	0	22311322	0	27185020	16935052	20764372	47033176	19651998	26025170	25312488
MGBC000220_00956	MGBC000220_00956 Formate--tetrahydrofolate ligase	MGBC000220_00956 Formate--tetrahydrofolate ligase		594			MGBC000220_00956 Formate--tetrahydrofolate ligase	0	0.999	4	8	0	24	0	1	1	1	1	1	1	1	1	0	0	0	0	0	0	0	0	0	1	2	2	4	4	4	3	2	2	63252760	204012704	145413824	168273632	165768560	256484544	288637792	132870904	168597504
MGBC000226_00497	MGBC000226_00497 hypothetical protein	MGBC000226_00497 hypothetical protein		182			MGBC000226_00497 hypothetical protein	0.7325	0.9852	1	2	2	2	0	0	0	0	0	0	1	1	0	0	0	0	0	0	0	1	1	0	0	0	0	0	0	0	1	1	0	0	339468960	0	0	0	0	44218408	119223064	150428480
MGBC000227_01232	MGBC000227_01232 Ketol-acid reductoisomerase	MGBC000227_01232 Ketol-acid reductoisomerase		331			MGBC000227_01232 Ketol-acid reductoisomerase	0.9999	0.9979	2	3	0	5	0	0	0	1	1	1	0	0	0	0	0	0	0	0	0	0	0	0	0	0	0	1	2	2	0	0	0	0	0	0	34315920	0	29316226	0	0	0
MGBC000227_02265	MGBC000227_02265 N-carbamoyl-L-amino acid hydrolase	MGBC000227_02265 N-carbamoyl-L-amino acid hydrolase		425			MGBC000227_02265 N-carbamoyl-L-amino acid hydrolase	0.783	0.9888	1	1	1	1	0	0	0	0	1	0	0	0	0	0	0	0	0	1	0	0	0	0	0	0	0	0	1	0	0	0	0	0	0	0	13700660	14586134	12999121	15065755	0	0
MGBC000228_02034	MGBC000228_02034 Transaldolase	MGBC000228_02034 Transaldolase		218			MGBC000228_02034 Transaldolase	1	0.9989	7	8	3	44	0	0	0	2	2	2	2	0	0	0	0	0	1	1	1	0	0	0	3	2	3	7	10	8	5	3	3	160369344	0	173885872	51359496	41167328	48242008	144396208	92550976	137715216
MGBC000228_02246	MGBC000228_02246 Peptidase T	MGBC000228_02246 Peptidase T		423			MGBC000228_02246 Peptidase T	0.9753	0.999	1	2	0	2	0	0	0	0	0	1	1	0	0	0	0	0	0	0	0	0	0	0	0	0	0	0	0	1	1	0	0	0	0	30852698	0	0	16405858	37881608	38033040	0
MGBC000228_05241	MGBC000228_05241 Dihydrodipicolinate synthase	MGBC000228_05241 Dihydrodipicolinate synthase		312			MGBC000228_05241 Dihydrodipicolinate synthase	0.9367	0.9972	1	1	1	1	0	0	0	1	0	0	0	0	0	0	0	0	1	0	0	0	0	0	0	0	0	1	0	0	0	0	0	0	0	0	0	0	0	0	0	0
MGBC000229_00650	MGBC000229_00650 Formate--tetrahydrofolate ligase 1	MGBC000229_00650 Formate--tetrahydrofolate ligase 1		562			MGBC000229_00650 Formate--tetrahydrofolate ligase 1	0	0.9989	2	2	0	16	0	0	0	1	0	1	0	0	0	0	0	0	0	0	0	0	0	0	1	1	1	4	3	3	1	1	1	47619444	0	0	57852360	0	68734880	0	61049904	0
MGBC000233_00292	MGBC000233_00292 transketolase	MGBC000233_00292 transketolase		276			MGBC000233_00292 transketolase	0.9433	0.9975	1	2	2	2	0	0	0	1	0	1	0	0	0	0	0	0	1	0	1	0	0	0	0	0	0	1	0	1	0	0	0	0	0	0	12383373	0	12446069	0	0	0
MGBC000233_00304	MGBC000233_00304 extracellular solute-binding protein	MGBC000233_00304 extracellular solute-binding protein		374			MGBC000233_00304 extracellular solute-binding protein	1	0.999	4	30	10	30	3	2	3	2	4	3	5	4	4	1	1	1	1	2	0	2	1	1	3	2	3	2	4	3	5	4	4	249298080	152999712	172304480	87782496	96978520	68322880	213803664	317786688	301219264
MGBC000233_01277	MGBC000233_01277 NADH:flavin oxidoreductase/NADH oxidase	MGBC000233_01277 NADH:flavin oxidoreductase/NADH oxidase		644			MGBC000233_01277 NADH:flavin oxidoreductase/NADH oxidase	1	0.999	9	32	26	32	0	0	4	7	6	6	4	2	3	0	0	3	5	5	5	3	2	3	0	0	4	7	6	6	4	2	3	479538016	111020056	755976580	434853376	401968960	374973184	304239968	223278512	140489552
MGBC000234_00473	MGBC000234_00473 Formate--tetrahydrofolate ligase 1	MGBC000234_00473 Formate--tetrahydrofolate ligase 1		554			MGBC000234_00473 Formate--tetrahydrofolate ligase 1	0.9544	0.998	1	2	2	2	1	0	0	0	0	0	1	0	0	1	0	0	0	0	0	1	0	0	1	0	0	0	0	0	1	0	0	374930368	0	353196320	0	0	0	249529696	0	0
MGBC000236_02908	MGBC000236_02908 Altronate oxidoreductase	MGBC000236_02908 Altronate oxidoreductase		445			MGBC000236_02908 Altronate oxidoreductase	0.9847	0.9968	2	1	0	4	0	0	0	0	0	1	0	0	0	0	0	0	0	0	0	0	0	0	0	0	0	1	0	1	1	1	0	0	0	0	0	0	9817211	20316746	0	0
MGBC000236_03504	MGBC000236_03504 Acyl-CoA dehydrogenase	short-chain specific	MGBC000236_03504 Acyl-CoA dehydrogenase	short-chain specific		394			MGBC000236_03504 Acyl-CoA dehydrogenase	short-chain specific	1	0.999	6	22	7	25	1	0	3	4	3	4	4	2	1	0	0	1	0	1	1	2	1	1	1	0	4	6	3	4	4	2	1	168630928	124681824	335335200	399070784	392505856	382783552
MGBC000236_05392	MGBC000236_05392 Bifunctional PGK/TIM	MGBC000236_05392 Bifunctional PGK/TIM		405			MGBC000236_05392 Bifunctional PGK/TIM	1	0.999	16	17	1	86	2	2	2	3	2	2	2	1	1	0	0	0	1	0	0	0	0	0	5	8	5	16	18	16	10	2	6	262567328	286784864	404221440	467695840	496794048	493093792	444642016	443435488	378725248
MGBC000243_01274	MGBC000243_01274 Phosphoglycerate kinase	MGBC000243_01274 Phosphoglycerate kinase		432			MGBC000243_01274 Phosphoglycerate kinase	0	0.999	10	20	0	74	1	1	3	4	3	4	2	1	1	0	0	0	0	0	0	0	0	0	3	4	8	14	12	13	9	5	6	303288960	364140288	823706690	723246910	724637180	715337980	759502910	581290110	555745790
MGBC000243_01490	MGBC000243_01490 30S ribosomal protein S4	MGBC000243_01490 30S ribosomal protein S4		208			MGBC000243_01490 30S ribosomal protein S4	0.9998	0.9987	1	3	0	3	0	0	0	1	0	1	0	0	1	0	0	0	0	0	0	0	0	0	0	0	0	1	0	1	0	0	1	0	0	0	14713962	17308286	22210834	13401937	26793368	29243418
MGBC000243_01576	MGBC000243_01576 Glutathione import ATP-binding protein GsiA	MGBC000243_01576 Glutathione import ATP-binding protein GsiA		325			MGBC000243_01576 Glutathione import ATP-binding protein GsiA	1	0.999	4	10	0	10	0	0	1	2	3	4	0	0	0	0	0	0	0	0	0	0	0	0	0	0	1	2	3	4	0	0	0	0	0	36648872	129900504	158554032	169606160	50844760	63025672	13039310
MGBC000243_01833	MGBC000243_01833 Dihydrodipicolinate synthase	MGBC000243_01833 Dihydrodipicolinate synthase		297			MGBC000243_01833 Dihydrodipicolinate synthase	0.9717	0.9988	1	1	0	1	0	0	0	0	0	1	0	0	0	0	0	0	0	0	0	0	0	0	0	0	0	0	0	1	0	0	0	0	0	0	0	0	17275392	0	0	0
MGBC000244_00686	MGBC000244_00686 Aspartate--tRNA ligase	MGBC000244_00686 Aspartate--tRNA ligase		595			MGBC000244_00686 Aspartate--tRNA ligase	1	0.9989	8	15	7	28	0	0	0	4	4	5	1	1	0	0	0	0	3	2	2	0	0	0	1	0	2	6	6	7	2	2	2	0	0	69639528	372920992	266717792	147507200	90425752	456529024	70043568
MGBC000244_02463	MGBC000244_02463 D-allose-binding periplasmic protein precursor	MGBC000244_02463 D-allose-binding periplasmic protein precursor		351			MGBC000244_02463 D-allose-binding periplasmic protein precursor	1	0.999	5	24	10	24	2	1	3	5	3	2	4	2	2	1	1	1	2	1	1	1	1	1	2	1	3	5	3	2	4	2	2	269380160	181700784	435780032	163059664	132008888	115297192	292800448	356373184	307844928
MGBC000244_03402	MGBC000244_03402 Methionine gamma-lyase	MGBC000244_03402 Methionine gamma-lyase		420			MGBC000244_03402 Methionine gamma-lyase	1	0.999	5	17	1	17	1	0	1	6	2	3	2	1	1	0	0	0	1	0	0	0	0	0	1	0	1	6	2	3	2	1	1	102109448	36273592	73881720	186842736	205151680	127113544	164367312	166943696	164018320
MGBC000248_00687	MGBC000248_00687 ATP synthase subunit alpha	MGBC000248_00687 ATP synthase subunit alpha		545			MGBC000248_00687 ATP synthase subunit alpha	0	0.9963	3	3	0	17	0	0	0	1	1	1	0	0	0	0	0	0	0	0	0	0	0	0	2	1	2	3	3	2	2	1	1	0	0	0	34496896	46164660	40826416	0	0	0
MGBC000249_00652	MGBC000249_00652 Plipastatin synthase subunit A	MGBC000249_00652 Plipastatin synthase subunit A		467			MGBC000249_00652 Plipastatin synthase subunit A	0.976	0.999	1	2	0	2	0	0	0	1	0	1	0	0	0	0	0	0	0	0	0	0	0	0	0	0	0	1	0	1	0	0	0	0	0	0	17045388	17707450	15714212	0	0	0
MGBC000251_00352	MGBC000251_00352 Transaldolase	MGBC000251_00352 Transaldolase		217			MGBC000251_00352 Transaldolase	0	0.9987	5	4	0	31	0	0	0	2	1	1	0	0	0	0	0	0	0	0	0	0	0	0	2	1	2	8	5	5	3	2	3	0	0	0	11324754	5.89352e+06	6.03525e+06	0	0	0
MGBC000251_00571	MGBC000251_00571 Phosphoribosylformylglycinamidine synthase	MGBC000251_00571 Phosphoribosylformylglycinamidine synthase		1258			MGBC000251_00571 Phosphoribosylformylglycinamidine synthase	0.9689	0.9987	1	2	0	2	0	0	0	0	1	1	0	0	0	0	0	0	0	0	0	0	0	0	0	0	0	0	1	1	0	0	0	0	0	0	12540310	14003581	17629800	0	0	0
MGBC000251_00573	MGBC000251_00573 6-phosphofructokinase 1	MGBC000251_00573 6-phosphofructokinase 1		415			MGBC000251_00573 6-phosphofructokinase 1	0	0.999	2	7	0	9	1	0	1	1	0	1	1	1	1	0	0	0	0	0	0	0	0	0	1	0	1	2	0	2	1	1	1	66464316	0	81219120	34781696	35525068	39426744	70053448	77001416	86736008
MGBC000251_01819	MGBC000251_01819 hypothetical protein	MGBC000251_01819 hypothetical protein		454			MGBC000251_01819 hypothetical protein	0	0.9979	3	7	0	31	1	1	1	0	1	0	1	1	1	0	0	0	0	0	0	0	0	0	3	2	3	4	5	3	3	5	3	191909808	81575752	133106704	6300066	3.97048e+06	0	90381184	70262256	125070096
MGBC000251_02108	MGBC000251_02108 galactose-1-phosphate uridylyltransferase	MGBC000251_02108 galactose-1-phosphate uridylyltransferase		506			MGBC000251_02108 galactose-1-phosphate uridylyltransferase	0.9988	0.9736	4	1	1	18	0	0	0	1	0	0	0	0	0	0	0	0	1	0	0	0	0	0	1	0	1	6	3	3	1	1	2	0	0	0	0	0	0	0	0	0
MGBC000251_02131	MGBC000251_02131 Glucarate dehydratase	MGBC000251_02131 Glucarate dehydratase		442			MGBC000251_02131 Glucarate dehydratase	0.9998	0.9988	8	7	0	44	0	0	1	2	1	1	0	1	1	0	0	0	0	0	0	0	0	0	3	2	5	10	8	8	2	3	3	0	0	61925596	54412104	33587184	36861800	27610436	33184758	0
MGBC000251_03383	MGBC000251_03383 EIICBA-Glc	MGBC000251_03383 EIICBA-Glc		491			MGBC000251_03383 EIICBA-Glc	0.9848	0.9987	2	7	0	11	0	0	1	2	1	1	1	0	1	0	0	0	0	0	0	0	0	0	0	0	1	3	2	2	2	0	1	0	0	34386640	56508200	35400688	43121856	47959736	31819496	29913388
MGBC000251_03625	MGBC000251_03625 Fructose-bisphosphate aldolase	MGBC000251_03625 Fructose-bisphosphate aldolase		287			MGBC000251_03625 Fructose-bisphosphate aldolase	0	0.9904	5	1	0	27	0	0	0	0	1	0	0	0	0	0	0	0	0	0	0	0	0	0	2	1	2	3	5	5	3	3	3	0	1142632830	99545656	47536556	53303280	51687032	37075460	0	191924000
MGBC000251_03903	MGBC000251_03903 sn-glycerol-3-phosphate import ATP-binding protein UgpC	MGBC000251_03903 sn-glycerol-3-phosphate import ATP-binding protein UgpC		370			MGBC000251_03903 sn-glycerol-3-phosphate import ATP-binding protein UgpC	0.9106	0.9917	7	1	0	33	0	0	0	1	0	0	0	0	0	0	0	0	0	0	0	0	0	0	2	2	2	7	7	8	4	1	0	0	0	0	11348030	0	7818378	0	0	0
MGBC000251_04222	MGBC000251_04222 50S ribosomal protein L13	MGBC000251_04222 50S ribosomal protein L13		142			MGBC000251_04222 50S ribosomal protein L13	1	0.9977	2	6	0	6	0	0	0	3	1	2	0	0	0	0	0	0	0	0	0	0	0	0	0	0	0	3	1	2	0	0	0	0	0	0	110196768	121105808	130236640	0	0	0
MGBC000258_00618	MGBC000258_00618 C/Fe-SP	MGBC000258_00618 C/Fe-SP		447			MGBC000258_00618 C/Fe-SP	1	0.999	10	30	30	37	1	0	2	8	6	8	3	2	0	1	0	2	8	6	8	3	2	0	1	0	3	10	7	10	4	2	0	112968896	0	384187200	419460896	438495392	408847392	378624864	334412864	188224416
MGBC000258_00620	MGBC000258_00620 Carbon monoxide dehydrogenase/acetyl-CoA synthase subunit alpha	MGBC000258_00620 Carbon monoxide dehydrogenase/acetyl-CoA synthase subunit alpha		707			MGBC000258_00620 Carbon monoxide dehydrogenase/acetyl-CoA synthase subunit alpha	1	0.999	24	67	35	141	4	5	6	19	9	12	8	2	2	1	2	3	11	5	8	3	1	1	8	8	16	34	22	25	16	6	6	399660160	423361312	580237950	904362620	804212100	610323330	805622530	370655552	384942528
MGBC000263_02534	MGBC000263_02534 Carbamoyl-phosphate synthase large chain	MGBC000263_02534 Carbamoyl-phosphate synthase large chain		1082			MGBC000263_02534 Carbamoyl-phosphate synthase large chain	0	0.9989	5	3	0	16	0	0	0	1	1	1	0	0	0	0	0	0	0	0	0	0	0	0	0	0	0	5	5	5	1	0	0	0	0	0	25506262	22662746	29303046	0	0	0
MGBC000269_00016	MGBC000269_00016 Carbon monoxide dehydrogenase/acetyl-CoA synthase subunit alpha	MGBC000269_00016 Carbon monoxide dehydrogenase/acetyl-CoA synthase subunit alpha		711			MGBC000269_00016 Carbon monoxide dehydrogenase/acetyl-CoA synthase subunit alpha	0	0.9925	3	2	0	16	0	0	0	1	0	1	0	0	0	0	0	0	0	0	0	0	0	0	1	1	1	4	2	4	1	1	1	0	0	0	34162056	41306508	36313684	0	0	0
MGBC000269_00078	MGBC000269_00078 Polyribonucleotide nucleotidyltransferase	MGBC000269_00078 Polyribonucleotide nucleotidyltransferase		694			MGBC000269_00078 Polyribonucleotide nucleotidyltransferase	0	0.999	10	4	0	31	0	0	0	1	1	1	1	0	0	0	0	0	0	0	0	0	0	0	1	1	1	9	9	7	2	0	1	0	0	27548970	31624204	31855628	58462996	23544762	0	0
MGBC000269_00256	MGBC000269_00256 Autoinducer 2-binding protein lsrB precursor	MGBC000269_00256 Autoinducer 2-binding protein lsrB precursor		359			MGBC000269_00256 Autoinducer 2-binding protein lsrB precursor	0.9755	0.999	1	5	0	5	0	0	1	1	1	0	0	1	1	0	0	0	0	0	0	0	0	0	0	0	1	1	1	0	0	1	1	86275976	0	56235332	31074972	47248196	52972372	87080568	72441384	64987208
MGBC000269_00894	MGBC000269_00894 1-deoxy-D-xylulose-5-phosphate synthase	MGBC000269_00894 1-deoxy-D-xylulose-5-phosphate synthase		322			MGBC000269_00894 1-deoxy-D-xylulose-5-phosphate synthase	1	0.9878	2	3	0	3	0	0	0	1	0	2	0	0	0	0	0	0	0	0	0	0	0	0	0	0	0	1	0	2	0	0	0	0	0	0	29881956	13039394	46644000	0	0	0
MGBC000269_01444	MGBC000269_01444 Phosphate propanoyltransferase	MGBC000269_01444 Phosphate propanoyltransferase		189			MGBC000269_01444 Phosphate propanoyltransferase	0.9211	0.9965	1	2	0	2	0	0	0	0	1	1	0	0	0	0	0	0	0	0	0	0	0	0	0	0	0	0	1	1	0	0	0	0	0	0	17804216	17349700	23809892	28097788	0	0
MGBC000269_01628	MGBC000269_01628 sn-glycerol-3-phosphate transport system permease protein ugpA	MGBC000269_01628 sn-glycerol-3-phosphate transport system permease protein ugpA		283			MGBC000269_01628 sn-glycerol-3-phosphate transport system permease protein ugpA	0.9731	0.9989	1	3	0	3	0	0	0	3	0	0	0	0	0	0	0	0	0	0	0	0	0	0	0	0	0	3	0	0	0	0	0	0	0	0	7084053	0	5.26143e+06	0	0	0
MGBC000269_01951	MGBC000269_01951 Acetoin:2	6-dichlorophenolindophenol oxidoreductase subunit beta	MGBC000269_01951 Acetoin:2	6-dichlorophenolindophenol oxidoreductase subunit beta		827			MGBC000269_01951 Acetoin:2	6-dichlorophenolindophenol oxidoreductase subunit beta	1	0.999	7	11	0	11	0	0	0	3	5	3	0	0	0	0	0	0	0	0	0	0	0	0	0	0	0	3	5	3	0	0	0	45417256	0	197054320	223188224	330889888	243160384
MGBC000269_02021	MGBC000269_02021 C/Fe-SP	MGBC000269_02021 C/Fe-SP		316			MGBC000269_02021 C/Fe-SP	1	0.999	3	17	0	26	1	0	3	3	1	5	1	2	1	0	0	0	0	0	0	0	0	0	2	1	3	5	3	7	2	2	1	28409586	0	39064708	87230176	77604336	95983976	31818016	59154480	46767168
MGBC000269_02022	MGBC000269_02022 Carbon monoxide dehydrogenase/acetyl-CoA synthase subunit alpha	MGBC000269_02022 Carbon monoxide dehydrogenase/acetyl-CoA synthase subunit alpha		712			MGBC000269_02022 Carbon monoxide dehydrogenase/acetyl-CoA synthase subunit alpha	1	0.999	14	27	0	96	1	1	1	6	7	6	3	2	0	0	0	0	0	0	0	0	0	0	8	6	9	16	17	16	10	8	6	47450824	25127512	63552572	376539616	363899328	231909744	217014784	98703920	51534924
MGBC000269_02607	MGBC000269_02607 Rhamnulokinase	MGBC000269_02607 Rhamnulokinase		473			MGBC000269_02607 Rhamnulokinase	0.9536	0.998	1	2	0	2	0	0	0	0	1	1	0	0	0	0	0	0	0	0	0	0	0	0	0	0	0	0	1	1	0	0	0	0	0	0	0	15206962	14784192	0	0	0
MGBC000269_02715	MGBC000269_02715 UDP-glucose 4-epimerase	MGBC000269_02715 UDP-glucose 4-epimerase		338			MGBC000269_02715 UDP-glucose 4-epimerase	0	0.999	5	8	0	22	0	0	0	1	2	2	1	1	1	0	0	0	0	0	0	0	0	0	0	0	1	4	6	6	2	1	2	0	0	49439364	54746016	53812092	56181572	29605178	41168088	36117244
MGBC000269_03642	MGBC000269_03642 1-deoxy-D-xylulose-5-phosphate synthase	MGBC000269_03642 1-deoxy-D-xylulose-5-phosphate synthase		310			MGBC000269_03642 1-deoxy-D-xylulose-5-phosphate synthase	0.6468	0.9781	1	1	0	1	0	0	0	1	0	0	0	0	0	0	0	0	0	0	0	0	0	0	0	0	0	1	0	0	0	0	0	0	0	0	17582652	20378756	15729749	0	0	0
MGBC000274_00970	MGBC000274_00970 Methylmalonyl-CoA carboxyltransferase 5S subunit	MGBC000274_00970 Methylmalonyl-CoA carboxyltransferase 5S subunit		472			MGBC000274_00970 Methylmalonyl-CoA carboxyltransferase 5S subunit	0	0.9986	8	2	0	40	0	0	0	1	0	1	0	0	0	0	0	0	0	0	0	0	0	0	3	1	4	12	4	8	5	1	2	0	0	0	34178024	42029012	43342144	0	0	0
MGBC000274_02017	MGBC000274_02017 3-hydroxybutyryl-CoA dehydrogenase	MGBC000274_02017 3-hydroxybutyryl-CoA dehydrogenase		279			MGBC000274_02017 3-hydroxybutyryl-CoA dehydrogenase	0.9998	0.999	5	26	0	48	3	1	2	4	5	6	2	2	1	0	0	0	0	0	0	0	0	0	4	2	4	9	8	10	5	4	2	1785357950	2068376060	1698445180	1584115460	1858312830	1841569410	1375529600	1178574590	1682916860
MGBC000274_02235	MGBC000274_02235 DNA polymerase III subunit beta	MGBC000274_02235 DNA polymerase III subunit beta		370			MGBC000274_02235 DNA polymerase III subunit beta	0	0.9989	3	3	0	9	0	0	0	1	1	1	0	0	0	0	0	0	0	0	0	0	0	0	0	0	1	2	2	3	1	0	0	0	0	0	17049030	23519274	20186442	0	0	0
MGBC000275_00671	MGBC000275_00671 Lactose-binding protein precursor	MGBC000275_00671 Lactose-binding protein precursor		457			MGBC000275_00671 Lactose-binding protein precursor	1	0.9969	5	3	3	22	0	0	0	1	1	1	0	0	0	0	0	0	1	1	1	0	0	0	2	4	2	3	2	2	3	2	2	0	0	0	45087548	4.52502e+06	3.24746e+06	38362624	0	0
MGBC000287_02154	MGBC000287_02154 Fumarate reductase flavoprotein subunit	MGBC000287_02154 Fumarate reductase flavoprotein subunit		675			MGBC000287_02154 Fumarate reductase flavoprotein subunit	0	0.9907	2	14	0	14	3	1	3	0	1	1	2	2	1	0	0	0	0	0	0	0	0	0	3	1	3	0	1	1	2	2	1	436333376	92364056	105763472	24402640	29618416	17066642	126864184	31178082	34380356
MGBC000295_02471	MGBC000295_02471 Beta-galactosidase	MGBC000295_02471 Beta-galactosidase		842			MGBC000295_02471 Beta-galactosidase	0.9758	0.999	1	3	0	3	0	0	1	0	1	0	1	0	0	0	0	0	0	0	0	0	0	0	0	0	1	0	1	0	1	0	0	47228268	45920692	36609688	0	32520646	0	49427996	34429800	33795032
MGBC000299_01820	MGBC000299_01820 Hydroxylamine reductase	MGBC000299_01820 Hydroxylamine reductase		572			MGBC000299_01820 Hydroxylamine reductase	1	0.999	3	17	0	17	1	2	2	3	2	2	2	2	1	0	0	0	0	0	0	0	0	0	1	2	2	3	2	2	2	2	1	116104032	31368038	88441344	57283088	59955304	42987240	170118000	179265072	114037296
MGBC000308_02249	MGBC000308_02249 SusD family	MGBC000308_02249 SusD family		573			MGBC000308_02249 SusD family	1	0.999	7	34	28	34	2	4	2	5	9	6	3	2	1	1	4	1	4	7	5	3	2	1	2	4	2	5	9	6	3	2	1	232414448	637455740	322681856	312529824	409773152	239704592	427536864	235719040	128507696
MGBC000309_02156	MGBC000309_02156 Arabinogalactan endo-1	4-beta-galactosidase precursor	MGBC000309_02156 Arabinogalactan endo-1	4-beta-galactosidase precursor		353			MGBC000309_02156 Arabinogalactan endo-1	4-beta-galactosidase precursor	0.9998	0.995	4	3	3	14	0	0	0	1	1	1	0	0	0	0	0	0	1	1	1	0	0	0	0	0	0	3	5	4	2	0	0	0	0	32162082	34488908	44284200	26536300
MGBC000309_02544	MGBC000309_02544 Lysine-sensitive aspartokinase 3	MGBC000309_02544 Lysine-sensitive aspartokinase 3		437			MGBC000309_02544 Lysine-sensitive aspartokinase 3	1	0.9989	3	11	7	11	1	0	1	2	2	1	3	1	0	0	0	1	1	2	1	1	1	0	1	0	1	2	2	1	3	1	0	119112144	0	134312336	84921112	83877288	87211816	120854000	61437976	50838976
MGBC000310_01852	MGBC000310_01852 BS17	MGBC000310_01852 BS17		178			MGBC000310_01852 BS17	1	0.9988	3	4	0	4	0	0	0	1	1	2	0	0	0	0	0	0	0	0	0	0	0	0	0	0	0	1	1	2	0	0	0	0	0	0	20782790	45072608	46196104	25892000	0	19507314
MGBC000312_01564	MGBC000312_01564 Glycerol kinase	MGBC000312_01564 Glycerol kinase		503			MGBC000312_01564 Glycerol kinase	1	0.999	9	40	9	40	4	1	3	8	7	7	3	3	4	1	0	1	2	2	1	0	1	1	4	1	3	8	7	7	3	3	4	663875650	116854720	643986050	575200960	539342660	526336928	497701184	355459904	497605216
MGBC000312_01630	MGBC000312_01630 Aspartate carbamoyltransferase catalytic chain	MGBC000312_01630 Aspartate carbamoyltransferase catalytic chain		363			MGBC000312_01630 Aspartate carbamoyltransferase catalytic chain	1	0.999	15	57	11	57	3	1	3	13	11	14	6	3	3	0	0	0	5	3	3	0	0	0	3	1	3	13	11	14	6	3	3	648437060	362181984	793133700	1544075260	1516992640	1457133820	815448640	687434820	935978370
MGBC000316_02491	MGBC000316_02491 D-lactate dehydrogenase	MGBC000316_02491 D-lactate dehydrogenase		326			MGBC000316_02491 D-lactate dehydrogenase	1	0.9983	12	10	1	58	1	1	1	1	1	1	2	1	1	0	0	0	0	0	0	1	0	0	4	3	7	12	9	8	7	4	4	355795168	0	328592000	374317792	377678720	357223360	335683264	303381312	339881216
MGBC000319_03601	MGBC000319_03601 Fructosamine deglycase frlB	MGBC000319_03601 Fructosamine deglycase frlB		337			MGBC000319_03601 Fructosamine deglycase frlB	0	0.999	4	29	0	29	2	1	3	6	4	6	4	1	2	0	0	0	0	0	0	0	0	0	2	1	3	6	4	6	4	1	2	593991940	287107968	462918336	340477824	323457408	290327776	512312576	514021216	541180100
MGBC000319_04400	MGBC000319_04400 hypothetical protein	MGBC000319_04400 hypothetical protein		454			MGBC000319_04400 hypothetical protein	0	0.9983	2	1	0	8	0	0	0	0	0	1	0	0	0	0	0	0	0	0	0	0	0	0	1	1	1	0	1	1	1	1	1	0	0	0	12396903	11239277	16315197	17773070	17337892	0
MGBC000319_05642	MGBC000319_05642 Dihydrodipicolinate synthase	MGBC000319_05642 Dihydrodipicolinate synthase		335			MGBC000319_05642 Dihydrodipicolinate synthase	0	0.9985	2	6	0	13	1	0	0	1	1	1	2	0	0	0	0	0	0	0	0	0	0	0	2	0	0	2	2	2	3	1	1	64144808	0	33210422	94830016	96272760	89331592	28933550	38953532	57004996
MGBC000319_06266	MGBC000319_06266 hypothetical protein	MGBC000319_06266 hypothetical protein		176			MGBC000319_06266 hypothetical protein	0.708	0.9833	1	1	1	1	0	0	0	1	0	0	0	0	0	0	0	0	1	0	0	0	0	0	0	0	0	1	0	0	0	0	0	0	0	0	0	0	0	0	0	0
MGBC000320_01121	MGBC000320_01121 Inosine-5'-monophosphate dehydrogenase	MGBC000320_01121 Inosine-5'-monophosphate dehydrogenase		499			MGBC000320_01121 Inosine-5'-monophosphate dehydrogenase	0.9998	0.9941	3	2	0	9	0	0	0	0	2	0	0	0	0	0	0	0	0	0	0	0	0	0	1	1	1	0	3	0	1	1	1	0	0	18208068	24208758	69604328	18184620	21938198	34523704	24458214
MGBC000320_03820	MGBC000320_03820 Glucuronide carrier protein homolog	MGBC000320_03820 Glucuronide carrier protein homolog		505			MGBC000320_03820 Glucuronide carrier protein homolog	0.8251	0.9914	1	1	0	1	0	0	0	1	0	0	0	0	0	0	0	0	0	0	0	0	0	0	0	0	0	1	0	0	0	0	0	0	0	0	0	0	0	0	0	0
MGBC000320_03832	MGBC000320_03832 NADP-dependent malic enzyme	MGBC000320_03832 NADP-dependent malic enzyme		394			MGBC000320_03832 NADP-dependent malic enzyme	0.9757	0.999	2	5	0	10	0	0	1	1	1	1	0	1	0	0	0	0	0	0	0	0	0	0	0	0	1	2	2	2	1	2	0	0	0	15590929	52957160	49029916	54190208	0	24569220	21754816
MGBC000321_00311	MGBC000321_00311 Fructose-bisphosphate aldolase class 1	MGBC000321_00311 Fructose-bisphosphate aldolase class 1		352			MGBC000321_00311 Fructose-bisphosphate aldolase class 1	1	0.999	1	9	0	9	1	2	1	0	0	0	1	3	1	0	0	0	0	0	0	0	0	0	1	2	1	0	0	0	1	3	1	54314984	0	0	34868528	28076924	44132824	100671056	151975616	240184416
MGBC000323_01057	MGBC000323_01057 Thiol peroxidase	MGBC000323_01057 Thiol peroxidase		168			MGBC000323_01057 Thiol peroxidase	0.9051	0.9957	1	4	4	4	2	2	0	0	0	0	0	0	0	2	2	0	0	0	0	0	0	0	2	2	0	0	0	0	0	0	0	178046928	109996976	0	0	0	0	0	0	0
MGBC000323_01259	MGBC000323_01259 hypothetical protein	MGBC000323_01259 hypothetical protein		314			MGBC000323_01259 hypothetical protein	0.9518	0.9979	1	1	1	1	1	0	0	0	0	0	0	0	0	1	0	0	0	0	0	0	0	0	1	0	0	0	0	0	0	0	0	60357280	0	0	0	0	0	0	0	0
MGBC000323_03183	MGBC000323_03183 Oxa1Ec	MGBC000323_03183 Oxa1Ec		548			MGBC000323_03183 Oxa1Ec	0.9485	0.9978	1	2	2	2	2	0	0	0	0	0	0	0	0	2	0	0	0	0	0	0	0	0	2	0	0	0	0	0	0	0	0	146567392	24482386	0	0	0	0	0	0	0
MGBC000323_03776	MGBC000323_03776 Fumarate reductase iron-sulfur subunit	MGBC000323_03776 Fumarate reductase iron-sulfur subunit		244			MGBC000323_03776 Fumarate reductase iron-sulfur subunit	0.9425	0.9975	1	1	1	1	1	0	0	0	0	0	0	0	0	1	0	0	0	0	0	0	0	0	1	0	0	0	0	0	0	0	0	0	0	0	0	0	0	0	0	0
MGBC000323_04026	MGBC000323_04026 Uridylate kinase	MGBC000323_04026 Uridylate kinase		241			MGBC000323_04026 Uridylate kinase	0.8878	0.9948	1	1	1	1	1	0	0	0	0	0	0	0	0	1	0	0	0	0	0	0	0	0	1	0	0	0	0	0	0	0	0	124611384	0	0	0	0	0	0	0	0
MGBC000324_04311	MGBC000324_04311 Regulator of sigma E protease	MGBC000324_04311 Regulator of sigma E protease		451			MGBC000324_04311 Regulator of sigma E protease	0.9758	0.999	1	1	0	1	0	0	0	0	1	0	0	0	0	0	0	0	0	0	0	0	0	0	0	0	0	0	1	0	0	0	0	0	0	0	2731366	4.01521e+06	0	0	0	0
MGBC000329_00281	MGBC000329_00281 Aldehyde-alcohol dehydrogenase	MGBC000329_00281 Aldehyde-alcohol dehydrogenase		471			MGBC000329_00281 Aldehyde-alcohol dehydrogenase	0.9762	0.999	1	2	0	2	0	0	0	0	1	0	1	0	0	0	0	0	0	0	0	0	0	0	0	0	0	0	1	0	1	0	0	0	0	30613570	28465608	29785646	25354480	36316852	30251182	21839996
MGBC000329_02855	MGBC000329_02855 Putative aminotransferase A	MGBC000329_02855 Putative aminotransferase A		389			MGBC000329_02855 Putative aminotransferase A	0.9917	0.985	2	3	0	4	0	0	0	1	1	1	0	0	0	0	0	0	0	0	0	0	0	0	0	0	0	2	1	1	0	0	0	0	0	0	33147832	28013148	29836754	0	0	0
MGBC000331_03281	MGBC000331_03281 Phosphoglycerate kinase	MGBC000331_03281 Phosphoglycerate kinase		397			MGBC000331_03281 Phosphoglycerate kinase	1	0.999	20	29	9	132	1	0	2	6	7	6	2	2	3	0	0	0	3	3	3	0	0	0	7	7	10	26	24	24	12	10	12	160095216	0	233156640	431010784	552941310	586450110	440998080	187338048	224129008
MGBC000331_04961	MGBC000331_04961 5-dehydro-2-deoxygluconokinase	MGBC000331_04961 5-dehydro-2-deoxygluconokinase		347			MGBC000331_04961 5-dehydro-2-deoxygluconokinase	0.9693	0.999	4	10	0	16	0	0	1	2	2	2	2	1	0	0	0	0	0	0	0	0	0	0	0	0	1	4	4	4	2	1	0	102308288	0	105634464	120558368	121921320	131742480	102243184	105564896	106438112
MGBC000332_04212	MGBC000332_04212 Maltodextrin phosphorylase	MGBC000332_04212 Maltodextrin phosphorylase		753			MGBC000332_04212 Maltodextrin phosphorylase	1	0.999	12	25	9	44	1	0	1	9	6	5	1	1	1	0	0	0	5	2	2	0	0	0	5	1	4	11	8	6	3	3	3	187106176	0	232125360	586363140	518891040	398478528	297138944	204013456	227317600
MGBC000332_04876	MGBC000332_04876 DNA polymerase III subunit beta	MGBC000332_04876 DNA polymerase III subunit beta		370			MGBC000332_04876 DNA polymerase III subunit beta	0.9998	0.999	6	4	0	27	0	0	0	1	1	1	1	0	0	0	0	0	0	0	0	0	0	0	1	1	3	4	6	5	4	2	1	14244391	0	0	0	53529356	8.04477e+06	31903056	22094064	29279034
MGBC000334_01616	MGBC000334_01616 Putrescine carbamoyltransferase	MGBC000334_01616 Putrescine carbamoyltransferase		356			MGBC000334_01616 Putrescine carbamoyltransferase	0.8674	0.9938	1	1	0	1	0	0	1	0	0	0	0	0	0	0	0	0	0	0	0	0	0	0	0	0	1	0	0	0	0	0	0	0	0	0	0	0	0	0	0	0
MGBC000334_02362	MGBC000334_02362 Inosamine-phosphate amidinotransferase 1	MGBC000334_02362 Inosamine-phosphate amidinotransferase 1		381			MGBC000334_02362 Inosamine-phosphate amidinotransferase 1	1	0.999	10	81	0	81	8	4	11	14	12	10	10	6	6	0	0	0	0	0	0	0	0	0	8	4	11	14	12	10	10	6	6	3652792060	3078950400	3762259200	2693680900	2913893630	2868691710	3900584700	3402222080	3614838530
MGBC000335_00768	MGBC000335_00768 Ribulokinase	MGBC000335_00768 Ribulokinase		558			MGBC000335_00768 Ribulokinase	0.9022	0.9956	1	1	0	1	0	0	0	0	0	1	0	0	0	0	0	0	0	0	0	0	0	0	0	0	0	0	0	1	0	0	0	0	0	0	8857743	14823949	13170822	0	0	0
MGBC000335_01126	MGBC000335_01126 Formate acetyltransferase	MGBC000335_01126 Formate acetyltransferase		755			MGBC000335_01126 Formate acetyltransferase	1	0.9775	2	3	0	3	0	0	1	1	0	1	0	0	0	0	0	0	0	0	0	0	0	0	0	0	1	1	0	1	0	0	0	0	0	87876432	80851584	0	0	38650476	0	0
MGBC000337_00678	MGBC000337_00678 MA1/MA2	MGBC000337_00678 MA1/MA2		122			MGBC000337_00678 MA1/MA2	0.814	0.9907	1	2	0	2	0	0	0	0	1	1	0	0	0	0	0	0	0	0	0	0	0	0	0	0	0	0	1	1	0	0	0	0	0	21332680	30239570	0	45834428	43946568	43402848	57653584
MGBC000337_00977	MGBC000337_00977 Electron transfer flavoprotein large subunit	MGBC000337_00977 Electron transfer flavoprotein large subunit		349			MGBC000337_00977 Electron transfer flavoprotein large subunit	1	0.999	14	3	1	70	0	0	0	2	0	1	0	0	0	0	0	0	1	0	0	0	0	0	5	6	6	15	11	9	6	6	6	0	0	0	673308610	0	19552108	144837360	0	0
MGBC000337_01610	MGBC000337_01610 Histidinol dehydrogenase	MGBC000337_01610 Histidinol dehydrogenase		430			MGBC000337_01610 Histidinol dehydrogenase	0.8445	0.9925	1	3	0	3	0	0	0	1	1	1	0	0	0	0	0	0	0	0	0	0	0	0	0	0	0	1	1	1	0	0	0	0	0	0	20398400	21869358	25033894	0	0	0
MGBC000338_02589	MGBC000338_02589 Maltose-binding periplasmic proteins/domains	MGBC000338_02589 Maltose-binding periplasmic proteins/domains		379			MGBC000338_02589 Maltose-binding periplasmic proteins/domains	0.9158	0.9962	1	2	0	2	1	0	0	1	0	0	0	0	0	0	0	0	0	0	0	0	0	0	1	0	0	1	0	0	0	0	0	63776456	0	0	23379488	0	0	0	0	0
MGBC000338_02598	MGBC000338_02598 ABC transporter periplasmic-binding protein ytfQ precursor	MGBC000338_02598 ABC transporter periplasmic-binding protein ytfQ precursor		343			MGBC000338_02598 ABC transporter periplasmic-binding protein ytfQ precursor	0.9759	0.999	1	8	0	8	1	0	1	1	1	1	1	1	1	0	0	0	0	0	0	0	0	0	1	0	1	1	1	1	1	1	1	65976840	0	45884048	31431512	15609176	17287776	28987236	45288936	49269796
MGBC000338_02924	MGBC000338_02924 Fructosamine deglycase frlB	MGBC000338_02924 Fructosamine deglycase frlB		323			MGBC000338_02924 Fructosamine deglycase frlB	0	0.9888	1	2	0	2	0	0	0	0	1	1	0	0	0	0	0	0	0	0	0	0	0	0	0	0	0	0	1	1	0	0	0	0	0	0	30519142	25645854	30629954	0	0	0
MGBC000338_03517	MGBC000338_03517 3-hydroxybutyryl-CoA dehydrogenase	MGBC000338_03517 3-hydroxybutyryl-CoA dehydrogenase		310			MGBC000338_03517 3-hydroxybutyryl-CoA dehydrogenase	0.976	0.999	1	3	3	3	0	0	0	1	1	1	0	0	0	0	0	0	1	1	1	0	0	0	0	0	0	1	1	1	0	0	0	0	0	0	36193548	53508184	27347856	0	0	0
MGBC000338_03554	MGBC000338_03554 Pyruvate synthase subunit porA	MGBC000338_03554 Pyruvate synthase subunit porA		392			MGBC000338_03554 Pyruvate synthase subunit porA	0.9898	0.997	3	3	0	6	0	0	0	1	1	1	0	0	0	0	0	0	0	0	0	0	0	0	0	0	0	3	2	1	0	0	0	0	0	0	26908382	28492292	26556592	0	0	0
MGBC000338_04190	MGBC000338_04190 Tryptophanase 2	MGBC000338_04190 Tryptophanase 2		551			MGBC000338_04190 Tryptophanase 2	0	0.9986	9	3	0	56	0	0	0	1	1	1	0	0	0	0	0	0	0	0	0	0	0	0	3	2	6	11	10	10	6	4	4	42620348	0	68064056	93530824	98520176	95094680	62392536	0	0
MGBC000339_03669	MGBC000339_03669 Inosose isomerase	MGBC000339_03669 Inosose isomerase		277			MGBC000339_03669 Inosose isomerase	1	0.9989	5	22	0	22	2	0	1	5	4	3	3	2	2	0	0	0	0	0	0	0	0	0	2	0	1	5	4	3	3	2	2	126306632	0	188134240	360687232	326887584	284977504	203054800	328399072	195876704
MGBC000339_05445	MGBC000339_05445 2	3-dimethylmalate dehydratase large subunit	MGBC000339_05445 2	3-dimethylmalate dehydratase large subunit		761			MGBC000339_05445 2	3-dimethylmalate dehydratase large subunit	0.9992	0.9783	7	2	0	24	0	0	0	1	1	0	0	0	0	0	0	0	0	0	0	0	0	0	1	2	1	6	5	6	1	1	1	0	0	0	2.75846e+06	44831828	0
MGBC000340_00051	MGBC000340_00051 D-galactosyl-beta-1->3-N-acetyl-D-hexosamine phosphorylase Cphy0577	MGBC000340_00051 D-galactosyl-beta-1->3-N-acetyl-D-hexosamine phosphorylase Cphy0577		723			MGBC000340_00051 D-galactosyl-beta-1->3-N-acetyl-D-hexosamine phosphorylase Cphy0577	0	0.9893	4	1	0	5	0	0	0	0	1	0	0	0	0	0	0	0	0	0	0	0	0	0	0	0	0	0	4	1	0	0	0	24816146	0	30191538	19768956	29207876	21190622	23519968	32333278	16378750
MGBC000345_00186	MGBC000345_00186 2-oxoglutarate carboxylase large subunit	MGBC000345_00186 2-oxoglutarate carboxylase large subunit		651			MGBC000345_00186 2-oxoglutarate carboxylase large subunit	0.9971	0.9942	2	4	0	4	0	0	0	2	1	1	0	0	0	0	0	0	0	0	0	0	0	0	0	0	0	2	1	1	0	0	0	0	0	0	44933312	15628904	0	34664432	0	0
MGBC000345_00528	MGBC000345_00528 Probable ABC transporter-binding protein DR_1438 precursor	MGBC000345_00528 Probable ABC transporter-binding protein DR_1438 precursor		437			MGBC000345_00528 Probable ABC transporter-binding protein DR_1438 precursor	0.8555	0.9931	1	2	0	2	0	0	0	1	0	0	0	0	1	0	0	0	0	0	0	0	0	0	0	0	0	1	0	0	0	0	1	29885210	0	19494642	0	0	0	22030724	19897688	17812878
MGBC000345_00680	MGBC000345_00680 MA1/MA2	MGBC000345_00680 MA1/MA2		124			MGBC000345_00680 MA1/MA2	0.9883	0.9975	2	3	0	3	0	0	0	1	1	1	0	0	0	0	0	0	0	0	0	0	0	0	0	0	0	1	1	1	0	0	0	0	0	0	7074166	59043296	10788180	7971852	0	13563520
MGBC000345_01822	MGBC000345_01822 Glyceraldehyde-3-phosphate dehydrogenase A	MGBC000345_01822 Glyceraldehyde-3-phosphate dehydrogenase A		336			MGBC000345_01822 Glyceraldehyde-3-phosphate dehydrogenase A	0.9967	0.9982	8	3	1	74	0	0	0	1	0	1	1	0	0	0	0	0	0	0	0	1	0	0	6	7	6	11	9	12	11	5	7	6.11046e+06	0	25980166	48930216	18627608	33376350	41745264	0	32734144
MGBC000345_02325	MGBC000345_02325 5-dehydro-2-deoxygluconokinase	MGBC000345_02325 5-dehydro-2-deoxygluconokinase		342			MGBC000345_02325 5-dehydro-2-deoxygluconokinase	0	0.999	10	2	0	48	0	1	0	0	1	0	0	0	0	0	0	0	0	0	0	0	0	0	8	3	6	8	7	6	4	3	3	0	0	0	0	56378816	0	0	0	0
MGBC000345_02488	MGBC000345_02488 Pyruvate synthase subunit porA	MGBC000345_02488 Pyruvate synthase subunit porA		1174			MGBC000345_02488 Pyruvate synthase subunit porA	0	0.9989	16	5	0	85	0	0	0	1	3	1	0	0	0	0	0	0	0	0	0	0	0	0	5	3	8	15	17	16	9	5	7	0	0	0	13499510	16486823	16551381	0	0	0
MGBC000345_03009	MGBC000345_03009 Putative ABC transporter substrate-binding protein yesO	MGBC000345_03009 Putative ABC transporter substrate-binding protein yesO		432			MGBC000345_03009 Putative ABC transporter substrate-binding protein yesO	0.6157	0.975	1	1	0	1	0	0	0	0	0	1	0	0	0	0	0	0	0	0	0	0	0	0	0	0	0	0	0	1	0	0	0	0	0	0	14291736	22273118	15428879	0	0	0
MGBC000346_00036	MGBC000346_00036 Xanthine phosphoribosyltransferase	MGBC000346_00036 Xanthine phosphoribosyltransferase		152			MGBC000346_00036 Xanthine phosphoribosyltransferase	1	0.991	1	3	0	3	3	0	0	0	0	0	0	0	0	0	0	0	0	0	0	0	0	0	3	0	0	0	0	0	0	0	0	85522464	0	0	0	0	0	0	0	0
MGBC000346_00188	MGBC000346_00188 6	7-dimethyl-8-ribityllumazine synthase	MGBC000346_00188 6	7-dimethyl-8-ribityllumazine synthase		156			MGBC000346_00188 6	7-dimethyl-8-ribityllumazine synthase	1	0.999	1	5	5	5	3	1	1	0	0	0	0	0	0	3	1	1	0	0	0	0	0	0	3	1	1	0	0	0	0	0	0	527330976	104630744	33993904	0	0	0
MGBC000346_00547	MGBC000346_00547 Alkyl hydroperoxide reductase subunit C	MGBC000346_00547 Alkyl hydroperoxide reductase subunit C		187			MGBC000346_00547 Alkyl hydroperoxide reductase subunit C	1	0.9988	3	6	6	16	4	2	0	0	0	0	0	0	0	4	2	0	0	0	0	0	0	0	6	3	1	0	0	0	2	2	2	497912800	136204368	0	0	0	0	0	0	0
MGBC000346_00595	MGBC000346_00595 hypothetical protein	MGBC000346_00595 hypothetical protein		250			MGBC000346_00595 hypothetical protein	0.8591	0.9933	1	1	1	1	1	0	0	0	0	0	0	0	0	1	0	0	0	0	0	0	0	0	1	0	0	0	0	0	0	0	0	44387476	0	0	0	0	0	0	0	0
MGBC000346_00679	MGBC000346_00679 hypothetical protein	MGBC000346_00679 hypothetical protein		261			MGBC000346_00679 hypothetical protein	0.9762	0.999	1	3	0	3	2	1	0	0	0	0	0	0	0	0	0	0	0	0	0	0	0	0	2	1	0	0	0	0	0	0	0	285603808	0	0	0	0	0	0	0	0
MGBC000346_01102	MGBC000346_01102 NADH dehydrogenase	MGBC000346_01102 NADH dehydrogenase		434			MGBC000346_01102 NADH dehydrogenase	0.9194	0.9964	1	1	0	1	0	0	1	0	0	0	0	0	0	0	0	0	0	0	0	0	0	0	0	0	1	0	0	0	0	0	0	0	0	51799692	0	0	0	0	0	0
MGBC000346_01123	MGBC000346_01123 Transketolase 1	MGBC000346_01123 Transketolase 1		667			MGBC000346_01123 Transketolase 1	1	0.999	2	8	0	8	4	4	0	0	0	0	0	0	0	0	0	0	0	0	0	0	0	0	4	4	0	0	0	0	0	0	0	1717486210	324728128	0	0	0	0	0	0	0
MGBC000346_01140	MGBC000346_01140 Isocitrate dehydrogenase [NADP]	MGBC000346_01140 Isocitrate dehydrogenase [NADP]		416			MGBC000346_01140 Isocitrate dehydrogenase [NADP]	1	0.9782	3	5	1	12	3	1	1	0	0	0	0	0	0	0	0	1	0	0	0	0	0	0	4	2	2	0	0	1	1	1	1	71678240	35119732	52375544	0	0	0	0	0	0
MGBC000346_01172	MGBC000346_01172 Glyceraldehyde-3-phosphate dehydrogenase A	MGBC000346_01172 Glyceraldehyde-3-phosphate dehydrogenase A		331			MGBC000346_01172 Glyceraldehyde-3-phosphate dehydrogenase A	1	0.999	5	18	10	19	11	7	0	0	0	0	0	0	0	7	3	0	0	0	0	0	0	0	11	7	0	0	0	1	0	0	0	4190058240	1425457660	828476800	247426480	0	0	605610050	529889312	306227744
MGBC000346_01223	MGBC000346_01223 Transporter of cystine tcyP	MGBC000346_01223 Transporter of cystine tcyP		463			MGBC000346_01223 Transporter of cystine tcyP	0.8456	0.9926	1	1	0	1	0	0	1	0	0	0	0	0	0	0	0	0	0	0	0	0	0	0	0	0	1	0	0	0	0	0	0	0	0	49195292	0	0	0	0	0	0
MGBC000346_01682	MGBC000346_01682 Tryptophan synthase beta chain	MGBC000346_01682 Tryptophan synthase beta chain		401			MGBC000346_01682 Tryptophan synthase beta chain	0.9656	0.9985	1	1	0	1	1	0	0	0	0	0	0	0	0	0	0	0	0	0	0	0	0	0	1	0	0	0	0	0	0	0	0	75876408	0	0	0	0	0	0	0	0
MGBC000346_02084	MGBC000346_02084 Phosphoenolpyruvate synthase	MGBC000346_02084 Phosphoenolpyruvate synthase		792			MGBC000346_02084 Phosphoenolpyruvate synthase	1	0.999	2	2	0	6	2	0	0	0	0	0	0	0	0	0	0	0	0	0	0	0	0	0	3	0	1	0	0	0	1	0	1	92508928	0	0	0	0	0	0	0	0
MGBC000346_02702	MGBC000346_02702 Aspartate aminotransferase	MGBC000346_02702 Aspartate aminotransferase		405			MGBC000346_02702 Aspartate aminotransferase	1	0.9911	1	2	0	2	2	0	0	0	0	0	0	0	0	0	0	0	0	0	0	0	0	0	2	0	0	0	0	0	0	0	0	79424384	0	0	0	0	0	0	0	0
MGBC000346_02746	MGBC000346_02746 3-oxoacyl-[acyl-carrier-protein] synthase 1	MGBC000346_02746 3-oxoacyl-[acyl-carrier-protein] synthase 1		405			MGBC000346_02746 3-oxoacyl-[acyl-carrier-protein] synthase 1	1	0.999	2	4	0	4	3	1	0	0	0	0	0	0	0	0	0	0	0	0	0	0	0	0	3	1	0	0	0	0	0	0	0	451902560	90706040	0	0	0	0	0	0	0
MGBC000346_03086	MGBC000346_03086 Alpha-galactosidase	MGBC000346_03086 Alpha-galactosidase		448			MGBC000346_03086 Alpha-galactosidase	1	0.9935	1	3	3	3	1	1	1	0	0	0	0	0	0	1	1	1	0	0	0	0	0	0	1	1	1	0	0	0	0	0	0	1541663100	259596768	55741952	0	0	0	0	0	0
MGBC000346_03394	MGBC000346_03394 Betaine aldehyde dehydrogenase	MGBC000346_03394 Betaine aldehyde dehydrogenase		488			MGBC000346_03394 Betaine aldehyde dehydrogenase	0.9577	0.9982	1	1	1	1	1	0	0	0	0	0	0	0	0	1	0	0	0	0	0	0	0	0	1	0	0	0	0	0	0	0	0	24631186	0	0	0	0	0	0	0	0
MGBC000346_03450	MGBC000346_03450 Purine nucleoside phosphorylase deoD-type	MGBC000346_03450 Purine nucleoside phosphorylase deoD-type		240			MGBC000346_03450 Purine nucleoside phosphorylase deoD-type	1	0.9986	2	6	0	6	6	0	0	0	0	0	0	0	0	0	0	0	0	0	0	0	0	0	6	0	0	0	0	0	0	0	0	811169340	101450376	0	0	0	0	0	0	0
MGBC000346_03689	MGBC000346_03689 30S ribosomal protein S2	MGBC000346_03689 30S ribosomal protein S2		241			MGBC000346_03689 30S ribosomal protein S2	1	0.9979	2	8	8	8	4	1	3	0	0	0	0	0	0	4	1	3	0	0	0	0	0	0	4	1	3	0	0	0	0	0	0	2907241470	698720510	139049376	3.991e+06	0	0	0	0	17710440
MGBC000346_03719	MGBC000346_03719 D-methionine-binding lipoprotein metQ precursor	MGBC000346_03719 D-methionine-binding lipoprotein metQ precursor		271			MGBC000346_03719 D-methionine-binding lipoprotein metQ precursor	0.9665	0.9986	1	2	0	2	2	0	0	0	0	0	0	0	0	0	0	0	0	0	0	0	0	0	2	0	0	0	0	0	0	0	0	154332864	0	0	0	0	0	0	0	0
MGBC000346_03747	MGBC000346_03747 p48	MGBC000346_03747 p48		455			MGBC000346_03747 p48	0.9332	0.9971	1	1	0	1	1	0	0	0	0	0	0	0	0	0	0	0	0	0	0	0	0	0	1	0	0	0	0	0	0	0	0	15731460	0	0	0	0	0	29440530	0	0
MGBC000346_04215	MGBC000346_04215 Lysine--tRNA ligase	MGBC000346_04215 Lysine--tRNA ligase		505			MGBC000346_04215 Lysine--tRNA ligase	1	0.9988	3	4	0	6	3	1	0	0	0	0	0	0	0	0	0	0	0	0	0	0	0	0	5	1	0	0	0	0	0	0	0	250589840	12837437	0	0	0	0	0	0	0
MGBC000346_04245	MGBC000346_04245 30S ribosomal protein S5	MGBC000346_04245 30S ribosomal protein S5		167			MGBC000346_04245 30S ribosomal protein S5	0.9604	0.9983	1	1	0	1	0	1	0	0	0	0	0	0	0	0	0	0	0	0	0	0	0	0	0	1	0	0	0	0	0	0	0	0	0	0	0	0	0	0	0	0
MGBC000346_04255	MGBC000346_04255 50S ribosomal protein L16	MGBC000346_04255 50S ribosomal protein L16		136			MGBC000346_04255 50S ribosomal protein L16	0.6014	0.9735	1	1	1	1	1	0	0	0	0	0	0	0	0	1	0	0	0	0	0	0	0	0	1	0	0	0	0	0	0	0	0	60580444	0	0	0	0	0	0	0	0
MGBC000346_04261	MGBC000346_04261 50S ribosomal protein L4	MGBC000346_04261 50S ribosomal protein L4		201			MGBC000346_04261 50S ribosomal protein L4	1	0.9926	2	5	2	5	3	2	0	0	0	0	0	0	0	1	1	0	0	0	0	0	0	0	3	2	0	0	0	0	0	0	0	279675200	195213152	0	0	0	0	0	0	0
MGBC000346_04558	MGBC000346_04558 Triosephosphate isomerase	MGBC000346_04558 Triosephosphate isomerase		255			MGBC000346_04558 Triosephosphate isomerase	1	0.9912	1	2	0	2	2	0	0	0	0	0	0	0	0	0	0	0	0	0	0	0	0	0	2	0	0	0	0	0	0	0	0	148540736	0	0	0	0	0	0	0	0
MGBC000346_04700	MGBC000346_04700 ATP synthase subunit beta	MGBC000346_04700 ATP synthase subunit beta		460			MGBC000346_04700 ATP synthase subunit beta	1	0.999	12	10	5	52	5	1	4	0	0	0	0	0	0	3	1	1	0	0	0	0	0	0	13	11	11	1	1	1	4	4	6	785795140	0	126572656	0	0	0	0	0	38896704
MGBC000346_04852	MGBC000346_04852 Biotin carboxyl carrier protein of acetyl-CoA carboxylase	MGBC000346_04852 Biotin carboxyl carrier protein of acetyl-CoA carboxylase		157			MGBC000346_04852 Biotin carboxyl carrier protein of acetyl-CoA carboxylase	1	0.9974	2	2	0	2	2	0	0	0	0	0	0	0	0	0	0	0	0	0	0	0	0	0	2	0	0	0	0	0	0	0	0	68791304	0	0	0	0	0	0	0	0
MGBC000346_04884	MGBC000346_04884 Periplasmic pH-dependent serine endoprotease DegQ precursor	MGBC000346_04884 Periplasmic pH-dependent serine endoprotease DegQ precursor		455			MGBC000346_04884 Periplasmic pH-dependent serine endoprotease DegQ precursor	0.9716	0.9988	1	2	0	2	2	0	0	0	0	0	0	0	0	0	0	0	0	0	0	0	0	0	2	0	0	0	0	0	0	0	0	97304072	0	0	0	0	0	0	0	0
MGBC000346_05389	MGBC000346_05389 L8	MGBC000346_05389 L8		122			MGBC000346_05389 L8	0.8736	0.9941	1	1	1	1	1	0	0	0	0	0	0	0	0	1	0	0	0	0	0	0	0	0	1	0	0	0	0	0	0	0	0	35081840	0	0	0	0	0	0	0	0
MGBC000347_00185	MGBC000347_00185 Pyruvate kinase I	MGBC000347_00185 Pyruvate kinase I		470			MGBC000347_00185 Pyruvate kinase I	1	0.999	4	8	0	8	7	1	0	0	0	0	0	0	0	0	0	0	0	0	0	0	0	0	7	1	0	0	0	0	0	0	0	864862270	54005968	0	0	0	0	0	0	0
MGBC000347_00318	MGBC000347_00318 L-serine dehydratase 1	MGBC000347_00318 L-serine dehydratase 1		454			MGBC000347_00318 L-serine dehydratase 1	0.9342	0.9971	1	2	0	2	2	0	0	0	0	0	0	0	0	0	0	0	0	0	0	0	0	0	2	0	0	0	0	0	0	0	0	251566448	0	0	0	0	0	0	0	0
MGBC000347_00321	MGBC000347_00321 EIIAB-Man	MGBC000347_00321 EIIAB-Man		323			MGBC000347_00321 EIIAB-Man	0.684	0.9814	1	1	1	1	1	0	0	0	0	0	0	0	0	1	0	0	0	0	0	0	0	0	1	0	0	0	0	0	0	0	0	8853649	0	0	0	0	0	0	0	0
MGBC000347_01129	MGBC000347_01129 23S rRNA (guanosine-2'-O-)-methyltransferase RlmB	MGBC000347_01129 23S rRNA (guanosine-2'-O-)-methyltransferase RlmB		345			MGBC000347_01129 23S rRNA (guanosine-2'-O-)-methyltransferase RlmB	0.8476	0.9927	1	1	0	1	1	0	0	0	0	0	0	0	0	0	0	0	0	0	0	0	0	0	1	0	0	0	0	0	0	0	0	204314464	0	0	0	0	0	0	0	0
MGBC000347_01670	MGBC000347_01670 Glutathione S-transferase GstB	MGBC000347_01670 Glutathione S-transferase GstB		208			MGBC000347_01670 Glutathione S-transferase GstB	1	0.9923	2	3	3	3	3	0	0	0	0	0	0	0	0	3	0	0	0	0	0	0	0	0	3	0	0	0	0	0	0	0	0	348610080	0	0	0	0	0	0	0	0
MGBC000347_01911	MGBC000347_01911 3-oxoacyl-[acyl-carrier-protein] synthase 3	MGBC000347_01911 3-oxoacyl-[acyl-carrier-protein] synthase 3		317			MGBC000347_01911 3-oxoacyl-[acyl-carrier-protein] synthase 3	0.9283	0.9968	1	1	1	1	1	0	0	0	0	0	0	0	0	1	0	0	0	0	0	0	0	0	1	0	0	0	0	0	0	0	0	145154128	0	0	0	0	0	0	0	0
MGBC000347_02035	MGBC000347_02035 Inhibitor of g-type lysozyme precursor	MGBC000347_02035 Inhibitor of g-type lysozyme precursor		133			MGBC000347_02035 Inhibitor of g-type lysozyme precursor	0.9701	0.9987	1	2	2	2	2	0	0	0	0	0	0	0	0	2	0	0	0	0	0	0	0	0	2	0	0	0	0	0	0	0	0	425924832	0	0	0	0	0	0	0	0
MGBC000347_03639	MGBC000347_03639 HTH-type transcriptional repressor NsrR	MGBC000347_03639 HTH-type transcriptional repressor NsrR		141			MGBC000347_03639 HTH-type transcriptional repressor NsrR	0.965	0.9985	1	1	1	1	1	0	0	0	0	0	0	0	0	1	0	0	0	0	0	0	0	0	1	0	0	0	0	0	0	0	0	68105144	0	0	0	0	0	0	0	0
MGBC000347_04558	MGBC000347_04558 50S ribosomal protein L1	MGBC000347_04558 50S ribosomal protein L1		234			MGBC000347_04558 50S ribosomal protein L1	0.601	0.9735	1	1	0	1	1	0	0	0	0	0	0	0	0	0	0	0	0	0	0	0	0	0	1	0	0	0	0	0	0	0	0	43861920	0	17255414	0	0	0	8769618	0	0
MGBC000349_00059	MGBC000349_00059 Acetyl-CoA acetyltransferase	MGBC000349_00059 Acetyl-CoA acetyltransferase		419			MGBC000349_00059 Acetyl-CoA acetyltransferase	1	0.9974	7	3	1	33	0	0	0	1	1	1	0	0	0	0	0	0	0	1	0	0	0	0	1	1	3	7	6	7	3	3	2	0	0	0	83974336	40823052	20063512	0	0	0
MGBC000349_00505	MGBC000349_00505 Carnitinyl-CoA dehydratase	MGBC000349_00505 Carnitinyl-CoA dehydratase		337			MGBC000349_00505 Carnitinyl-CoA dehydratase	0.9762	0.999	1	4	4	4	0	0	1	1	1	1	0	0	0	0	0	1	1	1	1	0	0	0	0	0	1	1	1	1	0	0	0	0	0	0	11018462	12214705	4.84925e+06	6643572	0	0
MGBC000349_00604	MGBC000349_00604 D-Lysine 5	6-aminomutase alpha subunit	MGBC000349_00604 D-Lysine 5	6-aminomutase alpha subunit		522			MGBC000349_00604 D-Lysine 5	6-aminomutase alpha subunit	0.9657	0.9985	1	3	0	3	0	0	0	1	1	1	0	0	0	0	0	0	0	0	0	0	0	0	0	0	0	1	1	1	0	0	0	0	0	0	15132977	23467430	19824874
MGBC000349_00754	MGBC000349_00754 Glyceraldehyde-3-phosphate dehydrogenase A	MGBC000349_00754 Glyceraldehyde-3-phosphate dehydrogenase A		337			MGBC000349_00754 Glyceraldehyde-3-phosphate dehydrogenase A	0	0.9979	7	6	0	76	2	0	2	1	0	1	0	0	0	0	0	0	0	0	0	0	0	0	9	5	8	12	11	11	8	5	7	0	0	0	0	0	0	0	0	0
MGBC000349_01733	MGBC000349_01733 Bifunctional purine biosynthesis protein PurH	MGBC000349_01733 Bifunctional purine biosynthesis protein PurH		390			MGBC000349_01733 Bifunctional purine biosynthesis protein PurH	0.954	0.9914	3	1	0	15	0	0	0	1	0	0	0	0	0	0	0	0	0	0	0	0	0	0	1	0	2	4	2	2	1	1	2	0	0	0	3.47929e+06	0	0	0	0	0
MGBC000349_02166	MGBC000349_02166 2	3-dimethylmalate dehydratase large subunit	MGBC000349_02166 2	3-dimethylmalate dehydratase large subunit		748			MGBC000349_02166 2	3-dimethylmalate dehydratase large subunit	0.8114	0.9905	1	5	0	5	0	0	0	1	1	1	1	1	0	0	0	0	0	0	0	0	0	0	0	0	0	1	1	1	1	1	0	0	0	0	94773616	98500240	89346024
MGBC000349_02671	MGBC000349_02671 Elongation factor Tu	MGBC000349_02671 Elongation factor Tu		399			MGBC000349_02671 Elongation factor Tu	0	0.9906	4	2	0	14	0	0	0	1	0	0	1	0	0	0	0	0	0	0	0	0	0	0	1	2	2	3	1	1	2	1	1	0	0	0	39316676	33945240	43656520	21851802	49650776	48325788
MGBC000349_02717	MGBC000349_02717 Ketol-acid reductoisomerase	MGBC000349_02717 Ketol-acid reductoisomerase		339			MGBC000349_02717 Ketol-acid reductoisomerase	1	0.999	8	29	0	29	1	0	1	10	5	5	5	2	0	0	0	0	0	0	0	0	0	0	1	0	1	10	5	5	5	2	0	669904900	125209808	894088000	1594192260	1322731900	1679867520	192685584	35602504	0
MGBC000349_02751	MGBC000349_02751 Ethanolamine ammonia-lyase heavy chain	MGBC000349_02751 Ethanolamine ammonia-lyase heavy chain		456			MGBC000349_02751 Ethanolamine ammonia-lyase heavy chain	0.8162	0.9908	1	1	0	1	0	0	0	0	0	0	1	0	0	0	0	0	0	0	0	0	0	0	0	0	0	0	0	0	1	0	0	57510804	0	62044016	15418088	13391006	15472281	46478136	27251554	0
MGBC000349_03102	MGBC000349_03102 Electron transfer flavoprotein large subunit	MGBC000349_03102 Electron transfer flavoprotein large subunit		367			MGBC000349_03102 Electron transfer flavoprotein large subunit	0.9968	0.999	5	3	1	13	0	0	0	1	0	2	0	0	0	0	0	0	0	0	1	0	0	0	0	0	0	3	3	5	0	1	1	0	0	0	16985418	0	45958144	0	0	0
MGBC000349_03104	MGBC000349_03104 Acyl-CoA dehydrogenase	short-chain specific	MGBC000349_03104 Acyl-CoA dehydrogenase	short-chain specific		387			MGBC000349_03104 Acyl-CoA dehydrogenase	short-chain specific	1	0.999	5	3	3	44	0	0	0	1	1	1	0	0	0	0	0	0	1	1	1	0	0	0	5	2	4	7	7	7	4	4	4	0	0	0	4421908	17209844	18429854
MGBC000349_03105	MGBC000349_03105 3-hydroxybutyryl-CoA dehydrogenase	MGBC000349_03105 3-hydroxybutyryl-CoA dehydrogenase		283			MGBC000349_03105 3-hydroxybutyryl-CoA dehydrogenase	0	0.998	1	3	0	3	0	0	0	1	1	1	0	0	0	0	0	0	0	0	0	0	0	0	0	0	0	1	1	1	0	0	0	94871240	57200428	100550448	116213736	169303584	153042848	118128896	0	192050640
MGBC000349_03119	MGBC000349_03119 methylaspartate mutase subunit S	MGBC000349_03119 methylaspartate mutase subunit S		738			MGBC000349_03119 methylaspartate mutase subunit S	0.9074	0.9958	1	3	0	3	0	0	0	0	1	0	2	0	0	0	0	0	0	0	0	0	0	0	0	0	0	0	1	0	2	0	0	0	0	0	20950480	25406108	0	27658892	28368326	0
MGBC000349_03377	MGBC000349_03377 hypothetical protein	MGBC000349_03377 hypothetical protein		542			MGBC000349_03377 hypothetical protein	1	0.9989	17	3	1	128	0	0	0	1	1	1	0	0	0	0	0	0	0	0	1	0	0	0	11	6	14	18	20	20	14	13	12	0	0	0	0	13173358	9030744	0	0	0
MGBC000350_00383	MGBC000350_00383 Formate--tetrahydrofolate ligase	MGBC000350_00383 Formate--tetrahydrofolate ligase		505			MGBC000350_00383 Formate--tetrahydrofolate ligase	0.7413	0.9859	1	4	0	4	1	0	0	0	0	0	1	1	1	0	0	0	0	0	0	0	0	0	1	0	0	0	0	0	1	1	1	53939404	77063832	42031468	0	0	0	27669450	33590952	51005056
MGBC000350_01091	MGBC000350_01091 L-lactate dehydrogenase 2	MGBC000350_01091 L-lactate dehydrogenase 2		320			MGBC000350_01091 L-lactate dehydrogenase 2	0.9749	0.9989	1	4	0	4	0	1	1	0	1	0	0	0	1	0	0	0	0	0	0	0	0	0	0	1	1	0	1	0	0	0	1	368767200	665258500	291392480	0	22163554	0	220104064	255253872	386216480
MGBC000350_01328	MGBC000350_01328 Acetate kinase	MGBC000350_01328 Acetate kinase		410			MGBC000350_01328 Acetate kinase	1	0.9987	2	9	7	9	2	1	1	0	0	0	3	0	2	1	1	1	0	0	0	2	0	2	2	1	1	0	0	0	3	0	2	143821200	181504352	42428540	0	0	0	75656320	60005748	127195832
MGBC000350_01424	MGBC000350_01424 Alkyl hydroperoxide reductase subunit C	MGBC000350_01424 Alkyl hydroperoxide reductase subunit C		187			MGBC000350_01424 Alkyl hydroperoxide reductase subunit C	0.8806	0.9945	1	6	6	6	1	1	1	0	0	0	1	1	1	1	1	1	0	0	0	1	1	1	1	1	1	0	0	0	1	1	1	0	64727832	41614360	5176070	0	0	25830152	35576944	67629376
MGBC000351_03083	MGBC000351_03083 hypothetical protein	MGBC000351_03083 hypothetical protein		726			MGBC000351_03083 hypothetical protein	0.9598	0.9988	7	4	0	29	0	0	0	2	1	1	0	0	0	0	0	0	0	0	0	0	0	0	2	1	2	7	7	6	2	1	1	0	0	0	0	0	0	0	0	0
MGBC000360_04166	MGBC000360_04166 Cellobiose phosphorylase	MGBC000360_04166 Cellobiose phosphorylase		804			MGBC000360_04166 Cellobiose phosphorylase	0	0.9989	6	1	0	35	0	0	0	1	0	0	0	0	0	0	0	0	0	0	0	0	0	0	3	1	3	8	6	7	3	2	2	0	0	0	0	0	0	0	0	0
MGBC000362_00346	MGBC000362_00346 3-phosphoshikimate 1-carboxyvinyltransferase	MGBC000362_00346 3-phosphoshikimate 1-carboxyvinyltransferase		425			MGBC000362_00346 3-phosphoshikimate 1-carboxyvinyltransferase	1	0.9886	2	2	1	2	0	0	0	1	0	1	0	0	0	0	0	0	0	0	1	0	0	0	0	0	0	1	0	1	0	0	0	0	0	0	19675512	26903834	10850481	0	0	0
MGBC000362_01083	MGBC000362_01083 Sulfite reductase [ferredoxin]	MGBC000362_01083 Sulfite reductase [ferredoxin]		517			MGBC000362_01083 Sulfite reductase [ferredoxin]	1	0.9977	4	7	7	7	0	0	0	1	2	4	0	0	0	0	0	0	1	2	4	0	0	0	0	0	0	1	2	4	0	0	0	37611708	0	0	25133216	81528480	83500080	0	0	0
MGBC000362_01486	MGBC000362_01486 Fructosamine deglycase frlB	MGBC000362_01486 Fructosamine deglycase frlB		331			MGBC000362_01486 Fructosamine deglycase frlB	1	0.9982	11	28	20	54	3	2	3	4	3	2	4	3	4	2	2	2	3	2	2	3	2	2	4	3	7	7	7	7	8	5	6	2111391230	1190343420	1463496190	753083010	791103680	505504896	1734751620	1430629120	1985643140
MGBC000362_01551	MGBC000362_01551 EIICBA-Glc 2	MGBC000362_01551 EIICBA-Glc 2		745			MGBC000362_01551 EIICBA-Glc 2	0.9761	0.999	1	6	6	6	1	0	0	1	1	1	1	1	0	1	0	0	1	1	1	1	1	0	1	0	0	1	1	1	1	1	0	9176816	0	0	6046722	2.39104e+06	763590	8.26943e+06	8.0234e+06	0
MGBC000362_01716	MGBC000362_01716 Amidophosphoribosyltransferase precursor	MGBC000362_01716 Amidophosphoribosyltransferase precursor		461			MGBC000362_01716 Amidophosphoribosyltransferase precursor	0.8713	0.994	1	1	1	1	0	0	0	0	0	1	0	0	0	0	0	0	0	0	1	0	0	0	0	0	0	0	0	1	0	0	0	0	0	0	0	0	0	0	0	0
MGBC000364_01369	MGBC000364_01369 Glyceraldehyde-3-phosphate dehydrogenase	MGBC000364_01369 Glyceraldehyde-3-phosphate dehydrogenase		341			MGBC000364_01369 Glyceraldehyde-3-phosphate dehydrogenase	0.9998	0.9941	6	10	10	90	2	0	1	2	1	1	1	1	1	2	0	1	2	1	1	1	1	1	14	8	9	9	8	13	12	8	9	5899785700	3436366340	3975836930	2230692350	1405535620	1952552700	4381649400	3745199870	4623510000
MGBC000365_00560	MGBC000365_00560 Phosphoribosylformylglycinamidine cyclo-ligase	MGBC000365_00560 Phosphoribosylformylglycinamidine cyclo-ligase		343			MGBC000365_00560 Phosphoribosylformylglycinamidine cyclo-ligase	1	0.999	10	51	50	51	4	0	4	12	10	14	3	2	2	4	0	4	12	10	13	3	2	2	4	0	4	12	10	14	3	2	2	365598336	207958720	833793150	1708831870	1164637310	1481862020	654798210	623120260	647883390
MGBC000365_01016	MGBC000365_01016 Electron transfer flavoprotein large subunit	MGBC000365_01016 Electron transfer flavoprotein large subunit		342			MGBC000365_01016 Electron transfer flavoprotein large subunit	1	0.999	27	170	105	193	9	9	13	38	32	27	16	10	16	6	6	10	21	19	18	8	7	10	11	12	16	40	35	30	18	13	18	3218295810	2614662400	4147373310	7958634000	7226871800	7886893600	4823115300	3836001020	4505239000
MGBC000365_01059	MGBC000365_01059 Maltose-binding periplasmic proteins/domains	MGBC000365_01059 Maltose-binding periplasmic proteins/domains		444			MGBC000365_01059 Maltose-binding periplasmic proteins/domains	1	0.9982	4	7	2	7	3	0	2	0	0	0	1	1	0	2	0	0	0	0	0	0	0	0	3	0	2	0	0	0	1	1	0	344389120	21132634	140266496	12683261	6705033	10113024	96833968	60680004	48013336
MGBC000365_01383	MGBC000365_01383 Phosphoglucomutase	MGBC000365_01383 Phosphoglucomutase		568			MGBC000365_01383 Phosphoglucomutase	1	0.999	19	123	68	123	9	7	13	18	24	22	12	11	7	5	4	7	8	11	12	8	8	5	9	7	13	18	24	22	12	11	7	6024751100	4553505300	7377785300	6678365700	5887702000	5339481100	5848143400	5544583200	5116574200
MGBC000365_02113	MGBC000365_02113 Uncharacterized FAD-linked oxidoreductase Rv2280	MGBC000365_02113 Uncharacterized FAD-linked oxidoreductase Rv2280		470			MGBC000365_02113 Uncharacterized FAD-linked oxidoreductase Rv2280	1	0.9989	2	2	0	2	0	0	0	1	1	0	0	0	0	0	0	0	0	0	0	0	0	0	0	0	0	1	1	0	0	0	0	0	0	0	23578004	9250181	6272362	0	0	0
MGBC000367_00750	MGBC000367_00750 Fructosamine deglycase frlB	MGBC000367_00750 Fructosamine deglycase frlB		337			MGBC000367_00750 Fructosamine deglycase frlB	1	0.999	7	15	3	44	2	0	2	0	3	3	2	1	2	0	0	0	0	1	1	1	0	0	4	1	5	6	7	9	6	2	4	238756576	97391584	212288464	63820528	168553040	144379040	85834832	110353360	220104272
MGBC000367_04269	MGBC000367_04269 3'	5'-cyclic adenosine monophosphate phosphodiesterase CpdA	MGBC000367_04269 3'	5'-cyclic adenosine monophosphate phosphodiesterase CpdA		291			MGBC000367_04269 3'	5'-cyclic adenosine monophosphate phosphodiesterase CpdA	1	0.9988	3	14	3	14	1	0	2	3	3	3	1	1	0	0	0	0	1	1	1	0	0	0	1	0	2	3	3	3	1	1	0	181866704	127360432	199585840	236136832	143926768	187301504
MGBC000375_00453	MGBC000375_00453 Putative multidrug export ATP-binding/permease protein SAV1866	MGBC000375_00453 Putative multidrug export ATP-binding/permease protein SAV1866		571			MGBC000375_00453 Putative multidrug export ATP-binding/permease protein SAV1866	0.9189	0.9964	1	21	21	21	3	2	3	4	2	3	1	1	2	3	2	3	4	2	3	1	1	2	3	2	3	4	2	3	1	1	2	3044337150	2860086780	3419574270	3836113150	3919819010	0	0	3838387460	3923082500
MGBC000375_02061	MGBC000375_02061 Formate--tetrahydrofolate ligase	MGBC000375_02061 Formate--tetrahydrofolate ligase		556			MGBC000375_02061 Formate--tetrahydrofolate ligase	1	0.999	6	11	0	26	0	0	0	4	4	3	0	0	0	0	0	0	0	0	0	0	0	0	1	1	1	7	7	6	1	1	1	0	0	57757716	126859776	154368000	178549472	82619528	86254872	50651784
MGBC000375_02618	MGBC000375_02618 LL-diaminopimelate aminotransferase	MGBC000375_02618 LL-diaminopimelate aminotransferase		391			MGBC000375_02618 LL-diaminopimelate aminotransferase	0.9413	0.9974	1	2	0	2	0	0	0	1	0	1	0	0	0	0	0	0	0	0	0	0	0	0	0	0	0	1	0	1	0	0	0	0	0	0	8842330	7.37264e+06	10628060	0	0	0
MGBC000375_03093	MGBC000375_03093 Lipoprotein lplA	MGBC000375_03093 Lipoprotein lplA		573			MGBC000375_03093 Lipoprotein lplA	0.9369	0.9972	1	4	0	4	1	0	0	0	1	0	0	1	1	0	0	0	0	0	0	0	0	0	1	0	0	0	1	0	0	1	1	91243024	74261904	46910892	17521424	18840726	0	30639706	51108448	29772160
MGBC000375_03687	MGBC000375_03687 L-fucose isomerase and related proteins	MGBC000375_03687 L-fucose isomerase and related proteins		494			MGBC000375_03687 L-fucose isomerase and related proteins	1	0.9989	15	16	11	223	1	0	2	4	2	3	2	1	1	1	0	2	3	1	1	1	1	1	16	13	23	36	33	40	27	19	16	182042944	65484112	224224224	243263024	167604480	199151232	242194784	275083776	225497344
MGBC000387_00568	MGBC000387_00568 NADP-dependent malic enzyme	MGBC000387_00568 NADP-dependent malic enzyme		759			MGBC000387_00568 NADP-dependent malic enzyme	0	0.999	1	13	0	13	0	1	2	2	3	2	1	1	1	0	0	0	0	0	0	0	0	0	0	1	2	2	3	2	1	1	1	70365944	0	42013260	213925056	97073056	143348736	114739080	30486444	36756628
MGBC000387_02291	MGBC000387_02291 Carbamoyl-phosphate synthase large chain	MGBC000387_02291 Carbamoyl-phosphate synthase large chain		1083			MGBC000387_02291 Carbamoyl-phosphate synthase large chain	0	0.9946	3	3	0	9	0	0	0	1	1	1	0	0	0	0	0	0	0	0	0	0	0	0	0	0	0	3	3	3	0	0	0	0	0	0	47362656	53785280	53752680	0	0	0
MGBC000387_02519	MGBC000387_02519 Phosphoglycerate kinase	MGBC000387_02519 Phosphoglycerate kinase		415			MGBC000387_02519 Phosphoglycerate kinase	0	0.999	1	15	0	15	2	0	2	2	2	2	2	2	1	0	0	0	0	0	0	0	0	0	2	0	2	2	2	2	2	2	1	326949248	156800224	421244640	386705216	391749440	402768576	336221760	331865344	369922432
MGBC000387_02554	MGBC000387_02554 Orotate phosphoribosyltransferase	MGBC000387_02554 Orotate phosphoribosyltransferase		211			MGBC000387_02554 Orotate phosphoribosyltransferase	0.9756	0.999	1	5	0	5	1	0	1	0	0	0	1	1	1	0	0	0	0	0	0	0	0	0	1	0	1	0	0	0	1	1	1	35007264	0	0	0	0	0	19508626	46445636	47703884
MGBC000391_00406	MGBC000391_00406 Galactose/methyl galactoside import ATP-binding protein MglA	MGBC000391_00406 Galactose/methyl galactoside import ATP-binding protein MglA		501			MGBC000391_00406 Galactose/methyl galactoside import ATP-binding protein MglA	0.6302	0.9765	1	1	0	1	0	0	0	0	0	1	0	0	0	0	0	0	0	0	0	0	0	0	0	0	0	0	0	1	0	0	0	0	0	0	0	0	18590362	0	0	0
MGBC000391_00741	MGBC000391_00741 50S ribosomal protein L13	MGBC000391_00741 50S ribosomal protein L13		142			MGBC000391_00741 50S ribosomal protein L13	0.7677	0.9877	1	1	1	1	1	0	0	0	0	0	0	0	0	1	0	0	0	0	0	0	0	0	1	0	0	0	0	0	0	0	0	363950112	0	0	0	0	0	0	0	0
MGBC000391_01989	MGBC000391_01989 1	4-Dihydroxy-2-naphthoyl-CoA synthase	MGBC000391_01989 1	4-Dihydroxy-2-naphthoyl-CoA synthase		285			MGBC000391_01989 1	4-Dihydroxy-2-naphthoyl-CoA synthase	0.9514	0.9979	1	3	3	3	3	0	0	0	0	0	0	0	0	3	0	0	0	0	0	0	0	0	3	0	0	0	0	0	0	0	0	65476956	0	0	0	0	0
MGBC000393_00836	MGBC000393_00836 50S ribosomal protein L21	MGBC000393_00836 50S ribosomal protein L21		101			MGBC000393_00836 50S ribosomal protein L21	0.7682	0.9878	1	2	0	2	0	0	0	1	0	1	0	0	0	0	0	0	0	0	0	0	0	0	0	0	0	1	0	1	0	0	0	37217372	0	27980276	0	0	54556172	36042124	0	0
MGBC000393_01551	MGBC000393_01551 30S ribosomal protein S8	MGBC000393_01551 30S ribosomal protein S8		133			MGBC000393_01551 30S ribosomal protein S8	0	0.997	3	4	0	16	0	0	0	0	1	1	0	1	1	0	0	0	0	0	0	0	0	0	0	1	1	4	1	3	2	1	3	46695268	0	0	17902412	29088460	20497230	30697310	30904948	43793180
MGBC000393_01811	MGBC000393_01811 L-fucose isomerase and related proteins	MGBC000393_01811 L-fucose isomerase and related proteins		491			MGBC000393_01811 L-fucose isomerase and related proteins	1	0.9847	11	3	3	157	0	0	0	2	0	1	0	0	0	0	0	0	2	0	1	0	0	0	8	7	16	27	21	26	18	19	15	0	0	0	8972240	0	6592847	0	0	0
MGBC000393_02388	MGBC000393_02388 Cellobiose phosphorylase	MGBC000393_02388 Cellobiose phosphorylase		803			MGBC000393_02388 Cellobiose phosphorylase	0.932	0.9973	6	1	0	33	0	0	0	1	0	0	0	0	0	0	0	0	0	0	0	0	0	0	3	1	2	8	5	6	4	2	2	0	0	0	2.59911e+06	0	0	0	0	0
MGBC000394_01767	MGBC000394_01767 Neutral endopeptidase	MGBC000394_01767 Neutral endopeptidase		649			MGBC000394_01767 Neutral endopeptidase	1	0.999	4	6	4	6	0	1	0	1	1	1	1	1	0	0	0	0	1	1	1	1	0	0	0	1	0	1	1	1	1	1	0	58478140	55581120	60964728	0	43192104	17839796	69200712	111424272	0
MGBC000403_02747	MGBC000403_02747 Choloylglycine hydrolase	MGBC000403_02747 Choloylglycine hydrolase		329			MGBC000403_02747 Choloylglycine hydrolase	1	0.997	4	7	7	7	0	0	1	0	0	0	1	0	5	0	0	1	0	0	0	1	0	5	0	0	1	0	0	0	1	0	5	0	0	35486732	0	0	0	27642140	21775646	133106576
MGBC000403_03132	MGBC000403_03132 Heat shock protein 70	MGBC000403_03132 Heat shock protein 70		619			MGBC000403_03132 Heat shock protein 70	0.991	0.9971	4	2	0	37	0	0	0	1	1	0	0	0	0	0	0	0	0	0	0	0	0	0	3	3	5	5	7	4	4	3	3	0	0	0	44673216	46799920	51035864	32203274	0	32284502
MGBC000404_01102	MGBC000404_01102 Uncharacterized conserved protein	MGBC000404_01102 Uncharacterized conserved protein		415			MGBC000404_01102 Uncharacterized conserved protein	0	0.999	2	11	0	18	1	2	1	2	1	1	1	1	1	0	0	0	0	0	0	0	0	0	2	2	1	3	2	2	2	2	2	609165890	407848768	627140930	123891792	175409200	32363206	508952320	530976096	653792960
MGBC000405_00437	MGBC000405_00437 Heat shock protein 70	MGBC000405_00437 Heat shock protein 70		617			MGBC000405_00437 Heat shock protein 70	0.9999	0.9986	2	2	2	11	0	1	0	1	0	0	0	0	0	0	1	0	1	0	0	0	0	0	1	3	1	2	1	1	1	1	0	0	456242272	0	0	0	0	0	0	0
MGBC000408_00572	MGBC000408_00572 O-acetylserine dependent cystathionine beta-synthase	MGBC000408_00572 O-acetylserine dependent cystathionine beta-synthase		305			MGBC000408_00572 O-acetylserine dependent cystathionine beta-synthase	0.9142	0.9962	1	1	0	1	0	0	0	0	0	1	0	0	0	0	0	0	0	0	0	0	0	0	0	0	0	0	0	1	0	0	0	0	0	69574848	0	0	45688012	0	0	113811392
MGBC000409_00597	MGBC000409_00597 Formate--tetrahydrofolate ligase	MGBC000409_00597 Formate--tetrahydrofolate ligase		555			MGBC000409_00597 Formate--tetrahydrofolate ligase	0.9999	0.9974	4	2	2	12	0	0	0	0	1	1	0	0	0	0	0	0	0	1	1	0	0	0	1	1	1	1	3	3	1	0	1	0	0	0	37257328	55976516	34933356	82598176	47474660	0
MGBC000413_00041	MGBC000413_00041 50S ribosomal protein L17	MGBC000413_00041 50S ribosomal protein L17		127			MGBC000413_00041 50S ribosomal protein L17	1	0.9979	3	11	3	11	2	1	1	1	0	0	1	1	4	1	0	0	0	0	0	0	0	2	2	1	1	1	0	0	1	1	4	630649020	373909536	175609536	17766238	17494558	24010868	197272800	264063984	461568576
MGBC000416_00800	MGBC000416_00800 Acyl-CoA dehydrogenase	short-chain specific	MGBC000416_00800 Acyl-CoA dehydrogenase	short-chain specific		634			MGBC000416_00800 Acyl-CoA dehydrogenase	short-chain specific	0	0.9945	4	2	0	30	0	0	0	1	0	1	0	0	0	0	0	0	0	0	0	0	0	0	3	2	2	5	4	5	3	4	2	0	0	0	20680040	0	21926982
MGBC000421_00085	MGBC000421_00085 Fumarate hydratase class I	anaerobic	MGBC000421_00085 Fumarate hydratase class I	anaerobic		548			MGBC000421_00085 Fumarate hydratase class I	anaerobic	0	0.9985	5	2	0	33	0	0	0	0	2	0	0	0	0	0	0	0	0	0	0	0	0	0	3	2	3	6	7	5	3	1	3	0	0	0	0	34687204	0
MGBC000421_00731	MGBC000421_00731 Ribose-phosphate pyrophosphokinase	MGBC000421_00731 Ribose-phosphate pyrophosphokinase		312			MGBC000421_00731 Ribose-phosphate pyrophosphokinase	0.9929	0.9915	2	4	0	16	1	0	1	0	0	0	1	0	1	0	0	0	0	0	0	0	0	0	2	1	3	2	1	2	2	1	2	69717592	61258036	45033972	0	0	0	25338712	31315062	66732044
MGBC000421_00894	MGBC000421_00894 DNA protection protein DPS	MGBC000421_00894 DNA protection protein DPS		170			MGBC000421_00894 DNA protection protein DPS	0.9337	0.9971	1	5	0	5	1	1	1	0	0	0	1	1	0	0	0	0	0	0	0	0	0	0	1	1	1	0	0	0	1	1	0	100478448	120980216	51063924	0	5.69548e+06	0	41232144	67949360	100019448
MGBC000421_01177	MGBC000421_01177 NADP-dependent malic enzyme	MGBC000421_01177 NADP-dependent malic enzyme		763			MGBC000421_01177 NADP-dependent malic enzyme	0.9685	0.9987	1	2	2	2	0	0	0	1	1	0	0	0	0	0	0	0	1	1	0	0	0	0	0	0	0	1	1	0	0	0	0	59840776	0	0	48597448	16239672	0	25189666	0	0
MGBC000421_02131	MGBC000421_02131 Fructose-bisphosphate aldolase class 1	MGBC000421_02131 Fructose-bisphosphate aldolase class 1		350			MGBC000421_02131 Fructose-bisphosphate aldolase class 1	1	0.9984	2	10	7	10	1	2	1	1	0	0	3	1	1	1	1	1	0	0	0	2	1	1	1	2	1	1	0	0	3	1	1	87612560	169504544	111632584	40640216	11918623	9112946	211478608	69701352	258018000
MGBC000421_02471	MGBC000421_02471 30S ribosomal protein S12	MGBC000421_02471 30S ribosomal protein S12		135			MGBC000421_02471 30S ribosomal protein S12	0.9996	0.9914	2	6	0	9	1	1	1	0	0	0	1	1	1	0	0	0	0	0	0	0	0	0	1	1	1	0	0	1	1	2	2	81815880	58265496	49414240	0	0	0	35509468	43265308	104436768
MGBC000421_02992	MGBC000421_02992 D-3-phosphoglycerate dehydrogenase	MGBC000421_02992 D-3-phosphoglycerate dehydrogenase		306			MGBC000421_02992 D-3-phosphoglycerate dehydrogenase	0.9999	0.9989	2	7	0	7	1	0	1	0	0	0	1	2	2	0	0	0	0	0	0	0	0	0	1	0	1	0	0	0	1	2	2	103889248	114907080	188366736	9671685	6690909	7.84614e+06	154975968	158194000	296896192
MGBC000421_03465	MGBC000421_03465 Hexokinase	MGBC000421_03465 Hexokinase		402			MGBC000421_03465 Hexokinase	1	0.9914	2	2	0	2	0	0	0	0	0	0	1	0	1	0	0	0	0	0	0	0	0	0	0	0	0	0	0	0	1	0	1	0	0	40992300	0	0	0	25111830	27540638	118270984
MGBC000421_03533	MGBC000421_03533 50S ribosomal protein L22	MGBC000421_03533 50S ribosomal protein L22		136			MGBC000421_03533 50S ribosomal protein L22	1	0.9957	2	7	0	7	1	1	1	0	0	0	1	1	2	0	0	0	0	0	0	0	0	0	1	1	1	0	0	0	1	1	2	172399072	127389792	85072384	2595684	0	0	62986344	85458896	181812832
MGBC000421_03558	MGBC000421_03558 Triosephosphate isomerase	MGBC000421_03558 Triosephosphate isomerase		252			MGBC000421_03558 Triosephosphate isomerase	1	0.999	5	28	0	29	4	5	4	2	2	2	4	2	3	0	0	0	0	0	0	0	0	0	4	5	4	2	2	2	4	2	4	689972930	895127680	266836816	83778144	47277176	85682920	259427216	286500512	567567230
MGBC000421_03649	MGBC000421_03649 Glucosamine-6-phosphate deaminase 1	MGBC000421_03649 Glucosamine-6-phosphate deaminase 1		663			MGBC000421_03649 Glucosamine-6-phosphate deaminase 1	1	0.9985	2	3	0	3	1	1	0	0	0	0	0	0	1	0	0	0	0	0	0	0	0	0	1	1	0	0	0	0	0	0	1	59677092	25369078	0	0	0	0	13826153	0	71309056
MGBC000422_00697	MGBC000422_00697 Electron transfer flavoprotein large subunit	MGBC000422_00697 Electron transfer flavoprotein large subunit		309			MGBC000422_00697 Electron transfer flavoprotein large subunit	0.6721	0.9804	1	7	7	7	1	0	1	1	0	1	1	1	1	1	0	1	1	0	1	1	1	1	1	0	1	1	0	1	1	1	1	0	0	0	0	0	0	0	0	0
MGBC000422_01805	MGBC000422_01805 Acyl-CoA dehydrogenase	short-chain specific	MGBC000422_01805 Acyl-CoA dehydrogenase	short-chain specific		560			MGBC000422_01805 Acyl-CoA dehydrogenase	short-chain specific	0.696	0.9824	1	2	0	2	0	0	0	0	0	0	0	1	1	0	0	0	0	0	0	0	0	0	0	0	0	0	0	0	0	1	1	0	0	0	0	0	0
MGBC000422_02947	MGBC000422_02947 Elongation factor Tu	MGBC000422_02947 Elongation factor Tu		398			MGBC000422_02947 Elongation factor Tu	1	0.9899	4	2	1	18	1	1	0	0	0	0	0	0	0	0	1	0	0	0	0	0	0	0	2	4	3	2	2	2	1	0	2	65544972	52370584	0	0	0	0	0	0	0
MGBC000424_00283	MGBC000424_00283 Enamine/imine deaminase	MGBC000424_00283 Enamine/imine deaminase		128			MGBC000424_00283 Enamine/imine deaminase	0.9558	0.9981	1	3	0	3	2	0	1	0	0	0	0	0	0	0	0	0	0	0	0	0	0	0	2	0	1	0	0	0	0	0	0	1204480510	133033848	57801740	0	0	0	0	0	0
MGBC000424_00509	MGBC000424_00509 Glucose-specific phosphotransferase enzyme IIA component	MGBC000424_00509 Glucose-specific phosphotransferase enzyme IIA component		169			MGBC000424_00509 Glucose-specific phosphotransferase enzyme IIA component	0.9681	0.9986	1	1	1	1	1	0	0	0	0	0	0	0	0	1	0	0	0	0	0	0	0	0	1	0	0	0	0	0	0	0	0	171028016	0	0	0	0	0	0	0	0
MGBC000424_01021	MGBC000424_01021 Aspartate aminotransferase	MGBC000424_01021 Aspartate aminotransferase		396			MGBC000424_01021 Aspartate aminotransferase	1	0.999	2	5	0	5	3	2	0	0	0	0	0	0	0	0	0	0	0	0	0	0	0	0	3	2	0	0	0	0	0	0	0	1159633920	256000384	105027224	0	0	0	0	0	0
MGBC000424_01208	MGBC000424_01208 UTP--glucose-1-phosphate uridylyltransferase	MGBC000424_01208 UTP--glucose-1-phosphate uridylyltransferase		300			MGBC000424_01208 UTP--glucose-1-phosphate uridylyltransferase	1	0.9978	1	1	0	1	1	0	0	0	0	0	0	0	0	0	0	0	0	0	0	0	0	0	1	0	0	0	0	0	0	0	0	47022152	0	0	0	0	0	0	0	0
MGBC000424_01232	MGBC000424_01232 Threonine--tRNA ligase	MGBC000424_01232 Threonine--tRNA ligase		642			MGBC000424_01232 Threonine--tRNA ligase	0.976	0.999	1	2	0	2	2	0	0	0	0	0	0	0	0	0	0	0	0	0	0	0	0	0	2	0	0	0	0	0	0	0	0	507436384	0	0	0	0	0	0	0	0
MGBC000424_02226	MGBC000424_02226 50S ribosomal protein L11	MGBC000424_02226 50S ribosomal protein L11		142			MGBC000424_02226 50S ribosomal protein L11	0.9997	0.995	2	1	0	7	1	0	0	0	0	0	0	0	0	0	0	0	0	0	0	0	0	0	1	0	1	1	1	1	1	0	1	94370048	0	31750074	0	0	0	0	0	0
MGBC000424_02321	MGBC000424_02321 50S ribosomal protein L5	MGBC000424_02321 50S ribosomal protein L5		179			MGBC000424_02321 50S ribosomal protein L5	0.9643	0.9985	1	9	9	9	2	2	1	0	1	0	1	1	1	2	2	1	0	1	0	1	1	1	2	2	1	0	1	0	1	1	1	308525184	222883392	85110952	0	0	0	17396370	59346052	41863508
MGBC000424_03211	MGBC000424_03211 Malate dehydrogenase	MGBC000424_03211 Malate dehydrogenase		312			MGBC000424_03211 Malate dehydrogenase	1	0.999	4	8	8	14	4	3	1	0	0	0	0	0	0	4	3	1	0	0	0	0	0	0	7	4	3	0	0	0	0	0	0	897531070	348371200	22129102	0	0	0	0	0	0
MGBC000425_00709	MGBC000425_00709 Sigma cross-reacting protein 27A	MGBC000425_00709 Sigma cross-reacting protein 27A		217			MGBC000425_00709 Sigma cross-reacting protein 27A	0.7133	0.9838	1	1	1	1	1	0	0	0	0	0	0	0	0	1	0	0	0	0	0	0	0	0	1	0	0	0	0	0	0	0	0	387888768	46458224	0	0	0	0	0	0	0
MGBC000425_02343	MGBC000425_02343 Hydrogenase-2 large chain precursor	MGBC000425_02343 Hydrogenase-2 large chain precursor		567			MGBC000425_02343 Hydrogenase-2 large chain precursor	1	0.9958	2	3	3	3	3	0	0	0	0	0	0	0	0	3	0	0	0	0	0	0	0	0	3	0	0	0	0	0	0	0	0	637799300	0	0	0	0	0	0	0	0
MGBC000425_03322	MGBC000425_03322 Histidinol-phosphate aminotransferase	MGBC000425_03322 Histidinol-phosphate aminotransferase		356			MGBC000425_03322 Histidinol-phosphate aminotransferase	0.9558	0.9981	1	1	1	1	1	0	0	0	0	0	0	0	0	1	0	0	0	0	0	0	0	0	1	0	0	0	0	0	0	0	0	96362696	0	0	0	0	0	0	0	0
MGBC000425_03516	MGBC000425_03516 NADP-dependent malic enzyme	MGBC000425_03516 NADP-dependent malic enzyme		759			MGBC000425_03516 NADP-dependent malic enzyme	1	0.9864	1	2	2	2	2	0	0	0	0	0	0	0	0	2	0	0	0	0	0	0	0	0	2	0	0	0	0	0	0	0	0	358622432	0	0	0	0	0	0	0	0
MGBC000428_00588	MGBC000428_00588 Alpha-galactosidase A precursor	MGBC000428_00588 Alpha-galactosidase A precursor		431			MGBC000428_00588 Alpha-galactosidase A precursor	0.7434	0.986	1	2	0	2	0	0	0	0	1	1	0	0	0	0	0	0	0	0	0	0	0	0	0	0	0	0	1	1	0	0	0	0	0	48618064	19416850	62974976	46597660	37141136	0	0
MGBC000431_01280	MGBC000431_01280 N-acetylneuraminate lyase	MGBC000431_01280 N-acetylneuraminate lyase		307			MGBC000431_01280 N-acetylneuraminate lyase	0.6975	0.9825	1	1	1	1	0	0	0	0	0	1	0	0	0	0	0	0	0	0	1	0	0	0	0	0	0	0	0	1	0	0	0	0	0	0	0	0	11512210	0	0	0
MGBC000434_01174	MGBC000434_01174 Transaldolase	MGBC000434_01174 Transaldolase		218			MGBC000434_01174 Transaldolase	1	0.999	5	20	7	30	2	1	2	3	4	3	2	2	1	1	0	1	1	1	1	1	1	0	3	2	3	4	6	4	3	3	2	243119520	241305456	239549776	320880512	390312576	342268384	141964112	113027600	49600036
MGBC000434_01176	MGBC000434_01176 1-deoxy-D-xylulose-5-phosphate synthase	MGBC000434_01176 1-deoxy-D-xylulose-5-phosphate synthase		313			MGBC000434_01176 1-deoxy-D-xylulose-5-phosphate synthase	1	0.999	6	15	11	15	0	0	0	6	5	4	0	0	0	0	0	0	4	3	4	0	0	0	0	0	0	6	5	4	0	0	0	0	0	32250362	280593568	229174320	292164480	110370688	0	25512004
MGBC000436_00948	MGBC000436_00948 Pyruvate synthase subunit porA	MGBC000436_00948 Pyruvate synthase subunit porA		1170			MGBC000436_00948 Pyruvate synthase subunit porA	0	0.9915	3	2	0	7	0	0	0	1	1	0	0	0	0	0	0	0	0	0	0	0	0	0	0	0	1	2	2	0	2	0	0	0	0	0	0	0	0	0	0	0
MGBC000436_02835	MGBC000436_02835 Glyceraldehyde-3-phosphate dehydrogenase	MGBC000436_02835 Glyceraldehyde-3-phosphate dehydrogenase		336			MGBC000436_02835 Glyceraldehyde-3-phosphate dehydrogenase	0	0.9932	5	2	0	63	0	0	0	1	0	0	1	0	0	0	0	0	0	0	0	0	0	0	8	6	7	6	6	8	8	7	7	0	0	0	0	0	0	0	0	0
MGBC000436_03166	MGBC000436_03166 Ketol-acid reductoisomerase	MGBC000436_03166 Ketol-acid reductoisomerase		333			MGBC000436_03166 Ketol-acid reductoisomerase	0	0.9985	1	3	0	3	0	0	0	1	1	1	0	0	0	0	0	0	0	0	0	0	0	0	0	0	0	1	1	1	0	0	0	0	0	0	0	0	0	0	0	0
MGBC000444_00372	MGBC000444_00372 Inner membrane protein yhjX	MGBC000444_00372 Inner membrane protein yhjX		433			MGBC000444_00372 Inner membrane protein yhjX	1	0.999	2	10	0	10	1	0	1	2	2	1	1	1	1	0	0	0	0	0	0	0	0	0	1	0	1	2	2	1	1	1	1	45983380	0	51815532	68124160	101650192	75159336	78617912	82121640	54673984
MGBC000444_00832	MGBC000444_00832 Flagellin	MGBC000444_00832 Flagellin		494			MGBC000444_00832 Flagellin	0.9988	0.982	4	2	0	21	0	0	0	1	0	0	0	0	1	0	0	0	0	0	0	0	0	0	3	2	2	4	2	3	2	1	2	0	0	0	0	8413471	0	0	0	22738544
MGBC000444_01149	MGBC000444_01149 Maltose-6'-phosphate glucosidase malH	MGBC000444_01149 Maltose-6'-phosphate glucosidase malH		443			MGBC000444_01149 Maltose-6'-phosphate glucosidase malH	1	0.9986	2	3	0	3	0	0	0	1	1	1	0	0	0	0	0	0	0	0	0	0	0	0	0	0	0	1	1	1	0	0	0	0	0	0	0	29938372	0	0	0	0
MGBC000444_01526	MGBC000444_01526 Dihydrodipicolinate synthase	MGBC000444_01526 Dihydrodipicolinate synthase		306			MGBC000444_01526 Dihydrodipicolinate synthase	0.976	0.999	1	1	0	1	0	0	0	0	0	1	0	0	0	0	0	0	0	0	0	0	0	0	0	0	0	0	0	1	0	0	0	0	0	0	34215880	22954914	23515346	0	0	0
MGBC000444_01882	MGBC000444_01882 D-3-phosphoglycerate dehydrogenase	MGBC000444_01882 D-3-phosphoglycerate dehydrogenase		319			MGBC000444_01882 D-3-phosphoglycerate dehydrogenase	0.9405	0.9974	1	3	0	3	0	0	0	1	1	1	0	0	0	0	0	0	0	0	0	0	0	0	0	0	0	1	1	1	0	0	0	0	0	0	12680582	13544181	0	0	0	0
MGBC000444_02388	MGBC000444_02388 Chemotaxis protein CheA	MGBC000444_02388 Chemotaxis protein CheA		698			MGBC000444_02388 Chemotaxis protein CheA	0	0.9976	1	3	0	3	0	0	0	1	0	1	0	1	0	0	0	0	0	0	0	0	0	0	0	0	0	1	0	1	0	1	0	0	0	0	74576384	70100592	57018036	46649420	69154496	70874552
MGBC000444_03456	MGBC000444_03456 Rhamnulokinase	MGBC000444_03456 Rhamnulokinase		492			MGBC000444_03456 Rhamnulokinase	1	0.999	3	4	0	4	0	0	0	2	1	1	0	0	0	0	0	0	0	0	0	0	0	0	0	0	0	2	1	1	0	0	0	0	0	0	75466992	66894852	79916272	24051256	0	0
MGBC000444_03759	MGBC000444_03759 50S ribosomal protein L1	MGBC000444_03759 50S ribosomal protein L1		230			MGBC000444_03759 50S ribosomal protein L1	1	0.9909	3	3	1	7	0	0	0	1	2	0	0	0	0	0	0	0	0	1	0	0	0	0	0	0	0	2	3	1	1	0	0	0	0	0	19826680	35401160	11629083	0	0	0
MGBC000446_01257	MGBC000446_01257 Flagellin	MGBC000446_01257 Flagellin		438			MGBC000446_01257 Flagellin	0.9647	0.9985	1	2	0	2	0	0	0	1	1	0	0	0	0	0	0	0	0	0	0	0	0	0	0	0	0	1	1	0	0	0	0	0	0	0	13156296	4.95976e+06	0	0	0	0
MGBC000446_02204	MGBC000446_02204 H(2)O-forming NADH oxidase	MGBC000446_02204 H(2)O-forming NADH oxidase		387			MGBC000446_02204 H(2)O-forming NADH oxidase	0	0.998	5	1	0	20	0	0	0	0	1	0	0	0	0	0	0	0	0	0	0	0	0	0	2	0	1	3	3	2	3	4	2	0	0	27632734	11067566	13843917	0	15650455	0	0
MGBC000446_02745	MGBC000446_02745 DNA-directed RNA polymerase subunit beta'	MGBC000446_02745 DNA-directed RNA polymerase subunit beta'		1230			MGBC000446_02745 DNA-directed RNA polymerase subunit beta'	0	0.9904	12	1	0	50	0	0	0	0	1	0	0	0	0	0	0	0	0	0	0	0	0	0	5	3	5	8	9	8	5	4	3	0	0	0	11871485	13743041	15331169	0	0	0
MGBC000448_00392	MGBC000448_00392 Glutaconate CoA-transferase subunit B	MGBC000448_00392 Glutaconate CoA-transferase subunit B		267			MGBC000448_00392 Glutaconate CoA-transferase subunit B	0.7469	0.9863	1	2	0	2	0	0	0	1	0	1	0	0	0	0	0	0	0	0	0	0	0	0	0	0	0	1	0	1	0	0	0	0	0	0	8.04592e+06	0	7.15577e+06	0	0	0
MGBC000448_00473	MGBC000448_00473 hypothetical protein	MGBC000448_00473 hypothetical protein		541			MGBC000448_00473 hypothetical protein	0	0.999	18	9	0	128	1	1	1	1	1	1	1	1	1	0	0	0	0	0	0	0	0	0	10	7	11	18	20	20	17	14	11	185754432	154734224	171637024	51678392	17281912	5545543	141134032	112053536	173635232
MGBC000448_00539	MGBC000448_00539 Protein of unknown function (DUF1177)	MGBC000448_00539 Protein of unknown function (DUF1177)		313			MGBC000448_00539 Protein of unknown function (DUF1177)	1	0.9986	2	7	0	7	1	0	1	1	2	0	1	0	1	0	0	0	0	0	0	0	0	0	1	0	1	1	2	0	1	0	1	81524904	0	50571712	31599006	59863676	28789910	73647920	43183764	88069880
MGBC000448_02067	MGBC000448_02067 Putative aminotransferase MSMEG_6286	MGBC000448_02067 Putative aminotransferase MSMEG_6286		426			MGBC000448_02067 Putative aminotransferase MSMEG_6286	0.9944	0.9964	3	2	0	5	0	0	0	1	0	1	0	0	0	0	0	0	0	0	0	0	0	0	0	0	0	2	2	1	0	0	0	0	0	0	12025085	0	14578101	0	0	0
MGBC000448_02792	MGBC000448_02792 Glucose-6-phosphate isomerase B	MGBC000448_02792 Glucose-6-phosphate isomerase B		441			MGBC000448_02792 Glucose-6-phosphate isomerase B	0	0.9973	5	2	0	12	0	0	0	1	0	1	0	0	0	0	0	0	0	0	0	0	0	0	1	1	1	3	0	3	1	1	1	0	0	0	11163555	0	13746172	0	0	0
MGBC000448_03257	MGBC000448_03257 alkanesulfonate transporter substrate-binding subunit	MGBC000448_03257 alkanesulfonate transporter substrate-binding subunit		358			MGBC000448_03257 alkanesulfonate transporter substrate-binding subunit	0.9744	0.9989	1	1	0	1	0	0	0	0	0	1	0	0	0	0	0	0	0	0	0	0	0	0	0	0	0	0	0	1	0	0	0	0	0	0	0	0	5980185	11974927	0	0
MGBC000451_01343	MGBC000451_01343 Tryptophan synthase beta chain	MGBC000451_01343 Tryptophan synthase beta chain		464			MGBC000451_01343 Tryptophan synthase beta chain	0	0.9972	3	1	0	13	0	0	0	1	0	0	0	0	0	0	0	0	0	0	0	0	0	0	1	1	1	3	2	2	1	1	1	0	0	0	5851821	0	0	0	0	0
MGBC000451_03609	MGBC000451_03609 LL-diaminopimelate aminotransferase	MGBC000451_03609 LL-diaminopimelate aminotransferase		404			MGBC000451_03609 LL-diaminopimelate aminotransferase	0	0.9975	3	8	0	13	0	0	1	2	2	2	1	0	0	0	0	0	0	0	0	0	0	0	0	0	1	3	4	3	2	0	0	56294460	0	62360888	90461136	88293912	100668936	49705184	44942952	46142900
MGBC000451_03671	MGBC000451_03671 Xylulose kinase	MGBC000451_03671 Xylulose kinase		490			MGBC000451_03671 Xylulose kinase	0.9996	0.999	5	12	0	16	0	0	0	3	3	6	0	0	0	0	0	0	0	0	0	0	0	0	0	0	0	4	5	7	0	0	0	0	0	0	76443872	78973864	89667640	21394196	0	0
MGBC000455_00711	MGBC000455_00711 Nitrate reductase	MGBC000455_00711 Nitrate reductase		773			MGBC000455_00711 Nitrate reductase	0.9792	0.9803	3	1	0	8	0	0	0	0	0	1	0	0	0	0	0	0	0	0	0	0	0	0	0	1	1	2	0	2	1	0	1	0	0	0	0	0	14798837	0	0	0
MGBC000457_01790	MGBC000457_01790 Glutamate--cysteine ligase GshA	MGBC000457_01790 Glutamate--cysteine ligase GshA		429			MGBC000457_01790 Glutamate--cysteine ligase GshA	0.6533	0.9787	1	1	0	1	0	0	0	1	0	0	0	0	0	0	0	0	0	0	0	0	0	0	0	0	0	1	0	0	0	0	0	0	0	0	23087562	31916272	31726288	26356478	0	0
MGBC000458_00038	MGBC000458_00038 NADP-specific glutamate dehydrogenase	MGBC000458_00038 NADP-specific glutamate dehydrogenase		444			MGBC000458_00038 NADP-specific glutamate dehydrogenase	0.9999	0.9982	20	3	3	318	0	0	0	1	1	1	0	0	0	0	0	0	1	1	1	0	0	0	34	28	29	47	47	44	32	30	27	0	0	0	19953990	17455496	0	26508386	0	0
MGBC000458_00196	MGBC000458_00196 Autoinducer 2-binding protein lsrB precursor	MGBC000458_00196 Autoinducer 2-binding protein lsrB precursor		395			MGBC000458_00196 Autoinducer 2-binding protein lsrB precursor	0.9762	0.999	1	10	0	10	2	1	1	1	1	1	1	1	1	0	0	0	0	0	0	0	0	0	2	1	1	1	1	1	1	1	1	164522432	116228896	101503192	26696028	23322574	34259552	83895568	111683824	70677192
MGBC000458_00601	MGBC000458_00601 hypothetical protein	MGBC000458_00601 hypothetical protein		540			MGBC000458_00601 hypothetical protein	0.9996	0.9887	18	1	1	174	0	0	0	1	0	0	0	0	0	0	0	0	1	0	0	0	0	0	14	13	17	28	23	22	24	19	14	0	0	0	0	0	0	0	0	0
MGBC000458_00732	MGBC000458_00732 Glyceraldehyde-3-phosphate dehydrogenase	MGBC000458_00732 Glyceraldehyde-3-phosphate dehydrogenase		333			MGBC000458_00732 Glyceraldehyde-3-phosphate dehydrogenase	0.9998	0.999	8	6	1	83	1	1	1	1	0	1	0	0	1	0	0	0	1	0	0	0	0	0	7	8	10	11	10	10	7	7	13	589536130	357226976	634997570	130641800	67380680	481192992	163396080	59553100	538922560
MGBC000458_00777	MGBC000458_00777 hypothetical protein	MGBC000458_00777 hypothetical protein		292			MGBC000458_00777 hypothetical protein	0	0.9899	2	1	0	3	0	0	0	1	0	0	0	0	0	0	0	0	0	0	0	0	0	0	0	0	0	2	0	1	0	0	0	0	0	0	8458622	0	0	42751792	0	0
MGBC000458_01210	MGBC000458_01210 Ribonuclease J 1	MGBC000458_01210 Ribonuclease J 1		559			MGBC000458_01210 Ribonuclease J 1	0	0.999	3	9	0	26	1	1	1	1	1	1	1	1	1	0	0	0	0	0	0	0	0	0	3	2	3	3	3	3	3	3	3	77213744	38891364	72448936	50520040	64833856	51392624	82123848	63687600	60966828
MGBC000458_01542	MGBC000458_01542 Pyruvate	phosphate dikinase	MGBC000458_01542 Pyruvate	phosphate dikinase		875			MGBC000458_01542 Pyruvate	phosphate dikinase	0	0.9969	12	4	0	72	0	0	0	1	2	1	0	0	0	0	0	0	0	0	0	0	0	0	4	5	9	13	14	11	7	4	5	0	0	148427840	153865104	163968800	54771800
MGBC000458_02855	MGBC000458_02855 L-threonine 3-dehydrogenase	MGBC000458_02855 L-threonine 3-dehydrogenase		368			MGBC000458_02855 L-threonine 3-dehydrogenase	0.9803	0.999	5	4	0	11	0	0	0	2	1	0	1	0	0	0	0	0	0	0	0	0	0	0	0	0	0	5	3	2	1	0	0	0	0	0	66527400	61769768	0	52530360	31959418	40077256
MGBC000458_03062	MGBC000458_03062 Arabinose import ATP-binding protein AraG	MGBC000458_03062 Arabinose import ATP-binding protein AraG		508			MGBC000458_03062 Arabinose import ATP-binding protein AraG	0.9749	0.9989	1	1	0	1	0	0	0	0	1	0	0	0	0	0	0	0	0	0	0	0	0	0	0	0	0	0	1	0	0	0	0	0	0	0	0	17410778	0	0	0	0
MGBC000458_03066	MGBC000458_03066 L-arabinose isomerase	MGBC000458_03066 L-arabinose isomerase		500			MGBC000458_03066 L-arabinose isomerase	0.9749	0.9969	5	1	0	40	0	0	0	0	1	0	0	0	0	0	0	0	0	0	0	0	0	0	4	4	4	6	6	4	5	3	4	0	0	0	11998670	9226760	0	25764774	0	0
MGBC000458_03152	MGBC000458_03152 DNA-directed RNA polymerase subunit alpha	MGBC000458_03152 DNA-directed RNA polymerase subunit alpha		319			MGBC000458_03152 DNA-directed RNA polymerase subunit alpha	0.9999	0.9982	2	3	0	8	0	0	0	1	0	1	0	0	1	0	0	0	0	0	0	0	0	0	0	0	0	2	1	2	1	1	1	0	0	0	17416316	16206849	16017500	0	0	0
MGBC000458_03781	MGBC000458_03781 Xylose import ATP-binding protein XylG	MGBC000458_03781 Xylose import ATP-binding protein XylG		513			MGBC000458_03781 Xylose import ATP-binding protein XylG	0.9511	0.9979	1	2	0	2	0	0	0	0	1	1	0	0	0	0	0	0	0	0	0	0	0	0	0	0	0	0	1	1	0	0	0	0	0	0	19943212	41773436	43352804	0	0	0
MGBC000459_00015	MGBC000459_00015 Aldehyde-alcohol dehydrogenase	MGBC000459_00015 Aldehyde-alcohol dehydrogenase		866			MGBC000459_00015 Aldehyde-alcohol dehydrogenase	0	0.999	6	4	0	25	0	0	0	1	1	2	0	0	0	0	0	0	0	0	0	0	0	0	0	1	1	7	7	4	2	1	2	0	0	0	16817846	31029988	29391728	0	0	0
MGBC000459_00261	MGBC000459_00261 Putative aminopeptidase ysdC	MGBC000459_00261 Putative aminopeptidase ysdC		349			MGBC000459_00261 Putative aminopeptidase ysdC	0.7448	0.9861	1	1	0	1	0	0	0	0	0	0	1	0	0	0	0	0	0	0	0	0	0	0	0	0	0	0	0	0	1	0	0	0	0	24385344	0	0	0	38351664	30328914	32789790
MGBC000459_00264	MGBC000459_00264 Pyruvate synthase subunit porA	MGBC000459_00264 Pyruvate synthase subunit porA		1223			MGBC000459_00264 Pyruvate synthase subunit porA	0	0.999	16	52	0	93	3	1	7	9	11	9	4	5	3	0	0	0	0	0	0	0	0	0	4	2	11	17	20	16	9	9	5	874755070	1177152000	1881563260	1710658560	2107393410	1802761340	1667720450	1593190660	1370666750
MGBC000459_01556	MGBC000459_01556 L-fucose isomerase and related proteins	MGBC000459_01556 L-fucose isomerase and related proteins		461			MGBC000459_01556 L-fucose isomerase and related proteins	0.951	0.9979	1	2	0	2	0	0	0	1	1	0	0	0	0	0	0	0	0	0	0	0	0	0	0	0	0	1	1	0	0	0	0	0	0	0	0	0	0	0	0	0
MGBC000459_01924	MGBC000459_01924 Xaa-Pro dipeptidase	MGBC000459_01924 Xaa-Pro dipeptidase		359			MGBC000459_01924 Xaa-Pro dipeptidase	0.9134	0.9961	1	1	0	1	0	0	0	1	0	0	0	0	0	0	0	0	0	0	0	0	0	0	0	0	0	1	0	0	0	0	0	0	0	0	14195302	3622788	6.14559e+06	0	0	0
MGBC000459_01991	MGBC000459_01991 Triosephosphate isomerase	MGBC000459_01991 Triosephosphate isomerase		256			MGBC000459_01991 Triosephosphate isomerase	0.9999	0.9987	2	4	0	4	0	0	0	1	1	2	0	0	0	0	0	0	0	0	0	0	0	0	0	0	0	1	1	2	0	0	0	22496124	0	0	11800183	16521577	20317016	0	0	0
MGBC000459_02064	MGBC000459_02064 Iron hydrogenase 1	MGBC000459_02064 Iron hydrogenase 1		580			MGBC000459_02064 Iron hydrogenase 1	0.9998	0.9987	3	5	0	12	0	0	0	1	1	2	1	0	0	0	0	0	0	0	0	0	0	0	1	1	1	2	2	3	2	0	0	0	0	31774602	38117680	39113240	186558784	42452488	40516748	50402988
MGBC000459_02106	MGBC000459_02106 Fructose-bisphosphate aldolase	MGBC000459_02106 Fructose-bisphosphate aldolase		287			MGBC000459_02106 Fructose-bisphosphate aldolase	0.9986	0.9892	2	1	1	10	0	0	0	0	1	0	0	0	0	0	0	0	0	1	0	0	0	0	0	0	1	1	2	1	1	2	2	0	0	0	0	170282016	0	0	0	0
MGBC000459_02715	MGBC000459_02715 hypothetical protein	MGBC000459_02715 hypothetical protein		470			MGBC000459_02715 hypothetical protein	0.9727	0.9989	1	2	0	2	0	0	0	1	1	0	0	0	0	0	0	0	0	0	0	0	0	0	0	0	0	1	1	0	0	0	0	0	0	0	5.22864e+06	3.55263e+06	0	5.55826e+06	0	0
MGBC000459_03100	MGBC000459_03100 Methylmalonyl-CoA carboxyltransferase 5S subunit	MGBC000459_03100 Methylmalonyl-CoA carboxyltransferase 5S subunit		491			MGBC000459_03100 Methylmalonyl-CoA carboxyltransferase 5S subunit	0.9998	0.9988	3	4	0	6	0	0	0	2	1	1	0	0	0	0	0	0	0	0	0	0	0	0	0	0	0	3	1	1	1	0	0	0	0	0	48332608	0	0	0	0	0
MGBC000459_03125	MGBC000459_03125 1	5-anhydro-D-fructose reductase	MGBC000459_03125 1	5-anhydro-D-fructose reductase		401			MGBC000459_03125 1	5-anhydro-D-fructose reductase	0.907	0.9958	1	2	0	2	0	0	0	1	0	0	1	0	0	0	0	0	0	0	0	0	0	0	0	0	0	1	0	0	1	0	0	44513380	0	33687704	30556166	27984674	22523660
MGBC000461_00249	MGBC000461_00249 Dipeptidase	MGBC000461_00249 Dipeptidase		544			MGBC000461_00249 Dipeptidase	1	0.999	9	36	36	36	1	1	1	11	10	8	2	1	1	1	1	1	11	10	8	2	1	1	1	1	1	11	10	8	2	1	1	236749264	568686140	332860064	418643328	507167936	368851136	418691360	303286784	296977248
MGBC000461_00668	MGBC000461_00668 Elongation factor Tu	MGBC000461_00668 Elongation factor Tu		397			MGBC000461_00668 Elongation factor Tu	0	0.999	10	3	0	60	0	0	0	1	1	1	0	0	0	0	0	0	0	0	0	0	0	0	2	6	4	12	10	13	5	4	4	0	0	0	22650430	7.40463e+06	12370145	0	0	0
MGBC000461_00669	MGBC000461_00669 Vegetative protein 19	MGBC000461_00669 Vegetative protein 19		705			MGBC000461_00669 Vegetative protein 19	1	0.999	13	9	1	97	0	0	0	5	1	3	0	0	0	0	0	0	1	0	0	0	0	0	8	5	7	17	14	18	10	9	9	0	0	0	85003768	43715312	101280968	0	0	0
MGBC000461_00927	MGBC000461_00927 Xylulose kinase	MGBC000461_00927 Xylulose kinase		489			MGBC000461_00927 Xylulose kinase	0.9922	0.9889	7	1	0	22	0	0	0	1	0	0	0	0	0	0	0	0	0	0	0	0	0	0	1	0	0	7	6	7	0	1	0	0	0	51718880	76721536	88093352	0	163155472	0	0
MGBC000461_01028	MGBC000461_01028 D-allose-binding periplasmic protein precursor	MGBC000461_01028 D-allose-binding periplasmic protein precursor		357			MGBC000461_01028 D-allose-binding periplasmic protein precursor	0.9435	0.9975	1	2	0	2	1	0	0	1	0	0	0	0	0	0	0	0	0	0	0	0	0	0	1	0	0	1	0	0	0	0	0	47355544	0	0	10106762	0	0	0	0	0
MGBC000461_01031	MGBC000461_01031 Pyrimidine-specific ribonucleoside hydrolase rihB	MGBC000461_01031 Pyrimidine-specific ribonucleoside hydrolase rihB		390			MGBC000461_01031 Pyrimidine-specific ribonucleoside hydrolase rihB	1	0.999	9	61	31	61	5	6	5	9	9	8	7	7	5	3	4	3	4	4	3	4	4	2	5	6	5	9	9	8	7	7	5	809390080	578868030	957461700	424453312	560909310	451491712	885745220	619956160	1095760510
MGBC000461_01040	MGBC000461_01040 Phosphoenolpyruvate carboxykinase [ATP]	MGBC000461_01040 Phosphoenolpyruvate carboxykinase [ATP]		534			MGBC000461_01040 Phosphoenolpyruvate carboxykinase [ATP]	0	0.999	19	31	0	122	1	2	3	3	5	6	4	4	3	0	0	0	0	0	0	0	0	0	7	5	12	18	22	23	18	8	9	853227780	1102521340	699107650	512637184	546718590	580044480	1010966140	1024644610	628118080
MGBC000461_01815	MGBC000461_01815 Pyruvate synthase subunit porA	MGBC000461_01815 Pyruvate synthase subunit porA		1176			MGBC000461_01815 Pyruvate synthase subunit porA	1	0.9989	16	3	3	121	0	0	0	1	1	1	0	0	0	0	0	0	1	1	1	0	0	0	10	5	14	19	21	19	13	12	8	0	0	0	8925366	11077135	3537306	0	0	0
MGBC000461_02151	MGBC000461_02151 Carbon monoxide dehydrogenase/acetyl-CoA synthase subunit alpha	MGBC000461_02151 Carbon monoxide dehydrogenase/acetyl-CoA synthase subunit alpha		713			MGBC000461_02151 Carbon monoxide dehydrogenase/acetyl-CoA synthase subunit alpha	1	0.9889	16	1	1	107	0	0	0	1	0	0	0	0	0	0	0	0	1	0	0	0	0	0	7	6	14	23	17	18	12	5	5	0	0	0	0	0	0	0	0	0
MGBC000461_02153	MGBC000461_02153 Carbon monoxide dehydrogenase 1	MGBC000461_02153 Carbon monoxide dehydrogenase 1		630			MGBC000461_02153 Carbon monoxide dehydrogenase 1	1	0.999	15	8	8	110	0	0	0	3	2	1	1	1	0	0	0	0	3	2	1	1	1	0	6	5	11	21	19	20	10	11	7	0	32261130	0	54210268	65691592	40389848	0	33008558	21381222
MGBC000461_02210	MGBC000461_02210 NADH dehydrogenase subunit I	MGBC000461_02210 NADH dehydrogenase subunit I		662			MGBC000461_02210 NADH dehydrogenase subunit I	0.9997	0.9908	7	3	3	45	0	0	0	1	0	1	1	0	0	0	0	0	1	0	1	1	0	0	5	3	5	7	6	7	5	3	4	0	0	0	18997396	19999814	30782232	49289684	0	0
MGBC000462_00556	MGBC000462_00556 CBS domain	MGBC000462_00556 CBS domain		232			MGBC000462_00556 CBS domain	0.9372	0.9973	1	3	3	3	0	1	1	0	0	0	0	0	1	0	1	1	0	0	0	0	0	1	0	1	1	0	0	0	0	0	1	0	430791936	333362848	0	0	0	18443246	59364352	260867600
MGBC000463_01497	MGBC000463_01497 L-threonine 3-dehydrogenase	MGBC000463_01497 L-threonine 3-dehydrogenase		360			MGBC000463_01497 L-threonine 3-dehydrogenase	1	0.9983	2	2	2	5	0	0	0	1	1	0	0	0	0	0	0	0	1	1	0	0	0	0	0	0	0	2	2	1	0	0	0	0	0	0	0	0	0	0	0	0
MGBC000463_01653	MGBC000463_01653 Fructosamine deglycase frlB	MGBC000463_01653 Fructosamine deglycase frlB		326			MGBC000463_01653 Fructosamine deglycase frlB	1	0.9989	6	17	7	25	0	0	2	5	4	4	1	1	0	0	0	1	2	1	2	0	1	0	1	0	3	6	5	5	2	2	1	414301632	251440320	579084100	672114050	625169020	703963460	497353472	436011616	447103552
MGBC000463_01874	MGBC000463_01874 N-acetylneuraminate lyase	MGBC000463_01874 N-acetylneuraminate lyase		323			MGBC000463_01874 N-acetylneuraminate lyase	1	0.9954	6	6	5	20	0	0	0	4	2	0	0	0	0	0	0	0	3	2	0	0	0	0	0	0	0	8	6	3	1	1	1	0	0	0	131293328	86619608	0	80471328	0	79417160
MGBC000463_02703	MGBC000463_02703 Uncharacterized hydrolase YxeP	MGBC000463_02703 Uncharacterized hydrolase YxeP		392			MGBC000463_02703 Uncharacterized hydrolase YxeP	0.9737	0.9989	1	1	0	1	0	0	0	1	0	0	0	0	0	0	0	0	0	0	0	0	0	0	0	0	0	1	0	0	0	0	0	0	0	0	22833012	0	0	0	0	0
MGBC000463_03058	MGBC000463_03058 hypothetical protein	MGBC000463_03058 hypothetical protein		533			MGBC000463_03058 hypothetical protein	1	0.9986	2	5	3	5	0	0	0	1	3	1	0	0	0	0	0	0	1	1	1	0	0	0	0	0	0	1	3	1	0	0	0	0	0	77618768	35193712	66767692	70765352	47832404	0	28720688
MGBC000465_03658	MGBC000465_03658 hypothetical protein	MGBC000465_03658 hypothetical protein		441			MGBC000465_03658 hypothetical protein	1	0.9981	2	6	0	6	1	0	2	0	0	0	1	1	1	0	0	0	0	0	0	0	0	0	1	0	2	0	0	0	1	1	1	251198112	194716000	185989216	10100772	0	8933046	151363104	209258608	165162000
MGBC000477_00028	MGBC000477_00028 Pyruvate synthase subunit porA	MGBC000477_00028 Pyruvate synthase subunit porA		1180			MGBC000477_00028 Pyruvate synthase subunit porA	0	0.9989	13	6	0	116	0	0	1	1	2	2	0	0	0	0	0	0	0	0	0	0	0	0	10	4	12	19	22	18	14	10	7	0	0	60362352	86174520	111577744	111405584	36504664	0	0
MGBC000477_00472	MGBC000477_00472 50S ribosomal protein L1	MGBC000477_00472 50S ribosomal protein L1		230			MGBC000477_00472 50S ribosomal protein L1	0.9997	0.9954	3	5	0	6	0	0	0	2	2	1	0	0	0	0	0	0	0	0	0	0	0	0	0	0	0	2	3	1	0	0	0	0	0	0	51212996	62144524	61149152	0	0	0
MGBC000477_00490	MGBC000477_00490 L-arabinose isomerase	MGBC000477_00490 L-arabinose isomerase		498			MGBC000477_00490 L-arabinose isomerase	0	0.9988	7	1	0	40	1	0	0	0	0	0	0	0	0	0	0	0	0	0	0	0	0	0	6	2	5	6	5	5	4	3	4	646513410	0	0	0	0	0	0	0	0
MGBC000477_02207	MGBC000477_02207 Pyruvate	phosphate dikinase	MGBC000477_02207 Pyruvate	phosphate dikinase		876			MGBC000477_02207 Pyruvate	phosphate dikinase	1	0.9989	25	12	5	173	0	0	0	5	3	4	0	0	0	0	0	0	2	1	2	0	0	0	9	8	20	35	26	33	16	12	14	51299276	0	202308448	332456736	312976000	160431696
MGBC000477_02237	MGBC000477_02237 Adenine deaminase	MGBC000477_02237 Adenine deaminase		593			MGBC000477_02237 Adenine deaminase	0.7456	0.9862	1	1	0	1	0	0	0	0	1	0	0	0	0	0	0	0	0	0	0	0	0	0	0	0	0	0	1	0	0	0	0	0	0	0	0	5403524	0	0	0	0
MGBC000477_02391	MGBC000477_02391 D-proline reductase proprotein prdA	MGBC000477_02391 D-proline reductase proprotein prdA		612			MGBC000477_02391 D-proline reductase proprotein prdA	0.8355	0.992	1	1	1	1	0	0	0	0	0	1	0	0	0	0	0	0	0	0	1	0	0	0	0	0	0	0	0	1	0	0	0	0	0	0	0	0	23681944	0	0	0
MGBC000477_02954	MGBC000477_02954 L-fucose isomerase	MGBC000477_02954 L-fucose isomerase		601			MGBC000477_02954 L-fucose isomerase	0	0.9912	9	1	0	38	0	0	0	1	0	0	0	0	0	0	0	0	0	0	0	0	0	0	4	2	5	6	5	5	7	3	1	0	0	0	10965597	16659926	0	15215117	0	0
MGBC000477_03218	MGBC000477_03218 Phosphoglycerate kinase	MGBC000477_03218 Phosphoglycerate kinase		397			MGBC000477_03218 Phosphoglycerate kinase	0	0.999	15	14	0	109	1	1	2	2	2	2	1	2	1	0	0	0	0	0	0	0	0	0	6	8	8	20	17	19	12	9	10	44032036	54109072	92895128	147316832	129941992	150999728	100245808	112845120	112663536
MGBC000477_03960	MGBC000477_03960 Phosphoserine aminotransferase	MGBC000477_03960 Phosphoserine aminotransferase		360			MGBC000477_03960 Phosphoserine aminotransferase	0	0.999	7	5	0	54	0	0	1	1	1	1	0	1	0	0	0	0	0	0	0	0	0	0	3	3	5	9	10	10	5	6	3	0	0	20981080	29118804	34379028	29883436	25707680	35304880	33451834
MGBC000477_04346	MGBC000477_04346 hypothetical protein	MGBC000477_04346 hypothetical protein		541			MGBC000477_04346 hypothetical protein	0.9904	0.9972	14	3	0	147	0	0	0	1	1	1	0	0	0	0	0	0	0	0	0	0	0	0	12	13	13	20	19	18	21	19	12	0	0	0	0	0	0	0	0	0
MGBC000477_04570	MGBC000477_04570 Acetyl-CoA acetyltransferase	MGBC000477_04570 Acetyl-CoA acetyltransferase		393			MGBC000477_04570 Acetyl-CoA acetyltransferase	0.9982	0.9858	2	1	1	2	0	0	0	0	1	0	0	0	0	0	0	0	0	1	0	0	0	0	0	0	0	0	1	0	0	0	1	0	0	0	0	0	0	0	0	0
MGBC000477_04582	MGBC000477_04582 Sorbitol dehydrogenase	MGBC000477_04582 Sorbitol dehydrogenase		352			MGBC000477_04582 Sorbitol dehydrogenase	0.7921	0.9893	1	3	3	3	0	0	1	1	1	0	0	0	0	0	0	1	1	1	0	0	0	0	0	0	1	1	1	0	0	0	0	0	0	73368984	103635672	107768168	117194064	50990068	74493352	0
MGBC000478_00387	MGBC000478_00387 DNA polymerase III polC-type	MGBC000478_00387 DNA polymerase III polC-type		320			MGBC000478_00387 DNA polymerase III polC-type	0.6863	0.9816	1	2	0	2	0	0	0	1	0	1	0	0	0	0	0	0	0	0	0	0	0	0	0	0	0	1	0	1	0	0	0	0	0	0	0	0	0	0	0	0
MGBC000478_00633	MGBC000478_00633 hypothetical protein	MGBC000478_00633 hypothetical protein		340			MGBC000478_00633 hypothetical protein	1	0.999	3	8	5	8	0	0	0	3	3	2	0	0	0	0	0	0	2	2	1	0	0	0	0	0	0	3	3	2	0	0	0	0	0	37231168	85022336	80435584	74923672	15002779	0	0
MGBC000484_01830	MGBC000484_01830 hypothetical protein	MGBC000484_01830 hypothetical protein		547			MGBC000484_01830 hypothetical protein	0.9999	0.9977	5	1	1	18	1	0	0	0	0	0	0	0	0	1	0	0	0	0	0	0	0	0	3	3	2	2	2	1	2	2	1	171008096	0	0	0	0	0	0	0	0
MGBC000484_02096	MGBC000484_02096 Glucose-6-phosphate isomerase	MGBC000484_02096 Glucose-6-phosphate isomerase		551			MGBC000484_02096 Glucose-6-phosphate isomerase	1	0.999	2	4	0	4	3	1	0	0	0	0	0	0	0	0	0	0	0	0	0	0	0	0	3	1	0	0	0	0	0	0	0	666574980	48005528	0	0	0	0	0	0	0
MGBC000489_01428	MGBC000489_01428 Extracytoplasmic solute receptor protein yiaO	MGBC000489_01428 Extracytoplasmic solute receptor protein yiaO		348			MGBC000489_01428 Extracytoplasmic solute receptor protein yiaO	0.8253	0.9914	1	1	0	1	0	0	0	1	0	0	0	0	0	0	0	0	0	0	0	0	0	0	0	0	0	1	0	0	0	0	0	0	0	0	0	0	0	0	0	0
MGBC000494_03103	MGBC000494_03103 Cyclodextrin-binding protein precursor	MGBC000494_03103 Cyclodextrin-binding protein precursor		430			MGBC000494_03103 Cyclodextrin-binding protein precursor	0	0.999	2	4	0	7	0	0	0	1	1	1	1	0	0	0	0	0	0	0	0	0	0	0	0	0	0	2	2	2	1	0	0	0	0	38828200	49857508	43336936	48790568	36237332	0	46493420
MGBC000495_00035	MGBC000495_00035 Cyclomaltodextrinase	MGBC000495_00035 Cyclomaltodextrinase		436			MGBC000495_00035 Cyclomaltodextrinase	0.9902	0.9988	2	3	0	6	0	0	0	1	1	1	0	0	0	0	0	0	0	0	0	0	0	0	0	0	0	2	2	1	1	0	0	0	0	0	28534182	19043196	30459452	0	0	0
MGBC000495_00757	MGBC000495_00757 Quinolinate synthase A	MGBC000495_00757 Quinolinate synthase A		301			MGBC000495_00757 Quinolinate synthase A	0.9613	0.9984	1	1	0	1	0	0	0	0	1	0	0	0	0	0	0	0	0	0	0	0	0	0	0	0	0	0	1	0	0	0	0	0	0	0	115860272	82715160	57058868	0	0	0
MGBC000495_01845	MGBC000495_01845 Methionine gamma-lyase	MGBC000495_01845 Methionine gamma-lyase		426			MGBC000495_01845 Methionine gamma-lyase	0.9999	0.9971	3	1	1	6	0	0	0	0	0	1	0	0	0	0	0	0	0	0	1	0	0	0	0	0	0	2	2	2	0	0	0	0	0	0	12329424	8108364	8478439	0	0	0
MGBC000495_01878	MGBC000495_01878 V-type ATP synthase alpha chain	MGBC000495_01878 V-type ATP synthase alpha chain		588			MGBC000495_01878 V-type ATP synthase alpha chain	0.9199	0.9987	5	3	0	13	0	0	0	1	1	1	0	0	0	0	0	0	0	0	0	0	0	0	1	0	0	3	4	4	1	0	0	0	0	0	106019424	31815420	111284176	0	0	0
MGBC000496_00017	MGBC000496_00017 Ornithine carbamoyltransferase	MGBC000496_00017 Ornithine carbamoyltransferase		331			MGBC000496_00017 Ornithine carbamoyltransferase	0	0.9989	3	3	0	9	0	0	0	1	1	1	0	0	0	0	0	0	0	0	0	0	0	0	0	0	1	2	2	2	0	1	1	49919392	0	0	73499904	101982640	76112040	69366416	46854516	48994988
MGBC000496_01361	MGBC000496_01361 Glutamine synthetase	MGBC000496_01361 Glutamine synthetase		444			MGBC000496_01361 Glutamine synthetase	0.9981	0.9987	4	3	0	10	0	0	0	0	1	2	0	0	0	0	0	0	0	0	0	0	0	0	0	0	0	3	3	4	0	0	0	0	0	0	32943646	32780994	36718336	0	0	0
MGBC000496_03671	MGBC000496_03671 Cysteine desulfurase	MGBC000496_03671 Cysteine desulfurase		393			MGBC000496_03671 Cysteine desulfurase	0.9945	0.995	2	4	0	6	0	0	0	0	1	0	1	1	1	0	0	0	0	0	0	0	0	0	0	0	0	1	1	1	1	1	1	0	0	0	0	0	0	0	0	0
MGBC000496_04051	MGBC000496_04051 Maltose-binding periplasmic proteins/domains	MGBC000496_04051 Maltose-binding periplasmic proteins/domains		454			MGBC000496_04051 Maltose-binding periplasmic proteins/domains	0.9762	0.999	1	9	0	9	2	0	1	1	1	1	1	1	1	0	0	0	0	0	0	0	0	0	2	0	1	1	1	1	1	1	1	0	0	0	22937060	21330244	26498430	86272272	0	0
MGBC000498_00463	MGBC000498_00463 NADP-dependent malic enzyme	MGBC000498_00463 NADP-dependent malic enzyme		395			MGBC000498_00463 NADP-dependent malic enzyme	1	0.999	3	4	0	13	0	0	0	1	2	1	0	0	0	0	0	0	0	0	0	0	0	0	1	1	1	2	3	2	1	1	1	0	0	0	0	19186674	0	0	0	0
MGBC000498_00659	MGBC000498_00659 Methylmalonyl-CoA carboxyltransferase 12S subunit	MGBC000498_00659 Methylmalonyl-CoA carboxyltransferase 12S subunit		484			MGBC000498_00659 Methylmalonyl-CoA carboxyltransferase 12S subunit	0	0.999	2	1	0	4	0	0	0	1	0	0	0	0	0	0	0	0	0	0	0	0	0	0	0	0	0	2	1	0	1	0	0	0	0	0	11539678	12485935	13310317	0	0	0
MGBC000498_01072	MGBC000498_01072 Maltodextrin-binding protein	MGBC000498_01072 Maltodextrin-binding protein		444			MGBC000498_01072 Maltodextrin-binding protein	0.7617	0.9873	1	1	0	1	0	0	0	1	0	0	0	0	0	0	0	0	0	0	0	0	0	0	0	0	0	1	0	0	0	0	0	0	0	0	19600760	0	0	0	0	0
MGBC000498_02070	MGBC000498_02070 Glucose-6-phosphate isomerase	MGBC000498_02070 Glucose-6-phosphate isomerase		527			MGBC000498_02070 Glucose-6-phosphate isomerase	0	0.999	10	4	0	63	0	0	0	0	1	2	1	0	0	0	0	0	0	0	0	0	0	0	4	4	5	8	11	13	10	6	2	169831008	0	96244408	0	26305450	98684496	0	0	0
MGBC000498_03887	MGBC000498_03887 Tripartite tricarboxylate transporter family receptor	MGBC000498_03887 Tripartite tricarboxylate transporter family receptor		385			MGBC000498_03887 Tripartite tricarboxylate transporter family receptor	0.9543	0.998	1	1	0	1	0	0	0	1	0	0	0	0	0	0	0	0	0	0	0	0	0	0	0	0	0	1	0	0	0	0	0	0	0	0	3696628	0	0	0	0	0
MGBC000499_00313	MGBC000499_00313 sn-glycerol-3-phosphate import ATP-binding protein UgpC	MGBC000499_00313 sn-glycerol-3-phosphate import ATP-binding protein UgpC		372			MGBC000499_00313 sn-glycerol-3-phosphate import ATP-binding protein UgpC	0.9995	0.9971	2	1	1	21	0	0	0	0	1	0	0	0	0	0	0	0	0	1	0	0	0	0	2	2	2	3	5	4	2	1	0	0	0	0	0	0	0	0	0	0
MGBC000499_02976	MGBC000499_02976 D-proline reductase subunit gamma	MGBC000499_02976 D-proline reductase subunit gamma		83			MGBC000499_02976 D-proline reductase subunit gamma	1	0.9988	1	2	0	2	0	0	0	2	0	0	0	0	0	0	0	0	0	0	0	0	0	0	0	0	0	2	0	0	0	0	0	0	0	0	14476559	4.66517e+06	3249661	8665372	0	0
MGBC000500_01517	MGBC000500_01517 NADP-specific glutamate dehydrogenase	MGBC000500_01517 NADP-specific glutamate dehydrogenase		466			MGBC000500_01517 NADP-specific glutamate dehydrogenase	0.9954	0.9977	19	8	0	299	0	0	0	3	2	1	2	0	0	0	0	0	0	0	0	0	0	0	31	24	25	50	47	37	32	26	27	90449456	0	154492688	122491616	144069184	128572976	217436000	121189600	76723288
MGBC000501_00611	MGBC000501_00611 chromosome segregation protein SMC	MGBC000501_00611 chromosome segregation protein SMC		362			MGBC000501_00611 chromosome segregation protein SMC	1	0.9989	6	65	58	76	6	14	15	1	1	2	9	6	11	6	13	14	1	1	2	7	4	10	6	18	20	1	1	2	9	7	12	1863838720	8515112400	7967866400	115233968	71945368	127698048	1820928130	2476464380	5073818600
MGBC000501_01028	MGBC000501_01028 hypothetical protein	MGBC000501_01028 hypothetical protein		723			MGBC000501_01028 hypothetical protein	0.9091	0.9959	1	1	0	1	0	0	0	1	0	0	0	0	0	0	0	0	0	0	0	0	0	0	0	0	0	1	0	0	0	0	0	0	0	0	4.22687e+06	0	0	0	0	0
MGBC000501_02017	MGBC000501_02017 Glucose-6-phosphate isomerase	MGBC000501_02017 Glucose-6-phosphate isomerase		449			MGBC000501_02017 Glucose-6-phosphate isomerase	1	0.9985	10	4	0	55	0	0	0	3	1	0	0	0	0	0	0	0	0	0	0	0	0	0	7	7	6	9	7	6	4	5	4	0	0	0	31452768	28401900	48376780	12869660	0	0
MGBC000501_03902	MGBC000501_03902 Sorbitol dehydrogenase	MGBC000501_03902 Sorbitol dehydrogenase		341			MGBC000501_03902 Sorbitol dehydrogenase	1	0.9923	3	3	0	3	0	0	0	1	0	2	0	0	0	0	0	0	0	0	0	0	0	0	0	0	0	1	0	2	0	0	0	0	0	0	48996392	23129390	44236408	0	0	0
MGBC000503_04574	MGBC000503_04574 Fructosamine deglycase frlB	MGBC000503_04574 Fructosamine deglycase frlB		334			MGBC000503_04574 Fructosamine deglycase frlB	0.7818	0.9887	1	2	0	2	0	0	0	0	1	1	0	0	0	0	0	0	0	0	0	0	0	0	0	0	0	0	1	1	0	0	0	0	0	0	24758972	25493230	30009052	0	0	0
MGBC000508_02271	MGBC000508_02271 2	3-bisphosphoglycerate-independent phosphoglycerate mutase	MGBC000508_02271 2	3-bisphosphoglycerate-independent phosphoglycerate mutase		513			MGBC000508_02271 2	3-bisphosphoglycerate-independent phosphoglycerate mutase	0	0.9982	3	7	0	23	1	1	1	1	0	0	1	1	1	0	0	0	0	0	0	0	0	0	1	3	2	4	1	3	3	3	3	66394764	79647184	53816280	31745036	5.87512e+06	2.20014e+06
MGBC000508_02515	MGBC000508_02515 Acetate kinase	MGBC000508_02515 Acetate kinase		396			MGBC000508_02515 Acetate kinase	0.9263	0.9967	1	2	0	2	0	0	0	0	1	1	0	0	0	0	0	0	0	0	0	0	0	0	0	0	0	0	1	1	0	0	0	0	0	0	21889736	25671220	30479836	0	0	0
MGBC000508_02643	MGBC000508_02643 Putative aminotransferase MSMEG_6286	MGBC000508_02643 Putative aminotransferase MSMEG_6286		428			MGBC000508_02643 Putative aminotransferase MSMEG_6286	0.9999	0.999	3	2	2	5	0	0	0	1	1	0	0	0	0	0	0	0	1	1	0	0	0	0	0	0	0	2	3	0	0	0	0	0	0	0	6210319	7.20902e+06	11041963	0	0	0
MGBC000508_03104	MGBC000508_03104 30S ribosomal protein S4	MGBC000508_03104 30S ribosomal protein S4		197			MGBC000508_03104 30S ribosomal protein S4	0.9976	0.992	2	1	0	4	0	0	0	0	0	1	0	0	0	0	0	0	0	0	0	0	0	0	0	0	0	1	1	2	0	0	0	0	0	22984938	0	15831159	10557910	0	0	0
MGBC000515_00128	MGBC000515_00128 NADP-specific glutamate dehydrogenase	MGBC000515_00128 NADP-specific glutamate dehydrogenase		448			MGBC000515_00128 NADP-specific glutamate dehydrogenase	0	0.9884	10	2	0	118	0	0	0	0	1	1	0	0	0	0	0	0	0	0	0	0	0	0	11	10	13	15	17	19	12	11	10	0	0	0	0	0	0	0	0	0
MGBC000515_00497	MGBC000515_00497 Probable 2-keto-3-deoxy-galactonate aldolase YagE	MGBC000515_00497 Probable 2-keto-3-deoxy-galactonate aldolase YagE		301			MGBC000515_00497 Probable 2-keto-3-deoxy-galactonate aldolase YagE	0.9443	0.9976	1	3	3	3	0	0	0	1	1	1	0	0	0	0	0	0	1	1	1	0	0	0	0	0	0	1	1	1	0	0	0	0	0	0	18002020	23107030	16684594	0	0	0
MGBC000515_00548	MGBC000515_00548 Na+/alanine symporter	MGBC000515_00548 Na+/alanine symporter		494			MGBC000515_00548 Na+/alanine symporter	0.9759	0.999	1	3	0	3	0	0	0	1	1	1	0	0	0	0	0	0	0	0	0	0	0	0	0	0	0	1	1	1	0	0	0	41097572	0	36230756	26590148	31530734	28946368	38600840	36772204	0
MGBC000515_00742	MGBC000515_00742 Maltose-binding periplasmic proteins/domains	MGBC000515_00742 Maltose-binding periplasmic proteins/domains		458			MGBC000515_00742 Maltose-binding periplasmic proteins/domains	0.9753	0.999	1	4	0	4	1	0	0	1	1	0	1	0	0	0	0	0	0	0	0	0	0	0	1	0	0	1	1	0	1	0	0	0	0	0	30654048	42242940	0	0	0	0
MGBC000515_01272	MGBC000515_01272 Rhamnulose-1-phosphate aldolase	MGBC000515_01272 Rhamnulose-1-phosphate aldolase		276			MGBC000515_01272 Rhamnulose-1-phosphate aldolase	0.7512	0.9866	1	2	0	2	0	0	0	1	1	0	0	0	0	0	0	0	0	0	0	0	0	0	0	0	0	1	1	0	0	0	0	47222044	0	37412948	26726368	50730860	21310752	76579760	0	113551568
MGBC000515_01757	MGBC000515_01757 Glucarate dehydratase	MGBC000515_01757 Glucarate dehydratase		446			MGBC000515_01757 Glucarate dehydratase	1	0.9971	1	1	0	1	0	0	0	1	0	0	0	0	0	0	0	0	0	0	0	0	0	0	0	0	0	1	0	0	0	0	0	0	0	0	20569166	21445934	17993068	0	0	0
MGBC000515_03593	MGBC000515_03593 KHG/KDPG aldolase	MGBC000515_03593 KHG/KDPG aldolase		318			MGBC000515_03593 KHG/KDPG aldolase	0.895	0.9952	1	1	0	1	0	0	0	1	0	0	0	0	0	0	0	0	0	0	0	0	0	0	0	0	0	1	0	0	0	0	0	0	0	0	0	0	0	0	0	0
MGBC000515_03711	MGBC000515_03711 NAD-specific glutamate dehydrogenase	MGBC000515_03711 NAD-specific glutamate dehydrogenase		450			MGBC000515_03711 NAD-specific glutamate dehydrogenase	1	0.999	15	11	4	179	0	0	0	4	5	2	0	0	0	0	0	0	2	1	1	0	0	0	13	11	16	33	28	30	18	16	14	174424080	257183104	216176208	191433792	281985376	259752976	385828960	161529936	418872448
MGBC000517_00316	MGBC000517_00316 Inosamine-phosphate amidinotransferase 1	MGBC000517_00316 Inosamine-phosphate amidinotransferase 1		382			MGBC000517_00316 Inosamine-phosphate amidinotransferase 1	0	0.9989	3	5	0	16	0	0	1	1	1	1	1	0	0	0	0	0	0	0	0	0	0	0	0	0	3	3	3	3	3	1	0	91101440	0	97044920	85334856	93695168	84616856	77752336	98735160	64349360
MGBC000518_00446	MGBC000518_00446 Methionine gamma-lyase	MGBC000518_00446 Methionine gamma-lyase		427			MGBC000518_00446 Methionine gamma-lyase	0.9989	0.999	2	15	0	15	1	0	1	4	3	3	1	1	1	0	0	0	0	0	0	0	0	0	1	0	1	4	3	3	1	1	1	46286564	0	76795880	108720208	55413328	70796672	50735268	58620656	63190600
MGBC000518_00648	MGBC000518_00648 Glucosamine-6-phosphate deaminase 1	MGBC000518_00648 Glucosamine-6-phosphate deaminase 1		248			MGBC000518_00648 Glucosamine-6-phosphate deaminase 1	0.7268	0.9848	1	2	0	2	0	0	0	1	0	1	0	0	0	0	0	0	0	0	0	0	0	0	0	0	0	1	0	1	0	0	0	0	0	0	8650686	0	8269305	0	0	0
MGBC000518_00655	MGBC000518_00655 UDP-glucose 4-epimerase	MGBC000518_00655 UDP-glucose 4-epimerase		339			MGBC000518_00655 UDP-glucose 4-epimerase	0.9556	0.9965	9	1	0	33	0	0	0	0	0	1	0	0	0	0	0	0	0	0	0	0	0	0	1	0	2	5	8	12	2	1	2	0	0	0	32515060	18065530	29387204	0	0	0
MGBC000518_01927	MGBC000518_01927 Glyceraldehyde-3-phosphate dehydrogenase A	MGBC000518_01927 Glyceraldehyde-3-phosphate dehydrogenase A		336			MGBC000518_01927 Glyceraldehyde-3-phosphate dehydrogenase A	0.9814	0.9987	9	1	0	68	0	0	0	0	0	1	0	0	0	0	0	0	0	0	0	0	0	0	5	6	6	11	9	12	8	5	6	0	0	0	14442717	0	15422343	0	0	0
MGBC000518_02502	MGBC000518_02502 L-threonine 3-dehydrogenase	MGBC000518_02502 L-threonine 3-dehydrogenase		360			MGBC000518_02502 L-threonine 3-dehydrogenase	0.9998	0.9988	5	4	1	20	0	0	0	1	1	2	0	0	0	0	0	0	0	0	1	0	0	0	0	0	1	5	5	6	1	1	1	0	0	0	14979527	29281330	38439684	0	0	0
MGBC000518_03723	MGBC000518_03723 Acyl-CoA dehydrogenase	short-chain specific	MGBC000518_03723 Acyl-CoA dehydrogenase	short-chain specific		381			MGBC000518_03723 Acyl-CoA dehydrogenase	short-chain specific	1	0.999	11	16	3	107	2	1	1	3	3	3	1	1	1	0	0	0	1	1	1	0	0	0	9	6	8	18	16	19	11	9	11	310797984	269868224	0	245374240	370988032	350137920
MGBC000518_03725	MGBC000518_03725 Probable 3-hydroxybutyryl-CoA dehydrogenase	MGBC000518_03725 Probable 3-hydroxybutyryl-CoA dehydrogenase		278			MGBC000518_03725 Probable 3-hydroxybutyryl-CoA dehydrogenase	1	0.999	5	21	0	24	1	0	1	6	3	4	2	2	2	0	0	0	0	0	0	0	0	0	1	0	1	8	3	5	2	2	2	130114784	108015784	92310448	290664512	240148928	192967328	181345632	171742336	164568064
MGBC000518_03889	MGBC000518_03889 Nitrogen fixation protein rnfC	MGBC000518_03889 Nitrogen fixation protein rnfC		452			MGBC000518_03889 Nitrogen fixation protein rnfC	0.9739	0.9989	1	3	0	3	0	0	0	1	1	1	0	0	0	0	0	0	0	0	0	0	0	0	0	0	0	1	1	1	0	0	0	0	0	17343494	23058034	25485668	22387972	20492292	0	0
MGBC000522_00004	MGBC000522_00004 Beta-lactamase TEM precursor	MGBC000522_00004 Beta-lactamase TEM precursor		286			MGBC000522_00004 Beta-lactamase TEM precursor	0.9698	0.9987	1	5	5	5	1	1	1	0	0	0	1	0	1	1	1	1	0	0	0	1	0	1	1	1	1	0	0	0	1	0	1	61346696	82981624	39564724	0	0	0	15887423	54967288	55809864
MGBC000522_01910	MGBC000522_01910 Periplasmic beta-glucosidase precursor	MGBC000522_01910 Periplasmic beta-glucosidase precursor		703			MGBC000522_01910 Periplasmic beta-glucosidase precursor	0.9998	0.9983	2	2	0	5	0	0	0	1	1	0	0	0	0	0	0	0	0	0	0	0	0	0	0	0	0	2	2	1	0	0	0	0	0	0	29819980	21570450	22272174	0	0	0
MGBC000522_02013	MGBC000522_02013 Thermostable beta-glucosidase B	MGBC000522_02013 Thermostable beta-glucosidase B		931			MGBC000522_02013 Thermostable beta-glucosidase B	0.9889	0.9818	2	1	0	3	0	0	0	0	0	1	0	0	0	0	0	0	0	0	0	0	0	0	0	0	0	1	0	2	0	0	0	0	0	0	0	0	0	0	0	0
MGBC000523_00406	MGBC000523_00406 Formate acetyltransferase	MGBC000523_00406 Formate acetyltransferase		763			MGBC000523_00406 Formate acetyltransferase	0.9985	0.999	4	4	0	10	0	0	0	2	1	1	0	0	0	0	0	0	0	0	0	0	0	0	0	0	1	4	1	3	1	0	0	0	0	50383904	73202480	29124780	40601452	63814728	0	50540848
MGBC000523_02770	MGBC000523_02770 D-alanine aminotransferase	MGBC000523_02770 D-alanine aminotransferase		289			MGBC000523_02770 D-alanine aminotransferase	0.8731	0.9941	1	4	0	4	1	0	1	1	0	0	1	0	0	0	0	0	0	0	0	0	0	0	1	0	1	1	0	0	1	0	0	964227390	1464693380	541958980	49875916	52806460	36481900	432078208	675162820	870939970
MGBC000524_00772	MGBC000524_00772 Dipeptide chemoreceptor protein	MGBC000524_00772 Dipeptide chemoreceptor protein		567			MGBC000524_00772 Dipeptide chemoreceptor protein	0.9948	0.999	2	1	0	9	0	0	0	1	0	0	0	0	0	0	0	0	0	0	0	0	0	0	1	0	1	2	1	1	1	1	1	0	0	0	32109584	0	0	0	0	0
MGBC000524_01158	MGBC000524_01158 Cyclic di-GMP phosphodiesterase Gmr	MGBC000524_01158 Cyclic di-GMP phosphodiesterase Gmr		778			MGBC000524_01158 Cyclic di-GMP phosphodiesterase Gmr	0.8113	0.9905	1	1	1	1	0	0	0	1	0	0	0	0	0	0	0	0	1	0	0	0	0	0	0	0	0	1	0	0	0	0	0	43926728	0	57696536	39213524	0	19338620	42038356	0	0
MGBC000527_01367	MGBC000527_01367 NADP-specific glutamate dehydrogenase	MGBC000527_01367 NADP-specific glutamate dehydrogenase		444			MGBC000527_01367 NADP-specific glutamate dehydrogenase	0.9991	0.999	10	7	0	96	0	0	1	1	2	3	0	0	0	0	0	0	0	0	0	0	0	0	10	10	11	12	14	11	9	10	9	133433184	0	200480336	209793616	204746304	243335312	240275504	172579488	133059056
MGBC000531_00275	MGBC000531_00275 UDP-glucose 4-epimerase	MGBC000531_00275 UDP-glucose 4-epimerase		374			MGBC000531_00275 UDP-glucose 4-epimerase	1	0.9988	2	2	0	2	0	0	0	0	1	1	0	0	0	0	0	0	0	0	0	0	0	0	0	0	0	0	1	1	0	0	0	0	0	0	0	14853756	157257168	0	0	0
MGBC000531_00565	MGBC000531_00565 Acyl-CoA dehydrogenase	short-chain specific	MGBC000531_00565 Acyl-CoA dehydrogenase	short-chain specific		415			MGBC000531_00565 Acyl-CoA dehydrogenase	short-chain specific	0	0.9923	12	7	0	115	0	0	1	1	1	1	1	1	1	0	0	0	0	0	0	0	0	0	8	4	12	18	16	20	13	12	12	63509628	0	65118188	98226312	99339600	124711784
MGBC000531_01326	MGBC000531_01326 NADH peroxidase	MGBC000531_01326 NADH peroxidase		179			MGBC000531_01326 NADH peroxidase	0.9849	0.9976	8	5	0	63	0	0	0	1	1	1	1	1	0	0	0	0	0	0	0	0	0	0	4	6	7	10	10	9	6	8	3	60847572	0	50404344	43388904	45243568	52824724	55321136	53742740	55827864
MGBC000531_02009	MGBC000531_02009 L-fuculose phosphate aldolase	MGBC000531_02009 L-fuculose phosphate aldolase		230			MGBC000531_02009 L-fuculose phosphate aldolase	0.9647	0.9985	1	5	0	5	0	0	0	1	1	1	1	0	1	0	0	0	0	0	0	0	0	0	0	0	0	1	1	1	1	0	1	26321462	16675935	19758306	23889000	17620028	2201441	26755894	20819882	24683680
MGBC000531_02520	MGBC000531_02520 Phosphate acetyltransferase	MGBC000531_02520 Phosphate acetyltransferase		333			MGBC000531_02520 Phosphate acetyltransferase	0.8946	0.9952	1	3	0	3	0	0	0	1	1	1	0	0	0	0	0	0	0	0	0	0	0	0	0	0	0	1	1	1	0	0	0	0	0	0	33072110	26612340	23537932	0	0	0
MGBC000531_03479	MGBC000531_03479 Domain of unknown function (DUF377)	MGBC000531_03479 Domain of unknown function (DUF377)		392			MGBC000531_03479 Domain of unknown function (DUF377)	0.9412	0.9974	1	1	0	1	0	0	0	0	0	1	0	0	0	0	0	0	0	0	0	0	0	0	0	0	0	0	0	1	0	0	0	0	0	0	11595850	0	19975510	0	0	0
MGBC000531_03523	MGBC000531_03523 sn-glycerol-3-phosphate import ATP-binding protein UgpC	MGBC000531_03523 sn-glycerol-3-phosphate import ATP-binding protein UgpC		369			MGBC000531_03523 sn-glycerol-3-phosphate import ATP-binding protein UgpC	0	0.9987	6	16	0	49	2	1	1	3	2	3	1	2	1	0	0	0	0	0	0	0	0	0	4	3	3	9	9	11	4	4	2	266436128	126953144	292013568	401693856	290318880	400109184	293439072	366044480	418039936
MGBC000532_01254	MGBC000532_01254 Methylmalonyl-CoA carboxyltransferase 12S subunit	MGBC000532_01254 Methylmalonyl-CoA carboxyltransferase 12S subunit		479			MGBC000532_01254 Methylmalonyl-CoA carboxyltransferase 12S subunit	0.9996	0.9888	3	2	0	6	0	0	0	1	1	0	0	0	0	0	0	0	0	0	0	0	0	0	0	0	0	3	2	0	1	0	0	0	0	0	19175980	33823436	17307432	23858066	0	0
MGBC000533_00872	MGBC000533_00872 Bifunctional purine biosynthesis protein PurH	MGBC000533_00872 Bifunctional purine biosynthesis protein PurH		391			MGBC000533_00872 Bifunctional purine biosynthesis protein PurH	1	0.9982	6	9	1	23	0	0	0	2	2	2	1	1	1	0	0	0	0	0	1	0	0	0	1	0	2	5	4	4	2	2	3	15991543	0	19753730	53159264	49195756	94727392	21183708	21293250	26526960
MGBC000533_01803	MGBC000533_01803 Surface layer protein	MGBC000533_01803 Surface layer protein		1341			MGBC000533_01803 Surface layer protein	0.975	0.9989	1	3	0	3	0	0	1	1	0	1	0	0	0	0	0	0	0	0	0	0	0	0	0	0	1	1	0	1	0	0	0	0	0	35911996	47193076	0	21400466	187394128	0	0
MGBC000533_03114	MGBC000533_03114 Oligoendopeptidase F	plasmid	MGBC000533_03114 Oligoendopeptidase F	plasmid		598			MGBC000533_03114 Oligoendopeptidase F	plasmid	0.9175	0.9963	1	1	0	1	0	0	0	1	0	0	0	0	0	0	0	0	0	0	0	0	0	0	0	0	0	1	0	0	0	0	0	0	0	0	13138908	0	0
MGBC000538_02708	MGBC000538_02708 Pyrophosphate--fructose 6-phosphate 1-phosphotransferase	MGBC000538_02708 Pyrophosphate--fructose 6-phosphate 1-phosphotransferase		413			MGBC000538_02708 Pyrophosphate--fructose 6-phosphate 1-phosphotransferase	0.9901	0.999	6	33	0	38	3	1	4	5	5	5	4	3	3	0	0	0	0	0	0	0	0	0	3	1	5	7	6	6	4	3	3	339631904	92797976	473610304	291977760	280914112	277991200	434629088	353751968	388064800
MGBC000538_02904	MGBC000538_02904 CTP synthase	MGBC000538_02904 CTP synthase		533			MGBC000538_02904 CTP synthase	0.9999	0.9957	3	5	0	5	0	0	0	1	2	1	1	0	0	0	0	0	0	0	0	0	0	0	0	0	0	1	2	1	1	0	0	96088496	0	53966472	43282224	66032480	17209928	143649536	0	74218512
MGBC000538_03997	MGBC000538_03997 Nitric oxide reductase	MGBC000538_03997 Nitric oxide reductase		405			MGBC000538_03997 Nitric oxide reductase	0.993	0.9966	14	5	0	59	0	0	0	1	1	1	1	1	0	0	0	0	0	0	0	0	0	0	1	2	3	16	13	11	5	4	4	0	0	60294472	85353392	87611016	69993280	52656116	45140320	64260380
MGBC000542_00225	MGBC000542_00225 Fructose-bisphosphate aldolase	MGBC000542_00225 Fructose-bisphosphate aldolase		321			MGBC000542_00225 Fructose-bisphosphate aldolase	1	0.9982	12	2	1	38	0	0	0	1	0	1	0	0	0	0	0	0	0	0	1	0	0	0	1	0	3	10	8	9	3	2	2	33183432	0	0	103069592	243551232	51811252	188327408	36880716	0
MGBC000542_01783	MGBC000542_01783 Proline--tRNA ligase	MGBC000542_01783 Proline--tRNA ligase		478			MGBC000542_01783 Proline--tRNA ligase	0.6906	0.9819	1	2	0	2	0	0	0	0	1	1	0	0	0	0	0	0	0	0	0	0	0	0	0	0	0	0	1	1	0	0	0	0	0	0	15146799	26125606	16529511	17620050	14756194	9965686
MGBC000542_01923	MGBC000542_01923 Vegetative protein 19	MGBC000542_01923 Vegetative protein 19		702			MGBC000542_01923 Vegetative protein 19	1	0.999	8	7	2	29	0	0	0	3	2	2	0	0	0	0	0	0	1	1	0	0	0	0	1	1	1	7	10	5	1	1	2	0	0	21763176	77820384	47383192	56739260	0	0	0
MGBC000542_02949	MGBC000542_02949 Acetyl-CoA acetyltransferase	MGBC000542_02949 Acetyl-CoA acetyltransferase		393			MGBC000542_02949 Acetyl-CoA acetyltransferase	0.9996	0.9882	6	1	1	34	0	0	0	0	1	0	0	0	0	0	0	0	0	1	0	0	0	0	4	2	4	6	5	7	3	1	2	118853048	618807680	170919168	0	4.81638e+06	0	80711720	0	0
MGBC000542_03480	MGBC000542_03480 Methylmalonyl-CoA carboxyltransferase 5S subunit	MGBC000542_03480 Methylmalonyl-CoA carboxyltransferase 5S subunit		466			MGBC000542_03480 Methylmalonyl-CoA carboxyltransferase 5S subunit	1	0.9867	2	3	0	3	0	0	0	1	1	1	0	0	0	0	0	0	0	0	0	0	0	0	0	0	0	1	1	1	0	0	0	63987204	0	25199064	51118728	38124548	48654000	35989940	62335120	59734468
MGBC000544_01075	MGBC000544_01075 Soluble hydrogenase 42 kDa subunit	MGBC000544_01075 Soluble hydrogenase 42 kDa subunit		363			MGBC000544_01075 Soluble hydrogenase 42 kDa subunit	1	0.9926	4	5	5	5	0	0	0	1	2	2	0	0	0	0	0	0	1	2	2	0	0	0	0	0	0	1	2	2	0	0	0	564051010	466024736	575485380	360012128	416530144	360746752	513016768	495697472	514521888
MGBC000544_01191	MGBC000544_01191 Trifunctional nucleotide phosphoesterase protein YfkN precursor	MGBC000544_01191 Trifunctional nucleotide phosphoesterase protein YfkN precursor		505			MGBC000544_01191 Trifunctional nucleotide phosphoesterase protein YfkN precursor	1	0.9976	2	5	2	5	0	0	0	2	1	2	0	0	0	0	0	0	1	1	0	0	0	0	0	0	0	2	1	2	0	0	0	0	0	0	36278000	38633260	31049350	0	0	0
MGBC000548_03159	MGBC000548_03159 Pyridoxal-phosphate-dependent serine hydroxymethyltransferase	MGBC000548_03159 Pyridoxal-phosphate-dependent serine hydroxymethyltransferase		418			MGBC000548_03159 Pyridoxal-phosphate-dependent serine hydroxymethyltransferase	0.9719	0.9988	2	2	0	6	0	0	0	1	1	0	0	0	0	0	0	0	0	0	0	0	0	0	0	0	0	3	2	1	0	0	0	0	0	0	25619636	24732944	27421850	0	0	0
MGBC000555_00172	MGBC000555_00172 Acyl-CoA dehydrogenase	short-chain specific	MGBC000555_00172 Acyl-CoA dehydrogenase	short-chain specific		382			MGBC000555_00172 Acyl-CoA dehydrogenase	short-chain specific	0.9696	0.9987	1	4	0	4	0	0	0	1	1	1	1	0	0	0	0	0	0	0	0	0	0	0	0	0	0	1	1	1	1	0	0	0	0	0	0	29820584	0
MGBC000555_00350	MGBC000555_00350 Formate--tetrahydrofolate ligase	MGBC000555_00350 Formate--tetrahydrofolate ligase		555			MGBC000555_00350 Formate--tetrahydrofolate ligase	1	0.9987	6	3	0	38	0	0	0	1	1	1	0	0	0	0	0	0	0	0	0	0	0	0	3	3	3	6	6	6	2	4	5	0	0	0	33748704	45605088	34498856	18137454	19888726	0
MGBC000555_01441	MGBC000555_01441 S-layer protein	MGBC000555_01441 S-layer protein		1429			MGBC000555_01441 S-layer protein	0.7588	0.9871	1	5	5	5	0	1	1	0	1	1	0	0	1	0	1	1	0	1	1	0	0	1	0	1	1	0	1	1	0	0	1	0	339069600	363264736	0	239140688	196770304	0	0	377269920
MGBC000555_01555	MGBC000555_01555 Uncharacterized aldolase lsrF	MGBC000555_01555 Uncharacterized aldolase lsrF		289			MGBC000555_01555 Uncharacterized aldolase lsrF	0.9696	0.9987	1	1	0	1	0	0	0	1	0	0	0	0	0	0	0	0	0	0	0	0	0	0	0	0	0	1	0	0	0	0	0	0	0	0	2466675	0	0	0	0	0
MGBC000555_02928	MGBC000555_02928 Acetyl-CoA acetyltransferase	MGBC000555_02928 Acetyl-CoA acetyltransferase		418			MGBC000555_02928 Acetyl-CoA acetyltransferase	1	0.999	15	56	9	106	4	0	3	13	9	11	9	4	3	0	0	0	2	1	3	3	0	0	8	2	9	21	17	20	15	7	7	697735300	0	516002048	711320960	733497340	641082560	882439680	776906370	1034882750
MGBC000557_01061	MGBC000557_01061 PTS-dependent dihydroxyacetone kinase	dihydroxyacetone-binding subunit dhaK	MGBC000557_01061 PTS-dependent dihydroxyacetone kinase	dihydroxyacetone-binding subunit dhaK		331			MGBC000557_01061 PTS-dependent dihydroxyacetone kinase	dihydroxyacetone-binding subunit dhaK	0.958	0.9982	1	3	0	3	0	0	0	1	1	1	0	0	0	0	0	0	0	0	0	0	0	0	0	0	0	1	1	1	0	0	0	28814848	0	20185762	13095132	16277549	4671165
MGBC000557_01303	MGBC000557_01303 Phosphoglycerate kinase	MGBC000557_01303 Phosphoglycerate kinase		397			MGBC000557_01303 Phosphoglycerate kinase	1	0.999	14	2	1	87	0	0	0	1	0	1	0	0	0	0	0	0	0	0	1	0	0	0	5	7	6	16	12	16	10	7	8	0	0	0	0	0	41015420	0	0	0
MGBC000557_01308	MGBC000557_01308 Phosphoenolpyruvate carboxykinase [ATP]	MGBC000557_01308 Phosphoenolpyruvate carboxykinase [ATP]		534			MGBC000557_01308 Phosphoenolpyruvate carboxykinase [ATP]	1	0.9986	14	5	1	56	1	0	1	1	1	1	0	0	0	0	0	0	0	0	1	0	0	0	4	1	6	11	11	7	9	3	4	111303848	0	107239648	151034960	73343120	153235184	29718596	72129520	115886880
MGBC000557_01382	MGBC000557_01382 hypothetical protein	MGBC000557_01382 hypothetical protein		230			MGBC000557_01382 hypothetical protein	0.9454	0.999	6	3	0	94	0	0	0	1	1	1	0	0	0	0	0	0	0	0	0	0	0	0	6	7	9	15	17	17	10	5	8	0	0	0	52225136	31782906	35920360	0	0	0
MGBC000557_01389	MGBC000557_01389 UDP-glucose 4-epimerase	MGBC000557_01389 UDP-glucose 4-epimerase		338			MGBC000557_01389 UDP-glucose 4-epimerase	0	0.999	6	1	0	71	0	0	0	0	0	1	0	0	0	0	0	0	0	0	0	0	0	0	7	4	5	12	13	13	8	5	4	0	0	0	31468952	33959952	35376280	0	0	0
MGBC000557_03150	MGBC000557_03150 Dihydrodipicolinate synthase	MGBC000557_03150 Dihydrodipicolinate synthase		301			MGBC000557_03150 Dihydrodipicolinate synthase	0.7195	0.9842	1	1	0	1	0	0	0	1	0	0	0	0	0	0	0	0	0	0	0	0	0	0	0	0	0	1	0	0	0	0	0	0	0	0	3.92858e+06	0	0	0	0	0
MGBC000558_00691	MGBC000558_00691 Ornithine carbamoyltransferase chain I	MGBC000558_00691 Ornithine carbamoyltransferase chain I		329			MGBC000558_00691 Ornithine carbamoyltransferase chain I	0	0.9943	2	2	0	8	0	0	0	1	0	1	0	0	0	0	0	0	0	0	0	0	0	0	1	0	1	2	0	2	1	1	0	0	0	0	0	0	0	0	0	0
MGBC000558_00966	MGBC000558_00966 L-fucose isomerase	MGBC000558_00966 L-fucose isomerase		597			MGBC000558_00966 L-fucose isomerase	0.959	0.996	7	1	0	27	0	0	0	0	1	0	0	0	0	0	0	0	0	0	0	0	0	0	2	2	5	4	4	2	4	3	1	0	0	0	0	19788930	0	46210328	0	0
MGBC000558_01226	MGBC000558_01226 Ketol-acid reductoisomerase	MGBC000558_01226 Ketol-acid reductoisomerase		337			MGBC000558_01226 Ketol-acid reductoisomerase	0.9997	0.9905	9	1	1	158	0	0	0	0	1	0	0	0	0	0	0	0	0	1	0	0	0	0	14	12	14	24	28	25	17	14	10	0	0	0	0	0	0	0	0	0
MGBC000558_01706	MGBC000558_01706 Pyruvate synthase subunit porA	MGBC000558_01706 Pyruvate synthase subunit porA		1181			MGBC000558_01706 Pyruvate synthase subunit porA	0	0.9758	7	2	0	49	0	0	0	0	1	1	0	0	0	0	0	0	0	0	0	0	0	0	5	2	6	6	8	8	5	5	4	0	0	0	686170110	113016880	39550916	0	0	0
MGBC000558_01718	MGBC000558_01718 Uncharacterized protein conserved in bacteria	MGBC000558_01718 Uncharacterized protein conserved in bacteria		645			MGBC000558_01718 Uncharacterized protein conserved in bacteria	0.9135	0.9961	1	1	0	1	0	0	0	0	0	1	0	0	0	0	0	0	0	0	0	0	0	0	0	0	0	0	0	1	0	0	0	121808992	0	68021680	68021704	81884224	69333424	92317016	0	92246680
MGBC000558_01990	MGBC000558_01990 Glucose-1-phosphate adenylyltransferase	MGBC000558_01990 Glucose-1-phosphate adenylyltransferase		424			MGBC000558_01990 Glucose-1-phosphate adenylyltransferase	0	0.999	5	3	0	30	0	0	0	1	1	1	0	0	0	0	0	0	0	0	0	0	0	0	1	0	2	7	6	6	3	3	2	0	0	0	18267560	9981187	12236048	0	0	0
MGBC000558_02039	MGBC000558_02039 ATP synthase subunit beta	MGBC000558_02039 ATP synthase subunit beta		463			MGBC000558_02039 ATP synthase subunit beta	0	0.9989	9	7	0	51	0	0	1	1	1	2	1	1	0	0	0	0	0	0	0	0	0	0	2	2	5	9	9	10	7	4	3	0	0	31081160	43104384	29302580	36994336	37232700	35109892	0
MGBC000558_02091	MGBC000558_02091 Formate acetyltransferase	MGBC000558_02091 Formate acetyltransferase		681			MGBC000558_02091 Formate acetyltransferase	0.9998	0.9868	6	2	0	31	0	0	0	1	1	0	0	0	0	0	0	0	0	0	0	0	0	0	3	1	3	7	4	5	4	2	2	0	0	0	20945076	16518634	17828660	0	0	0
MGBC000558_02109	MGBC000558_02109 DNA polymerase III subunit beta	MGBC000558_02109 DNA polymerase III subunit beta		367			MGBC000558_02109 DNA polymerase III subunit beta	0	0.9989	5	3	0	24	0	0	0	1	1	1	0	0	0	0	0	0	0	0	0	0	0	0	1	1	3	4	5	5	2	2	1	0	0	0	20539362	22524634	0	0	0	0
MGBC000558_02610	MGBC000558_02610 serine/threonine protein kinase	MGBC000558_02610 serine/threonine protein kinase		248			MGBC000558_02610 serine/threonine protein kinase	0.9196	0.9964	1	1	0	1	0	0	0	0	0	1	0	0	0	0	0	0	0	0	0	0	0	0	0	0	0	0	0	1	0	0	0	0	0	0	0	0	0	0	0	0
MGBC000558_03156	MGBC000558_03156 hypothetical protein	MGBC000558_03156 hypothetical protein		336			MGBC000558_03156 hypothetical protein	0	0.999	16	15	0	177	2	0	2	3	2	1	2	1	2	0	0	0	0	0	0	0	0	0	15	10	16	31	29	33	18	12	13	3296445180	647804220	3581098500	685861890	320714112	202322384	1446529410	976000130	2758848000
MGBC000559_00270	MGBC000559_00270 Glycine/sarcosine/betaine reductase complex component C subunit alpha	MGBC000559_00270 Glycine/sarcosine/betaine reductase complex component C subunit alpha		384			MGBC000559_00270 Glycine/sarcosine/betaine reductase complex component C subunit alpha	0	0.9968	1	2	0	2	0	0	0	1	1	0	0	0	0	0	0	0	0	0	0	0	0	0	0	0	0	1	1	0	0	0	0	0	0	84988104	47210748	55982840	46901044	47541452	0	0
MGBC000559_00275	MGBC000559_00275 Thioredoxin reductase	MGBC000559_00275 Thioredoxin reductase		314			MGBC000559_00275 Thioredoxin reductase	0.9762	0.999	1	2	0	2	0	0	0	1	1	0	0	0	0	0	0	0	0	0	0	0	0	0	0	0	0	1	1	0	0	0	0	0	0	0	15368508	11963573	20087096	0	0	0
MGBC000559_00325	MGBC000559_00325 Formate--tetrahydrofolate ligase	MGBC000559_00325 Formate--tetrahydrofolate ligase		559			MGBC000559_00325 Formate--tetrahydrofolate ligase	1	0.9984	4	1	1	23	0	0	0	0	0	1	0	0	0	0	0	0	0	0	1	0	0	0	2	3	2	3	4	3	2	1	3	0	0	0	0	0	142637424	0	0	0
MGBC000559_00882	MGBC000559_00882 Aldehyde-alcohol dehydrogenase	MGBC000559_00882 Aldehyde-alcohol dehydrogenase		393			MGBC000559_00882 Aldehyde-alcohol dehydrogenase	0.9993	0.9815	5	1	1	25	0	0	0	0	1	0	0	0	0	0	0	0	0	1	0	0	0	0	2	2	1	7	5	4	2	1	1	0	0	0	0	7.83869e+06	0	0	0	0
MGBC000559_01202	MGBC000559_01202 Alanine dehydrogenase 2	MGBC000559_01202 Alanine dehydrogenase 2		371			MGBC000559_01202 Alanine dehydrogenase 2	0	0.9989	8	7	0	45	0	0	1	1	1	1	1	1	1	0	0	0	0	0	0	0	0	0	3	0	4	8	7	8	6	4	5	64122788	64256400	82938768	84017056	76184272	86829216	73563384	72193064	109712168
MGBC000559_02083	MGBC000559_02083 Galactose/methyl galactoside import ATP-binding protein MglA	MGBC000559_02083 Galactose/methyl galactoside import ATP-binding protein MglA		502			MGBC000559_02083 Galactose/methyl galactoside import ATP-binding protein MglA	1	0.9988	1	1	0	1	0	0	0	0	0	1	0	0	0	0	0	0	0	0	0	0	0	0	0	0	0	0	0	1	0	0	0	0	0	19345550	5911879	7.21118e+06	11132771	0	0	0
MGBC000559_02288	MGBC000559_02288 NADP-dependent malic enzyme	MGBC000559_02288 NADP-dependent malic enzyme		390			MGBC000559_02288 NADP-dependent malic enzyme	0.9995	0.999	2	21	0	21	2	1	2	4	3	2	3	2	2	0	0	0	0	0	0	0	0	0	2	1	2	4	3	2	3	2	2	197076144	245594560	230080656	376598272	197397312	246428960	195133376	117803120	174426992
MGBC000559_02698	MGBC000559_02698 Threonine synthase	MGBC000559_02698 Threonine synthase		496			MGBC000559_02698 Threonine synthase	0.9434	0.999	5	2	0	8	0	0	0	1	1	0	0	0	0	0	0	0	0	0	0	0	0	0	0	0	0	3	4	1	0	0	0	0	0	28953094	30101816	37448864	0	26358044	27311734	0
MGBC000559_02998	MGBC000559_02998 Uncharacterized peptidase SA1530	MGBC000559_02998 Uncharacterized peptidase SA1530		341			MGBC000559_02998 Uncharacterized peptidase SA1530	1	0.999	4	18	0	18	1	1	2	2	2	3	3	2	2	0	0	0	0	0	0	0	0	0	1	1	2	2	2	3	3	2	2	336217792	244672656	401894656	75305184	230030336	218204944	444203008	438216928	381478944
MGBC000559_03806	MGBC000559_03806 Tryptophan synthase beta chain	MGBC000559_03806 Tryptophan synthase beta chain		457			MGBC000559_03806 Tryptophan synthase beta chain	0	0.9965	2	1	0	10	0	0	0	1	0	0	0	0	0	0	0	0	0	0	0	0	0	0	1	1	1	2	1	1	1	1	1	0	0	0	10816359	0	0	0	0	0
MGBC000561_02848	MGBC000561_02848 Phosphoenolpyruvate-protein phosphotransferase	MGBC000561_02848 Phosphoenolpyruvate-protein phosphotransferase		570			MGBC000561_02848 Phosphoenolpyruvate-protein phosphotransferase	0.9759	0.999	1	2	0	2	0	0	1	0	0	1	0	0	0	0	0	0	0	0	0	0	0	0	0	0	1	0	0	1	0	0	0	0	0	0	0	0	0	0	0	0
MGBC000562_01105	MGBC000562_01105 Domain of unknown function (DUF377)	MGBC000562_01105 Domain of unknown function (DUF377)		345			MGBC000562_01105 Domain of unknown function (DUF377)	0	0.9982	1	1	0	1	0	0	0	1	0	0	0	0	0	0	0	0	0	0	0	0	0	0	0	0	0	1	0	0	0	0	0	0	0	0	17197446	8481194	0	0	0	0
MGBC000563_00605	MGBC000563_00605 Dihydroxy-acid dehydratase	MGBC000563_00605 Dihydroxy-acid dehydratase		557			MGBC000563_00605 Dihydroxy-acid dehydratase	0	0.999	6	10	0	33	1	0	1	1	1	2	2	1	1	0	0	0	0	0	0	0	0	0	2	0	4	5	5	8	4	3	2	59509436	0	91114072	130648544	130559000	147669008	87492560	85948096	100865368
MGBC000563_00618	MGBC000563_00618 Ketol-acid reductoisomerase	MGBC000563_00618 Ketol-acid reductoisomerase		338			MGBC000563_00618 Ketol-acid reductoisomerase	1	0.9735	12	3	2	227	0	0	0	1	0	2	0	0	0	0	0	0	1	0	1	0	0	0	18	13	21	32	40	40	25	22	16	40036376	0	0	38474320	35469140	32989854	0	0	0
MGBC000563_00620	MGBC000563_00620 Enolase	MGBC000563_00620 Enolase		429			MGBC000563_00620 Enolase	1	0.999	1	4	4	4	0	0	0	2	0	0	1	1	0	0	0	0	2	0	0	1	1	0	0	0	0	2	0	0	1	1	0	0	0	0	18688812	0	0	127911480	109111248	0
MGBC000563_01067	MGBC000563_01067 30S ribosomal protein S5	MGBC000563_01067 30S ribosomal protein S5		169			MGBC000563_01067 30S ribosomal protein S5	0.999	0.999	2	2	0	2	0	0	0	0	1	1	0	0	0	0	0	0	0	0	0	0	0	0	0	0	0	0	1	1	0	0	0	0	0	0	0	71278856	15259207	0	0	18224562
MGBC000563_01077	MGBC000563_01077 30S ribosomal protein S11	MGBC000563_01077 30S ribosomal protein S11		131			MGBC000563_01077 30S ribosomal protein S11	0.9694	0.9987	1	1	0	1	0	0	0	0	0	1	0	0	0	0	0	0	0	0	0	0	0	0	0	0	0	0	0	1	0	0	0	0	0	0	0	0	0	0	0	0
MGBC000563_01782	MGBC000563_01782 Glucose-1-phosphate adenylyltransferase	MGBC000563_01782 Glucose-1-phosphate adenylyltransferase		374			MGBC000563_01782 Glucose-1-phosphate adenylyltransferase	0	0.9989	2	8	0	10	0	0	1	2	2	2	1	0	0	0	0	0	0	0	0	0	0	0	0	0	1	3	3	2	1	0	0	0	0	39469568	68458568	55649208	52690500	48521972	34063824	36390324
MGBC000563_02207	MGBC000563_02207 NADP-specific glutamate dehydrogenase	MGBC000563_02207 NADP-specific glutamate dehydrogenase		443			MGBC000563_02207 NADP-specific glutamate dehydrogenase	0	0.9978	12	6	0	158	1	0	1	0	1	1	1	0	1	0	0	0	0	0	0	0	0	0	17	14	16	26	22	19	17	13	14	0	0	0	0	0	0	0	0	0
MGBC000564_00163	MGBC000564_00163 L-arabinose isomerase	MGBC000564_00163 L-arabinose isomerase		472			MGBC000564_00163 L-arabinose isomerase	0.9861	0.988	3	1	0	9	0	0	0	0	0	1	0	0	0	0	0	0	0	0	0	0	0	0	1	0	1	2	1	2	1	0	1	0	0	0	0	21942188	20498982	0	0	0
MGBC000564_00293	MGBC000564_00293 30S ribosomal protein S11	MGBC000564_00293 30S ribosomal protein S11		131			MGBC000564_00293 30S ribosomal protein S11	0.9762	0.999	1	2	0	2	0	0	0	0	1	1	0	0	0	0	0	0	0	0	0	0	0	0	0	0	0	0	1	1	0	0	0	0	0	0	7628256	13891468	16335031	0	0	0
MGBC000564_00431	MGBC000564_00431 Aspartate-semialdehyde dehydrogenase 2	MGBC000564_00431 Aspartate-semialdehyde dehydrogenase 2		361			MGBC000564_00431 Aspartate-semialdehyde dehydrogenase 2	0.999	0.9988	9	2	0	32	0	0	0	1	1	0	0	0	0	0	0	0	0	0	0	0	0	0	2	1	2	9	6	6	4	0	2	0	0	0	0	7915331	0	0	0	0
MGBC000564_00470	MGBC000564_00470 Dihydroxy-acid dehydratase	MGBC000564_00470 Dihydroxy-acid dehydratase		558			MGBC000564_00470 Dihydroxy-acid dehydratase	0	0.9971	6	4	0	41	0	0	0	2	2	0	0	0	0	0	0	0	0	0	0	0	0	0	4	0	4	7	9	6	4	4	3	59003240	0	48695244	90453928	71878808	26429266	69787128	65250776	0
MGBC000564_00607	MGBC000564_00607 Formate--tetrahydrofolate ligase	MGBC000564_00607 Formate--tetrahydrofolate ligase		562			MGBC000564_00607 Formate--tetrahydrofolate ligase	0	0.999	22	45	0	231	2	1	3	6	5	8	7	8	5	0	0	0	0	0	0	0	0	0	14	16	19	37	36	35	25	26	23	806258110	877348030	1351787780	1635572220	507319040	343237728	1709840640	1942475900	1410982140
MGBC000564_00827	MGBC000564_00827 Pyruvate	phosphate dikinase	MGBC000564_00827 Pyruvate	phosphate dikinase		876			MGBC000564_00827 Pyruvate	phosphate dikinase	0.9998	0.999	28	27	13	224	2	1	1	7	7	6	1	1	1	1	1	1	2	2	3	1	1	1	13	10	23	43	42	41	20	14	18	282581984	150054752	226835856	305918368	374727872	357621760
MGBC000564_01292	MGBC000564_01292 50S ribosomal protein L20	MGBC000564_01292 50S ribosomal protein L20		118			MGBC000564_01292 50S ribosomal protein L20	0.6614	0.9794	1	1	0	1	0	0	0	0	0	1	0	0	0	0	0	0	0	0	0	0	0	0	0	0	0	0	0	1	0	0	0	0	0	62037592	93807032	39386888	64098080	48184372	0	47509916
MGBC000564_01910	MGBC000564_01910 50S ribosomal protein L11	MGBC000564_01910 50S ribosomal protein L11		141			MGBC000564_01910 50S ribosomal protein L11	0.9851	0.9977	3	1	0	10	0	0	0	0	0	1	0	0	0	0	0	0	0	0	0	0	0	0	0	0	1	2	2	3	1	0	1	0	0	0	0	8964278	13551582	0	0	0
MGBC000564_02482	MGBC000564_02482 DNA gyrase subunit A	MGBC000564_02482 DNA gyrase subunit A		845			MGBC000564_02482 DNA gyrase subunit A	0.7032	0.983	1	1	0	1	0	0	0	0	0	1	0	0	0	0	0	0	0	0	0	0	0	0	0	0	0	0	0	1	0	0	0	0	0	0	0	0	9853094	0	0	0
MGBC000564_02696	MGBC000564_02696 3D-(3	5/4)-trihydroxycyclohexane-1	2-dione hydrolase	MGBC000564_02696 3D-(3	5/4)-trihydroxycyclohexane-1	2-dione hydrolase		643			MGBC000564_02696 3D-(3	5/4)-trihydroxycyclohexane-1	2-dione hydrolase	0.9999	0.9976	4	1	1	9	0	0	0	1	0	0	0	0	0	0	0	0	1	0	0	0	0	0	0	0	1	4	2	2	0	0	0	0	0	0
MGBC000564_02929	MGBC000564_02929 Ketol-acid reductoisomerase	MGBC000564_02929 Ketol-acid reductoisomerase		339			MGBC000564_02929 Ketol-acid reductoisomerase	0.9912	0.999	19	18	0	302	2	2	1	3	3	3	1	2	1	0	0	0	0	0	0	0	0	0	25	20	26	48	53	52	32	28	18	566537410	707175870	586745790	482702048	441984096	447046432	505297472	560505790	642381180
MGBC000568_01829	MGBC000568_01829 Acyl-CoA dehydrogenase	short-chain specific	MGBC000568_01829 Acyl-CoA dehydrogenase	short-chain specific		379			MGBC000568_01829 Acyl-CoA dehydrogenase	short-chain specific	1	0.999	6	3	3	58	1	0	0	0	0	1	1	0	0	1	0	0	0	0	1	1	0	0	6	4	4	10	6	10	7	6	5	52170784	0	0	0	0	74811456
MGBC000568_01833	MGBC000568_01833 Acetyl-CoA acetyltransferase	MGBC000568_01833 Acetyl-CoA acetyltransferase		392			MGBC000568_01833 Acetyl-CoA acetyltransferase	1	0.999	1	10	10	10	1	1	3	1	0	1	2	1	0	1	1	3	1	0	1	2	1	0	1	1	3	1	0	1	2	1	0	0	0	0	0	0	0	0	0	0
MGBC000569_05336	MGBC000569_05336 hypothetical protein	MGBC000569_05336 hypothetical protein		540			MGBC000569_05336 hypothetical protein	0.9999	0.9971	18	6	4	305	0	2	1	2	0	0	0	1	0	0	2	1	0	0	0	0	1	0	15	24	18	39	47	55	43	39	25	0	148998336	18529424	9552077	0	0	0	18156342	0
MGBC000576_03134	MGBC000576_03134 Probable L-asparaginase periplasmic precursor	MGBC000576_03134 Probable L-asparaginase periplasmic precursor		99			MGBC000576_03134 Probable L-asparaginase periplasmic precursor	0.9557	0.9981	1	8	0	8	1	1	1	0	1	1	1	1	1	0	0	0	0	0	0	0	0	0	1	1	1	0	1	1	1	1	1	666397570	632041090	459972512	59991276	50669344	0	358982304	500679104	691418880
MGBC000577_03577	MGBC000577_03577 hypothetical protein	MGBC000577_03577 hypothetical protein		545			MGBC000577_03577 hypothetical protein	1	0.999	4	10	0	13	3	1	1	0	1	0	1	1	2	0	0	0	0	0	0	0	0	0	4	1	2	0	1	0	2	1	2	354783008	179875824	100430248	0	30283236	0	135926544	135797520	277847744
MGBC000578_02250	MGBC000578_02250 Bifunctional PGK/TIM	MGBC000578_02250 Bifunctional PGK/TIM		399			MGBC000578_02250 Bifunctional PGK/TIM	0.9998	0.9956	6	1	1	21	0	0	0	0	0	1	0	0	0	0	0	0	0	0	1	0	0	0	1	2	0	5	4	6	2	0	1	0	0	0	39273512	39945936	39610156	33794984	0	0
MGBC000580_01465	MGBC000580_01465 ATP synthase subunit beta	MGBC000580_01465 ATP synthase subunit beta		481			MGBC000580_01465 ATP synthase subunit beta	1	0.999	3	4	0	16	0	0	0	2	1	1	0	0	0	0	0	0	0	0	0	0	0	0	1	1	1	4	3	3	1	1	1	85634816	51203348	87475160	55084736	40994760	34868256	37378436	0	95578224
MGBC000582_00331	MGBC000582_00331 Elongation factor Ts	MGBC000582_00331 Elongation factor Ts		283			MGBC000582_00331 Elongation factor Ts	0.8501	0.9928	1	5	0	5	0	0	1	0	1	0	1	1	1	0	0	0	0	0	0	0	0	0	0	0	1	0	1	0	1	1	1	1925392770	2348683520	1320953980	130873920	121910800	105273624	1069019260	1658203780	2107719300
MGBC000584_00012	MGBC000584_00012 Aspartate-semialdehyde dehydrogenase	MGBC000584_00012 Aspartate-semialdehyde dehydrogenase		359			MGBC000584_00012 Aspartate-semialdehyde dehydrogenase	0.9929	0.999	3	2	1	9	0	0	0	1	0	1	0	0	0	0	0	0	1	0	0	0	0	0	0	0	0	3	2	3	1	0	0	0	0	0	0	0	79625608	0	0	0
MGBC000584_02552	MGBC000584_02552 3-isopropylmalate dehydrogenase	MGBC000584_02552 3-isopropylmalate dehydrogenase		360			MGBC000584_02552 3-isopropylmalate dehydrogenase	0.9559	0.9981	1	6	0	6	1	1	1	0	0	0	1	1	1	0	0	0	0	0	0	0	0	0	1	1	1	0	0	0	1	1	1	95466984	149477600	64761124	0	5.85376e+06	0	46831404	69422912	112826784
MGBC000584_03093	MGBC000584_03093 3-hydroxybutyryl-CoA dehydrogenase	MGBC000584_03093 3-hydroxybutyryl-CoA dehydrogenase		280			MGBC000584_03093 3-hydroxybutyryl-CoA dehydrogenase	0.9747	0.9989	1	1	1	1	0	0	0	0	0	1	0	0	0	0	0	0	0	0	1	0	0	0	0	0	0	0	0	1	0	0	0	0	0	0	0	0	59944836	0	0	0
MGBC000585_01865	MGBC000585_01865 Acyl-CoA dehydrogenase	short-chain specific	MGBC000585_01865 Acyl-CoA dehydrogenase	short-chain specific		379			MGBC000585_01865 Acyl-CoA dehydrogenase	short-chain specific	0.9999	0.999	8	37	0	95	3	3	4	6	4	5	6	3	3	0	0	0	0	0	0	0	0	0	8	7	9	15	10	17	11	10	8	780144580	828816900	772585340	803677570	763391810	764477500
MGBC000585_01867	MGBC000585_01867 Electron transfer flavoprotein large subunit	MGBC000585_01867 Electron transfer flavoprotein large subunit		342			MGBC000585_01867 Electron transfer flavoprotein large subunit	0.4999	0.9964	4	1	0	25	0	0	0	1	0	0	0	0	0	0	0	0	0	0	0	0	0	0	2	2	2	5	5	4	1	2	2	0	0	0	0	0	0	0	0	0
MGBC000585_02398	MGBC000585_02398 50S ribosomal protein L22	MGBC000585_02398 50S ribosomal protein L22		111			MGBC000585_02398 50S ribosomal protein L22	0.7119	0.9837	1	2	0	2	0	0	0	1	0	1	0	0	0	0	0	0	0	0	0	0	0	0	0	0	0	1	0	1	0	0	0	0	0	0	32812634	41418168	45629344	0	0	0
MGBC000585_02413	MGBC000585_02413 Vegetative protein 19	MGBC000585_02413 Vegetative protein 19		692			MGBC000585_02413 Vegetative protein 19	1	0.999	8	17	17	70	1	1	2	2	3	2	2	1	3	1	1	2	2	3	2	2	1	3	5	4	6	11	13	14	9	3	5	46532808	112474608	122907296	204419344	164380768	179182080	301759360	56938580	101466672
MGBC000586_00280	MGBC000586_00280 CDP-glucose 4	6-dehydratase	MGBC000586_00280 CDP-glucose 4	6-dehydratase		356			MGBC000586_00280 CDP-glucose 4	6-dehydratase	0.9999	0.9981	2	3	0	11	0	0	0	1	1	1	0	0	0	0	0	0	0	0	0	0	0	0	1	0	1	2	2	2	1	1	1	0	0	0	30052048	66776420	53775032
MGBC000586_00480	MGBC000586_00480 NAD-specific glutamate dehydrogenase	MGBC000586_00480 NAD-specific glutamate dehydrogenase		450			MGBC000586_00480 NAD-specific glutamate dehydrogenase	1	0.999	13	8	7	92	0	0	0	2	3	2	0	1	0	0	0	0	2	2	2	0	1	0	7	2	7	18	15	17	10	10	6	59603716	0	49995236	76953624	108518192	52202852	0	33025884	38935552
MGBC000586_02171	MGBC000586_02171 Aspartate carbamoyltransferase	MGBC000586_02171 Aspartate carbamoyltransferase		307			MGBC000586_02171 Aspartate carbamoyltransferase	0.9612	0.9961	5	3	0	14	0	0	0	1	1	1	0	0	0	0	0	0	0	0	0	0	0	0	1	0	1	2	2	5	1	1	1	0	0	34769476	40108544	38021724	38669072	0	0	0
MGBC000586_02493	MGBC000586_02493 phosphoenolpyruvate carboxykinase	MGBC000586_02493 phosphoenolpyruvate carboxykinase		565			MGBC000586_02493 phosphoenolpyruvate carboxykinase	0.9997	0.9923	22	3	3	262	0	0	0	1	1	1	0	0	0	0	0	0	1	1	1	0	0	0	20	19	26	42	39	46	28	24	18	0	0	0	4.13418e+06	0	0	0	0	0
MGBC000586_02608	MGBC000586_02608 (R)-2-hydroxyglutaryl-CoA dehydratase subunit alpha	MGBC000586_02608 (R)-2-hydroxyglutaryl-CoA dehydratase subunit alpha		480			MGBC000586_02608 (R)-2-hydroxyglutaryl-CoA dehydratase subunit alpha	0.9916	0.9975	8	1	0	14	0	0	0	0	1	0	0	0	0	0	0	0	0	0	0	0	0	0	1	0	1	3	4	5	0	0	0	0	0	0	20499004	41433244	4624046	0	0	0
MGBC000586_02678	MGBC000586_02678 hypothetical protein	MGBC000586_02678 hypothetical protein		539			MGBC000586_02678 hypothetical protein	1	0.999	17	1	1	198	0	0	0	0	0	0	1	0	0	0	0	0	0	0	0	1	0	0	14	18	16	23	28	27	29	25	18	34037924	0	0	22038336	0	12692560	46463632	0	0
MGBC000586_03269	MGBC000586_03269 Dihydrodipicolinate synthase	MGBC000586_03269 Dihydrodipicolinate synthase		294			MGBC000586_03269 Dihydrodipicolinate synthase	0	0.9982	3	4	0	9	0	0	0	1	1	1	0	0	1	0	0	0	0	0	0	0	0	0	1	0	0	1	2	2	1	1	1	59247012	0	0	39675772	46790472	39606264	40576820	0	0
MGBC000586_03730	MGBC000586_03730 Phosphocarrier protein HPr	MGBC000586_03730 Phosphocarrier protein HPr		87			MGBC000586_03730 Phosphocarrier protein HPr	0.8803	0.9944	1	1	0	1	0	0	0	0	0	1	0	0	0	0	0	0	0	0	0	0	0	0	0	0	0	0	0	1	0	0	0	0	0	0	20673938	28121360	23802322	20847848	0	0
MGBC000586_03981	MGBC000586_03981 Pyruvate synthase subunit porA	MGBC000586_03981 Pyruvate synthase subunit porA		1176			MGBC000586_03981 Pyruvate synthase subunit porA	0.9985	0.9915	19	3	2	186	0	0	0	0	1	2	0	0	0	0	0	0	0	1	1	0	0	0	15	11	17	32	34	27	20	14	16	0	0	0	37682624	31944644	52009768	0	0	0
MGBC000586_04156	MGBC000586_04156 D-ribose-binding periplasmic protein precursor	MGBC000586_04156 D-ribose-binding periplasmic protein precursor		610			MGBC000586_04156 D-ribose-binding periplasmic protein precursor	0.9993	0.9904	2	1	1	3	0	0	0	0	0	0	0	1	0	0	0	0	0	0	0	0	1	0	0	0	0	1	0	1	0	1	0	0	0	0	0	0	0	0	14496121	25348230
MGBC000588_02625	MGBC000588_02625 Enolase	MGBC000588_02625 Enolase		432			MGBC000588_02625 Enolase	1	0.999	3	2	2	15	1	1	0	0	0	0	0	0	0	1	1	0	0	0	0	0	0	0	2	2	1	2	2	1	2	2	1	0	0	0	0	0	0	0	0	0
MGBC000589_00434	MGBC000589_00434 Pyruvate kinase	MGBC000589_00434 Pyruvate kinase		585			MGBC000589_00434 Pyruvate kinase	0.7336	0.9853	1	1	1	1	1	0	0	0	0	0	0	0	0	1	0	0	0	0	0	0	0	0	1	0	0	0	0	0	0	0	0	41496956	0	0	0	0	0	0	0	0
MGBC000589_00562	MGBC000589_00562 hypothetical protein	MGBC000589_00562 hypothetical protein		541			MGBC000589_00562 hypothetical protein	0.9996	0.9917	8	1	1	44	0	0	0	1	0	0	0	0	0	0	0	0	1	0	0	0	0	0	0	2	6	9	9	7	5	5	1	0	0	0	0	0	0	0	0	0
MGBC000589_02899	MGBC000589_02899 Elongation factor Tu	MGBC000589_02899 Elongation factor Tu		397			MGBC000589_02899 Elongation factor Tu	0	0.999	3	9	0	27	2	6	1	0	0	0	0	0	0	0	0	0	0	0	0	0	0	0	3	8	3	4	2	4	1	0	2	41197440	236211440	15503153	0	0	0	15069149	0	0
MGBC000592_01886	MGBC000592_01886 Succinate dehydrogenase flavoprotein subunit	MGBC000592_01886 Succinate dehydrogenase flavoprotein subunit		588			MGBC000592_01886 Succinate dehydrogenase flavoprotein subunit	1	0.9788	3	2	0	12	1	0	0	0	1	0	0	0	0	0	0	0	0	0	0	0	0	0	3	1	1	1	2	1	1	1	1	96223336	0	0	0	0	0	0	0	0
MGBC000592_02175	MGBC000592_02175 Elongation factor Tu 1	MGBC000592_02175 Elongation factor Tu 1		394			MGBC000592_02175 Elongation factor Tu 1	0.9996	0.9793	10	1	1	74	0	0	1	0	0	0	0	0	0	0	0	1	0	0	0	0	0	0	18	11	12	6	7	4	6	4	6	0	0	0	0	0	0	0	0	0
MGBC000592_02178	MGBC000592_02178 hypothetical protein	MGBC000592_02178 hypothetical protein		97			MGBC000592_02178 hypothetical protein	1	0.9985	2	12	6	12	2	1	2	1	0	0	2	2	2	1	1	1	0	0	0	1	1	1	2	1	2	1	0	0	2	2	2	390451264	176854240	283469632	91760400	24703692	13277762	176811776	259627328	348920352
MGBC000592_03719	MGBC000592_03719 30S ribosomal protein S19	MGBC000592_03719 30S ribosomal protein S19		92			MGBC000592_03719 30S ribosomal protein S19	1	0.9908	1	1	1	1	1	0	0	0	0	0	0	0	0	1	0	0	0	0	0	0	0	0	1	0	0	0	0	0	0	0	0	90695384	62861340	0	0	0	0	0	0	0
MGBC000592_03721	MGBC000592_03721 30S ribosomal protein S3	MGBC000592_03721 30S ribosomal protein S3		233			MGBC000592_03721 30S ribosomal protein S3	1	0.9972	2	2	2	2	1	0	1	0	0	0	0	0	0	1	0	1	0	0	0	0	0	0	1	0	1	0	0	0	0	0	0	177654848	58158744	157184336	0	0	0	0	16322063	0
MGBC000597_00173	MGBC000597_00173 Methylmalonyl-CoA carboxyltransferase 5S subunit	MGBC000597_00173 Methylmalonyl-CoA carboxyltransferase 5S subunit		465			MGBC000597_00173 Methylmalonyl-CoA carboxyltransferase 5S subunit	1	0.9948	1	2	2	2	0	0	0	0	1	1	0	0	0	0	0	0	0	1	1	0	0	0	0	0	0	0	1	1	0	0	0	0	0	0	0	0	0	0	0	0
MGBC000597_02079	MGBC000597_02079 Formate--tetrahydrofolate ligase	MGBC000597_02079 Formate--tetrahydrofolate ligase		556			MGBC000597_02079 Formate--tetrahydrofolate ligase	0.9998	0.9987	2	1	1	15	0	0	0	0	0	1	0	0	0	0	0	0	0	0	1	0	0	0	1	1	1	3	3	3	1	1	1	0	0	0	0	0	113759080	0	0	0
MGBC000598_02033	MGBC000598_02033 Thioredoxin reductase	MGBC000598_02033 Thioredoxin reductase		315			MGBC000598_02033 Thioredoxin reductase	0.8135	0.9907	1	2	0	2	0	0	0	0	0	0	1	1	0	0	0	0	0	0	0	0	0	0	0	0	0	0	0	0	1	1	0	0	70863288	49991620	0	0	0	59014392	79613664	111307144
MGBC000600_00192	MGBC000600_00192 Maltose-binding periplasmic proteins/domains	MGBC000600_00192 Maltose-binding periplasmic proteins/domains		507			MGBC000600_00192 Maltose-binding periplasmic proteins/domains	0.9612	0.9983	1	1	0	1	0	0	0	1	0	0	0	0	0	0	0	0	0	0	0	0	0	0	0	0	0	1	0	0	0	0	0	0	0	0	7259151	25792090	19043464	0	0	0
MGBC000600_01136	MGBC000600_01136 Dihydroorotase	MGBC000600_01136 Dihydroorotase		386			MGBC000600_01136 Dihydroorotase	0.9999	0.9989	2	6	0	6	0	0	2	0	2	0	1	1	0	0	0	0	0	0	0	0	0	0	0	0	2	0	2	0	1	1	0	38388196	0	75609792	20025926	61238096	23104108	98566800	79548480	64067888
MGBC000600_01676	MGBC000600_01676 Pyruvate	phosphate dikinase	MGBC000600_01676 Pyruvate	phosphate dikinase		874			MGBC000600_01676 Pyruvate	phosphate dikinase	0	0.9969	31	2	0	232	0	0	0	1	0	1	0	0	0	0	0	0	0	0	0	0	0	0	16	8	27	41	39	45	24	15	17	0	0	0	38351116	0	42744412
MGBC000600_02564	MGBC000600_02564 Sucrose-6-phosphate hydrolase	MGBC000600_02564 Sucrose-6-phosphate hydrolase		498			MGBC000600_02564 Sucrose-6-phosphate hydrolase	0.9942	0.9984	2	2	0	6	0	0	0	0	1	1	0	0	0	0	0	0	0	0	0	0	0	0	0	0	1	1	2	2	0	0	0	0	0	0	19467098	17890894	24403346	0	0	0
MGBC000600_03285	MGBC000600_03285 Phosphoglucomutase	MGBC000600_03285 Phosphoglucomutase		573			MGBC000600_03285 Phosphoglucomutase	0	0.9848	9	2	0	40	0	0	0	1	0	1	0	0	0	0	0	0	0	0	0	0	0	0	2	1	5	8	7	8	3	3	3	0	0	0	10954435	13328856	16911978	0	0	0
MGBC000600_03603	MGBC000600_03603 High temperature protein G	MGBC000600_03603 High temperature protein G		725			MGBC000600_03603 High temperature protein G	0.9998	0.9975	5	3	0	13	0	0	0	0	1	2	0	0	0	0	0	0	0	0	0	0	0	0	1	0	1	1	3	3	2	1	1	35416200	0	0	134089920	108438736	126272400	80754656	33000200	0
MGBC000600_03607	MGBC000600_03607 Ribonuclease TTHA0252	MGBC000600_03607 Ribonuclease TTHA0252		562			MGBC000600_03607 Ribonuclease TTHA0252	0	0.9949	4	1	0	12	0	0	0	0	1	0	0	0	0	0	0	0	0	0	0	0	0	0	0	0	0	3	3	2	2	1	1	0	0	0	0	0	0	0	0	0
MGBC000600_04864	MGBC000600_04864 UDP-glucose 4-epimerase	MGBC000600_04864 UDP-glucose 4-epimerase		338			MGBC000600_04864 UDP-glucose 4-epimerase	0	0.999	5	3	0	23	0	0	0	0	2	1	0	0	0	0	0	0	0	0	0	0	0	0	1	0	1	5	8	5	1	1	1	0	0	0	22683150	18287414	28127856	0	0	0
MGBC000601_00315	MGBC000601_00315 L-fucose isomerase	MGBC000601_00315 L-fucose isomerase		597			MGBC000601_00315 L-fucose isomerase	0	0.9985	3	4	0	13	0	0	0	1	1	1	1	0	0	0	0	0	0	0	0	0	0	0	1	1	2	2	3	2	2	0	0	84921960	83818960	70395864	18472478	25615636	19162868	41684272	56787580	0
MGBC000601_02357	MGBC000601_02357 NADH-quinone oxidoreductase subunit 1	MGBC000601_02357 NADH-quinone oxidoreductase subunit 1		624			MGBC000601_02357 NADH-quinone oxidoreductase subunit 1	0.9639	0.9894	2	4	0	13	0	0	0	1	1	1	1	0	0	0	0	0	0	0	0	0	0	0	0	0	1	3	3	3	2	0	1	118563072	116751312	131140264	136551440	155434096	137722656	119295280	133733096	129937888
MGBC000602_05980	MGBC000602_05980 hypothetical protein	MGBC000602_05980 hypothetical protein		106			MGBC000602_05980 hypothetical protein	0	0.9836	1	2	0	2	0	0	0	1	1	0	0	0	0	0	0	0	0	0	0	0	0	0	0	0	0	1	1	0	0	0	0	0	0	12981320	6.51682e+06	7.06892e+06	3.72687e+06	11121094	0	0
MGBC000603_02801	MGBC000603_02801 Glyceraldehyde-3-phosphate dehydrogenase	MGBC000603_02801 Glyceraldehyde-3-phosphate dehydrogenase		332			MGBC000603_02801 Glyceraldehyde-3-phosphate dehydrogenase	0.9999	0.9983	6	4	1	19	0	0	0	2	1	1	0	0	0	0	0	0	1	0	0	0	0	0	1	0	1	5	4	3	2	1	2	33906604	0	27902214	42754868	28789934	30661560	59222704	58101248	56906528
MGBC000606_00096	MGBC000606_00096 L-lactate dehydrogenase	MGBC000606_00096 L-lactate dehydrogenase		323			MGBC000606_00096 L-lactate dehydrogenase	1	0.999	3	6	0	37	1	1	0	1	1	0	0	1	1	0	0	0	0	0	0	0	0	0	5	5	3	5	4	4	3	4	4	1491977980	1599637630	0	285589120	171074960	0	0	1165945470	994211520
MGBC000606_00115	MGBC000606_00115 30S ribosomal protein S12	MGBC000606_00115 30S ribosomal protein S12		135			MGBC000606_00115 30S ribosomal protein S12	0.8377	0.9921	1	7	0	7	2	0	1	0	0	0	2	1	1	0	0	0	0	0	0	0	0	0	2	0	1	0	0	0	2	1	1	0	0	0	0	0	0	75300000	67693184	0
MGBC000606_00133	MGBC000606_00133 30S ribosomal protein S8	MGBC000606_00133 30S ribosomal protein S8		132			MGBC000606_00133 30S ribosomal protein S8	1	0.9972	1	3	0	3	0	0	0	1	1	1	0	0	0	0	0	0	0	0	0	0	0	0	0	0	0	1	1	1	0	0	0	0	0	0	25755494	25190358	32860236	0	0	0
MGBC000606_00223	MGBC000606_00223 Stress protein H5	MGBC000606_00223 Stress protein H5		543			MGBC000606_00223 Stress protein H5	0.9994	0.9989	7	12	0	54	1	1	1	2	2	2	1	1	1	0	0	0	0	0	0	0	0	0	4	6	5	7	8	8	7	5	4	186095056	256256960	144373184	34037688	42042736	41369504	114786696	161068160	134791104
MGBC000606_00426	MGBC000606_00426 50S ribosomal protein L20	MGBC000606_00426 50S ribosomal protein L20		118			MGBC000606_00426 50S ribosomal protein L20	0.8242	0.9913	1	6	0	6	1	0	1	1	0	0	1	1	1	0	0	0	0	0	0	0	0	0	1	0	1	1	0	0	1	1	1	108153864	63835380	78594984	22649988	0	0	73847920	76307808	114809848
MGBC000606_00491	MGBC000606_00491 Glyceraldehyde-3-phosphate dehydrogenase	MGBC000606_00491 Glyceraldehyde-3-phosphate dehydrogenase		338			MGBC000606_00491 Glyceraldehyde-3-phosphate dehydrogenase	1	0.9984	8	8	8	105	0	2	1	2	1	1	1	0	0	0	2	1	2	1	1	1	0	0	9	9	11	15	13	17	14	9	8	0	0	0	0	0	0	0	0	0
MGBC000606_00493	MGBC000606_00493 Triosephosphate isomerase	MGBC000606_00493 Triosephosphate isomerase		251			MGBC000606_00493 Triosephosphate isomerase	0.964	0.9947	8	2	0	36	0	0	0	1	1	0	0	0	0	0	0	0	0	0	0	0	0	0	2	2	2	8	8	6	2	3	3	0	0	0	8533665	6.17849e+06	6.92054e+06	0	0	0
MGBC000606_00723	MGBC000606_00723 23S rRNA (uracil-C(5))-methyltransferase RlmCD	MGBC000606_00723 23S rRNA (uracil-C(5))-methyltransferase RlmCD		448			MGBC000606_00723 23S rRNA (uracil-C(5))-methyltransferase RlmCD	0.9546	0.998	1	1	0	1	0	0	0	0	0	1	0	0	0	0	0	0	0	0	0	0	0	0	0	0	0	0	0	1	0	0	0	0	0	0	0	0	14404213	0	0	0
MGBC000606_01119	MGBC000606_01119 Aspartate--tRNA ligase	MGBC000606_01119 Aspartate--tRNA ligase		614			MGBC000606_01119 Aspartate--tRNA ligase	1	0.9984	3	6	0	7	1	0	0	2	0	1	1	0	1	0	0	0	0	0	0	0	0	0	1	0	0	2	0	2	1	0	1	50671600	34831792	47763156	69884176	71797608	71200504	49194952	43172756	49053072
MGBC000606_01306	MGBC000606_01306 EIIBCA-Bgl	MGBC000606_01306 EIIBCA-Bgl		649			MGBC000606_01306 EIIBCA-Bgl	0.902	0.9956	1	2	0	2	0	0	0	2	0	0	0	0	0	0	0	0	0	0	0	0	0	0	0	0	0	2	0	0	0	0	0	0	0	0	4980801	0	0	0	0	0
MGBC000607_01043	MGBC000607_01043 50S ribosomal protein L20	MGBC000607_01043 50S ribosomal protein L20		118			MGBC000607_01043 50S ribosomal protein L20	0.955	0.9981	1	2	0	2	0	0	0	1	0	1	0	0	0	0	0	0	0	0	0	0	0	0	0	0	0	1	0	1	0	0	0	20190698	0	19971192	18838008	0	18868432	22467178	22390356	0
MGBC000607_01738	MGBC000607_01738 hypothetical protein	MGBC000607_01738 hypothetical protein		542			MGBC000607_01738 hypothetical protein	0.9999	0.998	8	18	9	82	2	2	2	2	2	2	2	2	2	1	1	1	1	1	1	1	1	1	7	6	11	7	12	12	11	9	7	396650784	472563264	403401056	281906272	330458080	253735184	342873696	393720640	320344704
MGBC000607_02007	MGBC000607_02007 Fructose-bisphosphate aldolase	MGBC000607_02007 Fructose-bisphosphate aldolase		311			MGBC000607_02007 Fructose-bisphosphate aldolase	1	0.9982	9	4	2	33	0	0	0	3	0	1	0	0	0	0	0	0	2	0	0	0	0	0	1	0	2	10	6	7	3	2	2	39859304	0	0	117963808	57922880	102489920	39439208	0	0
MGBC100003_00850	MGBC100003_00850 unannotated protein	MGBC100003_00850 unannotated protein		285			MGBC100003_00850 unannotated protein	0	0.9989	2	2	0	8	0	0	0	1	0	1	0	0	0	0	0	0	0	0	0	0	0	0	0	1	0	2	1	2	1	1	0	84458896	0	124096928	0	125309584	82332920	749001280	0	0
MGBC100003_01068	MGBC100003_01068 unannotated protein	MGBC100003_01068 unannotated protein		443			MGBC100003_01068 unannotated protein	0	0.998	2	1	0	3	0	0	0	0	0	1	0	0	0	0	0	0	0	0	0	0	0	0	0	0	0	0	1	2	0	0	0	0	0	0	0	0	18609182	0	0	0
MGBC100003_01817	MGBC100003_01817 unannotated protein	MGBC100003_01817 unannotated protein		278			MGBC100003_01817 unannotated protein	0.6021	0.9736	1	1	0	1	0	0	0	0	0	1	0	0	0	0	0	0	0	0	0	0	0	0	0	0	0	0	0	1	0	0	0	0	0	0	0	0	0	0	0	0
MGBC100003_01978	MGBC100003_01978 unannotated protein	MGBC100003_01978 unannotated protein		151			MGBC100003_01978 unannotated protein	0.9093	0.9959	1	1	0	1	0	0	0	1	0	0	0	0	0	0	0	0	0	0	0	0	0	0	0	0	0	1	0	0	0	0	0	0	0	0	0	0	0	0	0	0
MGBC100008_01329	MGBC100008_01329 Uncharacterized peptidase SA1530	MGBC100008_01329 Uncharacterized peptidase SA1530		595			MGBC100008_01329 Uncharacterized peptidase SA1530	0.7944	0.9895	1	3	3	3	0	0	0	1	1	1	0	0	0	0	0	0	1	1	1	0	0	0	0	0	0	1	1	1	0	0	0	80252000	89238192	69045864	71176416	86813200	64288600	61974872	61712708	0
MGBC100021_00794	MGBC100021_00794 unannotated protein	MGBC100021_00794 unannotated protein		407			MGBC100021_00794 unannotated protein	0	0.999	16	14	0	181	1	1	1	3	2	1	2	1	2	0	0	0	0	0	0	0	0	0	14	14	19	32	26	24	22	14	16	163950224	128415072	193927744	203843488	223312624	185742928	240445296	209326304	211345712
MGBC100021_01191	MGBC100021_01191 unannotated protein	MGBC100021_01191 unannotated protein		388			MGBC100021_01191 unannotated protein	0.9661	0.9883	3	3	0	8	0	0	0	1	1	1	0	0	0	0	0	0	0	0	0	0	0	0	0	0	0	3	2	2	1	0	0	0	0	0	42344268	42334464	41741980	12354926	18483886	9232148
MGBC100021_01824	MGBC100021_01824 unannotated protein	MGBC100021_01824 unannotated protein		1401			MGBC100021_01824 unannotated protein	0.7228	0.9845	1	5	0	5	0	0	0	1	1	1	2	0	0	0	0	0	0	0	0	0	0	0	0	0	0	1	1	1	2	0	0	0	0	0	91758736	41360716	89817520	1923749890	1690532480	2009395710
MGBC100025_01120	MGBC100025_01120 Ketol-acid reductoisomerase	MGBC100025_01120 Ketol-acid reductoisomerase		341			MGBC100025_01120 Ketol-acid reductoisomerase	0	0.999	16	37	0	314	4	1	2	8	10	8	4	0	0	0	0	0	0	0	0	0	0	0	27	21	24	45	52	54	38	30	23	34297256	51393720	26030294	384855968	277321696	243861344	371397568	0	126840448
MGBC100026_01279	MGBC100026_01279 unannotated protein	MGBC100026_01279 unannotated protein		465			MGBC100026_01279 unannotated protein	0.9996	0.9918	2	1	1	6	0	0	0	1	0	0	0	0	0	0	0	0	1	0	0	0	0	0	1	1	1	1	0	0	1	0	1	0	0	0	0	0	0	0	0	0
MGBC100026_01495	MGBC100026_01495 unannotated protein	MGBC100026_01495 unannotated protein		571			MGBC100026_01495 unannotated protein	1	0.999	2	7	0	12	0	0	0	1	1	1	2	1	1	0	0	0	0	0	0	0	0	0	0	0	0	2	2	2	2	2	2	0	0	0	28317106	25693398	21354340	44852976	0	0
MGBC100046_00981	MGBC100046_00981 unannotated protein	MGBC100046_00981 unannotated protein		500			MGBC100046_00981 unannotated protein	1	0.9982	3	5	3	7	0	0	0	3	1	1	0	0	0	0	0	0	2	1	0	0	0	0	0	0	0	4	1	2	0	0	0	0	0	0	49218200	0	29129832	0	0	0
MGBC100046_01477	MGBC100046_01477 unannotated protein	MGBC100046_01477 unannotated protein		406			MGBC100046_01477 unannotated protein	0.8645	0.9936	1	1	0	1	1	0	0	0	0	0	0	0	0	0	0	0	0	0	0	0	0	0	1	0	0	0	0	0	0	0	0	62360500	0	26586970	0	0	0	0	0	0
MGBC100061_00304	MGBC100061_00304 unannotated protein	MGBC100061_00304 unannotated protein		432			MGBC100061_00304 unannotated protein	0.9609	0.999	5	2	0	13	0	0	0	0	1	1	0	0	0	0	0	0	0	0	0	0	0	0	0	0	1	2	4	5	0	1	0	0	0	0	12637970	19130550	22607948	15575851	0	0
MGBC100061_01298	MGBC100061_01298 unannotated protein	MGBC100061_01298 unannotated protein		391			MGBC100061_01298 unannotated protein	0	0.999	12	21	0	229	2	1	3	3	2	3	3	3	1	0	0	0	0	0	0	0	0	0	15	13	19	38	35	44	28	22	15	1328586500	1160120450	1619779070	1122701180	1095641220	1420035070	1617101820	1657538940	1717914880
MGBC100065_02104	MGBC100065_02104 Probable enoyl-CoA hydratase echA8	MGBC100065_02104 Probable enoyl-CoA hydratase echA8		261			MGBC100065_02104 Probable enoyl-CoA hydratase echA8	0	0.9985	1	3	0	3	0	0	0	1	1	1	0	0	0	0	0	0	0	0	0	0	0	0	0	0	0	1	1	1	0	0	0	0	0	0	47539048	40526728	41181340	22964480	0	0
MGBC100065_02382	MGBC100065_02382 hypothetical protein	MGBC100065_02382 hypothetical protein		545			MGBC100065_02382 hypothetical protein	1	0.999	13	13	10	256	0	0	1	2	1	3	2	2	2	0	0	0	2	0	3	2	2	1	11	18	15	31	40	48	39	34	20	0	0	63358792	31624748	279324224	0	0	0	113757512
MGBC100069_00011	MGBC100069_00011 phosphoenolpyruvate carboxykinase	MGBC100069_00011 phosphoenolpyruvate carboxykinase		568			MGBC100069_00011 phosphoenolpyruvate carboxykinase	0.9949	0.999	29	6	0	517	1	0	0	1	1	1	2	0	0	0	0	0	0	0	0	0	0	0	48	34	55	84	85	85	52	39	35	111242624	0	102142744	130788928	118518328	105350688	90184496	61989664	57667144
MGBC100069_00627	MGBC100069_00627 Fructose-bisphosphate aldolase	MGBC100069_00627 Fructose-bisphosphate aldolase		287			MGBC100069_00627 Fructose-bisphosphate aldolase	0	0.999	6	13	0	29	0	0	2	2	2	3	2	1	1	0	0	0	0	0	0	0	0	0	0	0	3	6	5	6	4	2	3	29327450	0	50780172	108850416	102215592	128956256	43054276	54905208	92179264
MGBC100069_01902	MGBC100069_01902 1-deoxy-D-xylulose-5-phosphate synthase	MGBC100069_01902 1-deoxy-D-xylulose-5-phosphate synthase		316			MGBC100069_01902 1-deoxy-D-xylulose-5-phosphate synthase	0	0.9777	1	1	0	1	0	0	0	0	1	0	0	0	0	0	0	0	0	0	0	0	0	0	0	0	0	0	1	0	0	0	0	0	0	0	26225100	32933634	23992606	0	0	0
MGBC100077_01455	MGBC100077_01455 5-dehydro-2-deoxygluconokinase	MGBC100077_01455 5-dehydro-2-deoxygluconokinase		340			MGBC100077_01455 5-dehydro-2-deoxygluconokinase	0.9985	0.999	7	31	0	31	1	0	3	6	2	5	5	5	4	0	0	0	0	0	0	0	0	0	1	0	3	6	2	5	5	5	4	341745760	52733192	410440608	539952700	216669152	417910112	1356345090	1241481860	842338940
MGBC100077_01555	MGBC100077_01555 Acyl-[acyl-carrier-protein]--UDP-N-acetylglucosamine O-acyltransferase	MGBC100077_01555 Acyl-[acyl-carrier-protein]--UDP-N-acetylglucosamine O-acyltransferase		263			MGBC100077_01555 Acyl-[acyl-carrier-protein]--UDP-N-acetylglucosamine O-acyltransferase	1	0.998	2	5	0	5	0	0	0	3	1	1	0	0	0	0	0	0	0	0	0	0	0	0	0	0	0	3	1	1	0	0	0	0	0	0	30099290	37039376	35368224	28462382	0	0
MGBC100080_01061	MGBC100080_01061 Acetyl-CoA acetyltransferase	MGBC100080_01061 Acetyl-CoA acetyltransferase		382			MGBC100080_01061 Acetyl-CoA acetyltransferase	0	0.999	7	27	0	77	4	3	2	4	4	3	3	2	2	0	0	0	0	0	0	0	0	0	7	8	7	15	11	15	5	5	4	570903940	786702340	642435390	874613760	758916540	770222850	1559679620	615743870	640989440
MGBC100080_01062	MGBC100080_01062 Probable enoyl-CoA hydratase echA8	MGBC100080_01062 Probable enoyl-CoA hydratase echA8		274			MGBC100080_01062 Probable enoyl-CoA hydratase echA8	0	0.999	3	9	0	15	1	1	1	1	1	1	1	1	1	0	0	0	0	0	0	0	0	0	1	1	1	3	3	3	1	1	1	118700560	0	89337240	59554792	60107776	67144104	109370688	108306992	87798120
MGBC100080_01236	MGBC100080_01236 Predicted phosphohydrolase (DHH superfamily)	MGBC100080_01236 Predicted phosphohydrolase (DHH superfamily)		313			MGBC100080_01236 Predicted phosphohydrolase (DHH superfamily)	0.9891	0.9799	1	1	0	1	0	1	0	0	0	0	0	0	0	0	0	0	0	0	0	0	0	0	0	1	0	0	0	0	0	0	0	0	255141408	0	0	0	0	0	0	0
MGBC100080_01358	MGBC100080_01358 Endoglucanase C	MGBC100080_01358 Endoglucanase C		406			MGBC100080_01358 Endoglucanase C	0.9718	0.9988	1	1	0	1	0	0	0	1	0	0	0	0	0	0	0	0	0	0	0	0	0	0	0	0	0	1	0	0	0	0	0	0	0	0	1766750	0	0	0	0	0
MGBC100080_01525	MGBC100080_01525 Glucose-1-phosphate adenylyltransferase	MGBC100080_01525 Glucose-1-phosphate adenylyltransferase		373			MGBC100080_01525 Glucose-1-phosphate adenylyltransferase	0	0.999	2	7	0	17	0	0	2	1	1	1	0	2	0	0	0	0	0	0	0	0	0	0	1	0	3	2	2	3	2	3	1	56289184	0	95833688	206140384	241018624	290581472	75285968	56542632	61665928
MGBC100080_01526	MGBC100080_01526 Glucose-1-phosphate adenylyltransferase	MGBC100080_01526 Glucose-1-phosphate adenylyltransferase		422			MGBC100080_01526 Glucose-1-phosphate adenylyltransferase	0.9998	0.9977	4	1	1	27	0	0	0	1	0	0	0	0	0	0	0	0	1	0	0	0	0	0	1	0	3	5	4	4	4	4	2	0	0	0	0	0	0	0	0	0
MGBC100080_01565	MGBC100080_01565 Ketol-acid reductoisomerase	MGBC100080_01565 Ketol-acid reductoisomerase		339			MGBC100080_01565 Ketol-acid reductoisomerase	0.9868	0.999	20	13	0	383	1	1	1	2	2	3	2	1	0	0	0	0	0	0	0	0	0	0	33	27	37	58	65	61	42	35	25	127576136	1003743550	157222624	1318893440	1249814020	1357620350	137002944	123040632	137069392
MGBC100080_02166	MGBC100080_02166 Polyribonucleotide nucleotidyltransferase	MGBC100080_02166 Polyribonucleotide nucleotidyltransferase		696			MGBC100080_02166 Polyribonucleotide nucleotidyltransferase	1	0.999	16	39	4	80	2	0	2	10	10	8	3	2	2	0	0	0	1	1	1	1	0	0	3	0	6	19	19	16	7	5	5	276477952	222592960	484835680	1178675330	1139778180	913384900	295922432	410608416	301819488
MGBC100080_02177	MGBC100080_02177 Uncharacterized protein conserved in bacteria	MGBC100080_02177 Uncharacterized protein conserved in bacteria		702			MGBC100080_02177 Uncharacterized protein conserved in bacteria	0.9645	0.9985	1	3	0	3	0	0	0	1	1	1	0	0	0	0	0	0	0	0	0	0	0	0	0	0	0	1	1	1	0	0	0	0	0	0	22524764	17888232	21473768	0	0	0
MGBC100080_02327	MGBC100080_02327 Phosphoribosylformylglycinamidine cyclo-ligase	MGBC100080_02327 Phosphoribosylformylglycinamidine cyclo-ligase		341			MGBC100080_02327 Phosphoribosylformylglycinamidine cyclo-ligase	0.9844	0.9952	2	1	0	3	0	0	0	0	0	1	0	0	0	0	0	0	0	0	0	0	0	0	0	0	0	1	1	1	0	0	0	0	0	0	32722348	34907492	39236372	0	0	0
MGBC100080_03107	MGBC100080_03107 BS14	MGBC100080_03107 BS14		123			MGBC100080_03107 BS14	0.9947	0.9987	2	12	0	12	1	1	1	2	2	2	1	1	1	0	0	0	0	0	0	0	0	0	1	1	1	2	2	2	1	1	1	269975200	251713184	213594608	167067696	207044448	208436896	207471456	251370336	262527264
MGBC100082_01192	MGBC100082_01192 Methylmalonyl-CoA mutase large subunit	MGBC100082_01192 Methylmalonyl-CoA mutase large subunit		712			MGBC100082_01192 Methylmalonyl-CoA mutase large subunit	0.9989	0.9744	4	1	0	24	0	0	0	1	0	0	0	0	0	0	0	0	0	0	0	0	0	0	1	0	1	5	5	4	5	1	2	0	0	0	0	0	0	0	0	0
MGBC100084_00058	MGBC100084_00058 5-methylthioadenosine/S-adenosylhomocysteine deaminase	MGBC100084_00058 5-methylthioadenosine/S-adenosylhomocysteine deaminase		433			MGBC100084_00058 5-methylthioadenosine/S-adenosylhomocysteine deaminase	0.8441	0.9925	1	1	0	1	0	0	0	0	1	0	0	0	0	0	0	0	0	0	0	0	0	0	0	0	0	0	1	0	0	0	0	0	0	0	0	0	0	0	0	0
MGBC100084_00192	MGBC100084_00192 Galactokinase	MGBC100084_00192 Galactokinase		387			MGBC100084_00192 Galactokinase	0.9999	0.9987	2	5	0	5	0	0	0	2	1	1	1	0	0	0	0	0	0	0	0	0	0	0	0	0	0	2	1	1	1	0	0	0	0	0	45819296	25128952	25881942	25371480	15382502	26200604
MGBC100084_01223	MGBC100084_01223 Butyrate kinase 2	MGBC100084_01223 Butyrate kinase 2		355			MGBC100084_01223 Butyrate kinase 2	0.7001	0.9827	1	1	0	1	0	0	0	0	0	1	0	0	0	0	0	0	0	0	0	0	0	0	0	0	0	0	0	1	0	0	0	0	0	17135420	23872800	16614317	27240532	0	0	0
MGBC100084_01388	MGBC100084_01388 Glucose-1-phosphate adenylyltransferase	MGBC100084_01388 Glucose-1-phosphate adenylyltransferase		422			MGBC100084_01388 Glucose-1-phosphate adenylyltransferase	0.9995	0.999	6	25	0	38	1	0	3	4	4	5	3	3	2	0	0	0	0	0	0	0	0	0	2	0	4	6	6	7	5	5	3	80311584	26020454	370992000	598461760	478401312	548795520	558858880	174346416	259395264
MGBC100084_02227	MGBC100084_02227 3-hydroxybutyryl-CoA dehydrogenase	MGBC100084_02227 3-hydroxybutyryl-CoA dehydrogenase		279			MGBC100084_02227 3-hydroxybutyryl-CoA dehydrogenase	1	0.999	6	12	1	19	1	1	0	2	2	3	1	1	1	0	0	0	0	0	1	0	0	0	1	1	0	4	3	5	3	1	1	1348051330	1099654910	1188071940	1364615810	1527891580	1127528700	959285700	1184544000	1180554880
MGBC100089_02359	MGBC100089_02359 3-isopropylmalate dehydrogenase	MGBC100089_02359 3-isopropylmalate dehydrogenase		401			MGBC100089_02359 3-isopropylmalate dehydrogenase	0.9992	0.9982	4	6	0	10	0	0	0	2	2	0	1	1	0	0	0	0	0	0	0	0	0	0	0	0	0	4	3	1	1	1	0	0	0	0	13963072	288692352	5023782	211469072	0	200381616
MGBC100096_00283	MGBC100096_00283 unannotated protein	MGBC100096_00283 unannotated protein		237			MGBC100096_00283 unannotated protein	0.6447	0.9779	1	1	1	1	1	0	0	0	0	0	0	0	0	1	0	0	0	0	0	0	0	0	1	0	0	0	0	0	0	0	0	1281825410	0	0	33974852	69569224	0	283788928	0	0
MGBC100104_01721	MGBC100104_01721 Probable enoyl-CoA hydratase echA8	MGBC100104_01721 Probable enoyl-CoA hydratase echA8		263			MGBC100104_01721 Probable enoyl-CoA hydratase echA8	0	0.9989	2	3	0	12	0	0	0	1	1	1	0	0	0	0	0	0	0	0	0	0	0	0	1	1	1	2	2	2	1	1	1	75989184	0	0	44497684	47289324	44932552	47270828	0	59924312
MGBC100104_01873	MGBC100104_01873 Fructose-bisphosphate aldolase	MGBC100104_01873 Fructose-bisphosphate aldolase		287			MGBC100104_01873 Fructose-bisphosphate aldolase	0.9886	0.991	2	1	0	10	0	0	0	0	1	0	0	0	0	0	0	0	0	0	0	0	0	0	0	0	1	1	2	1	1	2	2	0	0	91349720	0	23198086	0	0	0	167948176
MGBC100104_02004	MGBC100104_02004 hypothetical protein	MGBC100104_02004 hypothetical protein		230			MGBC100104_02004 hypothetical protein	0.9999	0.999	2	7	7	8	0	0	0	1	1	3	2	0	0	0	0	0	1	1	3	2	0	0	0	0	0	2	1	3	2	0	0	0	0	0	51708792	47259036	59939844	31536574	31061680	0
MGBC100105_00003	MGBC100105_00003 unannotated protein	MGBC100105_00003 unannotated protein		224			MGBC100105_00003 unannotated protein	0	0.9973	2	2	0	15	0	0	0	1	1	0	0	0	0	0	0	0	0	0	0	0	0	0	1	0	1	3	3	2	2	2	1	0	0	482197088	22618556	11597231	0	0	0	0
MGBC100107_00115	MGBC100107_00115 1-deoxy-D-xylulose-5-phosphate synthase	MGBC100107_00115 1-deoxy-D-xylulose-5-phosphate synthase		314			MGBC100107_00115 1-deoxy-D-xylulose-5-phosphate synthase	0.9996	0.999	5	7	0	14	0	0	0	1	3	3	0	0	0	0	0	0	0	0	0	0	0	0	1	0	1	2	4	5	1	0	0	0	0	0	92540960	53618236	90422384	29312696	0	0
MGBC100107_01030	MGBC100107_01030 50S ribosomal protein L3	MGBC100107_01030 50S ribosomal protein L3		229			MGBC100107_01030 50S ribosomal protein L3	0.9999	0.9981	2	10	0	10	1	0	1	2	2	1	1	1	1	0	0	0	0	0	0	0	0	0	1	0	1	2	2	1	1	1	1	0	0	59347128	11715577	85117512	0	60731192	0	47652988
MGBC100107_02600	MGBC100107_02600 Probable diguanylate cyclase AdrA	MGBC100107_02600 Probable diguanylate cyclase AdrA		408			MGBC100107_02600 Probable diguanylate cyclase AdrA	0.6494	0.9783	1	4	0	4	0	0	0	1	1	1	1	0	0	0	0	0	0	0	0	0	0	0	0	0	0	1	1	1	1	0	0	0	0	0	33058168	34614332	32706680	47484996	56343080	59526424
MGBC100107_03020	MGBC100107_03020 DNA-directed RNA polymerase subunit beta'	MGBC100107_03020 DNA-directed RNA polymerase subunit beta'		1246			MGBC100107_03020 DNA-directed RNA polymerase subunit beta'	0	0.9989	22	7	0	107	0	0	1	1	1	1	1	1	1	0	0	0	0	0	0	0	0	0	8	5	9	17	16	22	13	9	8	54364740	0	76336928	94220336	102454288	100625672	74595896	54896552	64989232
MGBC100119_00399	MGBC100119_00399 50S ribosomal protein L9	MGBC100119_00399 50S ribosomal protein L9		151			MGBC100119_00399 50S ribosomal protein L9	1	0.999	2	7	7	7	0	0	1	2	1	1	1	1	0	0	0	1	2	1	1	1	1	0	0	0	1	2	1	1	1	1	0	30452416	0	0	98640296	114306912	113008656	47556188	0	43031244
MGBC100119_00759	MGBC100119_00759 indolepyruvate ferredoxin oxidoreductase	MGBC100119_00759 indolepyruvate ferredoxin oxidoreductase		551			MGBC100119_00759 indolepyruvate ferredoxin oxidoreductase	1	0.9926	2	3	3	3	0	0	0	1	1	0	1	0	0	0	0	0	1	1	0	1	0	0	0	0	0	1	1	0	1	0	0	0	0	56213868	68854560	70617984	43345156	95175776	99207160	81079440
MGBC100119_00858	MGBC100119_00858 Xaa-Pro aminopeptidase	MGBC100119_00858 Xaa-Pro aminopeptidase		469			MGBC100119_00858 Xaa-Pro aminopeptidase	1	0.9987	7	21	0	21	0	0	0	5	6	7	2	0	1	0	0	0	0	0	0	0	0	0	0	0	0	5	6	7	2	0	1	159490656	91261936	283217248	513417504	436565536	515848512	378096000	275575424	377912640
MGBC100119_01610	MGBC100119_01610 Phosphomannomutase/phosphoglucomutase	MGBC100119_01610 Phosphomannomutase/phosphoglucomutase		461			MGBC100119_01610 Phosphomannomutase/phosphoglucomutase	1	0.999	5	10	2	10	0	0	0	3	2	4	0	0	1	0	0	0	1	0	1	0	0	0	0	0	0	3	2	4	0	0	1	0	0	48540552	185253936	157249744	179726192	37339528	0	44905780
MGBC100119_01868	MGBC100119_01868 Branched-chain-amino-acid aminotransferase	MGBC100119_01868 Branched-chain-amino-acid aminotransferase		343			MGBC100119_01868 Branched-chain-amino-acid aminotransferase	1	0.999	12	119	36	119	11	9	12	20	18	16	13	8	12	1	1	3	8	8	9	3	1	2	11	9	12	20	18	16	13	8	12	8096517600	4258028030	7050807300	4035021820	3900100860	3738978050	6685807100	5060283900	6965343700
MGBC100120_00816	MGBC100120_00816 Phosphoglucomutase	MGBC100120_00816 Phosphoglucomutase		573			MGBC100120_00816 Phosphoglucomutase	1	0.9989	10	3	0	52	0	0	0	0	2	0	0	0	1	0	0	0	0	0	0	0	0	0	3	3	5	8	12	8	5	3	5	0	0	0	10757158	12868480	11185051	0	0	0
MGBC100122_01340	MGBC100122_01340 unannotated protein	MGBC100122_01340 unannotated protein		200			MGBC100122_01340 unannotated protein	0	0.9955	2	5	0	24	0	0	1	1	1	1	1	0	0	0	0	0	0	0	0	0	0	0	1	1	3	4	4	4	4	1	2	61720076	0	68833712	82440904	92643336	19149234	70038816	60350028	58911208
MGBC100127_01633	MGBC100127_01633 Elongation factor Ts	MGBC100127_01633 Elongation factor Ts		312			MGBC100127_01633 Elongation factor Ts	0.8372	0.9921	1	1	0	1	0	0	1	0	0	0	0	0	0	0	0	0	0	0	0	0	0	0	0	0	1	0	0	0	0	0	0	0	0	41928844	0	0	0	0	0	36426324
MGBC100131_00797	MGBC100131_00797 unannotated protein	MGBC100131_00797 unannotated protein		407			MGBC100131_00797 unannotated protein	0.9993	0.9831	7	1	1	66	0	0	0	1	0	0	0	0	0	0	0	0	1	0	0	0	0	0	7	8	6	9	7	7	8	7	7	0	0	0	0	0	0	0	0	0
MGBC100158_00267	MGBC100158_00267 Polyribonucleotide nucleotidyltransferase	MGBC100158_00267 Polyribonucleotide nucleotidyltransferase		704			MGBC100158_00267 Polyribonucleotide nucleotidyltransferase	0.9738	0.9989	1	2	0	2	1	0	0	1	0	0	0	0	0	0	0	0	0	0	0	0	0	0	1	0	0	1	0	0	0	0	0	112101288	0	0	87286192	0	0	0	0	0
MGBC100161_00264	MGBC100161_00264 Methionine--tRNA ligase	MGBC100161_00264 Methionine--tRNA ligase		677			MGBC100161_00264 Methionine--tRNA ligase	1	0.9987	2	3	2	3	3	0	0	0	0	0	0	0	0	2	0	0	0	0	0	0	0	0	3	0	0	0	0	0	0	0	0	409941856	0	0	0	0	0	0	0	0
MGBC100161_03448	MGBC100161_03448 2	3-bisphosphoglycerate-dependent phosphoglycerate mutase	MGBC100161_03448 2	3-bisphosphoglycerate-dependent phosphoglycerate mutase		250			MGBC100161_03448 2	3-bisphosphoglycerate-dependent phosphoglycerate mutase	0.8135	0.9907	1	1	1	1	1	0	0	0	0	0	0	0	0	1	0	0	0	0	0	0	0	0	1	0	0	0	0	0	0	0	0	77338448	0	0	0	0	0
MGBC100161_03771	MGBC100161_03771 Putative glucose-6-phosphate 1-epimerase	MGBC100161_03771 Putative glucose-6-phosphate 1-epimerase		297			MGBC100161_03771 Putative glucose-6-phosphate 1-epimerase	1	0.9736	1	2	0	2	2	0	0	0	0	0	0	0	0	0	0	0	0	0	0	0	0	0	2	0	0	0	0	0	0	0	0	138032192	0	0	0	0	0	0	0	0
MGBC100163_01441	MGBC100163_01441 2-amino-3-ketobutyrate coenzyme A ligase	MGBC100163_01441 2-amino-3-ketobutyrate coenzyme A ligase		395			MGBC100163_01441 2-amino-3-ketobutyrate coenzyme A ligase	0.9998	0.9963	2	3	0	4	1	0	0	0	0	0	1	0	1	0	0	0	0	0	0	0	0	0	1	0	0	0	0	1	1	0	1	81378232	87189984	50133276	0	0	0	29696124	44759692	60225192
MGBC100172_01082	MGBC100172_01082 NADH peroxidase	MGBC100172_01082 NADH peroxidase		703			MGBC100172_01082 NADH peroxidase	0	0.9981	2	5	0	5	0	0	0	1	1	1	1	0	1	0	0	0	0	0	0	0	0	0	0	0	0	1	1	1	1	0	1	0	0	0	52307704	54758128	56423240	86169160	43939928	57747548
MGBC100172_02632	MGBC100172_02632 Bifunctional purine biosynthesis protein PurH	MGBC100172_02632 Bifunctional purine biosynthesis protein PurH		396			MGBC100172_02632 Bifunctional purine biosynthesis protein PurH	0	0.998	6	2	0	28	0	0	0	1	1	0	0	0	0	0	0	0	0	0	0	0	0	0	2	1	3	6	6	5	2	1	2	0	0	0	10118087	6940585	7441958	0	0	0
MGBC100174_01472	MGBC100174_01472 L-fucose isomerase and related proteins	MGBC100174_01472 L-fucose isomerase and related proteins		494			MGBC100174_01472 L-fucose isomerase and related proteins	0.9989	0.9755	8	1	1	142	0	0	1	0	0	0	0	0	0	0	0	1	0	0	0	0	0	0	10	10	16	23	20	23	17	13	10	0	0	158000192	0	0	0	0	0	0
MGBC100176_00584	MGBC100176_00584 unannotated protein	MGBC100176_00584 unannotated protein		339			MGBC100176_00584 unannotated protein	0	0.9988	8	2	0	43	0	0	0	1	1	0	0	0	0	0	0	0	0	0	0	0	0	0	2	1	3	10	7	11	5	1	3	0	0	47505004	82987112	49096588	55008584	45184536	0	0
MGBC100176_02467	MGBC100176_02467 unannotated protein	MGBC100176_02467 unannotated protein		875			MGBC100176_02467 unannotated protein	0	0.9943	19	1	0	90	0	0	0	0	0	1	0	0	0	0	0	0	0	0	0	0	0	0	5	4	9	20	18	15	7	5	7	0	0	0	0	11756144	13207053	0	0	0
MGBC100179_01730	MGBC100179_01730 unannotated protein	MGBC100179_01730 unannotated protein		364			MGBC100179_01730 unannotated protein	1	0.9985	7	3	1	29	0	0	0	1	0	2	0	0	0	0	0	0	0	0	1	0	0	0	0	0	1	8	6	9	4	0	1	0	0	0	43554984	68936328	46861808	51727904	32886726	80944920
MGBC100186_00737	MGBC100186_00737 unannotated protein	MGBC100186_00737 unannotated protein		321			MGBC100186_00737 unannotated protein	0.9997	0.9956	3	1	0	9	0	0	0	1	0	0	0	0	0	0	0	0	0	0	0	0	0	0	1	0	1	2	2	2	1	0	0	0	0	0	18155358	16428856	14684307	0	0	0
MGBC100193_01900	MGBC100193_01900 Na(+)-translocating NADH-quinone reductase subunit A	MGBC100193_01900 Na(+)-translocating NADH-quinone reductase subunit A		476			MGBC100193_01900 Na(+)-translocating NADH-quinone reductase subunit A	1	0.9973	2	4	4	4	0	0	0	2	1	1	0	0	0	0	0	0	2	1	1	0	0	0	0	0	0	2	1	1	0	0	0	0	0	0	47269880	58446632	14678843	0	0	0
MGBC100196_02581	MGBC100196_02581 Thermostable beta-glucosidase B	MGBC100196_02581 Thermostable beta-glucosidase B		760			MGBC100196_02581 Thermostable beta-glucosidase B	1	0.9848	2	4	0	4	0	0	0	2	1	1	0	0	0	0	0	0	0	0	0	0	0	0	0	0	0	2	1	1	0	0	0	0	0	10334199	36152864	37441968	36165816	0	0	0
MGBC100197_02946	MGBC100197_02946 Pyruvate	phosphate dikinase	MGBC100197_02946 Pyruvate	phosphate dikinase		312			MGBC100197_02946 Pyruvate	phosphate dikinase	0.9259	0.9987	5	3	0	42	0	0	0	1	2	0	0	0	0	0	0	0	0	0	0	0	0	0	3	3	3	9	6	8	3	4	3	0	0	0	49159172	46277884	42901076
MGBC100199_00916	MGBC100199_00916 Subtilisin DY	MGBC100199_00916 Subtilisin DY		1286			MGBC100199_00916 Subtilisin DY	0.9697	0.9987	1	2	0	2	0	0	0	0	1	1	0	0	0	0	0	0	0	0	0	0	0	0	0	0	0	0	1	1	0	0	0	0	0	0	0	19015408	10231500	16064527	0	0
MGBC100199_01096	MGBC100199_01096 Domain of unknown function (DUF377)	MGBC100199_01096 Domain of unknown function (DUF377)		344			MGBC100199_01096 Domain of unknown function (DUF377)	1	0.9983	6	21	9	21	2	0	2	5	4	5	1	2	0	1	0	1	1	2	2	1	1	0	2	0	2	5	4	5	1	2	0	244914032	1718129280	267977456	1069045310	984193660	838774530	297471296	179707008	214720528
MGBC100199_03229	MGBC100199_03229 DNA-directed RNA polymerase subunit beta'	MGBC100199_03229 DNA-directed RNA polymerase subunit beta'		1226			MGBC100199_03229 DNA-directed RNA polymerase subunit beta'	1	0.999	19	5	2	79	0	0	0	1	1	3	0	0	0	0	0	0	0	1	1	0	0	0	6	5	5	16	13	17	7	5	5	0	0	0	72877672	60800936	71581608	0	0	0
MGBC100211_00459	MGBC100211_00459 BS2	MGBC100211_00459 BS2		246			MGBC100211_00459 BS2	1	0.999	1	8	0	8	0	0	1	2	1	1	1	1	1	0	0	0	0	0	0	0	0	0	0	0	1	2	1	1	1	1	1	0	0	32791014	77019632	75151944	83929752	58435200	51450908	45953336
MGBC100212_00368	MGBC100212_00368 N-substituted formamide deformylase precursor	MGBC100212_00368 N-substituted formamide deformylase precursor		539			MGBC100212_00368 N-substituted formamide deformylase precursor	1	0.9976	3	11	11	11	0	0	1	2	2	3	1	1	1	0	0	1	2	2	3	1	1	1	0	0	1	2	2	3	1	1	1	47413168	0	49886948	62469336	36826056	52816096	86952352	48797708	55393568
MGBC100212_00404	MGBC100212_00404 Maltodextrin phosphorylase	MGBC100212_00404 Maltodextrin phosphorylase		816			MGBC100212_00404 Maltodextrin phosphorylase	1	0.9985	10	30	30	30	1	1	3	6	5	9	3	1	1	1	1	3	6	5	9	3	1	1	1	1	3	6	5	9	3	1	1	224216672	87312824	293638176	389452736	426430272	414691200	361661248	230347296	260576784
MGBC100212_00747	MGBC100212_00747 50S ribosomal protein L4	MGBC100212_00747 50S ribosomal protein L4		207			MGBC100212_00747 50S ribosomal protein L4	0.9398	0.9974	1	1	1	1	0	0	0	1	0	0	0	0	0	0	0	0	1	0	0	0	0	0	0	0	0	1	0	0	0	0	0	0	0	0	4315084	0	2.01532e+06	0	0	0
MGBC100212_01711	MGBC100212_01711 Phosphopentomutase	MGBC100212_01711 Phosphopentomutase		393			MGBC100212_01711 Phosphopentomutase	0.9679	0.9986	1	2	2	2	0	0	0	0	1	1	0	0	0	0	0	0	0	1	1	0	0	0	0	0	0	0	1	1	0	0	0	0	0	0	9403105	10878428	11281262	0	0	0
MGBC100217_00019	MGBC100217_00019 phosphoenolpyruvate carboxykinase	MGBC100217_00019 phosphoenolpyruvate carboxykinase		570			MGBC100217_00019 phosphoenolpyruvate carboxykinase	1	0.999	25	4	0	380	0	0	0	1	1	2	0	0	0	0	0	0	0	0	0	0	0	0	34	23	35	64	66	68	37	28	25	751583360	0	45591640	62434572	143691920	87412096	0	0	0
MGBC100217_01272	MGBC100217_01272 Maltodextrin phosphorylase	MGBC100217_01272 Maltodextrin phosphorylase		752			MGBC100217_01272 Maltodextrin phosphorylase	0	0.998	5	2	0	27	0	0	0	0	0	1	0	1	0	0	0	0	0	0	0	0	0	0	4	1	3	4	3	4	3	3	2	0	0	42915080	0	4774388	8787200	0	41489676	0
MGBC100218_00513	MGBC100218_00513 unannotated protein	MGBC100218_00513 unannotated protein		164			MGBC100218_00513 unannotated protein	0	0.9984	1	5	0	5	0	0	0	2	0	1	1	0	1	0	0	0	0	0	0	0	0	0	0	0	0	2	0	1	1	0	1	0	0	16386612	14251594	3.81239e+06	6.66264e+06	21932072	0	10808027
MGBC100222_00775	MGBC100222_00775 unannotated protein	MGBC100222_00775 unannotated protein		451			MGBC100222_00775 unannotated protein	0	0.999	10	12	0	137	1	0	2	2	2	2	2	0	1	0	0	0	0	0	0	0	0	0	15	11	15	21	18	19	15	11	12	41714768	0	48177092	67577136	72207616	69237824	0	0	0
MGBC100223_02434	MGBC100223_02434 unannotated protein	MGBC100223_02434 unannotated protein		340			MGBC100223_02434 unannotated protein	0.9887	0.999	3	7	0	11	0	0	1	1	2	2	0	1	0	0	0	0	0	0	0	0	0	0	0	0	1	3	3	3	0	1	0	0	0	105334552	75129976	33724572	44474860	49001428	24683302	0
MGBC100224_00948	MGBC100224_00948 unannotated protein	MGBC100224_00948 unannotated protein		199			MGBC100224_00948 unannotated protein	1	0.999	3	14	0	14	0	1	3	3	2	1	2	2	0	0	0	0	0	0	0	0	0	0	0	1	3	3	2	1	2	2	0	97138096	71251184	125846792	65755484	69135848	44897800	104144496	98254432	32551506
MGBC100227_01362	MGBC100227_01362 N-acetyl-gamma-glutamyl-phosphate reductase	MGBC100227_01362 N-acetyl-gamma-glutamyl-phosphate reductase		355			MGBC100227_01362 N-acetyl-gamma-glutamyl-phosphate reductase	0.8944	0.9839	3	1	0	8	0	0	0	0	0	1	0	0	0	0	0	0	0	0	0	0	0	0	0	0	0	2	0	3	1	1	1	0	0	0	0	0	5.79194e+06	0	0	0
MGBC100233_00342	MGBC100233_00342 hypothetical protein	MGBC100233_00342 hypothetical protein		363			MGBC100233_00342 hypothetical protein	1	0.9989	2	4	0	4	0	0	0	1	2	1	0	0	0	0	0	0	0	0	0	0	0	0	0	0	0	1	2	1	0	0	0	0	0	0	35758568	46632032	49220624	0	0	0
MGBC100233_01285	MGBC100233_01285 Pyruvate synthase subunit porA	MGBC100233_01285 Pyruvate synthase subunit porA		1178			MGBC100233_01285 Pyruvate synthase subunit porA	0.9753	0.999	19	24	0	168	2	2	2	4	3	5	3	2	1	0	0	0	0	0	0	0	0	0	14	9	17	31	30	28	14	14	11	4093856770	973036800	1532190980	4179631360	3676955650	4218007040	4310998000	1475294720	1440392700
MGBC100240_00590	MGBC100240_00590 unannotated protein	MGBC100240_00590 unannotated protein		365			MGBC100240_00590 unannotated protein	0	0.9989	3	3	0	24	0	0	0	1	0	1	1	0	0	0	0	0	0	0	0	0	0	0	2	2	3	3	2	4	3	3	2	33905136	0	32354080	29635918	26748260	33885616	22309506	32585904	36904160
MGBC100252_01863	MGBC100252_01863 NAD-specific glutamate dehydrogenase	MGBC100252_01863 NAD-specific glutamate dehydrogenase		450			MGBC100252_01863 NAD-specific glutamate dehydrogenase	1	0.999	15	43	0	152	1	1	5	8	7	9	5	5	2	0	0	0	0	0	0	0	0	0	12	11	18	25	21	23	15	15	12	447410816	214150592	550743680	364709376	387455968	361395680	578361860	381902272	287518912
MGBC100268_00585	MGBC100268_00585 phosphotransfer intermediate protein in two-component regulatory system with RcsBC	MGBC100268_00585 phosphotransfer intermediate protein in two-component regulatory system with RcsBC		1298			MGBC100268_00585 phosphotransfer intermediate protein in two-component regulatory system with RcsBC	0.6374	0.9772	1	1	0	1	0	1	0	0	0	0	0	0	0	0	0	0	0	0	0	0	0	0	0	1	0	0	0	0	0	0	0	100815408	339468960	771630590	0	0	0	0	0	0
MGBC100277_00742	MGBC100277_00742 NADH peroxidase	MGBC100277_00742 NADH peroxidase		180			MGBC100277_00742 NADH peroxidase	0.9754	0.999	4	19	0	24	2	2	2	2	3	2	2	2	2	0	0	0	0	0	0	0	0	0	2	2	2	3	4	3	3	2	3	363525568	367269568	359644640	88483008	114363168	275741376	365647648	390681888	372365504
MGBC100281_01031	MGBC100281_01031 unannotated protein	MGBC100281_01031 unannotated protein		444			MGBC100281_01031 unannotated protein	0.9996	0.9943	25	5	0	325	0	0	2	0	1	0	0	0	2	0	0	0	0	0	0	0	0	0	34	21	34	53	52	45	30	26	30	0	0	0	0	0	0	0	0	136533232
MGBC100285_00193	MGBC100285_00193 unannotated protein	MGBC100285_00193 unannotated protein		616			MGBC100285_00193 unannotated protein	1	0.999	15	16	1	38	0	0	0	4	6	5	1	0	0	0	0	0	0	1	0	0	0	0	0	0	2	9	12	12	2	0	1	122459112	0	0	224244928	244316464	209676208	91550768	49536260	57654120
MGBC100286_00363	MGBC100286_00363 Ketol-acid reductoisomerase	MGBC100286_00363 Ketol-acid reductoisomerase		214			MGBC100286_00363 Ketol-acid reductoisomerase	0	0.9988	6	2	0	26	0	0	0	0	1	1	0	0	0	0	0	0	0	0	0	0	0	0	2	1	2	2	5	5	4	2	3	0	0	0	33948308	38361060	43447940	0	0	0
MGBC100286_02062	MGBC100286_02062 Glucokinase	MGBC100286_02062 Glucokinase		332			MGBC100286_02062 Glucokinase	1	0.999	8	24	10	24	0	0	0	9	7	7	1	0	0	0	0	0	4	3	3	0	0	0	0	0	0	9	7	7	1	0	0	0	0	51582088	483035808	326715584	422696864	98016704	61563140	19361366
MGBC100286_02103	MGBC100286_02103 Maltose/maltodextrin import ATP-binding protein MalK	MGBC100286_02103 Maltose/maltodextrin import ATP-binding protein MalK		342			MGBC100286_02103 Maltose/maltodextrin import ATP-binding protein MalK	1	0.999	8	41	0	41	2	1	2	9	9	11	3	2	2	0	0	0	0	0	0	0	0	0	2	1	2	9	9	11	3	2	2	358835360	126075632	377719712	711496580	680787390	719198590	527454304	439758272	520391872
MGBC100286_02259	MGBC100286_02259 Aldehyde-alcohol dehydrogenase	MGBC100286_02259 Aldehyde-alcohol dehydrogenase		868			MGBC100286_02259 Aldehyde-alcohol dehydrogenase	0	0.9989	6	5	0	19	0	0	0	1	1	1	1	1	0	0	0	0	0	0	0	0	0	0	0	0	0	4	5	5	3	1	1	0	0	0	51462616	56014912	56131932	36493604	25084408	32099032
MGBC100286_02320	MGBC100286_02320 NADP-dependent malic enzyme	MGBC100286_02320 NADP-dependent malic enzyme		311			MGBC100286_02320 NADP-dependent malic enzyme	1	0.9978	2	3	0	3	0	0	0	2	0	1	0	0	0	0	0	0	0	0	0	0	0	0	0	0	0	2	0	1	0	0	0	0	0	0	0	0	12763038	0	0	0
MGBC100289_00256	MGBC100289_00256 Methionine gamma-lyase	MGBC100289_00256 Methionine gamma-lyase		422			MGBC100289_00256 Methionine gamma-lyase	0.9998	0.9972	2	2	2	10	0	1	0	1	0	0	0	0	0	0	1	0	1	0	0	0	0	0	1	1	1	2	1	1	1	1	1	0	0	0	0	0	0	0	0	0
MGBC100289_02620	MGBC100289_02620 General stress protein 39	MGBC100289_02620 General stress protein 39		266			MGBC100289_02620 General stress protein 39	1	0.9985	5	13	0	13	0	0	1	4	3	4	0	1	0	0	0	0	0	0	0	0	0	0	0	0	1	4	3	4	0	1	0	380359040	107431432	135411408	312579808	177466928	143820256	214809760	238493072	164790416
MGBC100290_00815	MGBC100290_00815 FeS cluster assembly protein sufD	MGBC100290_00815 FeS cluster assembly protein sufD		450			MGBC100290_00815 FeS cluster assembly protein sufD	1	0.9988	5	13	12	13	1	0	0	4	3	4	1	0	0	1	0	0	4	3	3	1	0	0	1	0	0	4	3	4	1	0	0	19964152	0	0	211421088	150657888	173832448	33939960	18270688	0
MGBC100290_00976	MGBC100290_00976 ATP synthase subunit alpha	MGBC100290_00976 ATP synthase subunit alpha		527			MGBC100290_00976 ATP synthase subunit alpha	1	0.9978	4	2	0	15	0	0	0	0	0	1	1	0	0	0	0	0	0	0	0	0	0	0	3	1	1	1	2	2	3	1	1	0	0	0	0	8701463	9868838	48321152	0	0
MGBC100290_01416	MGBC100290_01416 Outer membrane cobalamin receptor protein	MGBC100290_01416 Outer membrane cobalamin receptor protein		1088			MGBC100290_01416 Outer membrane cobalamin receptor protein	1	0.9949	5	10	6	10	0	2	0	3	3	1	0	1	0	0	2	0	1	2	0	0	1	0	0	2	0	3	3	1	0	1	0	0	0	0	53423440	127882568	40867940	38069216	0	0
MGBC100290_02067	MGBC100290_02067 Thiol peroxidase	MGBC100290_02067 Thiol peroxidase		166			MGBC100290_02067 Thiol peroxidase	1	0.999	1	5	5	5	0	0	0	1	2	2	0	0	0	0	0	0	1	2	2	0	0	0	0	0	0	1	2	2	0	0	0	0	0	0	26644544	19621234	11615179	0	19677702	30324148
MGBC100291_02283	MGBC100291_02283 unannotated protein	MGBC100291_02283 unannotated protein		197			MGBC100291_02283 unannotated protein	0.9081	0.9959	1	2	0	2	1	0	0	1	0	0	0	0	0	0	0	0	0	0	0	0	0	0	1	0	0	1	0	0	0	0	0	42517208	0	25575588	21341568	0	18747560	56923344	0	0
MGBC100294_00695	MGBC100294_00695 unannotated protein	MGBC100294_00695 unannotated protein		217			MGBC100294_00695 unannotated protein	0.7668	0.9877	1	4	4	4	1	1	0	0	0	1	0	0	1	1	1	0	0	0	1	0	0	1	1	1	0	0	0	1	0	0	1	234038208	240213648	0	273310656	0	279206816	0	0	148965760
MGBC100299_00034	MGBC100299_00034 unannotated protein	MGBC100299_00034 unannotated protein		407			MGBC100299_00034 unannotated protein	0.9849	0.9988	19	3	0	166	0	0	0	1	1	1	0	0	0	0	0	0	0	0	0	0	0	0	13	12	10	30	28	26	18	14	15	0	0	0	15632249	17999360	17174984	0	0	0
MGBC100299_00448	MGBC100299_00448 unannotated protein	MGBC100299_00448 unannotated protein		432			MGBC100299_00448 unannotated protein	0.9999	0.9976	2	3	0	3	0	0	0	1	0	2	0	0	0	0	0	0	0	0	0	0	0	0	0	0	0	1	0	2	0	0	0	0	0	0	27482754	0	60291404	0	0	0
MGBC100300_02022	MGBC100300_02022 Internalin-J precursor	MGBC100300_02022 Internalin-J precursor		345			MGBC100300_02022 Internalin-J precursor	1	0.999	2	5	0	6	0	0	0	2	1	1	1	0	0	0	0	0	0	0	0	0	0	0	0	0	1	2	1	1	1	0	0	0	0	0	83218888	54463884	62332420	70696448	0	0
MGBC100310_02532	MGBC100310_02532 Amylosucrase	MGBC100310_02532 Amylosucrase		620			MGBC100310_02532 Amylosucrase	1	0.9989	5	1	1	11	0	0	0	0	1	0	0	0	0	0	0	0	0	1	0	0	0	0	0	0	0	3	5	3	0	0	0	0	0	0	0	18276796	0	0	0	0
MGBC100313_00921	MGBC100313_00921 Acetyl-CoA acetyltransferase	MGBC100313_00921 Acetyl-CoA acetyltransferase		393			MGBC100313_00921 Acetyl-CoA acetyltransferase	0.9999	0.9749	4	1	1	10	0	0	0	0	0	0	0	0	1	0	0	0	0	0	0	0	0	1	0	0	0	2	3	2	2	0	1	0	0	0	0	0	0	0	0	0
MGBC100320_00189	MGBC100320_00189 NADP-specific glutamate dehydrogenase	MGBC100320_00189 NADP-specific glutamate dehydrogenase		442			MGBC100320_00189 NADP-specific glutamate dehydrogenase	0	0.9989	8	9	0	129	1	1	0	1	1	1	2	1	1	0	0	0	0	0	0	0	0	0	12	9	13	24	19	15	15	11	11	399530432	303917920	0	0	474210752	0	477451808	461630528	387330144
MGBC100320_00597	MGBC100320_00597 Phosphoenolpyruvate carboxykinase [ATP]	MGBC100320_00597 Phosphoenolpyruvate carboxykinase [ATP]		525			MGBC100320_00597 Phosphoenolpyruvate carboxykinase [ATP]	0.6827	0.9813	1	1	0	1	0	0	0	1	0	0	0	0	0	0	0	0	0	0	0	0	0	0	0	0	0	1	0	0	0	0	0	0	0	0	0	0	0	0	0	0
MGBC100336_02503	MGBC100336_02503 unannotated protein	MGBC100336_02503 unannotated protein		484			MGBC100336_02503 unannotated protein	1	0.9978	2	5	0	5	0	0	0	1	2	2	0	0	0	0	0	0	0	0	0	0	0	0	0	0	0	1	2	2	0	0	0	0	0	0	17980448	65383420	74196728	0	0	0
MGBC100351_00118	MGBC100351_00118 unannotated protein	MGBC100351_00118 unannotated protein		416			MGBC100351_00118 unannotated protein	1	0.999	13	41	8	106	3	1	2	8	8	8	5	3	3	0	0	0	3	3	2	0	0	0	9	7	8	17	17	19	11	9	9	502919584	383663392	562287360	894188290	784018690	726365180	707818370	575700740	562710140
MGBC100400_00083	MGBC100400_00083 Glutamine synthetase	MGBC100400_00083 Glutamine synthetase		445			MGBC100400_00083 Glutamine synthetase	0.966	0.9986	1	3	0	3	0	0	0	1	1	1	0	0	0	0	0	0	0	0	0	0	0	0	0	0	0	1	1	1	0	0	0	0	0	0	25875962	24719424	24213158	20186806	0	0
MGBC100404_01761	MGBC100404_01761 unannotated protein	MGBC100404_01761 unannotated protein		333			MGBC100404_01761 unannotated protein	1	0.9989	2	5	0	5	0	0	0	1	2	2	0	0	0	0	0	0	0	0	0	0	0	0	0	0	0	1	2	2	0	0	0	0	0	0	33789136	20277702	24400562	0	0	8091277
MGBC100414_00231	MGBC100414_00231 BS6	MGBC100414_00231 BS6		170			MGBC100414_00231 BS6	1	0.9988	3	10	10	10	0	0	1	2	2	2	1	1	1	0	0	1	2	2	2	1	1	1	0	0	1	2	2	2	1	1	1	0	0	56375320	67164896	61602668	61910752	35071376	40522332	49359988
MGBC100431_00676	MGBC100431_00676 Probable mannose-6-phosphate isomerase gmuF	MGBC100431_00676 Probable mannose-6-phosphate isomerase gmuF		324			MGBC100431_00676 Probable mannose-6-phosphate isomerase gmuF	0.9999	0.998	4	2	0	10	0	0	0	0	1	1	0	0	0	0	0	0	0	0	0	0	0	0	0	0	1	3	3	3	0	0	0	0	0	17469140	33988980	24587270	28988464	15462976	0	26965932
MGBC100445_00950	MGBC100445_00950 NAD-specific glutamate dehydrogenase	MGBC100445_00950 NAD-specific glutamate dehydrogenase		443			MGBC100445_00950 NAD-specific glutamate dehydrogenase	0	0.9988	6	2	0	89	0	0	0	0	1	1	0	0	0	0	0	0	0	0	0	0	0	0	12	8	10	15	12	11	7	7	7	0	0	0	10804559	12355120	10933912	0	0	0
MGBC100459_00204	MGBC100459_00204 unannotated protein	MGBC100459_00204 unannotated protein		177			MGBC100459_00204 unannotated protein	0.9606	0.9983	1	2	0	2	0	0	0	0	0	0	0	1	1	0	0	0	0	0	0	0	0	0	0	0	0	0	0	0	0	1	1	64001976	0	0	6980716	0	0	0	0	22744850
MGBC100479_01175	MGBC100479_01175 BL21	MGBC100479_01175 BL21		127			MGBC100479_01175 BL21	0.9444	0.9976	1	2	2	2	0	0	0	0	1	1	0	0	0	0	0	0	0	1	1	0	0	0	0	0	0	0	1	1	0	0	0	66062456	0	77543832	28051770	25631340	27267534	41627672	42518836	0
MGBC100485_00844	MGBC100485_00844 unannotated protein	MGBC100485_00844 unannotated protein		180			MGBC100485_00844 unannotated protein	0	0.9982	6	9	0	49	1	1	1	1	1	1	1	1	1	0	0	0	0	0	0	0	0	0	4	5	6	7	7	6	5	6	3	166085984	145244304	150484288	111115856	105853952	116925184	133006760	151272256	141934576
MGBC100485_01796	MGBC100485_01796 unannotated protein	MGBC100485_01796 unannotated protein		204			MGBC100485_01796 unannotated protein	0.9999	0.998	1	2	0	2	0	0	0	0	1	1	0	0	0	0	0	0	0	0	0	0	0	0	0	0	0	0	1	1	0	0	0	0	0	0	0	34353648	48461840	0	0	0
MGBC100507_02052	MGBC100507_02052 NADP-dependent malic enzyme	MGBC100507_02052 NADP-dependent malic enzyme		388			MGBC100507_02052 NADP-dependent malic enzyme	1	0.9989	5	8	8	8	0	0	0	3	4	1	0	0	0	0	0	0	3	4	1	0	0	0	0	0	0	3	4	1	0	0	0	0	0	0	56751580	44946480	31097686	0	0	0
MGBC100519_00491	MGBC100519_00491 unannotated protein	MGBC100519_00491 unannotated protein		657			MGBC100519_00491 unannotated protein	0.9997	0.9954	12	1	0	115	0	0	0	1	0	0	0	0	0	0	0	0	0	0	0	0	0	0	9	9	12	18	17	13	15	10	12	0	0	0	218101808	89315080	127269456	353778944	0	0
MGBC100520_01742	MGBC100520_01742 unannotated protein	MGBC100520_01742 unannotated protein		292			MGBC100520_01742 unannotated protein	0	0.9977	2	4	0	15	0	0	0	2	1	1	0	0	0	0	0	0	0	0	0	0	0	0	1	0	1	4	3	3	1	1	1	0	0	0	15539882	29960458	44873520	0	0	0
MGBC100525_00081	MGBC100525_00081 Mannose-6-phosphate isomerase	MGBC100525_00081 Mannose-6-phosphate isomerase		391			MGBC100525_00081 Mannose-6-phosphate isomerase	1	0.9988	1	3	3	3	3	0	0	0	0	0	0	0	0	3	0	0	0	0	0	0	0	0	3	0	0	0	0	0	0	0	0	98528304	0	0	0	0	0	0	0	0
MGBC100525_00753	MGBC100525_00753 DNA gyrase subunit A	MGBC100525_00753 DNA gyrase subunit A		875			MGBC100525_00753 DNA gyrase subunit A	0.9382	0.9973	1	1	1	1	1	0	0	0	0	0	0	0	0	1	0	0	0	0	0	0	0	0	1	0	0	0	0	0	0	0	0	13563220	0	0	0	0	0	0	0	0
MGBC100525_00816	MGBC100525_00816 Acetate kinase	MGBC100525_00816 Acetate kinase		400			MGBC100525_00816 Acetate kinase	1	0.9986	4	7	7	7	6	1	0	0	0	0	0	0	0	6	1	0	0	0	0	0	0	0	6	1	0	0	0	0	0	0	0	1150850430	88707160	20961812	0	0	0	0	0	0
MGBC100525_01648	MGBC100525_01648 Glycine cleavage system H protein	MGBC100525_01648 Glycine cleavage system H protein		129			MGBC100525_01648 Glycine cleavage system H protein	0.9692	0.9987	1	1	1	1	1	0	0	0	0	0	0	0	0	1	0	0	0	0	0	0	0	0	1	0	0	0	0	0	0	0	0	59332096	0	0	0	0	0	0	0	0
MGBC100525_03225	MGBC100525_03225 2-amino-3-ketobutyrate coenzyme A ligase	MGBC100525_03225 2-amino-3-ketobutyrate coenzyme A ligase		398			MGBC100525_03225 2-amino-3-ketobutyrate coenzyme A ligase	1	0.9959	5	6	1	13	4	2	0	0	0	0	0	0	0	1	0	0	0	0	0	0	0	0	5	2	1	1	1	1	1	0	1	619802820	152225920	0	0	0	0	0	0	0
MGBC100525_03388	MGBC100525_03388 Cell division ATP-binding protein FtsE	MGBC100525_03388 Cell division ATP-binding protein FtsE		222			MGBC100525_03388 Cell division ATP-binding protein FtsE	0.7781	0.9884	1	1	1	1	1	0	0	0	0	0	0	0	0	1	0	0	0	0	0	0	0	0	1	0	0	0	0	0	0	0	0	58578768	0	0	0	0	0	0	0	0
MGBC100525_03588	MGBC100525_03588 Peptidase B	MGBC100525_03588 Peptidase B		427			MGBC100525_03588 Peptidase B	0.9696	0.9987	1	2	2	2	2	0	0	0	0	0	0	0	0	2	0	0	0	0	0	0	0	0	2	0	0	0	0	0	0	0	0	221834240	0	0	0	0	0	0	0	0
MGBC100525_04629	MGBC100525_04629 UDP-4-amino-4-deoxy-L-arabinose--oxoglutarate aminotransferase	MGBC100525_04629 UDP-4-amino-4-deoxy-L-arabinose--oxoglutarate aminotransferase		370			MGBC100525_04629 UDP-4-amino-4-deoxy-L-arabinose--oxoglutarate aminotransferase	1	0.9828	2	2	2	2	2	0	0	0	0	0	0	0	0	2	0	0	0	0	0	0	0	0	2	0	0	0	0	0	0	0	0	59826788	0	0	0	0	0	0	0	0
MGBC100527_01957	MGBC100527_01957 Dihydroxy-acid dehydratase	MGBC100527_01957 Dihydroxy-acid dehydratase		556			MGBC100527_01957 Dihydroxy-acid dehydratase	0.9488	0.999	11	3	0	60	0	0	0	1	1	1	0	0	0	0	0	0	0	0	0	0	0	0	4	2	6	11	14	10	5	5	3	0	0	0	16635900	19266924	18679118	0	0	0
MGBC100530_00003	MGBC100530_00003 unannotated protein	MGBC100530_00003 unannotated protein		406			MGBC100530_00003 unannotated protein	0.6318	0.9766	1	1	0	1	0	0	0	0	0	0	0	1	0	0	0	0	0	0	0	0	0	0	0	0	0	0	0	0	0	1	0	155412672	0	63110348	0	0	0	49879760	126798272	158836528
MGBC100530_00842	MGBC100530_00842 unannotated protein	MGBC100530_00842 unannotated protein		476			MGBC100530_00842 unannotated protein	1	0.999	18	1	0	156	0	0	0	1	0	0	0	0	0	0	0	0	0	0	0	0	0	0	12	7	10	26	22	32	18	14	15	0	0	0	19310444	0	0	0	0	0
MGBC100536_00745	MGBC100536_00745 Ornithine carbamoyltransferase	MGBC100536_00745 Ornithine carbamoyltransferase		328			MGBC100536_00745 Ornithine carbamoyltransferase	0.9954	0.999	3	12	0	17	2	2	1	1	1	2	1	1	1	0	0	0	0	0	0	0	0	0	2	2	2	2	2	2	1	2	2	624988990	864574340	464166240	51974832	56383584	69932568	352048384	473470208	746959100
MGBC100536_01551	MGBC100536_01551 Electron transfer flavoprotein small subunit	MGBC100536_01551 Electron transfer flavoprotein small subunit		260			MGBC100536_01551 Electron transfer flavoprotein small subunit	1	0.9989	6	12	0	12	0	0	0	4	2	5	1	0	0	0	0	0	0	0	0	0	0	0	0	0	0	4	2	5	1	0	0	178091200	154065872	185204032	353999104	352825504	237392816	334613664	460941824	550505020
MGBC100536_01971	MGBC100536_01971 DNA polymerase III subunit beta	MGBC100536_01971 DNA polymerase III subunit beta		369			MGBC100536_01971 DNA polymerase III subunit beta	1	0.9951	6	4	2	24	0	0	0	1	1	2	0	0	0	0	0	0	0	1	1	0	0	0	1	1	2	3	6	6	2	2	1	0	0	0	28656316	36971560	37348064	0	0	0
MGBC100536_02983	MGBC100536_02983 Gluconate 5-dehydrogenase	MGBC100536_02983 Gluconate 5-dehydrogenase		267			MGBC100536_02983 Gluconate 5-dehydrogenase	1	0.999	4	5	0	9	0	0	0	3	1	1	0	0	0	0	0	0	0	0	0	0	0	0	0	0	0	5	2	2	0	0	0	0	0	0	24641880	0	43228096	0	0	0
MGBC100551_00384	MGBC100551_00384 unannotated protein	MGBC100551_00384 unannotated protein		876			MGBC100551_00384 unannotated protein	0.991	0.999	16	10	0	77	0	0	1	4	2	2	1	0	0	0	0	0	0	0	0	0	0	0	3	1	10	20	13	12	8	4	6	105447648	0	102111024	185876080	175055680	186091744	133432280	89392576	22223982
MGBC100551_00982	MGBC100551_00982 unannotated protein	MGBC100551_00982 unannotated protein		643			MGBC100551_00982 unannotated protein	1	0.9975	2	3	0	3	0	0	0	1	1	1	0	0	0	0	0	0	0	0	0	0	0	0	0	0	0	1	1	1	0	0	0	0	0	0	38684732	11062321	38208692	25912600	0	0
MGBC100559_00499	MGBC100559_00499 unannotated protein	MGBC100559_00499 unannotated protein		339			MGBC100559_00499 unannotated protein	1	0.999	5	22	0	22	2	0	2	5	4	4	2	1	2	0	0	0	0	0	0	0	0	0	2	0	2	5	4	4	2	1	2	94795800	73360912	115625296	171016928	136878768	163068304	90684784	90069848	127897520
MGBC100562_00687	MGBC100562_00687 unannotated protein	MGBC100562_00687 unannotated protein		399			MGBC100562_00687 unannotated protein	0.7506	0.9865	1	1	0	1	0	0	1	0	0	0	0	0	0	0	0	0	0	0	0	0	0	0	0	0	1	0	0	0	0	0	0	0	0	0	0	0	0	0	0	0
MGBC100566_00971	MGBC100566_00971 unannotated protein	MGBC100566_00971 unannotated protein		472			MGBC100566_00971 unannotated protein	1	0.999	1	2	0	2	0	0	0	2	0	0	0	0	0	0	0	0	0	0	0	0	0	0	0	0	0	2	0	0	0	0	0	0	0	0	12077484	0	0	0	0	0
MGBC100572_00143	MGBC100572_00143 unannotated protein	MGBC100572_00143 unannotated protein		372			MGBC100572_00143 unannotated protein	0	0.9979	3	1	0	4	0	0	0	1	0	0	0	0	0	0	0	0	0	0	0	0	0	0	0	0	0	1	1	2	0	0	0	0	0	0	8197011	0	0	0	0	0
MGBC100577_02164	MGBC100577_02164 unannotated protein	MGBC100577_02164 unannotated protein		184			MGBC100577_02164 unannotated protein	0	0.999	1	5	0	5	0	1	0	3	1	0	0	0	0	0	0	0	0	0	0	0	0	0	0	1	0	3	1	0	0	0	0	0	107359664	0	66138096	44725936	17546522	83510248	0	0
MGBC100610_03104	MGBC100610_03104 DNA-binding transcriptional regulator MelR	MGBC100610_03104 DNA-binding transcriptional regulator MelR		154			MGBC100610_03104 DNA-binding transcriptional regulator MelR	1	0.9911	2	11	5	11	2	2	1	0	0	0	2	2	2	1	1	0	0	0	0	1	1	1	2	2	1	0	0	0	2	2	2	222172848	193335856	59486964	0	0	0	113834528	146268128	201389872
MGBC100624_03024	MGBC100624_03024 unannotated protein	MGBC100624_03024 unannotated protein		457			MGBC100624_03024 unannotated protein	0	0.9973	7	2	0	27	0	0	0	1	0	1	0	0	0	0	0	0	0	0	0	0	0	0	1	1	4	6	4	5	3	2	1	0	0	0	15625346	11479278	8624893	9910939	0	0
MGBC100626_00579	MGBC100626_00579 Ketol-acid reductoisomerase	MGBC100626_00579 Ketol-acid reductoisomerase		396			MGBC100626_00579 Ketol-acid reductoisomerase	0.9998	0.9979	3	6	0	6	0	0	0	3	1	1	1	0	0	0	0	0	0	0	0	0	0	0	0	0	0	3	1	1	1	0	0	34664336	12445767	22731464	22250912	1.93947e+06	22951302	9872911	0	34656152
MGBC100642_00319	MGBC100642_00319 UDP-glucose 4-epimerase	MGBC100642_00319 UDP-glucose 4-epimerase		339			MGBC100642_00319 UDP-glucose 4-epimerase	0	0.999	7	1	0	43	0	0	0	0	1	0	0	0	0	0	0	0	0	0	0	0	0	0	2	1	4	6	10	9	4	4	3	0	0	0	0	0	0	0	0	0
MGBC100643_00707	MGBC100643_00707 UDP-N-acetylmuramoyl-L-alanyl-D-glutamate--L-lysine ligase	MGBC100643_00707 UDP-N-acetylmuramoyl-L-alanyl-D-glutamate--L-lysine ligase		523			MGBC100643_00707 UDP-N-acetylmuramoyl-L-alanyl-D-glutamate--L-lysine ligase	1	0.9805	2	2	2	2	0	0	0	2	0	0	0	0	0	0	0	0	2	0	0	0	0	0	0	0	0	2	0	0	0	0	0	0	0	0	35888552	17321616	43395380	0	0	0
MGBC100646_01007	MGBC100646_01007 unannotated protein	MGBC100646_01007 unannotated protein		386			MGBC100646_01007 unannotated protein	0	0.9979	10	7	0	129	0	0	1	1	1	1	1	1	1	0	0	0	0	0	0	0	0	0	14	10	14	19	17	17	14	12	12	73798840	0	93702312	105118488	108883040	108474584	83143904	72705328	96528048
MGBC100646_01389	MGBC100646_01389 unannotated protein	MGBC100646_01389 unannotated protein		312			MGBC100646_01389 unannotated protein	0.8208	0.9911	1	1	0	1	0	0	0	0	0	1	0	0	0	0	0	0	0	0	0	0	0	0	0	0	0	0	0	1	0	0	0	0	0	0	24640022	17933132	18790902	0	0	0
MGBC100654_00415	MGBC100654_00415 Heat shock protein B25.3	MGBC100654_00415 Heat shock protein B25.3		197			MGBC100654_00415 Heat shock protein B25.3	1	0.9898	2	4	4	4	4	0	0	0	0	0	0	0	0	4	0	0	0	0	0	0	0	0	4	0	0	0	0	0	0	0	0	408086912	0	0	0	0	0	0	0	0
MGBC100654_00782	MGBC100654_00782 Adenine deaminase	MGBC100654_00782 Adenine deaminase		333			MGBC100654_00782 Adenine deaminase	1	0.993	3	5	4	5	2	1	2	0	0	0	0	0	0	2	1	1	0	0	0	0	0	0	2	1	2	0	0	0	0	0	0	289425024	33905452	69264472	0	0	0	0	0	0
MGBC100654_00800	MGBC100654_00800 Anhydro-N-acetylmuramic acid kinase	MGBC100654_00800 Anhydro-N-acetylmuramic acid kinase		366			MGBC100654_00800 Anhydro-N-acetylmuramic acid kinase	0.7547	0.9868	1	2	2	2	2	0	0	0	0	0	0	0	0	2	0	0	0	0	0	0	0	0	2	0	0	0	0	0	0	0	0	47104612	0	0	0	0	0	0	0	0
MGBC100654_02041	MGBC100654_02041 Deoxycytidine triphosphate deaminase	MGBC100654_02041 Deoxycytidine triphosphate deaminase		192			MGBC100654_02041 Deoxycytidine triphosphate deaminase	0.9407	0.9974	1	1	0	1	1	0	0	0	0	0	0	0	0	0	0	0	0	0	0	0	0	0	1	0	0	0	0	0	0	0	0	0	0	0	0	0	0	0	0	0
MGBC100654_02321	MGBC100654_02321 Aconitate hydratase 1	MGBC100654_02321 Aconitate hydratase 1		891			MGBC100654_02321 Aconitate hydratase 1	1	0.9987	7	6	4	22	6	0	0	0	0	0	0	0	0	4	0	0	0	0	0	0	0	0	10	2	4	0	0	0	1	3	2	464149568	0	0	0	0	0	0	0	0
MGBC100654_02382	MGBC100654_02382 Universal stress protein E	MGBC100654_02382 Universal stress protein E		316			MGBC100654_02382 Universal stress protein E	1	0.9967	1	1	0	1	1	0	0	0	0	0	0	0	0	0	0	0	0	0	0	0	0	0	1	0	0	0	0	0	0	0	0	126331632	0	0	0	0	0	0	0	0
MGBC100654_03297	MGBC100654_03297 Alkaline phosphatase precursor	MGBC100654_03297 Alkaline phosphatase precursor		471			MGBC100654_03297 Alkaline phosphatase precursor	1	0.9984	3	18	8	18	3	3	3	1	1	0	2	2	3	1	1	1	1	1	0	1	1	1	3	3	3	1	1	0	2	2	3	252992128	390150656	493280480	2.16532e+06	1.58662e+06	0	172979472	64517336	535030464
MGBC100654_04056	MGBC100654_04056 Aspartate carbamoyltransferase regulatory chain	MGBC100654_04056 Aspartate carbamoyltransferase regulatory chain		153			MGBC100654_04056 Aspartate carbamoyltransferase regulatory chain	0.8708	0.9939	1	1	1	1	1	0	0	0	0	0	0	0	0	1	0	0	0	0	0	0	0	0	1	0	0	0	0	0	0	0	0	88418568	0	0	0	0	0	0	0	0
MGBC100662_00297	MGBC100662_00297 Autoinducer 2-binding protein lsrB precursor	MGBC100662_00297 Autoinducer 2-binding protein lsrB precursor		344			MGBC100662_00297 Autoinducer 2-binding protein lsrB precursor	0.9997	0.999	6	42	1	48	3	3	6	8	7	5	3	2	5	0	0	0	1	0	0	0	0	0	4	3	6	9	8	6	5	2	5	373657728	527755392	449513024	354249952	288023488	282846976	493031552	396347232	410130016
MGBC100677_00484	MGBC100677_00484 unannotated protein	MGBC100677_00484 unannotated protein		392			MGBC100677_00484 unannotated protein	1	0.999	5	29	16	29	4	4	3	1	5	2	3	4	3	3	2	2	0	1	1	2	3	2	4	4	3	1	5	2	3	4	3	1781902210	1242913280	689245060	85964672	192336928	83196992	867394880	914579200	815927940
MGBC100677_02343	MGBC100677_02343 unannotated protein	MGBC100677_02343 unannotated protein		467			MGBC100677_02343 unannotated protein	1	0.999	7	29	0	35	4	4	2	4	3	3	4	3	2	0	0	0	0	0	0	0	0	0	4	4	2	7	5	4	4	3	2	1083325570	430944736	761780930	372371072	390900864	334446624	644474180	544057470	318514304
MGBC100677_02419	MGBC100677_02419 unannotated protein	MGBC100677_02419 unannotated protein		367			MGBC100677_02419 unannotated protein	0.9999	0.9989	2	3	0	3	0	0	0	0	1	2	0	0	0	0	0	0	0	0	0	0	0	0	0	0	0	0	1	2	0	0	0	50551188	0	0	45175656	48335224	43414264	26047664	0	30338218
MGBC100682_00565	MGBC100682_00565 Uncharacterized conserved protein	MGBC100682_00565 Uncharacterized conserved protein		416			MGBC100682_00565 Uncharacterized conserved protein	0	0.997	2	8	0	15	1	0	1	1	1	1	1	1	1	0	0	0	0	0	0	0	0	0	2	0	1	2	2	2	2	2	2	126029960	0	100304536	117415272	119162376	133439016	179005968	149184208	174313248
MGBC100682_01279	MGBC100682_01279 50S ribosomal protein L7/L12	MGBC100682_01279 50S ribosomal protein L7/L12		125			MGBC100682_01279 50S ribosomal protein L7/L12	0.9944	0.9888	2	2	0	10	0	0	0	1	0	1	0	0	0	0	0	0	0	0	0	0	0	0	1	2	0	1	1	2	1	1	1	0	0	0	31082876	0	38742748	0	0	0
MGBC100688_01897	MGBC100688_01897 unannotated protein	MGBC100688_01897 unannotated protein		584			MGBC100688_01897 unannotated protein	0.9973	0.9989	6	5	2	14	0	0	0	1	2	1	1	0	0	0	0	0	0	1	0	1	0	0	1	1	1	4	2	2	2	1	0	0	0	0	16275744	13840957	21053182	0	0	0
MGBC100690_01526	MGBC100690_01526 unannotated protein	MGBC100690_01526 unannotated protein		458			MGBC100690_01526 unannotated protein	0	0.999	1	5	0	5	0	0	0	1	1	1	1	1	0	0	0	0	0	0	0	0	0	0	0	0	0	1	1	1	1	1	0	0	0	20192206	17253624	12251059	18796568	37104628	45951248	0
MGBC100690_01695	MGBC100690_01695 unannotated protein	MGBC100690_01695 unannotated protein		94			MGBC100690_01695 unannotated protein	1	0.999	6	13	0	64	1	1	1	3	2	2	1	1	1	0	0	0	0	0	0	0	0	0	4	4	3	9	12	11	8	8	5	295740032	128501224	379248896	603531970	501146912	570356480	392458144	305689248	354123264
MGBC100694_02784	MGBC100694_02784 unannotated protein	MGBC100694_02784 unannotated protein		618			MGBC100694_02784 unannotated protein	1	0.999	8	16	9	35	1	1	1	1	3	1	5	1	2	0	1	0	1	3	1	3	0	0	2	3	3	3	6	4	7	3	4	176128160	48413772	161672992	47698904	106296784	71513288	194245264	166548864	135785696
MGBC100697_02046	MGBC100697_02046 unannotated protein	MGBC100697_02046 unannotated protein		395			MGBC100697_02046 unannotated protein	0	0.999	9	3	0	57	0	0	0	1	1	1	0	0	0	0	0	0	0	0	0	0	0	0	2	5	5	11	9	12	5	4	4	0	0	0	31250818	44016472	38429968	0	0	0
MGBC100702_01250	MGBC100702_01250 unannotated protein	MGBC100702_01250 unannotated protein		400			MGBC100702_01250 unannotated protein	0.9756	0.9986	12	1	0	91	0	0	0	0	0	0	0	1	0	0	0	0	0	0	0	0	0	0	7	4	8	22	14	14	10	7	5	0	0	0	0	0	0	0	68665512	0
MGBC100702_01285	MGBC100702_01285 unannotated protein	MGBC100702_01285 unannotated protein		341			MGBC100702_01285 unannotated protein	0.9993	0.999	14	28	0	204	3	2	3	4	4	4	3	2	3	0	0	0	0	0	0	0	0	0	16	10	20	29	37	35	22	20	15	3701388800	2590710780	3635667460	2523206140	2665631490	2350879740	2990433280	3330809340	3361315840
MGBC100703_00986	MGBC100703_00986 Glucose-6-phosphate isomerase	MGBC100703_00986 Glucose-6-phosphate isomerase		448			MGBC100703_00986 Glucose-6-phosphate isomerase	0	0.999	7	3	0	59	0	1	0	0	1	1	0	0	0	0	0	0	0	0	0	0	0	0	8	9	7	5	7	7	6	5	5	0	0	0	0	0	18688806	0	0	0
MGBC100703_02292	MGBC100703_02292 butyryl-CoA:acetate CoA-transferase	MGBC100703_02292 butyryl-CoA:acetate CoA-transferase		447			MGBC100703_02292 butyryl-CoA:acetate CoA-transferase	1	0.999	4	13	1	13	1	1	1	4	1	1	2	1	1	0	0	0	1	0	0	0	0	0	1	1	1	4	1	1	2	1	1	325220832	230904112	354676192	171633008	99246120	120584920	409728864	337179072	266948832
MGBC100706_00497	MGBC100706_00497 unannotated protein	MGBC100706_00497 unannotated protein		386			MGBC100706_00497 unannotated protein	1	0.9987	5	13	3	13	3	1	3	0	1	0	1	3	1	1	0	1	0	0	0	0	1	0	3	1	3	0	1	0	1	3	1	149901072	60097848	196203616	16375834	17266698	17689648	108942136	140117360	50964068
MGBC100706_00532	MGBC100706_00532 unannotated protein	MGBC100706_00532 unannotated protein		533			MGBC100706_00532 unannotated protein	1	0.999	26	9	3	355	0	0	0	2	3	2	1	1	0	0	0	0	1	1	1	0	0	0	34	25	33	64	57	63	32	26	21	0	0	0	60414024	94799264	91310032	76371760	39883880	0
MGBC100706_00558	MGBC100706_00558 unannotated protein	MGBC100706_00558 unannotated protein		435			MGBC100706_00558 unannotated protein	0.9528	0.9769	24	1	0	326	0	0	0	1	0	0	0	0	0	0	0	0	0	0	0	0	0	0	28	27	35	55	41	43	42	28	27	0	0	0	0	0	0	0	0	0
MGBC100706_01651	MGBC100706_01651 unannotated protein	MGBC100706_01651 unannotated protein		506			MGBC100706_01651 unannotated protein	0.9839	0.99	4	2	0	18	0	0	0	1	1	0	0	0	0	0	0	0	0	0	0	0	0	0	1	1	1	4	4	2	2	1	2	57383720	0	58919492	104777112	112047352	110198144	61502428	60786068	55078844
MGBC100713_00990	MGBC100713_00990 unannotated protein	MGBC100713_00990 unannotated protein		391			MGBC100713_00990 unannotated protein	0.9993	0.9989	5	7	0	17	0	0	0	2	2	3	0	0	0	0	0	0	0	0	0	0	0	0	1	0	1	5	4	4	1	0	1	0	0	22738456	32968292	64676992	58446648	0	0	0
MGBC100716_01742	MGBC100716_01742 Alpha-L-fucosidase	MGBC100716_01742 Alpha-L-fucosidase		502			MGBC100716_01742 Alpha-L-fucosidase	1	0.9989	2	5	0	5	0	0	0	1	2	2	0	0	0	0	0	0	0	0	0	0	0	0	0	0	0	1	2	2	0	0	0	0	0	0	30783492	34018272	28192092	0	0	0
MGBC100729_01508	MGBC100729_01508 Pyruvate synthase subunit porA	MGBC100729_01508 Pyruvate synthase subunit porA		901			MGBC100729_01508 Pyruvate synthase subunit porA	0.9926	0.9986	13	5	0	61	0	0	0	1	1	2	1	0	0	0	0	0	0	0	0	0	0	0	2	2	7	12	7	13	8	4	6	0	0	0	46215092	39161992	48322456	55471896	0	0
MGBC100732_00968	MGBC100732_00968 unannotated protein	MGBC100732_00968 unannotated protein		913			MGBC100732_00968 unannotated protein	0.8214	0.9911	1	2	0	2	0	0	0	1	0	1	0	0	0	0	0	0	0	0	0	0	0	0	0	0	0	1	0	1	0	0	0	0	0	0	33670692	33620904	52628676	0	0	0
MGBC100733_00065	MGBC100733_00065 Rod shape-determining protein MreB	MGBC100733_00065 Rod shape-determining protein MreB		338			MGBC100733_00065 Rod shape-determining protein MreB	0.9568	0.9981	1	2	0	2	0	0	0	1	0	1	0	0	0	0	0	0	0	0	0	0	0	0	0	0	0	1	0	1	0	0	0	0	0	0	12313795	8447240	11077304	0	0	0
MGBC100777_02640	MGBC100777_02640 Amylosucrase	MGBC100777_02640 Amylosucrase		611			MGBC100777_02640 Amylosucrase	0.9998	0.9946	3	1	0	5	0	0	0	0	0	1	0	0	0	0	0	0	0	0	0	0	0	0	0	0	0	1	2	2	0	0	0	0	0	0	0	0	8.05196e+06	0	0	0
MGBC100780_00075	MGBC100780_00075 Pyruvate synthase subunit porA	MGBC100780_00075 Pyruvate synthase subunit porA		411			MGBC100780_00075 Pyruvate synthase subunit porA	0.9689	0.9987	1	4	0	4	0	0	0	1	1	1	0	1	0	0	0	0	0	0	0	0	0	0	0	0	0	1	1	1	0	1	0	0	0	14413419	22148304	21482390	23156018	16952778	19158256	0
MGBC100785_01471	MGBC100785_01471 unannotated protein	MGBC100785_01471 unannotated protein		429			MGBC100785_01471 unannotated protein	0.684	0.9814	1	1	0	1	0	0	0	0	0	1	0	0	0	0	0	0	0	0	0	0	0	0	0	0	0	0	0	1	0	0	0	0	0	0	0	0	26613240	0	0	0
MGBC100789_00792	MGBC100789_00792 unannotated protein	MGBC100789_00792 unannotated protein		228			MGBC100789_00792 unannotated protein	0.9695	0.9987	1	3	3	3	0	0	0	1	1	1	0	0	0	0	0	0	1	1	1	0	0	0	0	0	0	1	1	1	0	0	0	0	0	0	36084972	34551936	49729720	0	0	0
MGBC100805_01453	MGBC100805_01453 unannotated protein	MGBC100805_01453 unannotated protein		378			MGBC100805_01453 unannotated protein	0	0.9953	3	1	0	12	0	0	1	0	0	0	0	0	0	0	0	0	0	0	0	0	0	0	1	1	2	2	2	2	1	1	0	62994180	0	74220800	0	62189464	0	36688184	0	0
MGBC100805_01844	MGBC100805_01844 unannotated protein	MGBC100805_01844 unannotated protein		294			MGBC100805_01844 unannotated protein	0.9909	0.9933	5	3	0	22	0	0	0	0	1	2	0	0	0	0	0	0	0	0	0	0	0	0	2	1	2	3	3	5	2	2	2	104216496	51230700	102519712	49089888	30695172	27406316	68279888	50039712	128604536
MGBC100815_01515	MGBC100815_01515 unannotated protein	MGBC100815_01515 unannotated protein		856			MGBC100815_01515 unannotated protein	0	0.9941	7	2	0	33	0	0	0	1	1	0	0	0	0	0	0	0	0	0	0	0	0	0	2	2	2	9	5	5	5	2	1	0	0	0	20483814	25277106	26484754	0	0	0
MGBC100819_01259	MGBC100819_01259 unannotated protein	MGBC100819_01259 unannotated protein		551			MGBC100819_01259 unannotated protein	0	0.998	16	1	0	125	0	0	0	0	0	1	0	0	0	0	0	0	0	0	0	0	0	0	8	9	14	20	19	23	15	8	9	0	0	0	0	0	0	0	0	0
MGBC100827_00180	MGBC100827_00180 N-acetyl-gamma-glutamyl-phosphate reductase	MGBC100827_00180 N-acetyl-gamma-glutamyl-phosphate reductase		352			MGBC100827_00180 N-acetyl-gamma-glutamyl-phosphate reductase	0.9994	0.9978	3	3	0	6	0	0	0	2	1	0	0	0	0	0	0	0	0	0	0	0	0	0	0	0	0	3	2	1	0	0	0	0	0	0	44541796	17450060	26436728	0	0	0
MGBC100831_01953	MGBC100831_01953 unannotated protein	MGBC100831_01953 unannotated protein		304			MGBC100831_01953 unannotated protein	0.9901	0.9988	2	1	0	4	0	0	0	1	0	0	0	0	0	0	0	0	0	0	0	0	0	0	0	0	0	2	1	0	0	1	0	0	0	0	17773186	21431130	31639212	0	0	0
MGBC100831_02403	MGBC100831_02403 unannotated protein	MGBC100831_02403 unannotated protein		455			MGBC100831_02403 unannotated protein	1	0.9989	2	3	3	3	0	0	0	1	0	1	1	0	0	0	0	0	1	0	1	1	0	0	0	0	0	1	0	1	1	0	0	0	0	0	0	0	0	48391864	0	0
MGBC100843_02491	MGBC100843_02491 unannotated protein	MGBC100843_02491 unannotated protein		296			MGBC100843_02491 unannotated protein	0.9991	0.9874	2	3	0	9	0	0	0	1	1	1	0	0	0	0	0	0	0	0	0	0	0	0	1	0	0	2	2	2	1	0	1	0	0	15948805	14623742	16328415	16760331	15089147	0	0
MGBC100845_02229	MGBC100845_02229 unannotated protein	MGBC100845_02229 unannotated protein		296			MGBC100845_02229 unannotated protein	0	0.9977	2	2	0	3	0	0	0	1	0	0	1	0	0	0	0	0	0	0	0	0	0	0	0	0	0	2	0	0	1	0	0	0	0	0	479552992	0	0	200095984	0	0
MGBC100848_00510	MGBC100848_00510 unannotated protein	MGBC100848_00510 unannotated protein		870			MGBC100848_00510 unannotated protein	0.9859	0.9986	2	3	0	6	1	0	0	0	0	0	0	1	1	0	0	0	0	0	0	0	0	0	1	0	1	1	1	0	0	1	1	22610560	0	0	0	0	0	0	45501476	56614128
MGBC100854_01472	MGBC100854_01472 unannotated protein	MGBC100854_01472 unannotated protein		225			MGBC100854_01472 unannotated protein	0	0.999	9	17	0	89	1	1	3	2	3	3	1	1	2	0	0	0	0	0	0	0	0	0	4	4	8	17	18	17	9	7	5	400133056	343021248	400428672	427726272	481647744	459061312	370545888	397526336	498108416
MGBC100857_00279	MGBC100857_00279 unannotated protein	MGBC100857_00279 unannotated protein		549			MGBC100857_00279 unannotated protein	0.9538	0.998	1	3	0	3	1	0	0	0	0	0	1	0	1	0	0	0	0	0	0	0	0	0	1	0	0	0	0	0	1	0	1	121096152	0	81351048	0	0	0	68293128	88820864	119683136
MGBC100860_00471	MGBC100860_00471 unannotated protein	MGBC100860_00471 unannotated protein		163			MGBC100860_00471 unannotated protein	0.9652	0.9985	1	4	0	4	1	0	0	0	0	0	1	1	1	0	0	0	0	0	0	0	0	0	1	0	0	0	0	0	1	1	1	44429600	0	0	0	0	0	20231162	46396484	55691952
MGBC100878_00351	MGBC100878_00351 unannotated protein	MGBC100878_00351 unannotated protein		415			MGBC100878_00351 unannotated protein	0.9951	0.999	12	64	0	105	5	2	6	12	10	10	6	6	7	0	0	0	0	0	0	0	0	0	9	6	9	19	15	17	10	10	10	1696824190	1102501890	1723952640	832538820	1956046850	1811889280	1725329150	1668201730	1684841090
MGBC100899_00152	MGBC100899_00152 unannotated protein	MGBC100899_00152 unannotated protein		171			MGBC100899_00152 unannotated protein	1	0.9926	2	2	0	2	0	0	0	2	0	0	0	0	0	0	0	0	0	0	0	0	0	0	0	0	0	2	0	0	0	0	0	0	0	0	49833208	8817107	0	0	0	20175120
MGBC100899_02442	MGBC100899_02442 unannotated protein	MGBC100899_02442 unannotated protein		411			MGBC100899_02442 unannotated protein	0	0.9989	8	3	0	39	0	0	0	1	1	1	0	0	0	0	0	0	0	0	0	0	0	0	3	1	4	4	7	5	4	6	5	0	0	0	18743532	22188402	24322090	0	0	0
MGBC100901_00342	MGBC100901_00342 unannotated protein	MGBC100901_00342 unannotated protein		188			MGBC100901_00342 unannotated protein	1	0.999	5	10	4	21	0	0	0	3	3	3	1	0	0	0	0	0	1	2	1	0	0	0	0	0	1	5	5	6	2	1	1	46473960	0	103987776	143967344	133972200	79251072	30320384	44439544	38176916
MGBC100901_02465	MGBC100901_02465 unannotated protein	MGBC100901_02465 unannotated protein		734			MGBC100901_02465 unannotated protein	1	0.999	3	18	0	18	1	0	2	2	4	2	3	2	2	0	0	0	0	0	0	0	0	0	1	0	2	2	4	2	3	2	2	74965632	0	151358848	86208280	138302128	89164632	169227328	184500384	151126272
MGBC100901_02953	MGBC100901_02953 unannotated protein	MGBC100901_02953 unannotated protein		416			MGBC100901_02953 unannotated protein	1	0.9988	10	3	3	82	0	0	0	1	2	0	0	0	0	0	0	0	1	2	0	0	0	0	6	5	7	17	15	15	8	5	4	0	0	0	39498972	37293080	35295296	0	0	0
MGBC100902_01986	MGBC100902_01986 Oleate hydratase	MGBC100902_01986 Oleate hydratase		596			MGBC100902_01986 Oleate hydratase	1	0.999	12	41	7	41	1	0	3	11	7	9	5	2	3	0	0	0	2	1	3	1	0	0	1	0	3	11	7	9	5	2	3	343173888	175466224	488515936	760952380	766584510	748489730	572097660	488288096	378794176
MGBC100902_02019	MGBC100902_02019 Galactokinase	MGBC100902_02019 Galactokinase		424			MGBC100902_02019 Galactokinase	1	0.999	11	47	6	47	2	0	3	14	10	10	4	2	2	0	0	0	2	3	1	0	0	0	2	0	3	14	10	10	4	2	2	389965504	258111856	669167170	932322430	991723460	1083244800	665452160	550874050	479171136
MGBC100912_00195	MGBC100912_00195 unannotated protein	MGBC100912_00195 unannotated protein		418			MGBC100912_00195 unannotated protein	1	0.999	7	25	3	30	3	2	3	3	4	3	4	2	1	0	0	0	1	0	1	1	0	0	3	2	4	4	4	5	5	2	1	389759232	243112416	376502304	87092096	115777240	104688336	314552576	324146176	274704448
MGBC100912_00337	MGBC100912_00337 unannotated protein	MGBC100912_00337 unannotated protein		736			MGBC100912_00337 unannotated protein	0	0.999	4	4	0	25	0	0	0	1	1	1	0	1	0	0	0	0	0	0	0	0	0	0	2	0	2	5	4	5	3	3	1	0	0	11032541	39249600	26645210	21390424	0	13168973	0
MGBC100913_01610	MGBC100913_01610 unannotated protein	MGBC100913_01610 unannotated protein		488			MGBC100913_01610 unannotated protein	0.9242	0.9987	7	3	0	27	0	0	0	1	1	1	0	0	0	0	0	0	0	0	0	0	0	0	2	0	2	6	7	5	2	2	1	0	0	12256008	22715250	24416378	4340721	13416760	0	0
MGBC100918_02070	MGBC100918_02070 unannotated protein	MGBC100918_02070 unannotated protein		307			MGBC100918_02070 unannotated protein	0.9999	0.9989	7	6	1	24	0	0	0	2	1	2	1	0	0	0	0	0	0	0	1	0	0	0	1	2	2	5	4	5	3	1	1	0	0	108462704	28648596	34014400	91085456	0	0	0
MGBC100935_01702	MGBC100935_01702 unannotated protein	MGBC100935_01702 unannotated protein		553			MGBC100935_01702 unannotated protein	0.9641	0.9988	8	1	0	24	0	0	0	0	0	1	0	0	0	0	0	0	0	0	0	0	0	0	1	0	1	6	8	8	0	0	0	0	0	0	0	0	22093954	0	0	0
MGBC100940_02078	MGBC100940_02078 Homoserine dehydrogenase	MGBC100940_02078 Homoserine dehydrogenase		371			MGBC100940_02078 Homoserine dehydrogenase	1	0.9972	3	5	2	5	0	0	0	2	2	0	0	0	1	0	0	0	1	1	0	0	0	0	0	0	0	2	2	0	0	0	1	0	0	140538288	116093232	83070856	54378348	214688064	175812896	193079552
MGBC100945_02223	MGBC100945_02223 DNA polymerase III subunit beta	MGBC100945_02223 DNA polymerase III subunit beta		369			MGBC100945_02223 DNA polymerase III subunit beta	0.9998	0.9982	4	3	0	7	0	0	0	1	1	1	0	0	0	0	0	0	0	0	0	0	0	0	0	0	1	2	2	2	0	0	0	0	0	0	25010616	28068094	29057398	36221424	0	0
MGBC100947_01545	MGBC100947_01545 unannotated protein	MGBC100947_01545 unannotated protein		307			MGBC100947_01545 unannotated protein	0.9802	0.999	10	28	0	75	3	1	2	7	4	5	2	2	2	0	0	0	0	0	0	0	0	0	7	4	9	13	10	11	8	6	7	2369511680	1678396930	2286942210	1807517820	1094605060	1584972800	1929790340	1891703040	1759440380
MGBC100948_01786	MGBC100948_01786 unannotated protein	MGBC100948_01786 unannotated protein		409			MGBC100948_01786 unannotated protein	1	0.9987	2	9	0	9	1	0	0	2	2	1	1	1	1	0	0	0	0	0	0	0	0	0	1	0	0	2	2	1	1	1	1	18238952	0	36420016	40205372	56312160	36575772	32775704	45813020	44811068
MGBC100949_01247	MGBC100949_01247 unannotated protein	MGBC100949_01247 unannotated protein		559			MGBC100949_01247 unannotated protein	0	0.9981	3	4	0	15	0	0	0	1	1	1	1	0	0	0	0	0	0	0	0	0	0	0	1	1	1	3	3	3	2	0	1	0	0	26776406	36137464	44249832	38814668	41593528	29487082	34667516
MGBC100968_02987	MGBC100968_02987 30S ribosomal protein S5	MGBC100968_02987 30S ribosomal protein S5		171			MGBC100968_02987 30S ribosomal protein S5	0.9726	0.9988	1	7	0	7	1	1	1	0	0	1	1	1	1	0	0	0	0	0	0	0	0	0	1	1	1	0	0	1	1	1	1	109297096	78853592	69681952	0	0	13327971	59010552	0	93416208
MGBC100969_00633	MGBC100969_00633 unannotated protein	MGBC100969_00633 unannotated protein		699			MGBC100969_00633 unannotated protein	0.9797	0.9988	7	6	0	18	0	0	1	1	1	2	0	1	0	0	0	0	0	0	0	0	0	0	0	0	1	5	3	4	1	2	2	0	0	52644500	37897600	64474872	69968960	32504040	34204824	41855320
MGBC100973_01266	MGBC100973_01266 Pyruvate synthase subunit porA	MGBC100973_01266 Pyruvate synthase subunit porA		1199			MGBC100973_01266 Pyruvate synthase subunit porA	0	0.9916	12	9	0	119	3	0	0	1	2	2	1	0	0	0	0	0	0	0	0	0	0	0	13	11	14	14	19	17	15	8	8	371040224	0	530201024	264819536	342228992	222915056	470035328	294525888	0
MGBC100980_00563	MGBC100980_00563 unannotated protein	MGBC100980_00563 unannotated protein		499			MGBC100980_00563 unannotated protein	0	0.999	7	7	0	40	1	0	1	1	0	1	1	1	1	0	0	0	0	0	0	0	0	0	5	2	6	6	4	5	4	4	4	0	0	0	43923496	67022052	0	70751208	78289856	51617840
MGBC100983_02130	MGBC100983_02130 unannotated protein	MGBC100983_02130 unannotated protein		457			MGBC100983_02130 unannotated protein	0.9842	0.998	2	7	0	7	1	1	1	1	1	1	1	0	0	0	0	0	0	0	0	0	0	0	1	1	1	1	1	1	1	0	0	350725152	282265952	397423968	40325516	44959356	38173268	373315264	0	0
MGBC100986_00355	MGBC100986_00355 Enolase	MGBC100986_00355 Enolase		431			MGBC100986_00355 Enolase	0.966	0.9983	6	12	0	27	2	2	2	0	1	0	2	1	2	0	0	0	0	0	0	0	0	0	6	4	6	0	2	0	5	2	2	391162048	478946976	344150016	0	0	0	228261248	336361184	295036064
MGBC100986_01429	MGBC100986_01429 ATP-dependent DNA helicase recQ	MGBC100986_01429 ATP-dependent DNA helicase recQ		631			MGBC100986_01429 ATP-dependent DNA helicase recQ	0.9594	0.9983	1	3	3	3	0	0	0	1	0	2	0	0	0	0	0	0	1	0	2	0	0	0	0	0	0	1	0	2	0	0	0	0	0	0	302325792	331612096	272958656	263008016	227501408	308912576
MGBC100993_00702	MGBC100993_00702 Predicted ATPase/kinase involved in NAD metabolism	MGBC100993_00702 Predicted ATPase/kinase involved in NAD metabolism		511			MGBC100993_00702 Predicted ATPase/kinase involved in NAD metabolism	0.9999	0.9976	7	2	0	30	0	0	0	0	0	1	1	0	0	0	0	0	0	0	0	0	0	0	1	2	3	3	6	8	4	1	2	0	0	0	0	0	0	0	0	0
MGBC100998_02081	MGBC100998_02081 Ketol-acid reductoisomerase	MGBC100998_02081 Ketol-acid reductoisomerase		326			MGBC100998_02081 Ketol-acid reductoisomerase	1	0.9989	5	14	14	14	0	0	0	5	3	4	1	1	0	0	0	0	5	3	4	1	1	0	0	0	0	5	3	4	1	1	0	0	0	0	175461152	139090368	198243856	69574464	33840436	0
MGBC101017_01858	MGBC101017_01858 unannotated protein	MGBC101017_01858 unannotated protein		602			MGBC101017_01858 unannotated protein	0.9605	0.9983	1	2	0	2	0	0	0	0	1	1	0	0	0	0	0	0	0	0	0	0	0	0	0	0	0	0	1	1	0	0	0	0	0	0	0	0	26473972	0	0	0
MGBC101021_00622	MGBC101021_00622 unannotated protein	MGBC101021_00622 unannotated protein		445			MGBC101021_00622 unannotated protein	0	0.9989	18	2	0	320	0	0	0	1	0	1	0	0	0	0	0	0	0	0	0	0	0	0	32	20	32	51	47	43	34	31	30	0	0	0	16376785	16244678	19594516	0	0	0
MGBC101023_00768	MGBC101023_00768 unannotated protein	MGBC101023_00768 unannotated protein		693			MGBC101023_00768 unannotated protein	0.9998	0.995	9	3	3	48	0	0	0	1	1	1	0	0	0	0	0	0	1	1	1	0	0	0	3	1	3	10	14	9	3	1	4	0	0	74317568	133654656	103538440	79888664	74456392	0	80800168
MGBC101036_02682	MGBC101036_02682 Putative lipoprotein yerB precursor	MGBC101036_02682 Putative lipoprotein yerB precursor		401			MGBC101036_02682 Putative lipoprotein yerB precursor	0.8261	0.9914	1	1	1	1	0	0	0	1	0	0	0	0	0	0	0	0	1	0	0	0	0	0	0	0	0	1	0	0	0	0	0	0	0	0	2930113	0	0	0	0	0
MGBC101047_01794	MGBC101047_01794 unannotated protein	MGBC101047_01794 unannotated protein		569			MGBC101047_01794 unannotated protein	1	0.999	21	20	1	303	1	0	1	4	4	5	2	2	1	0	0	0	0	0	1	0	0	0	29	20	27	52	54	51	29	23	18	145235392	14186513	208575904	303559968	287990016	283153952	187269392	188610576	185878416
MGBC101047_01868	MGBC101047_01868 unannotated protein	MGBC101047_01868 unannotated protein		541			MGBC101047_01868 unannotated protein	0	0.999	17	9	0	175	1	1	2	2	1	1	0	1	0	0	0	0	0	0	0	0	0	0	13	15	20	25	23	22	23	19	15	87079552	64144256	94583216	88597680	68719424	35279452	52751684	97394216	75290456
MGBC101081_00141	MGBC101081_00141 unannotated protein	MGBC101081_00141 unannotated protein		371			MGBC101081_00141 unannotated protein	1	0.9987	6	2	0	30	0	0	0	0	1	1	0	0	0	0	0	0	0	0	0	0	0	0	3	1	4	4	6	5	3	2	2	0	0	0	12549713	15163773	14109862	0	0	0
MGBC101081_01009	MGBC101081_01009 unannotated protein	MGBC101081_01009 unannotated protein		100			MGBC101081_01009 unannotated protein	0.9999	0.999	3	5	0	9	1	0	0	1	1	2	0	0	0	0	0	0	0	0	0	0	0	0	1	0	0	2	2	3	1	0	0	48312792	0	0	48359432	16504194	57681924	0	0	0
MGBC101090_01773	MGBC101090_01773 unannotated protein	MGBC101090_01773 unannotated protein		275			MGBC101090_01773 unannotated protein	0.9203	0.9965	1	4	0	4	0	0	0	1	1	2	0	0	0	0	0	0	0	0	0	0	0	0	0	0	0	1	1	2	0	0	0	0	0	0	0	26898742	31276726	37133676	0	0
MGBC101111_00719	MGBC101111_00719 N-acetylneuraminate lyase	MGBC101111_00719 N-acetylneuraminate lyase		311			MGBC101111_00719 N-acetylneuraminate lyase	0.9191	0.9964	1	1	0	1	0	0	0	0	1	0	0	0	0	0	0	0	0	0	0	0	0	0	0	0	0	0	1	0	0	0	0	0	0	0	9855058	15831458	13543547	0	0	0
MGBC101136_00123	MGBC101136_00123 Sugar diacid regulator	MGBC101136_00123 Sugar diacid regulator		362			MGBC101136_00123 Sugar diacid regulator	0.9904	0.9976	2	3	0	4	0	0	0	1	1	1	0	0	0	0	0	0	0	0	0	0	0	0	0	0	0	2	1	1	0	0	0	0	0	0	33152272	26068044	24268232	0	0	0
MGBC101144_01211	MGBC101144_01211 3-hydroxybutyryl-CoA dehydrogenase	MGBC101144_01211 3-hydroxybutyryl-CoA dehydrogenase		280			MGBC101144_01211 3-hydroxybutyryl-CoA dehydrogenase	1	0.999	4	26	5	26	3	2	1	3	4	4	3	3	3	0	0	0	1	2	1	1	0	0	3	2	1	3	4	4	3	3	3	461392576	286346112	242027920	337445184	485610336	482663296	553820860	578678140	732178690
MGBC101171_00164	MGBC101171_00164 unannotated protein	MGBC101171_00164 unannotated protein		666			MGBC101171_00164 unannotated protein	0.6793	0.981	1	1	0	1	0	0	0	1	0	0	0	0	0	0	0	0	0	0	0	0	0	0	0	0	0	1	0	0	0	0	0	0	0	0	25132684	0	0	0	0	0
MGBC101173_01884	MGBC101173_01884 1	4-alpha-glucan branching enzyme GlgB	MGBC101173_01884 1	4-alpha-glucan branching enzyme GlgB		633			MGBC101173_01884 1	4-alpha-glucan branching enzyme GlgB	1	0.9988	10	24	9	24	0	0	1	5	8	7	1	1	1	0	0	0	1	3	3	0	1	1	0	0	1	5	8	7	1	1	1	92162432	88636992	204332976	471155936	468583968	456090496
MGBC101187_01039	MGBC101187_01039 6-phosphofructokinase	MGBC101187_01039 6-phosphofructokinase		552			MGBC101187_01039 6-phosphofructokinase	1	0.999	8	24	13	35	4	2	4	2	1	1	5	5	0	2	1	2	1	1	1	2	3	0	6	3	5	3	2	2	6	6	2	461397824	321308896	418939776	113178944	31848606	47772460	408987456	444932224	263029856
MGBC101189_03357	MGBC101189_03357 UDP-glucose 4-epimerase	MGBC101189_03357 UDP-glucose 4-epimerase		353			MGBC101189_03357 UDP-glucose 4-epimerase	0.9998	0.9955	3	6	0	10	1	0	1	0	0	0	1	1	2	0	0	0	0	0	0	0	0	0	1	0	1	1	1	2	1	1	2	14523965	0	71311816	0	0	0	46822740	70193976	119870064
MGBC101194_01785	MGBC101194_01785 Aldehyde-alcohol dehydrogenase	MGBC101194_01785 Aldehyde-alcohol dehydrogenase		858			MGBC101194_01785 Aldehyde-alcohol dehydrogenase	0.9669	0.9986	1	1	1	1	0	0	0	0	0	0	0	0	1	0	0	0	0	0	0	0	0	1	0	0	0	0	0	0	0	0	1	0	0	0	0	0	0	0	0	144559152
MGBC101206_00905	MGBC101206_00905 unannotated protein	MGBC101206_00905 unannotated protein		506			MGBC101206_00905 unannotated protein	0.979	0.9989	4	15	0	15	0	0	1	3	3	4	2	1	1	0	0	0	0	0	0	0	0	0	0	0	1	3	3	4	2	1	1	0	0	22233982	215779328	206523792	250988160	134024752	33918312	31977456
MGBC101207_02757	MGBC101207_02757 RRP-L29	MGBC101207_02757 RRP-L29		68			MGBC101207_02757 RRP-L29	0.9727	0.9988	1	1	0	1	0	0	0	0	1	0	0	0	0	0	0	0	0	0	0	0	0	0	0	0	0	0	1	0	0	0	0	0	0	0	0	3.87931e+06	2.18828e+06	0	0	0
MGBC101209_00164	MGBC101209_00164 unannotated protein	MGBC101209_00164 unannotated protein		281			MGBC101209_00164 unannotated protein	1	0.9989	2	3	0	3	0	0	0	2	0	1	0	0	0	0	0	0	0	0	0	0	0	0	0	0	0	2	0	1	0	0	0	0	0	0	10461983	10961395	23067742	15559218	0	0
MGBC101209_00188	MGBC101209_00188 unannotated protein	MGBC101209_00188 unannotated protein		500			MGBC101209_00188 unannotated protein	0.6287	0.9763	1	1	0	1	0	0	0	0	0	1	0	0	0	0	0	0	0	0	0	0	0	0	0	0	0	0	0	1	0	0	0	0	0	0	0	0	0	0	0	0
MGBC101213_01085	MGBC101213_01085 Vegetative protein 300	MGBC101213_01085 Vegetative protein 300		175			MGBC101213_01085 Vegetative protein 300	1	0.9986	3	4	0	4	0	0	0	0	1	3	0	0	0	0	0	0	0	0	0	0	0	0	0	0	0	0	1	3	0	0	0	0	0	0	35881248	62613564	57078848	10968191	0	18483676
MGBC101215_02618	MGBC101215_02618 unannotated protein	MGBC101215_02618 unannotated protein		402			MGBC101215_02618 unannotated protein	0.9015	0.9955	1	1	0	1	0	0	0	1	0	0	0	0	0	0	0	0	0	0	0	0	0	0	0	0	0	1	0	0	0	0	0	0	0	0	4866817	3528015	0	13376366	0	0
MGBC101222_00613	MGBC101222_00613 Phosphoglycerate kinase	MGBC101222_00613 Phosphoglycerate kinase		394			MGBC101222_00613 Phosphoglycerate kinase	1	0.999	30	275	209	397	23	18	30	51	48	41	26	19	19	19	15	22	38	34	29	22	16	14	33	27	41	72	68	59	39	30	28	17537357800	23701065700	24106166300	31036745700	28343232500	28496969700	25439162400	25994551300	24227184600
MGBC101230_00796	MGBC101230_00796 unannotated protein	MGBC101230_00796 unannotated protein		486			MGBC101230_00796 unannotated protein	0.9862	0.9835	11	1	0	58	0	0	0	0	0	1	0	0	0	0	0	0	0	0	0	0	0	0	4	2	4	13	11	12	4	4	4	0	0	0	12016404	9254337	12009982	0	0	0
MGBC101232_01375	MGBC101232_01375 unannotated protein	MGBC101232_01375 unannotated protein		330			MGBC101232_01375 unannotated protein	1	0.9957	9	5	0	61	1	0	0	1	2	0	1	0	0	0	0	0	0	0	0	0	0	0	5	5	6	8	8	8	7	8	6	2773934590	1249808380	1039339390	566847100	410142560	1084808450	2841160450	3099785730	1574669440
MGBC101240_00417	MGBC101240_00417 Glycerate dehydrogenase	MGBC101240_00417 Glycerate dehydrogenase		329			MGBC101240_00417 Glycerate dehydrogenase	1	0.9989	6	18	18	18	1	0	1	4	4	5	1	1	1	1	0	1	4	4	5	1	1	1	1	0	1	4	4	5	1	1	1	40112424	0	42116072	307506848	310663200	290874272	129601312	38918556	42000872
MGBC101266_01351	MGBC101266_01351 General stress protein CTC	MGBC101266_01351 General stress protein CTC		198			MGBC101266_01351 General stress protein CTC	0.7995	0.9898	1	6	6	6	1	1	1	0	0	0	1	1	1	1	1	1	0	0	0	1	1	1	1	1	1	0	0	0	1	1	1	77466568	70111448	49454624	0	4634835	0	35731624	63108348	95422232
MGBC101272_02898	MGBC101272_02898 NADP-specific glutamate dehydrogenase	MGBC101272_02898 NADP-specific glutamate dehydrogenase		596			MGBC101272_02898 NADP-specific glutamate dehydrogenase	1	0.999	14	93	29	140	6	10	11	10	11	15	11	11	8	1	2	3	3	4	5	4	4	3	12	14	16	16	17	21	17	15	12	5231907800	5421230100	5868818400	2524258560	2671324930	2264290050	6696942600	7102876700	4922810900
MGBC101274_02174	MGBC101274_02174 3-oxoacyl-[acyl-carrier-protein] synthase 3	MGBC101274_02174 3-oxoacyl-[acyl-carrier-protein] synthase 3		335			MGBC101274_02174 3-oxoacyl-[acyl-carrier-protein] synthase 3	0.9653	0.9985	1	3	0	3	0	0	1	0	0	0	1	0	1	0	0	0	0	0	0	0	0	0	0	0	1	0	0	0	1	0	1	46134004	0	0	0	0	0	27256890	46513664	63276376
MGBC101275_00579	MGBC101275_00579 unannotated protein	MGBC101275_00579 unannotated protein		66			MGBC101275_00579 unannotated protein	1	0.999	4	23	2	23	1	2	2	6	2	3	3	1	3	0	0	0	1	1	0	0	0	0	1	2	2	6	2	3	3	1	3	85505192	109098912	174957088	156102368	141272352	157242112	131653440	52001604	153170480
MGBC101275_01021	MGBC101275_01021 unannotated protein	MGBC101275_01021 unannotated protein		229			MGBC101275_01021 unannotated protein	1	0.999	2	5	3	5	0	0	0	2	1	2	0	0	0	0	0	0	1	1	1	0	0	0	0	0	0	2	1	2	0	0	0	0	0	0	169057856	36827384	299224256	0	0	0
MGBC101275_01284	MGBC101275_01284 unannotated protein	MGBC101275_01284 unannotated protein		430			MGBC101275_01284 unannotated protein	1	0.999	6	17	0	22	0	0	1	4	5	5	1	1	0	0	0	0	0	0	0	0	0	0	0	0	1	6	7	6	1	1	0	0	0	144277552	313113216	299918848	307572416	114536496	49437580	129334576
MGBC101286_00730	MGBC101286_00730 Glucosamine-6-phosphate deaminase 1	MGBC101286_00730 Glucosamine-6-phosphate deaminase 1		303			MGBC101286_00730 Glucosamine-6-phosphate deaminase 1	0.8495	0.9928	1	1	1	1	0	0	0	1	0	0	0	0	0	0	0	0	1	0	0	0	0	0	0	0	0	1	0	0	0	0	0	0	0	0	12625731	17059900	25833246	32665848	0	0
MGBC101286_01611	MGBC101286_01611 maltodextrin phosphorylase	MGBC101286_01611 maltodextrin phosphorylase		554			MGBC101286_01611 maltodextrin phosphorylase	1	0.999	3	12	12	12	0	0	0	4	4	3	1	0	0	0	0	0	4	4	3	1	0	0	0	0	0	4	4	3	1	0	0	0	0	39193716	168352496	197303040	173808592	75895464	0	0
MGBC101286_01839	MGBC101286_01839 Tyrosine phenol-lyase	MGBC101286_01839 Tyrosine phenol-lyase		487			MGBC101286_01839 Tyrosine phenol-lyase	0.9603	0.9983	1	3	3	3	0	0	0	1	1	1	0	0	0	0	0	0	1	1	1	0	0	0	0	0	0	1	1	1	0	0	0	0	0	0	10793919	8570728	11839270	0	0	0
MGBC101301_00063	MGBC101301_00063 unannotated protein	MGBC101301_00063 unannotated protein		175			MGBC101301_00063 unannotated protein	0	0.9894	1	1	0	1	0	0	0	0	1	0	0	0	0	0	0	0	0	0	0	0	0	0	0	0	0	0	1	0	0	0	0	0	0	28413312	17119794	18072452	20635278	18207622	16421276	0
MGBC101304_01530	MGBC101304_01530 unannotated protein	MGBC101304_01530 unannotated protein		440			MGBC101304_01530 unannotated protein	0.6355	0.977	1	1	1	1	0	0	1	0	0	0	0	0	0	0	0	1	0	0	0	0	0	0	0	0	1	0	0	0	0	0	0	0	0	0	0	0	0	0	0	0
MGBC101308_00992	MGBC101308_00992 unannotated protein	MGBC101308_00992 unannotated protein		541			MGBC101308_00992 unannotated protein	0.9873	0.9959	26	3	0	396	0	0	0	1	2	0	0	0	0	0	0	0	0	0	0	0	0	0	21	31	28	61	62	67	53	43	30	85658432	88631104	73278024	47667432	30470066	5453917	62971100	67128032	66723420
MGBC101322_01268	MGBC101322_01268 Leucine-	isoleucine-	valine-	threonine-	and alanine-binding protein precursor	MGBC101322_01268 Leucine-	isoleucine-	valine-	threonine-	and alanine-binding protein precursor		391			MGBC101322_01268 Leucine-	isoleucine-	valine-	threonine-	and alanine-binding protein precursor	0.9997	0.9982	3	2	0	13	0	0	0	0	1	0	1	0	0	0	0	0	0	0	0	0	0	0	1	0	1	1	3	1
MGBC101336_02204	MGBC101336_02204 unannotated protein	MGBC101336_02204 unannotated protein		426			MGBC101336_02204 unannotated protein	1	0.9989	2	4	0	4	0	0	0	2	1	1	0	0	0	0	0	0	0	0	0	0	0	0	0	0	0	2	1	1	0	0	0	0	0	0	29774896	17413668	23406618	0	0	0
MGBC101349_00011	MGBC101349_00011 Dipeptide and tripeptide permease B	MGBC101349_00011 Dipeptide and tripeptide permease B		506			MGBC101349_00011 Dipeptide and tripeptide permease B	1	0.9972	2	2	0	2	0	0	0	1	1	0	0	0	0	0	0	0	0	0	0	0	0	0	0	0	0	1	1	0	0	0	0	0	0	41271200	32756214	62966952	29893914	20966110	25600580	35214316
MGBC101353_00370	MGBC101353_00370 unannotated protein	MGBC101353_00370 unannotated protein		119			MGBC101353_00370 unannotated protein	0.9753	0.999	1	3	0	3	0	0	0	1	1	1	0	0	0	0	0	0	0	0	0	0	0	0	0	0	0	1	1	1	0	0	0	0	0	17465452	18657012	25526424	20694972	26104696	13081513	32745118
MGBC101375_01862	MGBC101375_01862 unannotated protein	MGBC101375_01862 unannotated protein		135			MGBC101375_01862 unannotated protein	0	0.9986	2	9	0	15	1	1	1	1	1	1	1	1	1	0	0	0	0	0	0	0	0	0	1	1	2	2	2	2	2	2	1	115078704	87187656	111014656	76151704	71181280	77816784	109299704	117836088	127978312
MGBC101382_03455	MGBC101382_03455 50S ribosomal protein L1	MGBC101382_03455 50S ribosomal protein L1		132			MGBC101382_03455 50S ribosomal protein L1	1	0.9983	2	7	0	7	1	1	1	0	0	0	1	1	2	0	0	0	0	0	0	0	0	0	1	1	1	0	0	0	1	1	2	48452348	89397856	104595872	0	60271452	0	62528952	135180176	132267616
MGBC101384_00458	MGBC101384_00458 unannotated protein	MGBC101384_00458 unannotated protein		807			MGBC101384_00458 unannotated protein	1	0.9989	6	1	0	43	0	0	0	1	0	0	0	0	0	0	0	0	0	0	0	0	0	0	4	2	3	9	8	7	4	3	3	0	0	0	31220640	0	21835546	0	0	0
MGBC101386_01825	MGBC101386_01825 Carbamoyl-phosphate synthase large chain	MGBC101386_01825 Carbamoyl-phosphate synthase large chain		1077			MGBC101386_01825 Carbamoyl-phosphate synthase large chain	1	0.999	8	17	3	23	0	0	1	5	5	6	0	0	0	0	0	0	1	1	1	0	0	0	0	0	1	7	7	8	0	0	0	0	0	95782496	262742496	294982080	287458720	71564728	18867742	0
MGBC101419_02332	MGBC101419_02332 unannotated protein	MGBC101419_02332 unannotated protein		416			MGBC101419_02332 unannotated protein	0.999	0.999	2	7	0	7	0	0	0	2	1	2	2	0	0	0	0	0	0	0	0	0	0	0	0	0	0	2	1	2	2	0	0	0	0	0	59893848	24117156	62432880	36567340	0	0
MGBC101422_00361	MGBC101422_00361 unannotated protein	MGBC101422_00361 unannotated protein		383			MGBC101422_00361 unannotated protein	0.9999	0.9973	2	1	0	6	0	0	0	0	1	0	0	0	0	0	0	0	0	0	0	0	0	0	0	0	0	2	2	2	0	0	0	0	0	0	9757027	7.26908e+06	12537953	0	0	0
MGBC101442_03118	MGBC101442_03118 Glyceraldehyde-3-phosphate dehydrogenase	MGBC101442_03118 Glyceraldehyde-3-phosphate dehydrogenase		286			MGBC101442_03118 Glyceraldehyde-3-phosphate dehydrogenase	1	0.999	8	41	0	69	1	3	2	7	7	7	9	3	2	0	0	0	0	0	0	0	0	0	4	6	6	10	9	11	11	6	6	475132448	304166080	447109248	505795296	379361792	459562144	825540290	506193632	564230270
MGBC101464_02884	MGBC101464_02884 unannotated protein	MGBC101464_02884 unannotated protein		114			MGBC101464_02884 unannotated protein	1	0.9825	2	4	0	4	2	0	0	0	0	0	0	0	2	0	0	0	0	0	0	0	0	0	2	0	0	0	0	0	0	0	2	164033056	0	54833620	0	0	0	198298144	227123648	263607488
MGBC101468_01264	MGBC101468_01264 Acetate kinase	MGBC101468_01264 Acetate kinase		401			MGBC101468_01264 Acetate kinase	0.9908	0.999	6	11	0	41	0	1	1	2	2	2	1	1	1	0	0	0	0	0	0	0	0	0	2	3	4	7	6	7	4	4	4	218260432	26867538	273196000	356102848	354788608	385237280	243744384	235332544	272517888
MGBC101468_02140	MGBC101468_02140 hypothetical protein	MGBC101468_02140 hypothetical protein		301			MGBC101468_02140 hypothetical protein	0	0.9858	3	1	0	15	0	0	0	0	0	1	0	0	0	0	0	0	0	0	0	0	0	0	1	1	1	3	2	3	1	2	1	0	0	0	0	0	58276880	0	0	0
MGBC101478_00186	MGBC101478_00186 unannotated protein	MGBC101478_00186 unannotated protein		403			MGBC101478_00186 unannotated protein	0.9615	0.9984	1	3	0	3	0	0	0	1	1	1	0	0	0	0	0	0	0	0	0	0	0	0	0	0	0	1	1	1	0	0	0	0	0	0	12799371	17422644	17734446	0	0	0
MGBC101478_00241	MGBC101478_00241 unannotated protein	MGBC101478_00241 unannotated protein		489			MGBC101478_00241 unannotated protein	0.9995	0.9964	2	2	0	9	0	0	0	1	0	1	0	0	0	0	0	0	0	0	0	0	0	0	1	1	1	1	1	1	1	1	1	0	0	0	16104706	13871142	19410400	0	0	0
MGBC101478_00826	MGBC101478_00826 unannotated protein	MGBC101478_00826 unannotated protein		602			MGBC101478_00826 unannotated protein	0	0.999	6	10	0	45	0	0	1	2	2	2	1	1	1	0	0	0	0	0	0	0	0	0	2	2	5	10	9	6	4	4	3	47954196	0	191723104	366419072	359156288	351637664	132616440	117854176	100414672
MGBC101478_01542	MGBC101478_01542 unannotated protein	MGBC101478_01542 unannotated protein		288			MGBC101478_01542 unannotated protein	0.9745	0.9989	1	11	0	11	2	1	1	1	1	1	1	2	1	0	0	0	0	0	0	0	0	0	2	1	1	1	1	1	1	2	1	155664224	146305504	137647088	116304208	131606256	134794800	180036096	202082832	201320960
MGBC101478_01614	MGBC101478_01614 unannotated protein	MGBC101478_01614 unannotated protein		254			MGBC101478_01614 unannotated protein	0.9703	0.9987	1	1	0	1	0	0	0	0	0	1	0	0	0	0	0	0	0	0	0	0	0	0	0	0	0	0	0	1	0	0	0	0	0	0	0	0	23528634	30354108	0	0
MGBC101483_01557	MGBC101483_01557 Aspartate aminotransferase	MGBC101483_01557 Aspartate aminotransferase		397			MGBC101483_01557 Aspartate aminotransferase	0	0.9973	2	9	0	10	1	1	1	1	1	1	1	1	1	0	0	0	0	0	0	0	0	0	1	1	1	2	1	1	1	1	1	171451936	115431728	215628816	277195680	238224528	257436048	172768560	164794208	220671280
MGBC101485_00900	MGBC101485_00900 unannotated protein	MGBC101485_00900 unannotated protein		429			MGBC101485_00900 unannotated protein	1	0.9989	3	1	0	17	0	0	0	0	0	1	0	0	0	0	0	0	0	0	0	0	0	0	1	0	2	2	2	3	3	2	2	0	0	0	0	0	0	0	0	0
MGBC101488_00115	MGBC101488_00115 unannotated protein	MGBC101488_00115 unannotated protein		377			MGBC101488_00115 unannotated protein	1	0.999	5	35	0	35	6	3	3	5	3	5	3	3	4	0	0	0	0	0	0	0	0	0	6	3	3	5	3	5	3	3	4	718461440	75945360	225783040	280107072	259334336	258165888	395405024	553638080	420025408
MGBC101489_01400	MGBC101489_01400 Phosphate acetyltransferase	MGBC101489_01400 Phosphate acetyltransferase		336			MGBC101489_01400 Phosphate acetyltransferase	0.7766	0.9883	1	1	0	1	0	0	0	0	0	1	0	0	0	0	0	0	0	0	0	0	0	0	0	0	0	0	0	1	0	0	0	0	0	0	0	0	15482356	0	0	0
MGBC101489_02387	MGBC101489_02387 Uronate isomerase	MGBC101489_02387 Uronate isomerase		469			MGBC101489_02387 Uronate isomerase	0.9994	0.9964	5	4	0	10	0	0	1	2	1	0	0	0	0	0	0	0	0	0	0	0	0	0	2	1	2	3	1	0	1	0	0	0	0	257009776	64908724	132699944	0	0	95287600	61987264
MGBC101495_00013	MGBC101495_00013 unannotated protein	MGBC101495_00013 unannotated protein		547			MGBC101495_00013 unannotated protein	1	0.999	10	28	0	54	1	0	2	7	7	5	2	3	1	0	0	0	0	0	0	0	0	0	4	2	3	11	12	7	6	5	4	184825920	83659496	193480832	302229984	306268832	308956672	223642880	230718592	118372256
MGBC101495_01226	MGBC101495_01226 unannotated protein	MGBC101495_01226 unannotated protein		450			MGBC101495_01226 unannotated protein	1	0.999	2	11	0	11	0	0	0	4	3	3	1	0	0	0	0	0	0	0	0	0	0	0	0	0	0	4	3	3	1	0	0	0	0	0	74373032	18597294	49155088	0	0	0
MGBC101496_00121	MGBC101496_00121 unannotated protein	MGBC101496_00121 unannotated protein		567			MGBC101496_00121 unannotated protein	0	0.9891	6	5	0	30	0	0	0	1	2	1	1	0	0	0	0	0	0	0	0	0	0	0	2	3	2	4	6	6	4	2	1	0	0	24638422	132890696	18805458	161564576	21751202	30009662	0
MGBC101497_03291	MGBC101497_03291 unannotated protein	MGBC101497_03291 unannotated protein		381			MGBC101497_03291 unannotated protein	1	0.999	12	5	0	61	0	0	0	2	1	1	1	0	0	0	0	0	0	0	0	0	0	0	4	2	4	16	8	13	5	5	4	0	0	0	60508288	23961938	26063754	26440314	0	0
MGBC101529_00334	MGBC101529_00334 Malate dehydrogenase	MGBC101529_00334 Malate dehydrogenase		309			MGBC101529_00334 Malate dehydrogenase	0	0.9989	4	19	0	55	2	1	2	4	2	2	2	2	2	0	0	0	0	0	0	0	0	0	7	4	6	7	6	8	6	5	6	2483735300	3678441220	2000562430	1118160000	1038733440	954324290	2128922110	2290910980	2317279230
MGBC101533_00514	MGBC101533_00514 Aryl-phospho-beta-D-glucosidase BglH	MGBC101533_00514 Aryl-phospho-beta-D-glucosidase BglH		489			MGBC101533_00514 Aryl-phospho-beta-D-glucosidase BglH	1	0.9956	6	10	10	17	0	0	0	4	1	4	1	0	0	0	0	0	4	1	4	1	0	0	0	0	2	5	2	5	2	1	0	47479616	0	100287744	271385952	224153312	230495232	64125928	102308704	99579184
MGBC101533_01074	MGBC101533_01074 2	3-bisphosphoglycerate-independent phosphoglycerate mutase	MGBC101533_01074 2	3-bisphosphoglycerate-independent phosphoglycerate mutase		528			MGBC101533_01074 2	3-bisphosphoglycerate-independent phosphoglycerate mutase	1	0.999	15	61	1	90	5	6	8	10	9	8	5	5	5	0	0	0	1	0	0	0	0	0	7	10	12	13	13	11	8	9	7	1127000580	1130092800	1239422850	1109096320	1190686080	1080436990
MGBC101548_01866	MGBC101548_01866 Ketol-acid reductoisomerase	MGBC101548_01866 Ketol-acid reductoisomerase		275			MGBC101548_01866 Ketol-acid reductoisomerase	0	0.999	7	9	0	100	1	0	1	2	2	2	1	0	0	0	0	0	0	0	0	0	0	0	10	7	9	14	17	14	12	9	8	0	0	0	87105136	107849152	90101552	0	0	0
MGBC101565_00566	MGBC101565_00566 unannotated protein	MGBC101565_00566 unannotated protein		805			MGBC101565_00566 unannotated protein	1	0.999	7	12	0	25	0	0	1	2	1	4	2	1	1	0	0	0	0	0	0	0	0	0	1	1	2	4	3	6	4	2	2	56389960	0	32377832	108730752	76123264	191779264	102284528	43927296	57557524
MGBC101565_01788	MGBC101565_01788 unannotated protein	MGBC101565_01788 unannotated protein		295			MGBC101565_01788 unannotated protein	0	0.9943	1	1	0	1	0	0	0	0	0	1	0	0	0	0	0	0	0	0	0	0	0	0	0	0	0	0	0	1	0	0	0	0	0	0	15776311	15601884	19277128	0	25927082	0
MGBC101571_00889	MGBC101571_00889 Alpha-galactosidase	MGBC101571_00889 Alpha-galactosidase		728			MGBC101571_00889 Alpha-galactosidase	1	0.9989	2	7	7	7	0	0	1	2	2	1	1	0	0	0	0	1	2	2	1	1	0	0	0	0	1	2	2	1	1	0	0	67371128	66488668	64136484	93012592	49079736	50053504	66504228	65484432	72183432
MGBC101571_00981	MGBC101571_00981 Putative KHG/KDPG aldolase	MGBC101571_00981 Putative KHG/KDPG aldolase		324			MGBC101571_00981 Putative KHG/KDPG aldolase	1	0.9989	4	8	5	8	0	0	0	2	2	4	0	0	0	0	0	0	1	2	2	0	0	0	0	0	0	2	2	4	0	0	0	31856938	0	22827778	142340784	80601840	151221760	24058854	0	0
MGBC101581_01092	MGBC101581_01092 L-threonine 3-dehydrogenase	MGBC101581_01092 L-threonine 3-dehydrogenase		356			MGBC101581_01092 L-threonine 3-dehydrogenase	0.9804	0.98	4	2	0	13	0	0	0	1	0	1	0	0	0	0	0	0	0	0	0	0	0	0	0	0	0	3	5	4	1	0	0	0	0	0	24934684	26553294	26940922	18569878	0	0
MGBC101581_01112	MGBC101581_01112 Nickel-binding periplasmic protein precursor	MGBC101581_01112 Nickel-binding periplasmic protein precursor		643			MGBC101581_01112 Nickel-binding periplasmic protein precursor	0.5975	0.9731	1	2	0	2	0	0	0	1	1	0	0	0	0	0	0	0	0	0	0	0	0	0	0	0	0	1	1	0	0	0	0	0	0	0	11271678	19149412	10492986	20642050	0	0
MGBC101581_01443	MGBC101581_01443 L-fucose isomerase and related proteins	MGBC101581_01443 L-fucose isomerase and related proteins		494			MGBC101581_01443 L-fucose isomerase and related proteins	1	0.999	18	21	7	329	1	0	2	6	4	5	1	1	1	0	0	0	3	2	2	0	0	0	21	22	31	56	49	57	39	31	23	851119230	906283710	1149432320	1231156740	1418066820	1234634880	1218134530	1365984000	1382615550
MGBC101583_00987	MGBC101583_00987 2-amino-3-ketobutyrate coenzyme A ligase	MGBC101583_00987 2-amino-3-ketobutyrate coenzyme A ligase		399			MGBC101583_00987 2-amino-3-ketobutyrate coenzyme A ligase	1	0.999	9	32	31	32	2	0	2	7	7	6	3	3	2	2	0	2	6	7	6	3	3	2	2	0	2	7	7	6	3	3	2	236437680	0	116106656	290588384	293978240	287351872	154323408	212390672	94093712
MGBC101596_01278	MGBC101596_01278 50S ribosomal protein L10	MGBC101596_01278 50S ribosomal protein L10		173			MGBC101596_01278 50S ribosomal protein L10	0.9617	0.9984	1	2	0	2	0	0	0	1	0	1	0	0	0	0	0	0	0	0	0	0	0	0	0	0	0	1	0	1	0	0	0	0	0	0	11963378	12032099	9808993	0	0	0
MGBC101608_01603	MGBC101608_01603 unannotated protein	MGBC101608_01603 unannotated protein		396			MGBC101608_01603 unannotated protein	1	0.9989	13	4	0	94	1	0	0	0	1	1	0	1	0	0	0	0	0	0	0	0	0	0	9	6	8	17	15	19	8	7	5	0	0	0	0	0	0	0	0	0
MGBC101618_01407	MGBC101618_01407 unannotated protein	MGBC101618_01407 unannotated protein		417			MGBC101618_01407 unannotated protein	0	0.9955	8	2	0	44	0	0	0	1	0	1	0	0	0	0	0	0	0	0	0	0	0	0	4	2	4	12	5	9	4	1	3	0	0	0	31900612	17162192	19046182	20186038	0	0
MGBC101630_00044	MGBC101630_00044 unannotated protein	MGBC101630_00044 unannotated protein		339			MGBC101630_00044 unannotated protein	1	0.999	8	26	0	35	2	1	1	6	5	6	4	0	1	0	0	0	0	0	0	0	0	0	3	2	2	7	6	7	5	1	2	698657660	339082592	723615550	739703870	526539744	628651460	820202690	654465660	740683140
MGBC101638_02219	MGBC101638_02219 Glycogen synthase	MGBC101638_02219 Glycogen synthase		484			MGBC101638_02219 Glycogen synthase	0.9904	0.9916	2	1	0	2	0	0	0	1	0	0	0	0	0	0	0	0	0	0	0	0	0	0	0	0	0	1	1	0	0	0	0	0	0	0	8189154	7.7353e+06	9059245	0	0	0
MGBC101652_00804	MGBC101652_00804 Methylmalonyl-CoA mutase	MGBC101652_00804 Methylmalonyl-CoA mutase		623			MGBC101652_00804 Methylmalonyl-CoA mutase	1	0.999	6	18	0	18	0	0	0	7	5	5	1	0	0	0	0	0	0	0	0	0	0	0	0	0	0	7	5	5	1	0	0	0	58807860	87299840	99882904	134407488	99389360	100384072	53825512	117069008
MGBC101652_01611	MGBC101652_01611 oligopeptidase A	MGBC101652_01611 oligopeptidase A		152			MGBC101652_01611 oligopeptidase A	0.9664	0.9986	1	1	0	1	0	0	0	0	0	1	0	0	0	0	0	0	0	0	0	0	0	0	0	0	0	0	0	1	0	0	0	0	0	0	0	0	5550109	0	0	0
MGBC101661_00916	MGBC101661_00916 Polyribonucleotide nucleotidyltransferase	MGBC101661_00916 Polyribonucleotide nucleotidyltransferase		714			MGBC101661_00916 Polyribonucleotide nucleotidyltransferase	1	0.999	12	30	19	30	1	0	1	9	10	7	1	1	0	0	0	0	6	7	5	0	1	0	1	0	1	9	10	7	1	1	0	88111344	0	143374992	416400608	383120608	270878112	117569720	62253300	72155840
MGBC101668_00157	MGBC101668_00157 L-rhamnose isomerase	MGBC101668_00157 L-rhamnose isomerase		418			MGBC101668_00157 L-rhamnose isomerase	0.9997	0.9913	5	1	1	25	0	0	0	1	0	0	0	0	0	0	0	0	1	0	0	0	0	0	2	0	4	4	3	4	3	3	2	0	0	0	19364200	0	0	30316444	0	0
MGBC101672_02016	MGBC101672_02016 sn-glycerol-3-phosphate import ATP-binding protein UgpC	MGBC101672_02016 sn-glycerol-3-phosphate import ATP-binding protein UgpC		491			MGBC101672_02016 sn-glycerol-3-phosphate import ATP-binding protein UgpC	1	0.9981	2	3	0	3	0	0	0	0	2	1	0	0	0	0	0	0	0	0	0	0	0	0	0	0	0	0	2	1	0	0	0	0	0	0	8623069	8765842	7993787	0	0	0
MGBC101681_00382	MGBC101681_00382 unannotated protein	MGBC101681_00382 unannotated protein		223			MGBC101681_00382 unannotated protein	0	0.999	7	13	0	50	2	1	1	2	2	2	1	1	1	0	0	0	0	0	0	0	0	0	4	4	3	9	8	9	4	5	4	0	123366520	128135584	133833584	139713648	144642080	202448320	0	0
MGBC101703_01497	MGBC101703_01497 unannotated protein	MGBC101703_01497 unannotated protein		732			MGBC101703_01497 unannotated protein	0.9947	0.999	2	5	0	5	0	0	1	1	1	2	0	0	0	0	0	0	0	0	0	0	0	0	0	0	1	1	1	2	0	0	0	0	0	40101372	34919776	20579454	30696128	35546364	0	26547036
MGBC101736_01481	MGBC101736_01481 50S ribosomal protein L4	MGBC101736_01481 50S ribosomal protein L4		206			MGBC101736_01481 50S ribosomal protein L4	0.9998	0.999	2	5	0	5	0	0	0	2	1	2	0	0	0	0	0	0	0	0	0	0	0	0	0	0	0	2	1	2	0	0	0	34057292	0	0	64199696	61879684	74529200	63429848	30191448	0
MGBC101741_01085	MGBC101741_01085 unannotated protein	MGBC101741_01085 unannotated protein		882			MGBC101741_01085 unannotated protein	0.9994	0.999	31	8	0	212	0	0	0	2	2	4	0	0	0	0	0	0	0	0	0	0	0	0	14	10	25	37	34	42	21	15	14	0	0	45017928	81309088	91916184	101130432	46162572	0	0
MGBC101747_00692	MGBC101747_00692 unannotated protein	MGBC101747_00692 unannotated protein		170			MGBC101747_00692 unannotated protein	0	0.9989	2	4	0	12	0	0	0	1	1	1	1	0	0	0	0	0	0	0	0	0	0	0	0	0	2	2	2	2	2	1	1	0	0	0	16219570	13034287	14146925	35299580	0	35103680
MGBC101749_01376	MGBC101749_01376 unannotated protein	MGBC101749_01376 unannotated protein		652			MGBC101749_01376 unannotated protein	1	0.999	15	24	19	92	1	1	2	4	6	4	3	1	2	1	1	2	3	4	2	3	1	2	6	5	10	14	18	16	11	4	8	512140864	360823424	670219970	578913470	562901820	379746176	667387260	742505660	686491390
MGBC101749_01386	MGBC101749_01386 unannotated protein	MGBC101749_01386 unannotated protein		478			MGBC101749_01386 unannotated protein	0.6314	0.9766	1	2	0	2	0	0	0	0	0	2	0	0	0	0	0	0	0	0	0	0	0	0	0	0	0	0	0	2	0	0	0	0	0	0	26551470	17925690	14586678	0	0	0
MGBC101768_01223	MGBC101768_01223 unannotated protein	MGBC101768_01223 unannotated protein		215			MGBC101768_01223 unannotated protein	0	0.999	8	4	0	39	0	0	0	1	1	1	0	1	0	0	0	0	0	0	0	0	0	0	3	1	3	7	9	9	4	3	0	0	0	0	67000096	81607824	79130104	0	0	0
MGBC101788_00036	MGBC101788_00036 hypothetical protein	MGBC101788_00036 hypothetical protein		362			MGBC101788_00036 hypothetical protein	1	0.9983	2	5	0	5	0	0	0	2	2	1	0	0	0	0	0	0	0	0	0	0	0	0	0	0	0	2	2	1	0	0	0	0	0	0	23969144	35227684	24479524	0	0	0
MGBC101808_00948	MGBC101808_00948 Phosphoenolpyruvate carboxykinase [ATP]	MGBC101808_00948 Phosphoenolpyruvate carboxykinase [ATP]		535			MGBC101808_00948 Phosphoenolpyruvate carboxykinase [ATP]	0.9996	0.9896	8	1	1	47	0	0	0	1	0	0	0	0	0	0	0	0	1	0	0	0	0	0	3	5	4	10	6	7	6	3	3	0	0	0	0	0	0	0	0	0
MGBC101813_01140	MGBC101813_01140 unannotated protein	MGBC101813_01140 unannotated protein		411			MGBC101813_01140 unannotated protein	0.9021	0.9956	1	1	0	1	0	0	0	0	0	1	0	0	0	0	0	0	0	0	0	0	0	0	0	0	0	0	0	1	0	0	0	0	0	0	0	16720992	12763364	0	0	0
MGBC101814_00918	MGBC101814_00918 Glucose-6-phosphate isomerase	MGBC101814_00918 Glucose-6-phosphate isomerase		449			MGBC101814_00918 Glucose-6-phosphate isomerase	0.9999	0.9978	11	2	0	78	0	0	1	0	0	0	1	0	0	0	0	0	0	0	0	0	0	0	8	12	12	6	9	9	11	4	7	0	0	0	0	0	0	0	0	0
MGBC101823_00581	MGBC101823_00581 unannotated protein	MGBC101823_00581 unannotated protein		200			MGBC101823_00581 unannotated protein	0.9998	0.9949	9	1	1	40	0	0	0	1	0	0	0	0	0	0	0	0	1	0	0	0	0	0	3	1	3	8	9	9	4	3	0	0	0	0	38713068	0	0	0	0	0
MGBC101824_01531	MGBC101824_01531 NADH-quinone oxidoreductase subunit G	MGBC101824_01531 NADH-quinone oxidoreductase subunit G		855			MGBC101824_01531 NADH-quinone oxidoreductase subunit G	1	0.9988	2	2	0	2	2	0	0	0	0	0	0	0	0	0	0	0	0	0	0	0	0	0	2	0	0	0	0	0	0	0	0	258169600	0	0	0	0	0	0	0	0
MGBC101824_01826	MGBC101824_01826 Molybdopterin molybdenumtransferase	MGBC101824_01826 Molybdopterin molybdenumtransferase		413			MGBC101824_01826 Molybdopterin molybdenumtransferase	1	0.9973	3	4	4	4	4	0	0	0	0	0	0	0	0	4	0	0	0	0	0	0	0	0	4	0	0	0	0	0	0	0	0	356438112	0	7882802	0	0	0	0	0	0
MGBC101824_02285	MGBC101824_02285 Phosphoenolpyruvate carboxykinase [ATP]	MGBC101824_02285 Phosphoenolpyruvate carboxykinase [ATP]		616			MGBC101824_02285 Phosphoenolpyruvate carboxykinase [ATP]	1	0.9988	4	5	0	15	4	0	1	0	0	0	0	0	0	0	0	0	0	0	0	0	0	0	4	0	2	3	4	1	1	0	0	511429248	70323368	19805688	0	0	0	0	0	0
MGBC101824_02794	MGBC101824_02794 Phosphoenolpyruvate-protein phosphotransferase	MGBC101824_02794 Phosphoenolpyruvate-protein phosphotransferase		577			MGBC101824_02794 Phosphoenolpyruvate-protein phosphotransferase	1	0.9988	6	22	9	22	15	2	0	1	0	1	1	1	1	8	1	0	0	0	0	0	0	0	15	2	0	1	0	1	1	1	1	2403650820	219394144	91817624	66912948	61330952	61449620	67286408	66298960	61550532
MGBC101824_03121	MGBC101824_03121 PhoH-like protein	MGBC101824_03121 PhoH-like protein		362			MGBC101824_03121 PhoH-like protein	0.9673	0.9986	1	1	0	1	1	0	0	0	0	0	0	0	0	0	0	0	0	0	0	0	0	0	1	0	0	0	0	0	0	0	0	148704352	0	0	0	0	0	80445528	0	0
MGBC101824_03318	MGBC101824_03318 Ubiquinol oxidase subunit 2 precursor	MGBC101824_03318 Ubiquinol oxidase subunit 2 precursor		315			MGBC101824_03318 Ubiquinol oxidase subunit 2 precursor	1	0.9986	2	3	3	3	3	0	0	0	0	0	0	0	0	3	0	0	0	0	0	0	0	0	3	0	0	0	0	0	0	0	0	670083010	112677936	0	0	0	0	0	0	0
MGBC101824_03620	MGBC101824_03620 50S ribosomal protein L3	MGBC101824_03620 50S ribosomal protein L3		209			MGBC101824_03620 50S ribosomal protein L3	1	0.9988	1	5	5	5	2	3	0	0	0	0	0	0	0	2	3	0	0	0	0	0	0	0	2	3	0	0	0	0	0	0	0	693109630	272441344	49297464	0	0	0	0	0	0
MGBC101824_03705	MGBC101824_03705 Flagellar motor switch protein FliG	MGBC101824_03705 Flagellar motor switch protein FliG		208			MGBC101824_03705 Flagellar motor switch protein FliG	0.7815	0.9886	1	1	1	1	0	0	1	0	0	0	0	0	0	0	0	1	0	0	0	0	0	0	0	0	1	0	0	0	0	0	0	0	0	19305726	0	0	0	0	0	0
MGBC101824_04224	MGBC101824_04224 NS2	MGBC101824_04224 NS2		90			MGBC101824_04224 NS2	1	0.9987	3	22	22	22	5	5	4	1	0	0	1	3	3	5	5	4	1	0	0	1	3	3	5	5	4	1	0	0	1	3	3	514451456	606711040	333657632	7115150	21106460	4935013	49059320	110439040	66348560
MGBC101824_04581	MGBC101824_04581 Dihydrolipoyllysine-residue succinyltransferase component of 2-oxoglutarate dehydrogenase complex	MGBC101824_04581 Dihydrolipoyllysine-residue succinyltransferase component of 2-oxoglutarate dehydrogenase complex		407			MGBC101824_04581 Dihydrolipoyllysine-residue succinyltransferase component of 2-oxoglutarate dehydrogenase complex	1	0.999	2	6	0	6	4	2	0	0	0	0	0	0	0	0	0	0	0	0	0	0	0	0	4	2	0	0	0	0	0	0	0	817412420	94881280	0	0	0	0	0	0	0
MGBC101828_01917	MGBC101828_01917 unannotated protein	MGBC101828_01917 unannotated protein		876			MGBC101828_01917 unannotated protein	0.9999	0.9846	16	2	0	192	0	0	0	0	0	2	0	0	0	0	0	0	0	0	0	0	0	0	15	15	24	28	28	30	19	16	17	0	0	0	0	0	0	0	0	0
MGBC101829_00175	MGBC101829_00175 unannotated protein	MGBC101829_00175 unannotated protein		1049			MGBC101829_00175 unannotated protein	1	0.9989	4	12	12	12	0	0	0	6	3	3	0	0	0	0	0	0	6	3	3	0	0	0	0	0	0	6	3	3	0	0	0	0	0	30511582	86493384	74185584	71202640	37965400	34692116	24029804
MGBC101829_00322	MGBC101829_00322 unannotated protein	MGBC101829_00322 unannotated protein		366			MGBC101829_00322 unannotated protein	1	0.9984	3	5	0	5	0	0	0	2	1	2	0	0	0	0	0	0	0	0	0	0	0	0	0	0	0	2	1	2	0	0	0	0	0	0	41608500	41030076	76510592	15815751	0	0
MGBC101829_00483	MGBC101829_00483 unannotated protein	MGBC101829_00483 unannotated protein		128			MGBC101829_00483 unannotated protein	0.9981	0.9853	2	2	0	6	0	0	0	0	1	1	0	0	0	0	0	0	0	0	0	0	0	0	0	0	1	1	2	1	0	0	1	0	0	0	11768532	17823806	24312842	0	0	0
MGBC101829_01857	MGBC101829_01857 unannotated protein	MGBC101829_01857 unannotated protein		392			MGBC101829_01857 unannotated protein	0.9997	0.9987	3	6	0	11	0	0	0	2	2	2	0	0	0	0	0	0	0	0	0	0	0	0	0	0	0	3	3	3	1	1	0	0	0	7395736	25092310	26245184	26699370	0	0	0
MGBC101829_01909	MGBC101829_01909 unannotated protein	MGBC101829_01909 unannotated protein		77			MGBC101829_01909 unannotated protein	0.9999	0.999	2	10	0	15	2	0	1	1	1	1	1	2	1	0	0	0	0	0	0	0	0	0	2	0	2	2	2	3	1	2	1	157671920	0	148318672	182613440	137643552	156077824	171113184	0	183163264
MGBC101843_00013	MGBC101843_00013 Choloylglycine hydrolase	MGBC101843_00013 Choloylglycine hydrolase		324			MGBC101843_00013 Choloylglycine hydrolase	0.9999	0.999	2	8	8	11	0	0	0	1	0	0	2	2	3	0	0	0	1	0	0	2	2	3	0	0	0	1	0	0	3	3	4	0	0	0	8644939	11413335	10811934	326633824	476902112	476984448
MGBC101850_01761	MGBC101850_01761 unannotated protein	MGBC101850_01761 unannotated protein		287			MGBC101850_01761 unannotated protein	0.6999	0.9827	1	1	0	1	0	0	0	1	0	0	0	0	0	0	0	0	0	0	0	0	0	0	0	0	0	1	0	0	0	0	0	0	0	0	27624932	0	0	0	0	0
MGBC101856_00644	MGBC101856_00644 unannotated protein	MGBC101856_00644 unannotated protein		361			MGBC101856_00644 unannotated protein	1	0.9985	4	5	0	7	0	0	0	1	1	3	0	0	0	0	0	0	0	0	0	0	0	0	0	0	0	2	2	3	0	0	0	0	0	0	37707272	46137616	59636764	10063730	0	0
MGBC101875_01653	MGBC101875_01653 unannotated protein	MGBC101875_01653 unannotated protein		140			MGBC101875_01653 unannotated protein	0.975	0.999	1	3	0	3	0	0	0	1	1	1	0	0	0	0	0	0	0	0	0	0	0	0	0	0	0	1	1	1	0	0	0	0	0	0	7733745	9917864	9729365	0	0	0
MGBC101884_00188	MGBC101884_00188 unannotated protein	MGBC101884_00188 unannotated protein		569			MGBC101884_00188 unannotated protein	0.9999	0.9961	2	4	0	4	0	0	0	1	1	2	0	0	0	0	0	0	0	0	0	0	0	0	0	0	0	1	1	2	0	0	0	0	0	48511548	39728776	51293952	50798600	76091200	20587802	0
MGBC101888_02159	MGBC101888_02159 unannotated protein	MGBC101888_02159 unannotated protein		268			MGBC101888_02159 unannotated protein	0.9992	0.9789	6	2	2	35	0	0	0	1	0	1	0	0	0	0	0	0	1	0	1	0	0	0	1	2	3	7	7	6	4	4	1	0	0	0	19946526	0	0	0	0	0
MGBC101891_01801	MGBC101891_01801 Tryptophanase 1	MGBC101891_01801 Tryptophanase 1		551			MGBC101891_01801 Tryptophanase 1	1	0.999	19	115	9	115	6	2	13	24	20	22	11	8	9	0	0	1	3	2	3	0	0	0	6	2	13	24	20	22	11	8	9	3915699460	1549923970	3600165120	3732947970	4089143810	3251734020	3767917060	4544859100	3073541120
MGBC101895_00072	MGBC101895_00072 Acetate kinase	MGBC101895_00072 Acetate kinase		398			MGBC101895_00072 Acetate kinase	0.7309	0.9851	1	1	0	1	0	0	0	0	0	1	0	0	0	0	0	0	0	0	0	0	0	0	0	0	0	0	0	1	0	0	0	0	0	0	0	10933944	13827212	0	0	0
MGBC101895_00197	MGBC101895_00197 sn-glycerol-3-phosphate import ATP-binding protein UgpC	MGBC101895_00197 sn-glycerol-3-phosphate import ATP-binding protein UgpC		373			MGBC101895_00197 sn-glycerol-3-phosphate import ATP-binding protein UgpC	1	0.999	7	33	0	33	1	1	1	9	7	9	2	1	2	0	0	0	0	0	0	0	0	0	1	1	1	9	7	9	2	1	2	159263728	92625528	251156032	617103170	455555968	397562464	275173472	181327152	203143472
MGBC101896_01730	MGBC101896_01730 unannotated protein	MGBC101896_01730 unannotated protein		1226			MGBC101896_01730 unannotated protein	0	0.999	18	17	0	101	1	1	1	2	3	3	2	2	2	0	0	0	0	0	0	0	0	0	5	4	11	19	20	16	11	9	6	179879600	0	226208944	200251328	190336432	213665904	310867840	309951840	303277760
MGBC101898_00635	MGBC101898_00635 Endo-1	4-beta-xylanase Y precursor	MGBC101898_00635 Endo-1	4-beta-xylanase Y precursor		457			MGBC101898_00635 Endo-1	4-beta-xylanase Y precursor	0.9723	0.9988	1	1	0	1	0	0	0	0	0	1	0	0	0	0	0	0	0	0	0	0	0	0	0	0	0	0	0	1	0	0	0	0	0	0	0	0	7.28583e+06
MGBC101902_00726	MGBC101902_00726 unannotated protein	MGBC101902_00726 unannotated protein		242			MGBC101902_00726 unannotated protein	0.9471	0.9977	1	1	0	1	0	0	0	0	1	0	0	0	0	0	0	0	0	0	0	0	0	0	0	0	0	0	1	0	0	0	0	0	0	0	0	11966746	0	0	0	0
MGBC101902_01221	MGBC101902_01221 unannotated protein	MGBC101902_01221 unannotated protein		410			MGBC101902_01221 unannotated protein	1	0.999	12	88	0	88	10	5	7	18	14	14	10	6	4	0	0	0	0	0	0	0	0	0	10	5	7	18	14	14	10	6	4	4992545800	2958018050	4894142000	3471162620	3533450750	3123213310	5050048000	3746515200	4943896600
MGBC101902_02065	MGBC101902_02065 unannotated protein	MGBC101902_02065 unannotated protein		363			MGBC101902_02065 unannotated protein	0.9414	0.9975	1	3	0	3	0	0	0	1	1	1	0	0	0	0	0	0	0	0	0	0	0	0	0	0	0	1	1	1	0	0	0	19909768	0	27833826	15536801	20087924	18603220	0	0	0
MGBC101910_02203	MGBC101910_02203 Pyrophosphate--fructose 6-phosphate 1-phosphotransferase	MGBC101910_02203 Pyrophosphate--fructose 6-phosphate 1-phosphotransferase		409			MGBC101910_02203 Pyrophosphate--fructose 6-phosphate 1-phosphotransferase	1	0.999	8	1	1	22	0	0	0	1	0	0	0	0	0	0	0	0	1	0	0	0	0	0	2	1	2	8	2	3	2	1	1	0	0	0	64208592	0	0	0	0	0
MGBC101913_00645	MGBC101913_00645 unannotated protein	MGBC101913_00645 unannotated protein		246			MGBC101913_00645 unannotated protein	1	0.9963	2	8	0	8	2	2	2	0	0	0	0	1	1	0	0	0	0	0	0	0	0	0	2	2	2	0	0	0	0	1	1	358209984	171031472	160588448	0	0	0	43074652	111857240	169945344
MGBC101913_01385	MGBC101913_01385 unannotated protein	MGBC101913_01385 unannotated protein		471			MGBC101913_01385 unannotated protein	0.6881	0.9817	1	1	0	1	0	0	0	0	0	0	1	0	0	0	0	0	0	0	0	0	0	0	0	0	0	0	0	0	1	0	0	45669676	0	0	0	0	0	37879212	0	0
MGBC101917_00519	MGBC101917_00519 hypothetical protein	MGBC101917_00519 hypothetical protein		294			MGBC101917_00519 hypothetical protein	0.9753	0.998	3	3	0	8	0	0	0	1	1	1	0	0	0	0	0	0	0	0	0	0	0	0	1	0	1	2	2	1	0	0	1	0	0	0	51407220	55258256	60895664	0	0	0
MGBC101923_01570	MGBC101923_01570 Maltodextrin-binding protein mdxE precursor	MGBC101923_01570 Maltodextrin-binding protein mdxE precursor		446			MGBC101923_01570 Maltodextrin-binding protein mdxE precursor	1	0.9986	3	14	0	14	2	0	4	0	1	0	3	2	2	0	0	0	0	0	0	0	0	0	2	0	4	0	1	0	3	2	2	337314720	85275008	204320576	25068870	36613056	31231974	172152848	278416000	118502448
MGBC101924_00718	MGBC101924_00718 unannotated protein	MGBC101924_00718 unannotated protein		507			MGBC101924_00718 unannotated protein	1	0.9902	2	2	0	2	0	0	0	1	0	1	0	0	0	0	0	0	0	0	0	0	0	0	0	0	0	1	0	1	0	0	0	354345248	407777248	221597856	24779176	11519790	18203918	143621360	0	0
MGBC101931_01771	MGBC101931_01771 NADH-quinone oxidoreductase subunit 1	MGBC101931_01771 NADH-quinone oxidoreductase subunit 1		596			MGBC101931_01771 NADH-quinone oxidoreductase subunit 1	0	0.9885	2	2	0	8	0	0	0	1	1	0	0	0	0	0	0	0	0	0	0	0	0	0	0	0	1	3	2	1	1	0	0	0	0	0	54567424	8.29182e+06	0	0	0	0
MGBC101933_00657	MGBC101933_00657 Maltose-binding periplasmic proteins/domains	MGBC101933_00657 Maltose-binding periplasmic proteins/domains		459			MGBC101933_00657 Maltose-binding periplasmic proteins/domains	1	0.988	2	2	0	2	0	0	1	0	0	0	0	1	0	0	0	0	0	0	0	0	0	0	0	0	1	0	0	0	0	1	0	0	0	0	7.04503e+06	0	9733966	0	30385464	0
MGBC101933_01152	MGBC101933_01152 D-3-phosphoglycerate dehydrogenase	MGBC101933_01152 D-3-phosphoglycerate dehydrogenase		315			MGBC101933_01152 D-3-phosphoglycerate dehydrogenase	1	0.999	8	17	8	17	0	0	0	7	5	5	0	0	0	0	0	0	3	2	3	0	0	0	0	0	0	7	5	5	0	0	0	0	0	26171212	293106560	225023168	222557056	32961018	0	36092444
MGBC101940_00436	MGBC101940_00436 Putative aminotransferase A	MGBC101940_00436 Putative aminotransferase A		389			MGBC101940_00436 Putative aminotransferase A	0.9798	0.999	3	3	0	8	0	0	0	1	1	1	0	0	0	0	0	0	0	0	0	0	0	0	0	0	0	3	2	2	1	0	0	0	0	0	26724946	26284970	34097744	0	0	19560806
MGBC101941_00217	MGBC101941_00217 unannotated protein	MGBC101941_00217 unannotated protein		554			MGBC101941_00217 unannotated protein	0.9989	0.9989	2	14	0	28	3	2	2	2	2	1	2	0	0	0	0	0	0	0	0	0	0	0	4	3	3	5	5	3	3	1	1	142126704	0	17590556	0	22417724	0	0	0	0
MGBC101959_02067	MGBC101959_02067 unannotated protein	MGBC101959_02067 unannotated protein		657			MGBC101959_02067 unannotated protein	0.9997	0.9975	4	9	0	12	0	0	0	2	3	3	0	1	0	0	0	0	0	0	0	0	0	0	0	0	0	3	4	4	0	1	0	41075984	0	0	52900468	106220224	89866224	35299556	25644718	0
MGBC101960_02066	MGBC101960_02066 unannotated protein	MGBC101960_02066 unannotated protein		133			MGBC101960_02066 unannotated protein	0.9899	0.999	2	4	0	5	0	0	0	1	1	1	1	0	0	0	0	0	0	0	0	0	0	0	0	0	0	1	1	2	1	0	0	0	0	0	37099452	39771732	47112996	49702244	0	0
MGBC101965_02044	MGBC101965_02044 GDP-mannose 4	6-dehydratase	MGBC101965_02044 GDP-mannose 4	6-dehydratase		356			MGBC101965_02044 GDP-mannose 4	6-dehydratase	0.9901	0.999	3	6	0	6	0	0	0	2	2	2	0	0	0	0	0	0	0	0	0	0	0	0	0	0	0	2	2	2	0	0	0	0	0	0	23839764	19203856	18720980
MGBC101965_02078	MGBC101965_02078 Glucose-1-phosphate adenylyltransferase	MGBC101965_02078 Glucose-1-phosphate adenylyltransferase		372			MGBC101965_02078 Glucose-1-phosphate adenylyltransferase	0.9997	0.9988	4	6	0	8	0	0	0	2	2	2	0	0	0	0	0	0	0	0	0	0	0	0	0	0	0	3	3	2	0	0	0	24125132	0	0	115076512	68114392	148654080	35523472	39593148	0
MGBC101965_02286	MGBC101965_02286 Inner membrane protein yhjX	MGBC101965_02286 Inner membrane protein yhjX		432			MGBC101965_02286 Inner membrane protein yhjX	0.7407	0.9858	1	1	0	1	0	0	0	0	0	1	0	0	0	0	0	0	0	0	0	0	0	0	0	0	0	0	0	1	0	0	0	0	0	0	0	0	0	0	0	0
MGBC101968_00142	MGBC101968_00142 unannotated protein	MGBC101968_00142 unannotated protein		353			MGBC101968_00142 unannotated protein	0.747	0.9863	1	1	0	1	0	0	0	1	0	0	0	0	0	0	0	0	0	0	0	0	0	0	0	0	0	1	0	0	0	0	0	0	0	0	19686848	0	6293374	0	0	0
MGBC101968_00994	MGBC101968_00994 unannotated protein	MGBC101968_00994 unannotated protein		447			MGBC101968_00994 unannotated protein	0.9917	0.9989	3	2	0	25	0	0	0	1	1	0	0	0	0	0	0	0	0	0	0	0	0	0	3	2	3	3	3	2	4	2	3	0	0	0	22039672	0	0	0	0	0
MGBC101968_01816	MGBC101968_01816 unannotated protein	MGBC101968_01816 unannotated protein		671			MGBC101968_01816 unannotated protein	0	0.9984	8	9	0	33	2	1	1	1	1	0	1	1	1	0	0	0	0	0	0	0	0	0	2	2	3	4	6	2	4	5	5	142973168	88718560	107229144	72609768	66820768	51982092	108951952	91156960	75304912
MGBC101971_01338	MGBC101971_01338 Aspartate--tRNA ligase	MGBC101971_01338 Aspartate--tRNA ligase		592			MGBC101971_01338 Aspartate--tRNA ligase	1	0.999	8	17	14	24	1	0	1	4	4	4	1	1	1	1	0	1	3	3	3	1	1	1	1	0	2	5	6	6	1	1	2	195194880	0	133512528	264337920	300280000	267441200	112602000	75668912	109490152
MGBC101971_01413	MGBC101971_01413 Ribonuclease TTHA0252	MGBC101971_01413 Ribonuclease TTHA0252		530			MGBC101971_01413 Ribonuclease TTHA0252	1	0.999	5	14	0	14	0	0	0	4	4	5	1	0	0	0	0	0	0	0	0	0	0	0	0	0	0	4	4	5	1	0	0	60500112	31445156	83297296	222934656	184348960	239941296	96551696	70974496	95585712
MGBC101971_01844	MGBC101971_01844 maltose ABC transporter periplasmic protein	MGBC101971_01844 maltose ABC transporter periplasmic protein		468			MGBC101971_01844 maltose ABC transporter periplasmic protein	1	0.999	11	60	0	60	5	3	6	10	10	6	6	7	7	0	0	0	0	0	0	0	0	0	5	3	6	10	10	6	6	7	7	1031423620	828113340	1024917570	1285310080	1168901500	1069541180	1213763330	1066838140	965237890
MGBC101971_01862	MGBC101971_01862 hypothetical protein	MGBC101971_01862 hypothetical protein		282			MGBC101971_01862 hypothetical protein	0.9997	0.999	4	27	0	27	5	5	4	1	1	1	5	3	2	0	0	0	0	0	0	0	0	0	5	5	4	1	1	1	5	3	2	769095420	741430780	434731424	39907576	31745980	21790236	475909760	667072770	492329536
MGBC101978_00489	MGBC101978_00489 Polyribonucleotide nucleotidyltransferase	MGBC101978_00489 Polyribonucleotide nucleotidyltransferase		716			MGBC101978_00489 Polyribonucleotide nucleotidyltransferase	0.9999	0.9939	9	4	0	39	0	0	0	2	1	1	0	0	0	0	0	0	0	0	0	0	0	0	3	0	2	10	7	7	4	3	3	0	0	0	31097142	12404736	19920460	0	0	0
MGBC101978_00717	MGBC101978_00717 Maltose/maltodextrin-binding protein precursor	MGBC101978_00717 Maltose/maltodextrin-binding protein precursor		460			MGBC101978_00717 Maltose/maltodextrin-binding protein precursor	0.998	0.999	9	6	0	25	1	0	0	1	3	1	0	0	0	0	0	0	0	0	0	0	0	0	2	1	1	3	9	4	2	2	1	74126896	0	0	72742160	76395536	57514196	0	0	0
MGBC101981_00408	MGBC101981_00408 Putative HAD-hydrolase yfnB	MGBC101981_00408 Putative HAD-hydrolase yfnB		238			MGBC101981_00408 Putative HAD-hydrolase yfnB	0.6599	0.9793	1	1	1	1	1	0	0	0	0	0	0	0	0	1	0	0	0	0	0	0	0	0	1	0	0	0	0	0	0	0	0	49976424	0	0	0	0	0	0	0	0
MGBC101981_02857	MGBC101981_02857 Aconitate hydratase 2	MGBC101981_02857 Aconitate hydratase 2		865			MGBC101981_02857 Aconitate hydratase 2	1	0.999	7	15	13	17	11	3	1	0	0	0	0	0	0	9	3	1	0	0	0	0	0	0	11	4	1	0	0	0	1	0	0	2354560000	444435392	88329376	0	10224715	0	0	32672102	0
MGBC101981_03358	MGBC101981_03358 50S ribosomal protein L29	MGBC101981_03358 50S ribosomal protein L29		63			MGBC101981_03358 50S ribosomal protein L29	0.7986	0.9898	1	1	1	1	1	0	0	0	0	0	0	0	0	1	0	0	0	0	0	0	0	0	1	0	0	0	0	0	0	0	0	0	0	0	0	0	0	0	0	0
MGBC101982_00746	MGBC101982_00746 Inositol 2-dehydrogenase/D-chiro-inositol 3-dehydrogenase	MGBC101982_00746 Inositol 2-dehydrogenase/D-chiro-inositol 3-dehydrogenase		342			MGBC101982_00746 Inositol 2-dehydrogenase/D-chiro-inositol 3-dehydrogenase	1	0.999	10	82	11	82	8	6	8	11	14	14	8	6	7	0	0	1	3	2	2	1	1	1	8	6	8	11	14	14	8	6	7	5116784600	4074467070	5185330700	2864694530	4088800770	2757257470	5043331600	4890745900	5621311000
MGBC101982_01040	MGBC101982_01040 Elongation factor Tu	MGBC101982_01040 Elongation factor Tu		400			MGBC101982_01040 Elongation factor Tu	0.9966	0.9735	4	1	0	7	0	0	0	0	0	1	0	0	0	0	0	0	0	0	0	0	0	0	0	2	1	2	0	1	1	0	0	0	0	0	0	8812169	12062177	0	0	0
MGBC101982_01408	MGBC101982_01408 Uncharacterized peptidase SA1530	MGBC101982_01408 Uncharacterized peptidase SA1530		358			MGBC101982_01408 Uncharacterized peptidase SA1530	1	0.999	3	15	15	15	1	0	1	3	2	4	2	1	1	1	0	1	3	2	4	2	1	1	1	0	1	3	2	4	2	1	1	0	0	65067288	92921584	82977280	124540024	57413544	36920836	59214272
MGBC101982_01966	MGBC101982_01966 Polyribonucleotide nucleotidyltransferase	MGBC101982_01966 Polyribonucleotide nucleotidyltransferase		716			MGBC101982_01966 Polyribonucleotide nucleotidyltransferase	1	0.9984	11	11	6	45	0	0	1	2	2	5	0	1	0	0	0	0	2	1	3	0	0	0	1	0	4	10	6	12	3	5	4	0	0	0	59041732	43692068	68326000	0	0	0
MGBC101982_02137	MGBC101982_02137 Carbon monoxide dehydrogenase/acetyl-CoA synthase subunit alpha	MGBC101982_02137 Carbon monoxide dehydrogenase/acetyl-CoA synthase subunit alpha		714			MGBC101982_02137 Carbon monoxide dehydrogenase/acetyl-CoA synthase subunit alpha	1	0.999	21	89	36	106	5	6	8	13	17	16	8	8	8	3	1	6	3	6	3	4	5	5	6	8	10	16	19	19	10	9	9	1236292100	832659580	1216816900	1702013180	1725084160	1525767680	1690669440	1569041660	1471175040
MGBC101984_02199	MGBC101984_02199 unannotated protein	MGBC101984_02199 unannotated protein		317			MGBC101984_02199 unannotated protein	1	0.999	2	4	0	4	0	0	0	2	1	1	0	0	0	0	0	0	0	0	0	0	0	0	0	0	0	2	1	1	0	0	0	4666104800	0	3027271680	15076052	20653570	14061446	1849876350	0	0
MGBC101988_01080	MGBC101988_01080 phosphoenolpyruvate carboxykinase	MGBC101988_01080 phosphoenolpyruvate carboxykinase		538			MGBC101988_01080 phosphoenolpyruvate carboxykinase	0.9896	0.9787	29	1	0	400	0	0	0	1	0	0	0	0	0	0	0	0	0	0	0	0	0	0	34	22	40	70	68	66	40	33	27	202907312	0	283319072	424530304	226833504	35309664	211208880	210454000	198237664
MGBC101990_00806	MGBC101990_00806 Dihydrodipicolinate synthase	MGBC101990_00806 Dihydrodipicolinate synthase		293			MGBC101990_00806 Dihydrodipicolinate synthase	1	0.9986	5	11	10	11	0	0	0	4	3	4	0	0	0	0	0	0	3	3	4	0	0	0	0	0	0	4	3	4	0	0	0	0	0	21388890	152644640	164366960	175689808	17175732	0	0
MGBC101998_03818	MGBC101998_03818 BL22	MGBC101998_03818 BL22		114			MGBC101998_03818 BL22	0.9224	0.9966	1	7	0	7	1	1	1	0	0	0	1	2	1	0	0	0	0	0	0	0	0	0	1	1	1	0	0	0	1	2	1	70062736	84286576	44484284	0	5524707	0	45297556	71742552	72284288
MGBC102001_01796	MGBC102001_01796 unannotated protein	MGBC102001_01796 unannotated protein		688			MGBC102001_01796 unannotated protein	1	0.999	18	60	0	61	1	0	2	18	16	18	3	2	0	0	0	0	0	0	0	0	0	0	1	0	2	18	16	18	4	2	0	497190496	437618336	852541310	1893539460	1921523460	1439011330	1135445120	588100030	740401600
MGBC102003_00579	MGBC102003_00579 unannotated protein	MGBC102003_00579 unannotated protein		557			MGBC102003_00579 unannotated protein	1	0.999	8	17	3	38	1	0	2	2	5	3	2	1	1	0	0	0	0	2	1	0	0	0	3	2	3	6	10	5	3	3	3	135558304	0	162340848	192053248	249222176	182599248	176269024	168880496	98051840
MGBC102003_00661	MGBC102003_00661 unannotated protein	MGBC102003_00661 unannotated protein		385			MGBC102003_00661 unannotated protein	0.9759	0.999	1	5	0	5	1	1	1	0	0	0	1	1	0	0	0	0	0	0	0	0	0	0	1	1	1	0	0	0	1	1	0	108494496	43474024	92664320	86234096	79679488	75268728	80834000	73808056	56710372
MGBC102005_01151	MGBC102005_01151 hypothetical protein	MGBC102005_01151 hypothetical protein		334			MGBC102005_01151 hypothetical protein	0.9998	0.9968	6	1	1	100	0	0	0	0	0	1	0	0	0	0	0	0	0	0	1	0	0	0	9	6	10	17	17	17	8	6	10	0	0	0	0	0	0	0	0	0
MGBC102008_00479	MGBC102008_00479 unannotated protein	MGBC102008_00479 unannotated protein		832			MGBC102008_00479 unannotated protein	1	0.9981	8	4	3	30	0	0	0	1	1	2	0	0	0	0	0	0	1	1	1	0	0	0	2	1	2	8	5	7	2	2	1	0	0	0	30985546	32858738	33009816	26525764	0	0
MGBC102008_00954	MGBC102008_00954 unannotated protein	MGBC102008_00954 unannotated protein		493			MGBC102008_00954 unannotated protein	0.9597	0.9983	1	7	7	7	1	1	1	1	1	0	1	0	1	1	1	1	1	1	0	1	0	1	1	1	1	1	1	0	1	0	1	96923000	84917288	73148936	19528656	18691440	0	38637472	61999688	49902132
MGBC102008_01075	MGBC102008_01075 unannotated protein	MGBC102008_01075 unannotated protein		654			MGBC102008_01075 unannotated protein	1	0.999	37	47	8	431	2	4	4	10	8	8	5	3	3	0	0	0	3	2	3	0	0	0	41	28	39	84	58	69	44	36	32	2052196740	1097497730	2495782910	2081563780	1899383300	2174050050	2296074240	1967256960	2129753600
MGBC102014_00910	MGBC102014_00910 NADP-specific glutamate dehydrogenase	MGBC102014_00910 NADP-specific glutamate dehydrogenase		451			MGBC102014_00910 NADP-specific glutamate dehydrogenase	0.9999	0.9985	17	3	2	249	0	0	0	0	0	2	1	0	0	0	0	0	0	0	1	1	0	0	25	18	25	40	33	38	26	21	23	0	0	0	10659390	24994934	31056028	25001402	0	0
MGBC102022_01626	MGBC102022_01626 O-Glycosyl hydrolase	MGBC102022_01626 O-Glycosyl hydrolase		488			MGBC102022_01626 O-Glycosyl hydrolase	0.6232	0.9758	1	1	0	1	0	0	0	0	1	0	0	0	0	0	0	0	0	0	0	0	0	0	0	0	0	0	1	0	0	0	0	0	0	0	0	24950288	18593228	0	0	0
MGBC102027_01696	MGBC102027_01696 Phosphoenolpyruvate carboxykinase [ATP]	MGBC102027_01696 Phosphoenolpyruvate carboxykinase [ATP]		536			MGBC102027_01696 Phosphoenolpyruvate carboxykinase [ATP]	0.6006	0.9734	1	1	1	1	0	0	0	0	0	0	1	0	0	0	0	0	0	0	0	1	0	0	0	0	0	0	0	0	1	0	0	0	0	0	0	0	0	0	0	0
MGBC102040_00910	MGBC102040_00910 unannotated protein	MGBC102040_00910 unannotated protein		195			MGBC102040_00910 unannotated protein	1	0.9988	5	10	0	12	0	0	0	4	2	3	0	1	0	0	0	0	0	0	0	0	0	0	0	0	0	5	3	3	0	1	0	147374288	0	143116976	232530112	248434400	183750352	206359072	85080552	50400188
MGBC102040_00929	MGBC102040_00929 unannotated protein	MGBC102040_00929 unannotated protein		592			MGBC102040_00929 unannotated protein	1	0.999	8	6	1	25	0	0	0	2	1	1	1	0	1	0	0	0	1	0	0	0	0	0	1	0	2	6	5	5	2	1	3	47942272	0	57966528	61029840	68077304	67517624	54188840	55143752	51451688
MGBC102049_00118	MGBC102049_00118 unannotated protein	MGBC102049_00118 unannotated protein		397			MGBC102049_00118 unannotated protein	0.8843	0.9947	1	3	0	3	0	0	0	1	1	1	0	0	0	0	0	0	0	0	0	0	0	0	0	0	0	1	1	1	0	0	0	0	0	0	17200066	17477366	10999669	0	0	0
MGBC102050_01193	MGBC102050_01193 unannotated protein	MGBC102050_01193 unannotated protein		799			MGBC102050_01193 unannotated protein	0.9408	0.9974	1	1	0	1	0	0	0	1	0	0	0	0	0	0	0	0	0	0	0	0	0	0	0	0	0	1	0	0	0	0	0	0	0	12282007	5.70939e+06	0	0	10925998	0	0
MGBC102052_04037	MGBC102052_04037 Glycerate dehydrogenase	MGBC102052_04037 Glycerate dehydrogenase		317			MGBC102052_04037 Glycerate dehydrogenase	0.6165	0.9751	1	1	1	1	0	0	1	0	0	0	0	0	0	0	0	1	0	0	0	0	0	0	0	0	1	0	0	0	0	0	0	0	0	0	0	0	0	0	0	0
MGBC102068_02499	MGBC102068_02499 Iron hydrogenase 1	MGBC102068_02499 Iron hydrogenase 1		501			MGBC102068_02499 Iron hydrogenase 1	1	0.9988	1	1	0	1	0	0	0	0	0	1	0	0	0	0	0	0	0	0	0	0	0	0	0	0	0	0	0	1	0	0	0	0	0	0	0	0	7047001	0	0	0
MGBC102069_02225	MGBC102069_02225 unannotated protein	MGBC102069_02225 unannotated protein		450			MGBC102069_02225 unannotated protein	0.9697	0.9987	1	2	0	2	0	0	0	1	0	1	0	0	0	0	0	0	0	0	0	0	0	0	0	0	0	1	0	1	0	0	0	0	0	0	7667894	8009781	10180294	0	0	0
MGBC102086_00627	MGBC102086_00627 unannotated protein	MGBC102086_00627 unannotated protein		598			MGBC102086_00627 unannotated protein	1	0.999	4	3	3	7	0	0	0	0	1	2	0	0	0	0	0	0	0	1	2	0	0	0	0	0	0	1	3	3	0	0	0	0	0	0	18804000	21978826	21863836	0	0	0
MGBC102095_02002	MGBC102095_02002 unannotated protein	MGBC102095_02002 unannotated protein		588			MGBC102095_02002 unannotated protein	1	0.999	6	40	0	40	3	2	5	6	7	5	5	3	4	0	0	0	0	0	0	0	0	0	3	2	5	6	7	5	5	3	4	476694944	207302864	491073696	562046660	579642180	578653310	552375040	412440064	495566720
MGBC102101_00661	MGBC102101_00661 unannotated protein	MGBC102101_00661 unannotated protein		426			MGBC102101_00661 unannotated protein	0.9959	0.9969	8	3	0	32	0	0	0	2	1	0	0	0	0	0	0	0	0	0	0	0	0	0	1	0	4	8	8	7	2	2	0	0	0	0	82430968	53953492	50760432	29193758	0	0
MGBC102104_00797	MGBC102104_00797 unannotated protein	MGBC102104_00797 unannotated protein		311			MGBC102104_00797 unannotated protein	0.9776	0.9988	4	4	0	12	0	0	0	1	1	1	1	0	0	0	0	0	0	0	0	0	0	0	2	0	0	3	3	3	1	0	0	0	0	0	0	0	0	55943932	0	0
MGBC102105_01565	MGBC102105_01565 unannotated protein	MGBC102105_01565 unannotated protein		399			MGBC102105_01565 unannotated protein	1	0.999	10	35	0	90	1	0	4	6	5	9	4	2	4	0	0	0	0	0	0	0	0	0	7	3	9	14	13	18	10	7	9	131239648	0	219376256	331401248	339909952	354907008	401512128	317051008	360837472
MGBC102110_00153	MGBC102110_00153 N-acetylneuraminate lyase	MGBC102110_00153 N-acetylneuraminate lyase		305			MGBC102110_00153 N-acetylneuraminate lyase	0	0.9988	4	4	0	13	0	0	1	0	1	1	0	0	1	0	0	0	0	0	0	0	0	0	1	1	2	1	2	2	1	1	2	374077952	229908384	228612720	144240560	180176448	126325552	325224000	314896416	357024704
MGBC102112_00713	MGBC102112_00713 unannotated protein	MGBC102112_00713 unannotated protein		379			MGBC102112_00713 unannotated protein	0	0.9988	9	7	0	69	0	0	0	2	1	2	0	1	1	0	0	0	0	0	0	0	0	0	5	4	5	13	11	14	6	5	6	0	0	54719056	108261568	68209296	103125144	80402096	37312128	82508376
MGBC102112_01130	MGBC102112_01130 unannotated protein	MGBC102112_01130 unannotated protein		539			MGBC102112_01130 unannotated protein	1	0.999	23	15	1	204	0	0	1	4	2	2	2	2	2	0	0	0	1	0	0	0	0	0	15	18	17	31	25	31	22	24	21	64699492	55312680	59433100	78877760	27578058	35029680	163647472	118057184	101151912
MGBC102114_01720	MGBC102114_01720 unannotated protein	MGBC102114_01720 unannotated protein		401			MGBC102114_01720 unannotated protein	1	0.999	14	15	2	65	0	0	1	4	3	3	2	1	1	0	0	0	1	1	0	0	0	0	3	1	3	20	8	15	6	5	4	0	0	77866872	355506176	251869712	211879424	185041776	61928652	65112536
MGBC102115_00582	MGBC102115_00582 Lactose-binding protein precursor	MGBC102115_00582 Lactose-binding protein precursor		483			MGBC102115_00582 Lactose-binding protein precursor	1	0.9848	2	2	1	2	0	0	0	0	0	1	1	0	0	0	0	0	0	0	1	0	0	0	0	0	0	0	0	1	1	0	0	46456308	0	33926328	14110577	23867296	9758091	27353774	22927370	0
MGBC102126_00114	MGBC102126_00114 unannotated protein	MGBC102126_00114 unannotated protein		612			MGBC102126_00114 unannotated protein	1	0.999	5	15	7	15	0	0	2	4	3	3	2	1	0	0	0	1	2	1	1	1	1	0	0	0	2	4	3	3	2	1	0	27679686	33728384	39223388	173948704	168379584	171307824	62224028	35242644	60206288
MGBC102131_00604	MGBC102131_00604 unannotated protein	MGBC102131_00604 unannotated protein		735			MGBC102131_00604 unannotated protein	0.9952	0.999	10	16	0	54	1	1	1	3	3	4	1	1	1	0	0	0	0	0	0	0	0	0	4	3	7	8	9	9	5	4	5	113996712	87348232	187462048	311200512	242048464	319640640	209331152	158015808	210801408
MGBC102132_01316	MGBC102132_01316 unannotated protein	MGBC102132_01316 unannotated protein		415			MGBC102132_01316 unannotated protein	1	0.9982	3	2	1	11	0	0	0	2	0	0	0	0	0	0	0	0	1	0	0	0	0	0	1	1	1	3	1	1	1	1	1	0	0	0	113566144	33345124	60853572	30161284	0	0
MGBC102163_00786	MGBC102163_00786 unannotated protein	MGBC102163_00786 unannotated protein		694			MGBC102163_00786 unannotated protein	1	0.999	9	14	1	31	0	0	0	6	4	4	0	0	0	0	0	0	0	1	0	0	0	0	2	1	2	9	8	7	1	0	1	0	0	23801372	169690608	156976672	161768192	45705108	0	0
MGBC102163_00934	MGBC102163_00934 unannotated protein	MGBC102163_00934 unannotated protein		710			MGBC102163_00934 unannotated protein	1	0.9986	1	8	8	8	0	0	1	2	2	1	1	0	1	0	0	1	2	2	1	1	0	1	0	0	1	2	2	1	1	0	1	0	0	45198256	44897572	23956866	22690898	56937324	0	59048536
MGBC102172_00617	MGBC102172_00617 unannotated protein	MGBC102172_00617 unannotated protein		435			MGBC102172_00617 unannotated protein	0.9926	0.9986	2	2	0	3	1	0	0	0	0	0	1	0	0	0	0	0	0	0	0	0	0	0	1	0	0	1	0	0	1	0	0	0	0	0	6573791	0	0	18664784	16339438	0
MGBC102172_00875	MGBC102172_00875 unannotated protein	MGBC102172_00875 unannotated protein		386			MGBC102172_00875 unannotated protein	1	0.999	2	10	0	10	1	1	1	1	1	2	2	1	0	0	0	0	0	0	0	0	0	0	1	1	1	1	1	2	2	1	0	133423912	146440304	61349740	20545342	67506184	37984024	96761696	61982968	65337504
MGBC102172_02588	MGBC102172_02588 unannotated protein	MGBC102172_02588 unannotated protein		251			MGBC102172_02588 unannotated protein	0.9997	0.9987	2	6	0	6	0	0	0	2	1	3	0	0	0	0	0	0	0	0	0	0	0	0	0	0	0	2	1	3	0	0	0	0	0	0	53760480	66495284	83920504	36047584	0	0
MGBC102177_01086	MGBC102177_01086 unannotated protein	MGBC102177_01086 unannotated protein		422			MGBC102177_01086 unannotated protein	1	0.999	10	5	1	76	0	0	0	2	1	2	0	0	0	0	0	0	0	0	1	0	0	0	6	6	6	12	11	15	7	6	7	34578900	0	27315896	87805288	59414592	46470844	60449512	0	29940770
MGBC102180_00078	MGBC102180_00078 unannotated protein	MGBC102180_00078 unannotated protein		266			MGBC102180_00078 unannotated protein	0.9995	0.999	12	8	0	82	2	1	2	0	0	0	2	1	0	0	0	0	0	0	0	0	0	0	10	10	12	6	7	9	15	6	7	335654016	106027016	207777200	23442156	23166126	23687914	233216736	157351584	0
MGBC102180_00139	MGBC102180_00139 unannotated protein	MGBC102180_00139 unannotated protein		438			MGBC102180_00139 unannotated protein	1	0.999	22	71	0	262	5	1	2	21	11	18	7	3	3	0	0	0	0	0	0	0	0	0	19	11	23	50	40	51	29	20	19	2198694910	2114006400	2847492610	3765649920	3142872830	3154041090	3468687100	2173195780	2697237250
MGBC102183_01885	MGBC102183_01885 unannotated protein	MGBC102183_01885 unannotated protein		184			MGBC102183_01885 unannotated protein	0.9743	0.999	8	37	0	63	4	4	5	4	4	4	4	5	3	0	0	0	0	0	0	0	0	0	5	7	8	8	9	8	6	8	4	1911505790	1692440700	1749798780	1512530820	1455021060	1699294980	1749092610	2272834050	2195388420
MGBC102184_00570	MGBC102184_00570 unannotated protein	MGBC102184_00570 unannotated protein		379			MGBC102184_00570 unannotated protein	0.9996	0.9934	2	1	0	8	0	0	0	1	0	0	0	0	0	0	0	0	0	0	0	0	0	0	0	0	0	4	2	1	0	0	1	0	0	0	14424285	0	18144666	0	0	0
MGBC102184_01836	MGBC102184_01836 unannotated protein	MGBC102184_01836 unannotated protein		503			MGBC102184_01836 unannotated protein	0.9848	0.9988	4	5	0	31	0	0	1	1	1	1	1	0	0	0	0	0	0	0	0	0	0	0	3	2	4	3	4	5	4	3	3	0	0	0	24529442	33292520	20461956	18987752	0	0
MGBC102192_01198	MGBC102192_01198 unannotated protein	MGBC102192_01198 unannotated protein		549			MGBC102192_01198 unannotated protein	0.7953	0.9895	1	1	0	1	0	0	0	0	0	1	0	0	0	0	0	0	0	0	0	0	0	0	0	0	0	0	0	1	0	0	0	0	0	0	0	0	0	0	0	0
MGBC102192_01299	MGBC102192_01299 unannotated protein	MGBC102192_01299 unannotated protein		678			MGBC102192_01299 unannotated protein	1	0.999	7	25	0	39	5	1	4	1	2	2	4	3	3	0	0	0	0	0	0	0	0	0	8	2	7	1	3	3	6	5	4	590554240	82013960	533458624	29804062	78292608	41299696	382522240	298998016	368268032
MGBC102201_00032	MGBC102201_00032 Outer membrane cobalamin receptor protein	MGBC102201_00032 Outer membrane cobalamin receptor protein		979			MGBC102201_00032 Outer membrane cobalamin receptor protein	0.7975	0.9897	1	1	0	1	0	0	0	0	0	0	1	0	0	0	0	0	0	0	0	0	0	0	0	0	0	0	0	0	1	0	0	0	0	20094646	0	0	0	27044312	21082558	0
MGBC102201_00316	MGBC102201_00316 50S ribosomal protein L17	MGBC102201_00316 50S ribosomal protein L17		171			MGBC102201_00316 50S ribosomal protein L17	1	0.9988	4	25	0	25	3	1	2	3	3	4	3	3	3	0	0	0	0	0	0	0	0	0	3	1	2	3	3	4	3	3	3	555135300	250182784	461206528	342409056	371830784	385776704	455147808	428093248	565931260
MGBC102201_00771	MGBC102201_00771 1-deoxy-D-xylulose 5-phosphate reductoisomerase	MGBC102201_00771 1-deoxy-D-xylulose 5-phosphate reductoisomerase		407			MGBC102201_00771 1-deoxy-D-xylulose 5-phosphate reductoisomerase	0.9999	0.999	3	10	0	10	0	0	0	4	3	3	0	0	0	0	0	0	0	0	0	0	0	0	0	0	0	4	3	3	0	0	0	0	0	0	86778496	76345584	108898800	84031024	0	13766278
MGBC102201_02179	MGBC102201_02179 Alpha-amylase 2	MGBC102201_02179 Alpha-amylase 2		569			MGBC102201_02179 Alpha-amylase 2	1	0.9953	2	2	0	2	0	0	0	1	1	0	0	0	0	0	0	0	0	0	0	0	0	0	0	0	0	1	1	0	0	0	0	0	0	10703784	24938368	15028147	14380503	23260144	15606062	16749352
MGBC102204_01367	MGBC102204_01367 unannotated protein	MGBC102204_01367 unannotated protein		453			MGBC102204_01367 unannotated protein	0.9997	0.994	6	4	4	31	1	1	0	0	0	0	1	0	1	1	1	0	0	0	0	1	0	1	3	5	2	3	4	5	3	3	3	731111870	537499840	650979780	242378496	330735520	232628096	732555010	630313340	626404350
MGBC102206_01166	MGBC102206_01166 3-dehydroquinate synthase	MGBC102206_01166 3-dehydroquinate synthase		348			MGBC102206_01166 3-dehydroquinate synthase	0.9602	0.9983	1	1	0	1	0	0	0	1	0	0	0	0	0	0	0	0	0	0	0	0	0	0	0	0	0	1	0	0	0	0	0	0	0	0	7518281	0	0	0	0	0
MGBC102215_01236	MGBC102215_01236 Methylmalonyl-CoA mutase large subunit	MGBC102215_01236 Methylmalonyl-CoA mutase large subunit		717			MGBC102215_01236 Methylmalonyl-CoA mutase large subunit	1	0.999	41	334	40	334	27	23	32	56	50	48	40	28	30	5	3	4	7	3	7	4	4	3	27	23	32	56	50	48	40	28	30	12127420400	10868509700	14804645900	14569594900	14746891300	13413412900	14961462300	13737581600	13720038400
MGBC102215_01815	MGBC102215_01815 Meso-diaminopimelate D-dehydrogenase	MGBC102215_01815 Meso-diaminopimelate D-dehydrogenase		302			MGBC102215_01815 Meso-diaminopimelate D-dehydrogenase	1	0.999	8	40	25	40	3	1	6	9	4	4	7	3	3	2	1	3	6	2	2	5	2	2	3	1	6	9	4	4	7	3	3	1012470720	451382912	833065980	583232830	218058832	377542784	657490560	698517890	834559490
MGBC102220_00312	MGBC102220_00312 hypothetical protein	MGBC102220_00312 hypothetical protein		337			MGBC102220_00312 hypothetical protein	1	0.9911	4	2	2	21	0	0	0	0	0	0	0	1	1	0	0	0	0	0	0	0	1	1	0	0	0	6	0	3	3	5	4	0	0	0	0	0	0	0	104594192	183399120
MGBC102224_00448	MGBC102224_00448 Acyl-CoA dehydrogenase	short-chain specific	MGBC102224_00448 Acyl-CoA dehydrogenase	short-chain specific		567			MGBC102224_00448 Acyl-CoA dehydrogenase	short-chain specific	0.9997	0.999	7	18	0	45	1	0	1	4	4	5	1	1	1	0	0	0	0	0	0	0	0	0	2	1	2	6	10	10	7	3	4	146776880	0	196622112	526610624	492689184	489071360
MGBC102224_00480	MGBC102224_00480 Uridine phosphorylase	MGBC102224_00480 Uridine phosphorylase		293			MGBC102224_00480 Uridine phosphorylase	1	0.9913	2	2	0	2	2	0	0	0	0	0	0	0	0	0	0	0	0	0	0	0	0	0	2	0	0	0	0	0	0	0	0	97731896	0	0	21740110	18211698	0	0	0	0
MGBC102226_02168	MGBC102226_02168 Hydroxylamine reductase	MGBC102226_02168 Hydroxylamine reductase		552			MGBC102226_02168 Hydroxylamine reductase	1	0.9971	3	8	0	17	1	0	1	2	1	1	1	1	0	0	0	0	0	0	0	0	0	0	2	1	2	3	2	2	2	2	1	57859004	76469920	78191856	80439568	43980540	48387000	151479904	93527728	93374736
MGBC102228_01632	MGBC102228_01632 Heat shock protein 70	MGBC102228_01632 Heat shock protein 70		638			MGBC102228_01632 Heat shock protein 70	0.9999	0.998	8	12	0	45	1	1	2	2	2	2	2	0	0	0	0	0	0	0	0	0	0	0	3	5	4	6	8	7	6	4	2	217512288	203109968	185301376	204830176	213666752	156750288	181773824	172077552	179254624
MGBC102244_02362	MGBC102244_02362 Phosphoenolpyruvate carboxykinase [ATP]	MGBC102244_02362 Phosphoenolpyruvate carboxykinase [ATP]		374			MGBC102244_02362 Phosphoenolpyruvate carboxykinase [ATP]	0	0.9968	13	2	0	128	0	0	0	0	0	1	1	0	0	0	0	0	0	0	0	0	0	0	12	12	17	21	16	17	13	11	9	0	0	0	130321264	0	32175206	244527328	0	0
MGBC102250_01486	MGBC102250_01486 DNA ligase	MGBC102250_01486 DNA ligase		398			MGBC102250_01486 DNA ligase	1	0.9987	1	4	0	4	0	0	0	2	0	2	0	0	0	0	0	0	0	0	0	0	0	0	0	0	0	2	0	2	0	0	0	0	0	0	11515575	17421674	25446834	0	0	0
MGBC102250_01798	MGBC102250_01798 Multidrug transporter MdtC	MGBC102250_01798 Multidrug transporter MdtC		1043			MGBC102250_01798 Multidrug transporter MdtC	1	0.9952	2	3	0	3	0	0	0	2	0	1	0	0	0	0	0	0	0	0	0	0	0	0	0	0	0	2	0	1	0	0	0	0	0	0	26323796	25525616	28340910	16741016	19374762	0
MGBC102250_01933	MGBC102250_01933 Quinolinate synthase A	MGBC102250_01933 Quinolinate synthase A		327			MGBC102250_01933 Quinolinate synthase A	1	0.9971	2	4	0	4	0	0	0	1	1	2	0	0	0	0	0	0	0	0	0	0	0	0	0	0	0	1	1	2	0	0	0	0	0	0	27692644	25475904	43635064	0	0	0
MGBC102250_01963	MGBC102250_01963 Elongation factor G	MGBC102250_01963 Elongation factor G		727			MGBC102250_01963 Elongation factor G	1	0.999	34	389	0	389	26	24	34	73	63	78	37	29	25	0	0	0	0	0	0	0	0	0	26	24	34	73	63	78	37	29	25	16699523100	14768055300	24595890200	30196164600	32280139800	28998938600	20975665200	19275487200	19307302900
MGBC102257_01141	MGBC102257_01141 CTP synthase	MGBC102257_01141 CTP synthase		543			MGBC102257_01141 CTP synthase	1	0.999	7	20	4	20	0	0	1	6	4	5	2	1	1	0	0	0	2	1	1	0	0	0	0	0	1	6	4	5	2	1	1	23115522	0	40299328	150089280	147846736	169109136	82197408	44146856	70678064
MGBC102263_00538	MGBC102263_00538 hypothetical protein	MGBC102263_00538 hypothetical protein		549			MGBC102263_00538 hypothetical protein	1	0.999	11	4	0	72	0	0	0	0	1	0	2	1	0	0	0	0	0	0	0	0	0	0	6	6	9	12	11	11	8	4	5	0	0	0	0	0	0	75200448	35690648	0
MGBC102271_00613	MGBC102271_00613 unannotated protein	MGBC102271_00613 unannotated protein		1183			MGBC102271_00613 unannotated protein	0.9995	0.9886	3	1	1	4	0	0	0	0	0	0	0	0	1	0	0	0	0	0	0	0	0	1	0	0	0	1	1	0	1	0	1	0	0	0	0	0	0	55984612	61597696	60977292
MGBC102276_01169	MGBC102276_01169 unannotated protein	MGBC102276_01169 unannotated protein		365			MGBC102276_01169 unannotated protein	0	0.9934	9	2	0	50	0	0	0	1	0	1	0	0	0	0	0	0	0	0	0	0	0	0	3	2	4	11	8	11	5	3	3	0	0	0	18826880	25117270	20986320	0	0	0
MGBC102278_01528	MGBC102278_01528 unannotated protein	MGBC102278_01528 unannotated protein		155			MGBC102278_01528 unannotated protein	0.9169	0.9963	1	1	0	1	0	0	0	1	0	0	0	0	0	0	0	0	0	0	0	0	0	0	0	0	0	1	0	0	0	0	0	0	0	0	14891448	0	0	0	0	0
MGBC102281_01651	MGBC102281_01651 unannotated protein	MGBC102281_01651 unannotated protein		336			MGBC102281_01651 unannotated protein	0	0.999	13	8	0	199	0	0	1	1	1	2	1	1	1	0	0	0	0	0	0	0	0	0	12	13	20	35	33	36	18	14	18	0	0	49517292	104139984	94984696	105457792	57969348	34358884	0
MGBC102300_00304	MGBC102300_00304 unannotated protein	MGBC102300_00304 unannotated protein		438			MGBC102300_00304 unannotated protein	1	0.9987	1	5	0	5	0	0	1	2	0	1	1	0	0	0	0	0	0	0	0	0	0	0	0	0	1	2	0	1	1	0	0	1150215300	0	0	0	0	68849024	402100224	0	0
MGBC102300_01354	MGBC102300_01354 unannotated protein	MGBC102300_01354 unannotated protein		422			MGBC102300_01354 unannotated protein	0.9762	0.999	1	9	0	9	1	1	1	1	1	1	1	1	1	0	0	0	0	0	0	0	0	0	1	1	1	1	1	1	1	1	1	265761648	0	77175104	48878256	54507264	43865256	68965584	179364144	65294212
MGBC102300_02358	MGBC102300_02358 unannotated protein	MGBC102300_02358 unannotated protein		684			MGBC102300_02358 unannotated protein	1	0.999	7	26	0	26	2	0	2	5	5	4	4	2	2	0	0	0	0	0	0	0	0	0	2	0	2	5	5	4	4	2	2	173673472	30902192	252096960	423272704	464994816	359030912	285825952	270464544	302446912
MGBC102304_00957	MGBC102304_00957 unannotated protein	MGBC102304_00957 unannotated protein		534			MGBC102304_00957 unannotated protein	1	0.999	14	17	0	83	1	0	1	3	2	3	4	1	2	0	0	0	0	0	0	0	0	0	7	3	7	13	13	13	14	5	8	61276964	0	58925552	89537824	74299408	93871816	81545256	99483832	121820720
MGBC102304_02133	MGBC102304_02133 unannotated protein	MGBC102304_02133 unannotated protein		448			MGBC102304_02133 unannotated protein	1	0.999	6	3	1	34	0	0	1	1	0	1	0	0	0	0	0	0	0	0	1	0	0	0	4	4	5	3	3	5	4	3	3	0	0	59662200	35959288	0	27410472	71948472	0	0
MGBC102304_02609	MGBC102304_02609 unannotated protein	MGBC102304_02609 unannotated protein		674			MGBC102304_02609 unannotated protein	0.9798	0.999	10	3	0	37	0	0	0	1	1	1	0	0	0	0	0	0	0	0	0	0	0	0	5	1	2	9	5	7	3	3	2	0	0	0	27841868	29308394	31848876	14298143	0	0
MGBC102306_00136	MGBC102306_00136 CTP synthase	MGBC102306_00136 CTP synthase		540			MGBC102306_00136 CTP synthase	1	0.999	5	7	4	10	0	0	0	4	1	2	0	0	0	0	0	0	3	0	1	0	0	0	0	0	0	6	1	2	1	0	0	0	0	49338460	107143576	75667592	67763680	77685728	0	0
MGBC102314_00562	MGBC102314_00562 30S ribosomal protein S4	MGBC102314_00562 30S ribosomal protein S4		204			MGBC102314_00562 30S ribosomal protein S4	1	0.9848	4	8	0	8	2	1	1	1	1	0	1	0	1	0	0	0	0	0	0	0	0	0	2	1	1	1	1	0	1	0	1	189392432	77843160	122040368	94383584	166752224	98366200	183565040	203659648	224685360
MGBC102314_01082	MGBC102314_01082 PTS system mannose-specific EIIC component	MGBC102314_01082 PTS system mannose-specific EIIC component		218			MGBC102314_01082 PTS system mannose-specific EIIC component	1	0.986	1	4	0	4	0	0	0	2	1	1	0	0	0	0	0	0	0	0	0	0	0	0	0	0	0	2	1	1	0	0	0	0	0	0	14691800	0	0	0	0	0
MGBC102314_01394	MGBC102314_01394 Dihydroorotase	MGBC102314_01394 Dihydroorotase		294			MGBC102314_01394 Dihydroorotase	1	0.9988	2	4	0	4	0	0	0	1	2	1	0	0	0	0	0	0	0	0	0	0	0	0	0	0	0	1	2	1	0	0	0	55892148	0	0	21672670	12572847	14788603	0	12492427	0
MGBC102316_03242	MGBC102316_03242 unannotated protein	MGBC102316_03242 unannotated protein		508			MGBC102316_03242 unannotated protein	0.9942	0.999	2	7	0	7	0	0	1	2	1	2	0	0	1	0	0	0	0	0	0	0	0	0	0	0	1	2	1	2	0	0	1	0	0	29698906	54027400	56972848	55631772	23552966	24681104	29133304
MGBC102331_02548	MGBC102331_02548 unannotated protein	MGBC102331_02548 unannotated protein		337			MGBC102331_02548 unannotated protein	0.9999	0.998	5	2	0	68	0	0	0	0	0	0	0	1	1	0	0	0	0	0	0	0	0	0	7	7	7	7	8	8	6	8	10	0	0	0	0	0	0	0	61020380	94709400
MGBC102334_00319	MGBC102334_00319 unannotated protein	MGBC102334_00319 unannotated protein		372			MGBC102334_00319 unannotated protein	0	0.999	9	3	0	57	0	0	0	1	1	1	0	0	0	0	0	0	0	0	0	0	0	0	2	5	5	11	9	12	5	4	4	0	0	30273854	32476588	27542738	34117592	16801208	0	26945592
MGBC102337_00023	MGBC102337_00023 hypothetical protein	MGBC102337_00023 hypothetical protein		404			MGBC102337_00023 hypothetical protein	1	0.9984	6	25	25	25	2	5	3	0	0	0	5	4	6	2	5	3	0	0	0	5	4	6	2	5	3	0	0	0	5	4	6	367897536	842793540	463441024	35255992	0	0	555598080	640256640	443452096
MGBC102337_00220	MGBC102337_00220 Glyceraldehyde-3-phosphate dehydrogenase	MGBC102337_00220 Glyceraldehyde-3-phosphate dehydrogenase		335			MGBC102337_00220 Glyceraldehyde-3-phosphate dehydrogenase	1	0.9969	7	17	1	28	1	0	1	5	3	2	2	1	2	0	0	0	0	1	0	0	0	0	2	1	2	6	4	4	3	2	4	63867244	32242174	52818236	185313568	139387296	195075488	356085088	359267456	322011680
MGBC102348_00855	MGBC102348_00855 Acyl-CoA dehydrogenase	short-chain specific	MGBC102348_00855 Acyl-CoA dehydrogenase	short-chain specific		389			MGBC102348_00855 Acyl-CoA dehydrogenase	short-chain specific	0.9468	0.999	9	1	0	74	0	0	0	0	0	1	0	0	0	0	0	0	0	0	0	0	0	0	4	2	7	13	11	15	9	5	8	0	0	0	11840975	17899354	16610100
MGBC102366_00904	MGBC102366_00904 unannotated protein	MGBC102366_00904 unannotated protein		276			MGBC102366_00904 unannotated protein	0.9998	0.993	9	6	1	96	0	0	1	1	1	1	1	0	1	0	0	0	1	0	0	0	0	0	6	6	9	16	18	15	11	7	8	392958976	0	477116704	13713636	0	0	203363872	0	375442560
MGBC102366_01478	MGBC102366_01478 unannotated protein	MGBC102366_01478 unannotated protein		374			MGBC102366_01478 unannotated protein	1	0.999	2	6	0	6	2	1	1	1	0	1	0	0	0	0	0	0	0	0	0	0	0	0	2	1	1	1	0	1	0	0	0	154842752	38977136	79195304	8908985	0	20508444	35273772	35803364	0
MGBC102394_00607	MGBC102394_00607 unannotated protein	MGBC102394_00607 unannotated protein		621			MGBC102394_00607 unannotated protein	1	0.999	4	2	0	35	0	0	0	0	1	0	0	1	0	0	0	0	0	0	0	0	0	0	3	3	3	5	6	4	4	4	3	0	0	0	0	0	0	0	0	0
MGBC102396_00382	MGBC102396_00382 unannotated protein	MGBC102396_00382 unannotated protein		354			MGBC102396_00382 unannotated protein	0.8789	0.9944	1	1	0	1	0	0	0	1	0	0	0	0	0	0	0	0	0	0	0	0	0	0	0	0	0	1	0	0	0	0	0	0	0	0	7518281	0	0	0	0	0
MGBC102403_01817	MGBC102403_01817 unannotated protein	MGBC102403_01817 unannotated protein		231			MGBC102403_01817 unannotated protein	0.6382	0.9773	1	1	0	1	0	0	0	0	0	1	0	0	0	0	0	0	0	0	0	0	0	0	0	0	0	0	0	1	0	0	0	0	0	0	0	0	0	0	0	0
MGBC102404_02990	MGBC102404_02990 unannotated protein	MGBC102404_02990 unannotated protein		566			MGBC102404_02990 unannotated protein	1	0.9989	24	8	3	323	1	0	0	1	1	3	0	2	0	0	0	0	0	0	2	0	1	0	26	19	29	60	53	56	32	27	21	35344676	0	0	34797304	25322788	45177896	32704046	59649108	0
MGBC102421_01248	MGBC102421_01248 30S ribosomal protein S19	MGBC102421_01248 30S ribosomal protein S19		94			MGBC102421_01248 30S ribosomal protein S19	0.9902	0.9856	2	3	0	3	0	0	0	1	0	1	1	0	0	0	0	0	0	0	0	0	0	0	0	0	0	1	0	1	1	0	0	0	0	0	29117594	19802388	92048800	30477190	0	42645160
MGBC102428_00421	MGBC102428_00421 unannotated protein	MGBC102428_00421 unannotated protein		1012			MGBC102428_00421 unannotated protein	0.9896	0.9934	8	5	0	24	0	0	0	2	1	1	1	0	0	0	0	0	0	0	0	0	0	0	0	0	1	8	7	7	1	0	0	0	0	0	73321624	36771112	41084968	32789892	36083612	0
MGBC102432_02444	MGBC102432_02444 unannotated protein	MGBC102432_02444 unannotated protein		546			MGBC102432_02444 unannotated protein	1	0.9989	20	12	0	113	0	0	2	3	2	2	2	1	0	0	0	0	0	0	0	0	0	0	7	3	12	21	15	21	14	11	9	0	0	79953472	157746016	164931776	155138640	92769696	64101916	26440604
MGBC102436_00813	MGBC102436_00813 unannotated protein	MGBC102436_00813 unannotated protein		133			MGBC102436_00813 unannotated protein	1	0.9989	2	5	0	5	0	0	0	1	1	2	0	0	1	0	0	0	0	0	0	0	0	0	0	0	0	1	1	2	0	0	1	0	0	47826168	24626532	34894960	36823860	26094700	21893754	61537120
MGBC102441_00067	MGBC102441_00067 Glutathione import ATP-binding protein GsiA	MGBC102441_00067 Glutathione import ATP-binding protein GsiA		346			MGBC102441_00067 Glutathione import ATP-binding protein GsiA	1	0.999	5	18	13	18	0	0	0	6	5	5	1	0	1	0	0	0	4	3	4	1	0	1	0	0	0	6	5	5	1	0	1	170176816	0	135231776	332583968	322139584	337657248	148484192	64518512	110519416
MGBC102441_00430	MGBC102441_00430 Inosine-5'-monophosphate dehydrogenase	MGBC102441_00430 Inosine-5'-monophosphate dehydrogenase		503			MGBC102441_00430 Inosine-5'-monophosphate dehydrogenase	1	0.999	15	65	13	74	3	3	4	18	9	14	7	3	4	0	1	0	5	2	3	2	0	0	4	4	5	19	10	15	8	4	5	536111808	333189376	644977220	1821203070	1449148030	1785586180	945637120	773074560	865116740
MGBC102441_00930	MGBC102441_00930 Aryl-phospho-beta-D-glucosidase BglC	MGBC102441_00930 Aryl-phospho-beta-D-glucosidase BglC		485			MGBC102441_00930 Aryl-phospho-beta-D-glucosidase BglC	1	0.9988	9	21	7	24	2	1	2	3	3	6	2	1	1	1	0	1	0	1	3	1	0	0	2	1	3	3	3	7	3	1	1	232441088	49616536	187586048	170108528	183603824	201966944	333197440	245074176	302415488
MGBC102441_00933	MGBC102441_00933 6-phospho-beta-glucosidase gmuD	MGBC102441_00933 6-phospho-beta-glucosidase gmuD		470			MGBC102441_00933 6-phospho-beta-glucosidase gmuD	1	0.999	6	39	19	39	3	4	5	7	4	3	3	5	5	2	1	3	3	2	1	2	2	3	3	4	5	7	4	3	3	5	5	704543300	346841120	643882620	719061500	529526048	563003010	883648060	606238780	644034430
MGBC102441_01587	MGBC102441_01587 Aryl-phospho-beta-D-glucosidase BglH	MGBC102441_01587 Aryl-phospho-beta-D-glucosidase BglH		489			MGBC102441_01587 Aryl-phospho-beta-D-glucosidase BglH	1	0.999	7	11	9	21	0	0	0	3	3	3	1	1	0	0	0	0	2	3	2	1	1	0	0	0	2	5	5	5	2	2	0	0	0	76298992	234760016	237807280	259840352	171424016	88840656	100918104
MGBC102441_01718	MGBC102441_01718 DNA-directed RNA polymerase subunit alpha	MGBC102441_01718 DNA-directed RNA polymerase subunit alpha		317			MGBC102441_01718 DNA-directed RNA polymerase subunit alpha	1	0.9989	3	6	6	6	0	0	0	3	2	1	0	0	0	0	0	0	3	2	1	0	0	0	0	0	0	3	2	1	0	0	0	0	0	0	50935496	26993446	27580222	0	0	0
MGBC102441_01719	MGBC102441_01719 BL21	MGBC102441_01719 BL21		120			MGBC102441_01719 BL21	1	0.999	2	6	1	6	0	0	0	2	1	1	1	0	1	0	0	0	1	0	0	0	0	0	0	0	0	2	1	1	1	0	1	0	0	13962721	46929352	24551750	52772808	26823456	19317314	32148038
MGBC102441_02016	MGBC102441_02016 Altronate oxidoreductase	MGBC102441_02016 Altronate oxidoreductase		496			MGBC102441_02016 Altronate oxidoreductase	1	0.9989	6	22	14	22	1	0	3	5	4	5	3	1	0	0	0	1	4	3	4	1	1	0	1	0	3	5	4	5	3	1	0	149018352	0	432342464	184796304	224087840	221343664	465727392	121064824	133574816
MGBC102441_02017	MGBC102441_02017 Mannonate dehydratase	MGBC102441_02017 Mannonate dehydratase		359			MGBC102441_02017 Mannonate dehydratase	1	0.999	8	27	25	27	0	0	1	8	6	7	1	2	2	0	0	1	7	5	7	1	2	2	0	0	1	8	6	7	1	2	2	209172672	0	244456288	493327968	433224064	474165248	331344992	220723472	305671232
MGBC102448_00617	MGBC102448_00617 Pyruvate synthase subunit porB	MGBC102448_00617 Pyruvate synthase subunit porB		253			MGBC102448_00617 Pyruvate synthase subunit porB	1	0.999	2	15	0	15	1	0	2	2	2	2	3	1	2	0	0	0	0	0	0	0	0	0	1	0	2	2	2	2	3	1	2	179146688	165597904	182654976	147801760	127108320	81888392	173903184	176132912	199704368
MGBC102451_00378	MGBC102451_00378 unannotated protein	MGBC102451_00378 unannotated protein		290			MGBC102451_00378 unannotated protein	1	0.999	18	71	7	350	4	4	4	13	14	14	10	3	5	0	0	0	2	3	2	0	0	0	22	26	29	56	58	63	44	29	23	2437178110	2271559680	2865173500	3283264770	2542861310	2503166720	3080715010	2537239810	2959623940
MGBC102451_00633	MGBC102451_00633 unannotated protein	MGBC102451_00633 unannotated protein		1064			MGBC102451_00633 unannotated protein	1	0.9979	4	8	7	8	0	0	0	3	2	3	0	0	0	0	0	0	3	2	2	0	0	0	0	0	0	3	2	3	0	0	0	0	0	0	91713168	87149280	109228800	0	0	0
MGBC102451_00872	MGBC102451_00872 unannotated protein	MGBC102451_00872 unannotated protein		295			MGBC102451_00872 unannotated protein	1	0.999	5	12	7	33	0	0	0	3	5	3	1	0	0	0	0	0	3	2	1	1	0	0	2	1	2	7	8	6	3	2	2	0	0	0	39779272	32144344	36103168	34563000	15988247	0
MGBC102451_02548	MGBC102451_02548 unannotated protein	MGBC102451_02548 unannotated protein		438			MGBC102451_02548 unannotated protein	0.9805	0.999	21	6	0	380	0	0	0	1	1	2	1	1	0	0	0	0	0	0	0	0	0	0	37	31	40	59	50	52	48	34	29	0	0	22429916	50440452	36579628	43315804	72940464	23151636	0
MGBC102454_01203	MGBC102454_01203 unannotated protein	MGBC102454_01203 unannotated protein		428			MGBC102454_01203 unannotated protein	1	0.9989	2	5	0	5	0	0	0	1	1	3	0	0	0	0	0	0	0	0	0	0	0	0	0	0	0	1	1	3	0	0	0	0	0	0	46080544	48057904	46239456	0	0	0
MGBC102463_00614	MGBC102463_00614 Enolase	MGBC102463_00614 Enolase		431			MGBC102463_00614 Enolase	0.9996	0.994	2	1	1	6	0	0	0	0	0	0	1	0	0	0	0	0	0	0	0	1	0	0	0	0	1	0	1	1	2	1	0	0	0	0	0	0	0	50211348	35159688	22904792
MGBC102463_01112	MGBC102463_01112 hypothetical protein	MGBC102463_01112 hypothetical protein		188			MGBC102463_01112 hypothetical protein	0.7818	0.9887	1	1	0	1	0	0	0	0	0	0	0	1	0	0	0	0	0	0	0	0	0	0	0	0	0	0	0	0	0	1	0	0	0	0	0	0	0	16026085	23421208	12279083
MGBC102466_01485	MGBC102466_01485 unannotated protein	MGBC102466_01485 unannotated protein		637			MGBC102466_01485 unannotated protein	0	0.999	15	14	0	86	1	2	1	3	1	3	1	1	1	0	0	0	0	0	0	0	0	0	4	6	7	15	12	18	12	5	7	113394520	134759776	134080656	104577944	119590464	107732096	130335168	166362544	160331728
MGBC102466_01567	MGBC102466_01567 unannotated protein	MGBC102466_01567 unannotated protein		535			MGBC102466_01567 unannotated protein	0.9981	0.999	21	148	0	164	10	9	14	30	26	24	18	9	8	0	0	0	0	0	0	0	0	0	10	9	14	34	30	27	20	10	10	1482848000	1269124220	1856574850	2230468610	1983999870	2180192770	2442252290	1885930370	1951175040
MGBC102468_02175	MGBC102468_02175 Elongation factor Ts	MGBC102468_02175 Elongation factor Ts		312			MGBC102468_02175 Elongation factor Ts	1	0.999	6	16	3	21	1	0	1	3	5	3	1	1	1	0	0	0	1	1	1	0	0	0	3	0	1	4	6	4	1	1	1	79295120	0	66072240	202094432	182759888	185365664	47970460	46558328	57139720
MGBC102472_00161	MGBC102472_00161 unannotated protein	MGBC102472_00161 unannotated protein		377			MGBC102472_00161 unannotated protein	1	0.9989	2	8	0	8	0	0	1	2	1	2	1	0	1	0	0	0	0	0	0	0	0	0	0	0	1	2	1	2	1	0	1	63985672	0	50229364	34167368	42051692	36601052	54460440	52469640	65076880
MGBC102479_00881	MGBC102479_00881 unannotated protein	MGBC102479_00881 unannotated protein		478			MGBC102479_00881 unannotated protein	1	0.999	23	41	19	355	1	1	2	12	9	10	3	1	2	0	0	1	7	4	5	1	0	1	33	29	27	70	52	57	36	24	27	189891952	81579176	230506688	667074560	432423680	459426240	403282976	102606064	247229824
MGBC102480_01622	MGBC102480_01622 Nitrogen fixation protein rnfC	MGBC102480_01622 Nitrogen fixation protein rnfC		429			MGBC102480_01622 Nitrogen fixation protein rnfC	1	0.9989	4	10	10	10	1	0	0	2	1	1	3	1	1	1	0	0	2	1	1	3	1	1	1	0	0	2	1	1	3	1	1	258633408	107956320	155296880	58310296	48356896	26779668	273463552	243854432	166809168
MGBC102480_01654	MGBC102480_01654 23S rRNA (uracil-C(5))-methyltransferase RlmCD	MGBC102480_01654 23S rRNA (uracil-C(5))-methyltransferase RlmCD		417			MGBC102480_01654 23S rRNA (uracil-C(5))-methyltransferase RlmCD	1	0.9989	4	7	6	7	0	0	0	2	3	1	1	0	0	0	0	0	2	2	1	1	0	0	0	0	0	2	3	1	1	0	0	0	0	30676104	46504488	111122112	51645392	48242768	19880120	36003548
MGBC102490_00985	MGBC102490_00985 Beta-galactosidase	MGBC102490_00985 Beta-galactosidase		1031			MGBC102490_00985 Beta-galactosidase	0	0.999	2	6	0	6	0	0	0	2	2	1	0	1	0	0	0	0	0	0	0	0	0	0	0	0	0	2	2	1	0	1	0	0	0	39570880	80077120	108665576	4.33626e+06	65142864	66805268	0
MGBC102492_01015	MGBC102492_01015 Pyruvate synthase subunit porA	MGBC102492_01015 Pyruvate synthase subunit porA		1202			MGBC102492_01015 Pyruvate synthase subunit porA	1	0.999	28	59	5	180	4	3	2	17	11	12	4	3	3	0	0	0	3	1	1	0	0	0	14	10	12	42	29	32	17	12	12	271491648	278257600	626488510	736384190	707739900	679428930	596327360	428437920	423216960
MGBC102500_01314	MGBC102500_01314 unannotated protein	MGBC102500_01314 unannotated protein		180			MGBC102500_01314 unannotated protein	0.9986	0.9873	2	6	1	6	0	1	1	2	1	1	0	0	0	0	0	0	1	0	0	0	0	0	0	1	1	2	1	1	0	0	0	774325250	589447040	585191870	337410720	352858656	308620640	541969920	0	730844290
MGBC102502_00718	MGBC102502_00718 Galactokinase	MGBC102502_00718 Galactokinase		394			MGBC102502_00718 Galactokinase	1	0.9984	2	5	0	5	0	0	1	2	0	1	1	0	0	0	0	0	0	0	0	0	0	0	0	0	1	2	0	1	1	0	0	0	0	0	52900436	22523278	59619112	37313200	25036948	0
MGBC102502_01571	MGBC102502_01571 Choloylglycine hydrolase	MGBC102502_01571 Choloylglycine hydrolase		295			MGBC102502_01571 Choloylglycine hydrolase	1	0.9989	11	10	8	78	0	0	0	1	1	1	2	2	3	0	0	0	1	1	1	2	1	2	1	1	4	7	4	8	23	13	17	0	0	61485584	51227264	44902000	48477216	1876875520	456860064	1030120900
MGBC102502_01630	MGBC102502_01630 Aminopeptidase N	MGBC102502_01630 Aminopeptidase N		850			MGBC102502_01630 Aminopeptidase N	1	0.999	7	22	9	22	1	0	1	8	7	3	1	1	0	0	0	0	5	3	1	0	0	0	1	0	1	8	7	3	1	1	0	96877824	0	109712488	352208448	261973728	204056368	274746336	110494432	46800496
MGBC102513_00271	MGBC102513_00271 unannotated protein	MGBC102513_00271 unannotated protein		452			MGBC102513_00271 unannotated protein	1	0.9987	2	7	0	7	1	0	1	1	1	1	1	1	0	0	0	0	0	0	0	0	0	0	1	0	1	1	1	1	1	1	0	44431064	0	62872136	11797287	17414598	11998641	40555896	32488336	0
MGBC102513_00628	MGBC102513_00628 unannotated protein	MGBC102513_00628 unannotated protein		434			MGBC102513_00628 unannotated protein	0.9999	0.9983	18	4	4	138	1	1	1	0	0	0	0	0	1	1	1	1	0	0	0	0	0	1	14	7	14	21	20	19	19	10	14	176315600	146931008	101629992	0	0	0	0	113924464	140182800
MGBC102517_00274	MGBC102517_00274 Glycogen synthase	MGBC102517_00274 Glycogen synthase		480			MGBC102517_00274 Glycogen synthase	1	0.999	9	19	17	19	0	0	0	4	7	6	1	1	0	0	0	0	3	6	6	1	1	0	0	0	0	4	7	6	1	1	0	0	0	14661284	309924928	233653376	292453600	72552144	15852652	17118116
MGBC102517_00703	MGBC102517_00703 PTS system mannose-specific EIID component	MGBC102517_00703 PTS system mannose-specific EIID component		303			MGBC102517_00703 PTS system mannose-specific EIID component	1	0.999	5	25	10	25	4	1	3	3	3	3	2	3	3	2	1	1	1	1	1	1	1	1	4	1	3	3	3	3	2	3	3	624505020	393361600	381839296	287381344	189502672	255829312	362586816	400543936	498747392
MGBC102517_00878	MGBC102517_00878 CRISPR-associated protein Cas7/Cse4/CasC	subtype I-E/ECOLI	MGBC102517_00878 CRISPR-associated protein Cas7/Cse4/CasC	subtype I-E/ECOLI		354			MGBC102517_00878 CRISPR-associated protein Cas7/Cse4/CasC	subtype I-E/ECOLI	1	0.999	22	172	172	172	15	6	21	25	24	23	21	16	21	15	6	21	25	24	23	21	16	21	15	6	21	25	24	23	21	16	21	6629236200	4086195200	7124801000	6467056100	6105881100	5800134700
MGBC102517_01138	MGBC102517_01138 Glutathione synthase/Ribosomal protein S6 modification enzyme (glutaminyl transferase)	MGBC102517_01138 Glutathione synthase/Ribosomal protein S6 modification enzyme (glutaminyl transferase)		436			MGBC102517_01138 Glutathione synthase/Ribosomal protein S6 modification enzyme (glutaminyl transferase)	1	0.9976	4	9	9	9	0	0	0	3	2	2	1	1	0	0	0	0	3	2	2	1	1	0	0	0	0	3	2	2	1	1	0	70819824	57254256	38042908	74149848	70591440	104477392	121763688	126266944	55086412
MGBC102517_01370	MGBC102517_01370 Aryl-phospho-beta-D-glucosidase BglC	MGBC102517_01370 Aryl-phospho-beta-D-glucosidase BglC		474			MGBC102517_01370 Aryl-phospho-beta-D-glucosidase BglC	1	0.999	14	60	29	73	5	5	9	8	9	9	9	3	3	2	2	4	4	5	4	6	1	1	6	5	12	10	11	11	11	4	3	1953155840	1493731840	1478825860	922130430	861954110	874315200	1502769790	948764160	870391550
MGBC102517_01435	MGBC102517_01435 Anaerobic ribonucleoside-triphosphate reductase	MGBC102517_01435 Anaerobic ribonucleoside-triphosphate reductase		724			MGBC102517_01435 Anaerobic ribonucleoside-triphosphate reductase	0.6344	0.9769	1	1	0	1	0	0	0	0	1	0	0	0	0	0	0	0	0	0	0	0	0	0	0	0	0	0	1	0	0	0	0	0	0	0	0	4.12657e+06	6.34273e+06	0	0	0
MGBC102517_01831	MGBC102517_01831 Aldose 1-epimerase	MGBC102517_01831 Aldose 1-epimerase		293			MGBC102517_01831 Aldose 1-epimerase	1	0.9986	8	18	16	18	0	0	2	7	6	3	0	0	0	0	0	2	6	5	3	0	0	0	0	0	2	7	6	3	0	0	0	0	0	68807912	490929120	601441660	634369660	117731952	0	53208204
MGBC102517_01863	MGBC102517_01863 N-acetylglucosamine-6-phosphate deacetylase	MGBC102517_01863 N-acetylglucosamine-6-phosphate deacetylase		379			MGBC102517_01863 N-acetylglucosamine-6-phosphate deacetylase	1	0.999	5	40	40	40	3	1	4	7	6	6	6	2	5	3	1	4	7	6	6	6	2	5	3	1	4	7	6	6	6	2	5	348549152	80875912	374364992	274948160	174690912	145817840	744366590	304956416	500165312
MGBC102517_02133	MGBC102517_02133 5-dehydro-2-deoxygluconokinase	MGBC102517_02133 5-dehydro-2-deoxygluconokinase		341			MGBC102517_02133 5-dehydro-2-deoxygluconokinase	1	0.9986	4	3	2	11	0	0	0	1	0	0	2	0	0	0	0	0	1	0	0	1	0	0	1	0	0	2	1	2	3	1	1	21129728	0	13923485	12074761	21936088	0	117278072	96927296	23517042
MGBC102522_00288	MGBC102522_00288 Aspartate--tRNA ligase	MGBC102522_00288 Aspartate--tRNA ligase		585			MGBC102522_00288 Aspartate--tRNA ligase	1	0.999	9	22	6	22	0	0	1	5	6	6	1	2	1	0	0	1	1	1	1	1	1	0	0	0	1	5	6	6	1	2	1	15071521	0	42376456	272354752	402110208	427155104	69975568	47021600	27205330
MGBC102522_00679	MGBC102522_00679 NADH-dependent butanol dehydrogenase A	MGBC102522_00679 NADH-dependent butanol dehydrogenase A		393			MGBC102522_00679 NADH-dependent butanol dehydrogenase A	1	0.999	15	93	32	93	5	5	9	17	18	15	11	6	7	2	1	2	8	6	7	2	1	3	5	5	9	17	18	15	11	6	7	497727936	254382016	754385220	1242758140	1188342140	1086920830	1039005440	502145696	912735360
MGBC102522_01275	MGBC102522_01275 GDP-mannose 4	6-dehydratase	MGBC102522_01275 GDP-mannose 4	6-dehydratase		362			MGBC102522_01275 GDP-mannose 4	6-dehydratase	1	0.999	6	24	0	24	1	1	2	6	4	4	3	1	2	0	0	0	0	0	0	0	0	0	1	1	2	6	4	4	3	1	2	155857568	88754320	274211904	356835104	392157280	389693056
MGBC102545_01769	MGBC102545_01769 hypothetical protein	MGBC102545_01769 hypothetical protein		185			MGBC102545_01769 hypothetical protein	0.9447	0.9976	1	5	0	5	0	0	0	1	1	1	1	0	1	0	0	0	0	0	0	0	0	0	0	0	0	1	1	1	1	0	1	0	0	0	26990276	43291860	29738586	37014500	37434392	0
MGBC102556_01752	MGBC102556_01752 unannotated protein	MGBC102556_01752 unannotated protein		546			MGBC102556_01752 unannotated protein	1	0.999	29	46	0	292	1	2	7	10	9	6	4	3	4	0	0	0	0	0	0	0	0	0	27	25	32	50	41	38	29	26	24	1253339390	1249165700	1578166530	984896580	762627580	789854720	1917584770	631374020	1185680770
MGBC102559_01953	MGBC102559_01953 S-adenosylmethionine synthase	MGBC102559_01953 S-adenosylmethionine synthase		251			MGBC102559_01953 S-adenosylmethionine synthase	1	0.9987	2	4	0	4	0	0	0	2	1	0	1	0	0	0	0	0	0	0	0	0	0	0	0	0	0	2	1	0	1	0	0	0	0	45950352	88221952	52423680	8593462	42415424	51007656	43295996
MGBC102566_00068	MGBC102566_00068 unannotated protein	MGBC102566_00068 unannotated protein		421			MGBC102566_00068 unannotated protein	1	0.9954	23	5	4	247	0	0	0	3	1	1	0	0	0	0	0	0	2	1	1	0	0	0	28	20	22	43	36	38	24	18	18	0	0	0	57365976	0	0	0	0	0
MGBC102566_00322	MGBC102566_00322 unannotated protein	MGBC102566_00322 unannotated protein		541			MGBC102566_00322 unannotated protein	1	0.999	27	84	1	389	9	7	8	12	15	12	10	5	6	0	0	0	0	1	0	0	0	0	26	30	29	51	63	67	53	43	27	2551584260	3263486720	2568143360	1678832900	1241337860	1297147520	2749319680	1925452800	2543484930
MGBC102566_01271	MGBC102566_01271 unannotated protein	MGBC102566_01271 unannotated protein		312			MGBC102566_01271 unannotated protein	1	0.999	6	10	0	16	0	0	0	3	3	4	0	0	0	0	0	0	0	0	0	0	0	0	0	0	0	5	5	6	0	0	0	100619288	0	60064352	74943944	65120284	76698344	46080628	61986564	84784104
MGBC102566_02032	MGBC102566_02032 unannotated protein	MGBC102566_02032 unannotated protein		308			MGBC102566_02032 unannotated protein	1	0.999	12	15	4	83	0	0	2	4	4	4	1	0	0	0	0	1	1	1	1	0	0	0	7	3	8	18	13	18	6	5	5	26950862	0	199298176	320514208	161952320	205103504	55905552	0	0
MGBC102571_01120	MGBC102571_01120 unannotated protein	MGBC102571_01120 unannotated protein		393			MGBC102571_01120 unannotated protein	0.9937	0.9806	2	1	0	4	0	0	0	0	1	0	0	0	0	0	0	0	0	0	0	0	0	0	0	0	0	1	2	1	0	0	0	0	0	0	0	4816953	0	0	0	0
MGBC102571_01882	MGBC102571_01882 unannotated protein	MGBC102571_01882 unannotated protein		1240			MGBC102571_01882 unannotated protein	1	0.999	14	28	0	39	1	0	1	11	3	9	2	1	0	0	0	0	0	0	0	0	0	0	2	0	2	13	5	11	3	2	1	10080486	0	48169720	409210656	348015904	376641760	36724804	0	49912060
MGBC102571_02000	MGBC102571_02000 unannotated protein	MGBC102571_02000 unannotated protein		524			MGBC102571_02000 unannotated protein	0.9791	0.999	4	3	0	17	0	0	0	0	2	1	0	0	0	0	0	0	0	0	0	0	0	0	0	0	1	2	5	5	2	1	1	0	0	0	0	17613756	0	0	0	0
MGBC102571_02654	MGBC102571_02654 unannotated protein	MGBC102571_02654 unannotated protein		314			MGBC102571_02654 unannotated protein	1	0.999	12	56	0	56	5	1	4	10	9	8	8	5	6	0	0	0	0	0	0	0	0	0	5	1	4	10	9	8	8	5	6	972462590	742699900	1410701950	1291813500	1500463740	1483801730	2069601020	1800362370	1935376380
MGBC102572_00095	MGBC102572_00095 Aspartate chemoreceptor protein	MGBC102572_00095 Aspartate chemoreceptor protein		474			MGBC102572_00095 Aspartate chemoreceptor protein	1	0.9977	4	3	0	15	0	0	0	1	0	2	0	0	0	0	0	0	0	0	0	0	0	0	1	1	1	2	2	5	1	1	1	0	0	0	25967180	27589968	44517484	0	0	0
MGBC102582_01971	MGBC102582_01971 unannotated protein	MGBC102582_01971 unannotated protein		555			MGBC102582_01971 unannotated protein	1	0.9988	30	17	7	311	1	0	1	3	3	5	1	1	2	0	0	0	2	2	2	0	0	1	25	17	28	58	55	63	29	22	14	232615968	38494396	290803200	266092912	222858464	264074080	120944784	89113456	155785184
MGBC102582_02398	MGBC102582_02398 unannotated protein	MGBC102582_02398 unannotated protein		265			MGBC102582_02398 unannotated protein	1	0.999	15	103	11	214	7	6	8	21	17	22	10	6	6	1	0	1	2	2	2	1	1	1	14	16	19	38	35	39	22	15	16	3160501760	1909574530	3877400830	6171459100	4241871100	5881334800	3455990780	2763292160	4230129150
MGBC102583_02208	MGBC102583_02208 Aldose 1-epimerase precursor	MGBC102583_02208 Aldose 1-epimerase precursor		386			MGBC102583_02208 Aldose 1-epimerase precursor	1	0.9773	3	3	1	3	1	0	1	0	0	0	0	1	0	1	0	0	0	0	0	0	0	0	1	0	1	0	0	0	0	1	0	256490752	254482592	223298272	108361608	134837152	91259616	175283552	200147472	149488240
MGBC102591_01980	MGBC102591_01980 Propionyl-CoA:succinate CoA transferase	MGBC102591_01980 Propionyl-CoA:succinate CoA transferase		498			MGBC102591_01980 Propionyl-CoA:succinate CoA transferase	0.9995	0.9925	2	1	0	4	0	0	0	0	0	0	1	0	0	0	0	0	0	0	0	0	0	0	0	0	0	2	1	0	1	0	0	0	0	0	0	200376800	0	259605296	0	0
MGBC102594_00553	MGBC102594_00553 unannotated protein	MGBC102594_00553 unannotated protein		1665			MGBC102594_00553 unannotated protein	1	0.9989	9	22	5	24	2	0	1	2	3	3	1	7	3	1	0	0	0	1	2	0	1	0	2	0	1	2	4	3	2	7	3	241024704	0	192922704	78173408	190296464	122388080	272690560	296852928	261874784
MGBC102594_01374	MGBC102594_01374 unannotated protein	MGBC102594_01374 unannotated protein		424			MGBC102594_01374 unannotated protein	1	0.999	7	22	6	22	0	1	0	7	7	6	1	0	0	0	0	0	2	2	2	0	0	0	0	1	0	7	7	6	1	0	0	0	0	108571024	273949376	297264960	292439232	207750032	35921028	35875044
MGBC102594_01589	MGBC102594_01589 unannotated protein	MGBC102594_01589 unannotated protein		390			MGBC102594_01589 unannotated protein	1	0.9989	6	7	0	23	0	0	0	3	2	2	0	0	0	0	0	0	0	0	0	0	0	0	1	0	1	6	7	5	1	1	1	0	0	0	58212560	67908304	66374952	0	0	0
MGBC102594_01810	MGBC102594_01810 unannotated protein	MGBC102594_01810 unannotated protein		453			MGBC102594_01810 unannotated protein	0.9762	0.999	1	6	6	6	1	0	1	1	1	0	1	1	0	1	0	1	1	1	0	1	1	0	1	0	1	1	1	0	1	1	0	0	0	0	9508734	18935912	9558826	21188058	23126022	18871180
[truncated: 6,281 more rows]
[truncated: 522 more columns]
