# Supplementary material for: Chemical Proteomics Reveals Regulation of Bile Salt Hydrolases via Oxidative Post-translational Modifications
Source: J Am Chem Soc. 2026 Jan 29;148(5):5378–86. doi: 10.1021/jacs.5c18912 (PMC12903841; doi:10.1021/jacs.5c18912)
Supplement: Supplementary file 5 [file ja5c18912_si_005.xlsx]

## Sheet: full dataset
Proteomics dataset from Mouse Fecal Bacteria. Blank cells indicate protein was missing from 1 or both samples, preventing FC from being calculated. Blue text BSHs only found in CA-FMK. Green, only in CA-FMK and control. Red, in CA-Dim or CA-FMK only.
	Is BSH?	CA-Dim:Control log2 (Fold Change)	CA-Dim:Control P value	CA-FMK:Control log2 (Fold Change)	CA-FMK:Control P value	CA-FMK:CA-Dim log2 (Fold Change)	CA-FMK:CA-Dim P value
MGBC162942	Y	1.32798	0.0287379	5.62264	0.000338654	4.2854	0.000338654
MGBC105346	Y					-4.27462	0.373901
MGBC118101	Y	0.255061	0.352267	5.26846	5.7363e-05	5.04388	5.7363e-05
MGBC117676	Y	0.490501	0.0678682	5.22559	8.27986e-05	4.74543	8.27986e-05
MGBC118183	Y	0.0300001	0.940677	4.67411	0.000186596	4.87533	0.000186596
MGBC114835	Y	0.765907	0.433047	5.5722	1.43233e-06	4.6295	1.43233e-06
MGBC116433	Y	0.54138	0.128093	5.33667	0.000148358	4.75733	0.000148358
MGBC161776	Y	1.53776	0.00340823	6.29528	0.000171975	4.7745	0.000171975
MGBC102502	Y	-0.342941	0.248681	3.46002	0.103058	4.0067	0.103058
MGBC124498	Y					4.49196	9.90463e-06
MGBC124462	Y	-4.2605	0.134094	3.43434	0.0396499	8.96843	0.0396499
MGBC101843	Y					5.36556	0.00103188
MGBC000403	Y			1.00605	0.220907	0	0.220907
MGBC131066	Y					3.93861	9.6997e-06
MGBC137797	Y					0	0.116287
MGBC129723	Y	0.990211	0.208442	5.71855	2.93729e-05	4.72484	2.93729e-05
MGBC123013	Y	0.215459	0.586747	4.52827	8.44309e-07	4.4203	8.44309e-07
MGBC152260	Y	1.26033	0.0481954	3.50219	2.93169e-05	4.51522	2.93169e-05
MGBC145955	Y					5.13515	0.00235735
MGBC129370	Y					2.7272	0.000203251
MGBC109419	Y					5.76883	0.000179831
MGBC102220	Y					0	0.144434
MGBC150796	Y					0	0.00167359
MGBC164270	Y					0	0
MGBC164913	Y					0	0.000376322
MGBC150680_01962	N	0.59736	0.0270965	-0.0426443	0.850911	-0.643057	0.000309683
MGBC161749_00793	N	0.346221	0.0285524	0.365855	0.247926	-0.203297	0.00310383
MGBC149621_01215	N	0.468837	0.0488379	0.189096	0.0751421	-0.10582	0.234584
MGBC104010_01332	N	0.0315547	0.882494	0.424026	0.385786	0.159361	0.153682
MGBC130380_02498	N	0.635003	0.283053	0.418763	0.294161	-0.210668	0.588802
MGBC107594_00034	N	0.710782	0.00656159	-0.212495	0.0452676	-0.288794	0.00783837
MGBC123013_00882	N	-0.579289	0.135858	-0.0291463	0.248774	0.372689	0.283979
MGBC124329_00328	N	-0.415518	0.0745524	0.0757883	0.853033	0.383104	0.0791148
MGBC164158_02168	N	0.80185	0.021766	0.074926	0.763304	-0.725592	0.00616618
MGBC150258_03402	N	0.338073	0.223137	0.325496	0.791829	-0.262903	0.0761464
MGBC130598_02159	N	0.876812	0.00547799	-0.0261064	0.172262	-0.551921	3.84969e-05
MGBC166498_01153	N	-0.67122	0.076692	0.131731	0.910877	0.646863	0.0828698
MGBC167402_00685	N	-0.60637	0.000297167	0.0878639	0.0866675	0.737499	0.000300855
MGBC111321_02691	N	0.648796	0.0214154	0.27491	0.68793	-0.56084	0.00586852
MGBC129929_01686	N	0.422613	0.17786	-0.874845	0.227602	-0.148707	0.437073
MGBC107430_01042	N	-1.3107	0.111039	-0.161428	0.204224	0.438289	0.13124
MGBC162084_00680	N	-1.40905	1.41947e-06	0.143879	0.277482	1.246	0.00369511
MGBC130008_00177	N	0.393154	0.126295	0.416702	0.574139	-0.24905	0.132643
MGBC155731_01258	N	0.652581	0.00688555	0.279187	0.0436735	-0.235486	0.00289645
MGBC165449_01962	N	0.666444	0.0146883	0.0477805	0.162931	-0.386779	0.0162715
MGBC108214_00572	N	-0.0763269	0.671901	0.0526003	0.73267	0.12405	0.315967
MGBC111090_01498	N	-0.047653	0.736859	0.0290311	0.67634	0.100587	0.458655
MGBC140348_00948	N	-0.536812	0.0018693	0.213174	0.862546	0.567081	0.0313604
MGBC139683_02968	N	0.336354	0.154582	0.21223	0.340993	-0.122752	0.107466
MGBC158780_00254	N	-0.539698	0.15681	-0.106253	0.37372	0.751726	0.039531
MGBC164795_02055	N	0.0689129	0.552289	0.263507	0.422974	-0.174993	0.0135314
MGBC121917_01304	N	0.599065	0.0462132	0.179435	0.320037	-0.335006	0.0543548
MGBC129892_01763	N	0.156504	0.295839	0.0375874	0.227183	0.0227243	0.843523
MGBC165069_00659	N	0.485427	0.0443456	0.249008	0.843505	-0.449559	0.0122419
MGBC150886_01369	N	0.676293	0.0330735	0.194926	0.372751	-0.427526	0.00116645
MGBC101222_00613	N	0.420246	0.0213011	0.550166	0.210553	-0.226876	0.00694947
MGBC129531_00037	N	-0.254148	0.639776	0.638929	0.176759	0.805788	0.108163
MGBC117032_02630	N	1.49418	0.00219943	0.149278	0.065953	-0.854845	0.00164195
MGBC128936_02075	N	-0.0755402	0.66833	0.0312747	0.433387	0.225103	0.114422
MGBC113320_00475	N	0.464113	0.0511977	-0.00555097	0.737697	-0.434842	0.0577623
MGBC139899_02171	N	-0.968219	3.90196e-05	0.10029	0.955894	0.962344	0.00142856
MGBC150568_01612	N	-0.10336	0.388854	0.200316	0.376868	0.203988	0.0142252
MGBC107775_00652	N	-0.368354	0.432455	0.490416	0.589989	0.568904	0.00270756
MGBC159340_00560	N	1.18826	0.042763	-0.0304229	0.209333	-0.696396	0.0798527
MGBC129989_01795	N	0.867928	0.0261901	0.170087	0.945919	-0.899798	0.0438002
MGBC130277_03169	N	0.371439	0.0513389	-0.00816237	0.308107	-0.202455	0.00212643
MGBC108531_00250	N	0.766372	0.0549986	0.0571439	0.983768	-0.777159	0.0037576
MGBC130183_02903	N	0.692571	0.0285684	0.336113	0.82833	-0.63565	0.00357128
MGBC106539_01592	N	1.01467	0.0126266	0.443042	0.304335	-0.677686	0.00161502
MGBC139944_00127	N	0.872916	0.0445182	0.311034	0.344226	-0.429612	0.0560101
MGBC143948_01519	N	-0.423169	0.241296	-0.264273	0.411164	0.734417	0.0567284
MGBC000375_00453	N	-0.264273	0.710438	-0.0562104	0.710438	0.00102973	>0.999999999999999
MGBC111933_01779	N	-0.634135	0.00207051	0.00278244	0.577998	0.577045	0.00895866
MGBC161998_01997	N	0.771094	0.0519805	0.0639631	0.987804	-0.768126	0.037714
MGBC102250_01963	N	0.642779	0.0136758	-0.0277672	0.745932	-0.579595	0.000363074
MGBC167178_01408	N	-0.272923	0.115562	-0.0558532	0.865474	0.244318	0.119547
MGBC114005_00729	N	-0.556547	0.00110549	0.0299947	0.386959	0.500349	0.000784853
MGBC128508_02290	N	-0.261823	0.0581019	0.385084	0.690012	0.291831	0.0101082
MGBC129723_00219	N	1.33112	0.0032989	0.318258	0.276022	-0.947266	0.000384117
MGBC129416_01276	N	0.892682	0.00823897	0.479168	0.179527	-0.573598	0.00732146
MGBC113323_01539	N	1.0972	0.0045792	0.223167	0.0796059	-0.619288	0.0183808
MGBC129414_00065	N	1.01081	0.00717828	-0.216286	0.468518	-0.788282	0.000229709
MGBC109326_02433	N	0.566122	0.0351513	0.00405822	0.396122	-0.782545	0.000307047
MGBC106721_02789	N	0.286548	0.264781	0.27708	0.986559	-0.281122	0.199931
MGBC109856_00173	N	0.936626	0.0134466	0.166489	0.39383	-0.659183	0.00882648
MGBC164260_01015	N	0.285289	0.306699	0.221849	0.318917	-0.121197	0.579336
MGBC163339_00134	N	1.20213	0.0036583	0.169444	0.390389	-0.981159	0.0051463
MGBC130873_00697	N	0.43531	0.0590762	-0.168225	0.496782	-0.312061	0.0434933
MGBC163142_02350	N	-0.0951572	0.0967751	0.261328	0.469921	-0.603278	0.00867417
MGBC161422_00530	N	0.231858	0.342179	0.0715784	0.0831412	0.356642	0.0215616
MGBC108367_00320	N	0.106804	0.155412	0.735684	0.312077	-0.0269604	0.826731
MGBC129672_00575	N	2.04292	0.385341	-0.0373037	0.53111	-0.0324359	0.427467
MGBC165658_01649	N	0.473931	0.010769	0.0763509	0.3177	-1.30737	0.00298542
MGBC000003_00443	N	0.76184	0.131098	0.317679	0.907649	-0.509878	0.000617852
MGBC102708_01858	N	0.597286	0.0304654	0.107308	0.73981	-0.688481	0.0197667
MGBC107674_00277	N	-0.300089	0.0140234	0.160891	0.166819	-0.279634	0.0621575
MGBC143609_02069	N	0.253887	0.00520919	0.533001	0.197914	0.408023	0.00217335
MGBC125578_00907	N	0.333526	0.141481	0.0443941	0.32092	-0.0918127	0.140551
MGBC118758_01079	N	0.0232554	0.387516	-0.156002	0.174479	0.202067	0.0101153
MGBC107188_01255	N	-0.696466	0.853768	0.120207	0.759354	0.0235388	0.797751
MGBC116781_01252	N	1.19461	0.0155779	0.299376	0.384227	0.541475	0.00797953
MGBC143305_00455	N	0.487528	0.00434237	-0.129959	0.632275	-1.07443	0.00210163
MGBC131427_01140	N	0.410979	0.26978	-0.695921	0.290391	-0.186007	0.550935
MGBC153359_01095	N	-1.19964	0.168526	0.179909	0.624257	-0.542785	0.0195165
MGBC129300_01842	N	0.667112	0.00142889	-0.00452256	0.0108629	0.506522	0.124206
MGBC130813_00673	N	-0.117548	0.0493408	-0.128367	0.558565	-0.486784	0.00655249
MGBC131242_03284	N	-0.0675507	0.696608	0.102044	0.966364	0.1152	0.696677
MGBC110697_00760	N	-0.424727	0.573498	0.0885742	0.215743	-0.058207	0.503231
MGBC140949_02765	N	0.736335	0.0636443	0.551711	0.490702	0.525198	0.00381511
MGBC139769_02441	N	0.870146	0.00548468	-0.305335	0.601557	-0.646908	0.000855169
MGBC108534_01020	N	-0.576812	0.00975579	0.0181473	0.049629	-0.316218	0.0388494
MGBC124498_01868	N	0.481944	0.6026	0.42065	0.765373	0.270553	0.350539
MGBC164909_01262	N	0.640639	0.103783	-0.045108	0.940254	-0.464703	0.0252909
MGBC107687_03423	N	-0.675283	0.0238055	0.209453	0.114277	-0.21868	0.171555
MGBC107355_00621	N	0.353637	0.0352863	0.431589	0.811205	0.62924	0.00019766
MGBC104803_00655	N	0.774213	0.163501	-0.10284	0.401021	-0.142204	0.0824546
MGBC137635_01603	N	-0.366242	0.0140069	0.28902	0.132031	-0.343053	0.115469
MGBC105178_01195	N	0.889627	0.0312779	0.884681	0.528479	0.263542	0.143872
MGBC106493_01058	N	1.13478	0.00836667	-0.0179219	0.273097	-0.595886	0.000701999
MGBC150328_02202	N	-0.802909	0.00389342	-0.0630968	0.0295273	-0.249468	0.19543
MGBC107430_02406	N	-1.25267	0.000307172	0.741702	0.651661	0.785371	0.000462152
MGBC000364_01369	N	0.765513	0.0303478	0.413441	0.821817	1.18993	0.00251862
MGBC104963_01085	N	0.39899	0.0491078	-0.200197	0.0503188	-0.026416	0.811454
MGBC102685_02018	N	-0.38813	0.134466	-0.527829	0.106967	0.0133234	0.862817
MGBC102708_01603	N	-0.152981	0.221303	0.172399	0.451765	0.189659	0.657157
MGBC141062_00603	N	0.762524	0.164435	0.0187123	0.00990089	-0.373953	0.0379081
MGBC111534_02059	N	-0.357199	0.0297488	0.168206	0.512259	-0.591518	0.0102364
MGBC130228_00822	N	1.27724	0.00869768	0.0405152	0.882951	0.375166	0.0430909
MGBC129883_00716	N	-0.343443	0.878609	0.147821	0.673855	-1.10897	0.000671375
MGBC100233_01285	N	0.717772	0.31361	0.162136	0.42839	0.0571144	0.267343
MGBC111642_01098	N	0.242331	0.12822	-0.0578312	0.407249	-0.0502055	0.300238
MGBC116957_00223	N	-0.271752	0.00727873	-0.108253	0.408567	0.492252	0.00191372
MGBC107444_01148	N	0.0865877	0.0340239	-0.0179591	0.0263974	-0.554671	0.00145417
MGBC162400_00166	N	-0.314165	0.414098	-0.012509	0.791733	0.0832455	0.228113
MGBC129560_02235	N	0.830788	0.0199064	0.0345477	0.227514	0.346654	0.433752
MGBC120444_01593	N	0.924356	0.517749	-0.395929	0.849919	0.16342	0.118546
MGBC167428_01642	N	-1.15272	0.00329595	-0.0200378	0.861458	-0.10299	0.327431
MGBC102582_02398	N	-0.395929	0.054932	0.204931	0.551513	0.301227	0.0210961
MGBC106602_01469	N	0.318888	0.0140799	0.118667	0.902623	-0.641449	0.0695494
MGBC127425_00755	N	0.695724	0.000141013	0.355984	0.0142782	-0.891203	0.00226939
MGBC100702_01285	N	0.597248	0.0976802	0.171511	0.912564	0.757101	0.00876161
MGBC130345_03001	N	0.051217	0.191713	0.010244	0.35428	0.375271	0.0180457
MGBC101891_01801	N	0.112046	0.0118739	0.0631938	0.574327	-0.115432	0.480389
MGBC113911_01747	N	0.331942	0.0583152	-0.271596	0.229691	-0.579328	3.42225e-05
MGBC131713_02324	N	-1.0057	0.893588	-0.177001	0.565617	-0.237433	0.00688226
MGBC132082_00620	N	-0.305436	0.538938	0.133798	0.946288	0.118431	0.711917
MGBC111321_00840	N	0.502186	0.0230396	-0.39675	0.606669	-0.104761	0.503682
MGBC128822_00626	N	1.07939	0.00505629	0.484679	0.173608	-0.271406	0.02107
MGBC119083_00502	N	-0.351021	0.442059	0.296058	0.570301	0.73378	0.00348209
MGBC126726_00290	N	1.57469	0.0307489	0.0589916	0.48982	0.130255	0.707095
MGBC164636_00185	N	0.765564	0.00324597	-0.211232	0.234147	-0.365228	0.00201873
MGBC107464_00254	N	1.62127	0.12406	0.474372	0.0233011	-1.47695	2.03588e-05
MGBC131028_00236	N	0.387239	0.002622	-0.195715	0.453158	0.832416	0.00352786
MGBC111243_01916	N	0.751578	0.00608941	0.106377	0.768562	-1.27873	0.000414448
MGBC158151_02576	N	0.995145	0.0108567	0.235984	0.78303	-0.703981	3.30453e-06
MGBC140925_01679	N	0.820164	0.0320332	0.517965	0.0178231	-1.83356	5.2105e-05
MGBC102911_04355	N	0.851702	0.0283093	0.157447	0.515774	0.0859291	0.18354
MGBC109182_01173	N	0.841619	0.0356663	0.0763958	0.740975	-0.946728	0.00537936
MGBC106918_02620	N	-0.434049	0.0147611	-0.0556378	0.395014	-0.890392	0.0181296
MGBC129871_00396	N	-0.68281	0.00420447	0.165163	0.0447027	-0.584043	0.000948989
MGBC142744_01091	N	0.825267	0.00250448	0.0034597	0.398616	-0.328436	0.0237918
MGBC158059_01527	N	0.42711	0.0120983	-0.0181018	0.397244	-0.684652	0.000144763
MGBC130786_00839	N	0.262435	0.0230959	0.155498	0.771967	0.513932	0.00291098
MGBC107156_02296	N	-0.355283	0.0106168	5.81992	0.517161	0.627128	0.063081
MGBC134951_00685	N	1.06184	0.0696179	0.310793	0.987346	-0.658752	1.5178e-05
MGBC107383_01053	N	0.592045	0.149304	0.27383	0.908657	-0.421921	0.00121368
MGBC161690_00128	N	1.10293	0.102581	0.293566	0.363985	-0.278741	0.0381251
MGBC125368_01786	N	0.977531	0.451334	-0.260236	0.129238	0.512951	0.00677858
MGBC104244_01013	N	-0.543543	0.00834905	-0.140961	0.343159	4.82439	0.134539
MGBC111722_00061	N	0.180121	0.0776093	0.603851	0.32708	-0.752463	0.000310323
MGBC131769_01012	N	0.644589	0.0211244	0.0616287	0.483822	-0.316468	0.0924797
MGBC107635_02310	N	1.28402	0.0296355	-0.0108338	0.703059	-0.809352	0.00556047
MGBC132417_03011	N	-0.0254066	0.00700849	-0.199732	0.0582852	-0.85733	0.021277
MGBC000365_01383	N	-0.0114652	0.30577	-0.0731843	0.480036	0.2824	0.00231888
MGBC140991_02160	N	-0.246377	0.060918	0.18544	0.0774886	-0.321369	0.0128249
MGBC109118_00803	N	0.901085	0.00828084	0.20819	0.870288	-0.0397027	0.715601
MGBC105503_01124	N	0.961712	0.84739	0.772261	0.938552	-1.2185	0.00100307
MGBC164285_03290	N	-0.0357051	0.920636	-0.183287	0.0746256	0.0121788	0.902082
MGBC165868_03685	N	-0.204767	0.351118	0.23115	0.676797	-0.187453	0.162521
MGBC110242_01629	N	1.47908	0.0079238	0.330553	0.38657	0.173272	0.348041
MGBC112704_02287	N	-0.471248	0.00177606	0.286575	0.289529	-0.716106	0.00267847
MGBC154994_01671	N	0.766936	0.934692	0.154876	0.0504719	-0.752014	2.22211e-05
MGBC141062_01119	N	0.540435	0.102959	0.598196	0.0966427	0.805246	0.0524921
MGBC150750_01174	N	-0.0798058	0.0125081	0.116956	0.566419	0.0203971	0.820579
MGBC118138_00768	N	0.189173	0.0261254	0.0883951	0.0504315	-1.24831	0.0152324
MGBC000365_01016	N	0.620624	0.00475697	0.204337	0.11641	0.804581	0.000625808
MGBC111259_02153	N	0.871558	0.0785004	0.177661	0.598672	-0.484433	0.00186749
MGBC148555_00619	N	0.39814	0.869896	0.41578	0.324817	-0.38403	0.00193772
MGBC146511_01442	N	0.990315	0.249885	-0.0741736	0.545899	0.679809	0.332909
MGBC137844_01669	N	0.494009	0.161433	-0.00799002	0.45513	0.376996	0.0075232
MGBC105823_01539	N	0.460596	0.0185778	0.272898	0.371037	-0.104118	0.0721438
MGBC130069_01863	N	0.890779	0.0218856	0.514294	0.549361	-0.415857	0.00463174
MGBC105328_00494	N	-0.374989	0.0946054	-0.137879	0.153927	-0.694922	0.0154693
MGBC163993_00744	N	0.0839225	0.00770438	0.237885	0.160676	0.605544	0.303372
MGBC152587_02063	N	0.483695	0.0831177	-0.334727	0.421296	-0.576922	0.00114969
MGBC111376_02902	N	1.90264	0.00285851	0.00401306	0.923687	0.126432	0.03387
MGBC142141_03338	N	-0.145765	0.0662963	-0.2079	0.166915	-0.500963	0.00082049
MGBC120626_01283	N	-0.197496	0.0275556	-0.0818464	0.166956	-0.187984	0.204663
MGBC111642_00981	N	1.23208	0.67298	-0.002007	0.406923	-0.376181	0.0138077
MGBC106173_01421	N	0.672714	0.499955	0.0194699	0.310483	0.931684	0.000954544
MGBC130821_02627	N	-0.0277069	0.0394089	0.371593	0.237791	-0.221524	0.0428376
MGBC000015_02674	N	0.626571	0.016966	0.0666076	0.788447	-0.249381	0.00911308
MGBC132258_00953	N	0.656777	0.271213	-0.13319	0.970363	-2.2379	0.00551375
MGBC118138_01921	N	-0.0239789	0.182072	-0.200665	0.252247	0.148677	0.389892
MGBC110850_01134	N	-1.13772	0.00878491	0.643465	0.814169	-0.00892378	0.954276
MGBC130836_01462	N	0.708683	0.00498192	0.43854	0.990413	-1.31393	0.00204017
MGBC111645_02198	N	0.633556	0.737679	0.27684	0.843402	-0.673618	0.00574664
MGBC165445_00850	N	0.395485	0.00295345	0.311926	0.0465203	0.0455851	0.459084
MGBC107271_00078	N	0.59314	0.0200144	-0.424688	0.767214	-0.253575	0.0534137
MGBC100084_02227	N	-0.344648	0.880625	-0.0126553	0.360805	-0.591647	0.00214689
MGBC167428_01247	N	-0.816836	0.00122538	0.19258	0.0918645	-0.107066	0.525746
MGBC130598_02997	N	0.240727	0.00511562	-0.050932	0.00482435	0.9379	0.0023941
MGBC139307_01894	N	-0.0816138	0.0235446	0.407464	0.0972334	-0.0639312	0.469044
MGBC119006_01703	N	0.292936	0.0134695	-0.0205809	0.0440732	-0.196532	0.229754
MGBC108704_00143	N	-0.0755071	0.0122756	0.0425395	0.117684	-0.121973	0.0252214
MGBC000274_02017	N	-0.294312	0.248051	0.280705	0.19482	-0.282266	0.129656
MGBC166787_00724	N	0.165855	0.0171962	0.187257	0.930736	-0.0806258	0.60046
MGBC109096_01812	N	0.178644	0.256368	0.277438	0.377961	0.804426	0.00449926
MGBC000115_00910	N	0.238611	0.468322	0.04438	0.428961	-0.0428833	0.656695
MGBC118101_02129	N	-0.0172948	0.0286917	-0.217395	0.0124605	0.030089	0.810038
MGBC102215_01236	N	-0.0622469	0.331672	0.978018	0.776478	0.119342	0.0895344
MGBC161624_01174	N	1.67197	0.025514	0.0433274	0.655794	0.0606753	0.0406421
MGBC100061_01298	N	-0.676665	0.339799	0.081346	0.104513	0.334649	0.00450972
MGBC155864_00796	N	-0.333692	0.168647	0.13493	0.297737	0.120027	0.169877
MGBC114395_02067	N	0.356201	0.260419	0.147916	0.236603	0.0114635	0.940506
MGBC110408_01186	N	0.304581	0.930828	0.147443	0.823212	0.0370592	0.789888
MGBC131632_03243	N	-0.0877474	0.57835	0.22872	0.178339	0.0601641	0.657879
MGBC164516_00071	N	-0.375629	0.00235785	0.301885	0.0366228	-0.158209	0.308506
MGBC100119_01868	N	0.761821	0.0545751	0.0869176	0.846793	-0.697471	0.000690617
MGBC165049_02619	N	-0.457888	0.0429721	-0.167985	0.523037	0.718684	0.00249496
MGBC111723_03617	N	-0.268768	0.233631	0.0305164	0.654996	0.416988	0.0158582
MGBC100878_00351	N	-0.360124	0.0980466	0.0174346	0.384047	-0.220651	0.0760425
MGBC102008_01075	N	-0.127366	0.77141	0.307853	0.601665	-0.156058	0.0124329
MGBC164422_01281	N	-0.557218	0.0183001	0.509565	0.166741	0.231179	0.0380193
MGBC143620_02472	N	0.475903	0.00415201	0.0647472	0.147647	0.603252	0.0134377
MGBC101982_00746	N	-0.121837	0.0321031	0.0842762	0.405373	-0.457122	0.00184092
MGBC111321_01836	N	1.05115	0.015035	0.31369	0.0777162	0.55089	0.0166441
MGBC109743_00892	N	0.302806	0.0639424	0.0457069	0.843983	0.100168	0.241484
MGBC107512_01549	N	-0.756707	0.304513	0.448081	0.898563	0.388579	0.0173715
MGBC130733_01128	N	1.67681	0.121472	-0.25687	0.195202	0.147544	0.169986
MGBC111311_00970	N	0.658176	0.0957703	0.145479	0.0915475	0.86805	0.00778165
MGBC107583_03036	N	0.644972	0.146653	0.468916	0.178967	0.0317923	0.653223
MGBC121699_02282	N	0.204895	0.00729357	0.27673	0.791733	0.188042	0.074652
MGBC132380_00771	N	0.199931	0.219373	-0.141944	0.198471	-0.967516	4.31454e-05
MGBC106733_02261	N	0.0830028	0.00505866	-0.0865808	0.698851	0.0108967	0.914115
MGBC113948_01046	N	0.419401	0.00157097	0.275464	0.277282	0.800217	0.000816591
MGBC130274_02740	N	0.143032	0.0396878	0.492138	0.403348	-1.22861	3.02112e-06
MGBC111460_00115	N	-0.226179	0.0283924	0.358304	0.454094	-0.915431	0.0259305
MGBC107478_01728	N	0.776426	0.295229	0.0639179	0.0466127	-0.500824	0.0162211
MGBC111713_02120	N	0.217323	0.124637	0.603351	0.0503574	0.264554	0.00938608
MGBC162715_00269	N	0.553958	0.466594	0.260256	0.333994	0.0760842	0.254717
MGBC166101_01836	N	0.0804657	0.0971739	0.0072543	0.738193	-0.225115	0.159064
MGBC167093_03288	N	0.689278	0.450546	-0.107498	0.145083	-0.506188	0.0077289
MGBC117451_00226	N	-1.0609	0.358869	-0.170066	0.0976219	0.129162	0.401602
MGBC130667_02277	N	0.866952	0.0408349	0.236981	0.302586	0.719255	0.0129505
MGBC157740_03345	N	0.874117	0.206607	-0.550793	0.672426	-0.417304	0.000871993
MGBC116246_00690	N	-1.10739	0.201287	-0.209058	0.16673	-0.153535	0.13851
MGBC157411_00337	N	-1.32046	0.744676	-0.332767	0.321882	0.0469582	0.716532
MGBC117348_02374	N	-1.64494	0.0736624	0.345207	0.979993	0.182316	0.087676
MGBC166206_01749	N	0.117968	0.0149303	-0.0286715	0.613459	-0.682449	0.0449049
MGBC135686_02642	N	-0.328341	0.0282636	0.062179	0.737879	0.9528	0.000462857
MGBC162342_01589	N	-0.495478	0.0494876	0.300712	0.615102	-1.0389	0.0716994
MGBC120950_00452	N	0.719485	0.186716	0.313833	0.405184	-0.637181	0.0390146
MGBC105102_00944	N	0.169028	0.0135968	0.210665	0.455827	0.556324	0.0271737
MGBC101529_00334	N	0.771367	0.0180337	0.119347	0.312595	1.11441	0.0583684
MGBC161956_01810	N	0.725932	0.532062	0.186413	0.0925838	1.31111	0.000171929
MGBC162754_00663	N	0.37468	0.0438379	0.268421	0.703969	0.229112	0.022955
MGBC139687_00051	N	1.12293	0.00105462	-0.0776331	0.34111	0.297406	0.0716993
MGBC116847_01450	N	0.0856834	0.0187277	-0.108678	0.232264	0.557028	0.000328289
MGBC102451_00378	N	-0.369738	0.0353865	0.393267	0.00369632	-0.419006	0.00372304
MGBC111116_03888	N	0.8895	0.0146665	-0.309145	0.419482	0.149751	0.000371755
MGBC162254_02119	N	-0.0532631	0.0146755	0.20047	0.607666	-0.560727	0.000332554
MGBC161906_00431	N	0.0275734	0.207638	0.0640554	0.000643933	-0.608217	0.00975375
MGBC164260_02388	N	0.105766	0.00147731	0.0713695	0.0596896	-0.188762	0.467926
MGBC104748_01085	N	-0.410226	0.603439	0.389332	0.649481	-0.854059	0.0032487
MGBC134036_00999	N	0.975375	0.251043	0.203263	0.679908	-0.162701	0.208139
MGBC143220_00404	N	-0.0353543	0.0472371	0.182819	0.309783	0.260505	0.179676
MGBC142720_02121	N	0.181134	0.7567	0.0747365	0.2155	-0.4962	0.0406096
MGBC111009_00371	N	0.457599	0.823026	0.035239	0.160452	-0.259322	0.154248
MGBC000178_03540	N	0.297715	0.438876	0.118528	0.646758	0.175589	0.0367627
MGBC166800_01523	N	0.268905	0.132757	0.606458	0.735841	-0.0417267	0.450522
MGBC153645_01706	N	0.0328512	0.00224729	0.569068	0.0819431	0.484919	0.0158029
MGBC102183_01885	N	0.900201	0.742865	0.397318	0.0489812	-0.586477	0.000594614
MGBC107280_01382	N	-0.406259	0.138077	0.179023	0.131887	0.238663	0.0886622
MGBC131714_00390	N	0.842135	0.0301988	-0.0615905	0.65034	0.00222456	0.981435
MGBC165200_02092	N	0.429168	0.0378209	0.0774879	0.797927	-0.382835	0.00206167
MGBC122141_01002	N	0.262336	0.204653	0.467205	0.562723	-0.261741	0.043865
MGBC108904_02950	N	0.644602	0.817459	-0.0802247	0.221863	-0.148091	0.566283
MGBC106452_01244	N	-3.4231	0.00639987	0.0940263	0.0343689	0.570844	0.235738
MGBC165253_01411	N	-0.145776	0.155731	0.188331	0.220165	-0.331466	0.0087394
MGBC143287_01808	N	0.474508	0.00685829	-0.0138342	0.41546	0.802774	0.0353516
MGBC162942_01701	N	0.797063	0.128338	0.112105	0.778754	-0.662147	0.00130717
MGBC130432_00445	N	0.384258	0.0678733	0.099927	0.538478	-0.489979	0.0598086
MGBC154408_02288	N	0.0745123	0.327134	0.154049	0.493796	-0.184292	0.057695
MGBC103398_00857	N	-0.282259	0.00325526	-0.0272412	0.844499	-0.177269	0.163666
MGBC115109_00537	N	-0.0577763	0.274845	-0.357182	0.478879	3.34379	0.016652
MGBC131525_02037	N	-0.54878	0.0215758	0.167595	0.336709	0.241638	0.0275753
MGBC164959_00082	N	0.510712	0.0337626	0.0877239	0.967092	-0.286839	0.0681349
MGBC147574_03432	N	-0.25816	0.974306	0.17797	0.539102	-0.810182	0.000946023
MGBC104529_00926	N	0.823946	0.0206707	0.0833993	0.49754	0.106524	0.118881
MGBC113397_01799	N	-0.338525	0.595697	0.189715	0.265606	-0.284081	0.0095933
MGBC111009_00107	N	0.200237	0.10439	0.00654532	0.808841	0.0802869	0.21875
MGBC159492_00757	N	-0.162428	0.677133	-0.164316	0.748773	0.254514	0.0499118
MGBC130744_02869	N	0.276256	0.00223691	-0.0447817	0.0449462	0.0182958	0.791061
MGBC117477_01121	N	0.173748	0.00401267	-0.130232	0.667729	0.19138	0.197409
MGBC117489_00876	N	-0.829468	0.322969	0.633485	0.699654	-0.343692	0.306912
MGBC131700_01457	N	-1.47975	0.00136624	0.228781	0.269467	0.345775	0.086989
MGBC137885_00714	N	0.631561	0.18563	0.119503	0.663495	-0.646061	0.000676741
MGBC108377_00771	N	0.526809	0.179112	-0.260099	0.207326	0.424199	0.00415319
MGBC102517_00878	N	-1.24192	0.20687	-0.191119	0.958806	-0.00950672	0.719297
MGBC129799_00324	N	-1.34821	0.133049	0.538173	0.429904	0.169108	0.121835
MGBC122895_02190	N	0.526939	0.306955	0.151168	0.802786	-0.440618	0.00641364
MGBC141097_01562	N	0.182268	0.00116782	0.296481	0.209204	-0.21861	0.0610092
MGBC137672_01774	N	0.714646	0.00764501	-0.0656256	0.0688894	0.699362	0.00934847
MGBC159000_01161	N	0.388532	0.023224	0.330965	0.264495	2.11271	0.00455086
MGBC114113_01067	N	0.428868	0.021842	-0.051352	0.57884	-0.403124	0.0555125
MGBC161624_03586	N	0.217479	0.00931535	-0.0315841	0.352534	-0.406441	0.0100103
MGBC140348_00390	N	1.14752	0.0119497	-0.463832	0.428014	0.980856	0.0275022
MGBC127684_01991	N	-0.893563	0.348107	0.234195	0.269903	1.15697	0.000424588
MGBC134383_00112	N	0.0680975	0.348677	0.132708	0.387706	0.0114769	0.974742
MGBC162219_01939	N	0.257123	0.0066111	0.888453	0.182323	-0.0316102	0.762008
MGBC109101_02022	N	1.61961	0.218581	0.119474	0.847584	-0.418511	0.0136003
MGBC131403_01013	N	0.00157585	0.0291901	0.07738	0.0559189	-0.454502	0.00227994
MGBC110819_00570	N	-0.134878	0.0728932	0.0451562	0.679737	-0.0972767	0.0937176
MGBC117488_00703	N	-0.32625	0.0265943	0.0257472	0.962453	-0.268248	0.0117843
MGBC131271_03033	N	-0.718128	0.0022868	0.302466	0.0266468	-1.17972	0.0874637
MGBC109716_00524	N	0.457152	0.705561	0.202316	0.206145	0.429653	0.0234442
MGBC112510_01401	N	1.27373	0.351036	0.206148	0.553954	0.165926	0.0267231
MGBC118149_00791	N	-0.831275	0.0385229	-0.0132592	0.234483	-0.123784	0.591838
MGBC126149_00651	N	0.675786	0.99561	0.167738	0.659219	-0.731091	0.0206151
MGBC131466_02195	N	0.497127	0.445601	-1.28294	0.581293	0.116967	0.736055
MGBC101902_01221	N	-6.19614	0.0430418	-0.080411	0.783598	0.212579	0.227504
MGBC159492_00445	N	0.433271	0.0627848	0.196491	0.913454	0.374818	0.0550652
MGBC163236_01083	N	0.431628	0.0368347	-0.331206	0.135808	0.743896	0.013493
MGBC000349_02717	N	-1.67069	0.0228787	0.0640983	0.845718	-0.155545	0.122641
MGBC000564_00607	N	0.232144	0.151465	-0.140571	0.463551	-1.07099	0.119347
MGBC135292_01950	N	-0.389725	0.009056	-0.286792	0.945151	1.03647	0.0395399
MGBC105332_01260	N	-1.92422	0.0245847	0.230255	0.382038	-0.689241	0.012457
MGBC163714_02071	N	0.826897	0.35102	0.0715388	0.587597	-0.513146	0.27792
MGBC116599_00911	N	-0.52496	0.0476427	0.313983	0.326262	-0.235166	0.0109066
MGBC160786_01433	N	0.161336	0.000141777	0.156342	0.196401	1.34063	0.0200644
MGBC129586_02379	N	0.914979	0.31045	-6.19236	0.784046	-0.167692	0.122128
MGBC165330_00018	N	-7.89435	0.0598908	-0.287571	0.0755692	0.249258	0.200889
MGBC151904_01120	N	-0.839306	0.00117623	0.106572	0.172025	1.63906	0.00363066
MGBC104930_01012	N	-0.303347	0.021482	0.267762	0.202602	-0.219438	0.0294516
MGBC152063_01045	N	0.516131	0.0173453	0.0691572	0.841048	-0.889147	0.000158853
MGBC102972_02074	N	0.733363	0.00569808	0.339471	0.539874	0.598582	0.00233332
MGBC128807_02080	N	0.493236	0.227788	0.433354	0.0507679	0.152162	0.0141944
MGBC140261_00017	N	0.354171	0.00309509	0.177036	0.425992	-0.758756	0.000582756
MGBC115463_00864	N	0.291001	0.315616	0.0121353	0.31966	1.7009	0.0705085
MGBC163068_01143	N	0.577758	0.0140697	0.324758	0.24762	0.552167	0.0650696
MGBC107444_01244	N	0.57209	0.103771	-0.144229	0.474248	0.409844	0.00183081
MGBC128971_01285	N	-0.244728	0.0173092	0.124027	0.144294	-0.248307	0.00274034
MGBC131991_01465	N	-0.111134	0.00878551	0.291979	0.747638	-0.663233	0.00553295
MGBC139935_00013	N	1.13489	0.0543763	0.127192	0.159125	-0.153132	0.00621477
MGBC101581_01443	N	-1.18035	0.063168	0.13452	0.0327272	0.078937	0.351962
MGBC129045_00859	N	0.6252	0.119793	-0.0544244	0.313833	-0.115092	0.20547
MGBC140836_00212	N	-0.0569477	0.015321	0.438689	0.949815	-0.566145	0.00194916
MGBC165658_00867	N	3.90689	0.0096428	0.14776	0.0766094	-0.24753	0.00487765
MGBC129876_00868	N	-0.0191186	0.0414065	-0.196191	0.0877216	0.100527	0.143164
MGBC102180_00139	N	-0.240407	0.0404485	-0.271046	0.0525132	0.235001	0.00856052
MGBC107344_00699	N	-0.153595	0.0129089	-0.0410512	0.476091	-0.843919	0.00169485
MGBC101272_02898	N	0.391238	0.000421983	0.14196	0.485791	1.30794	0.00455773
MGBC134232_00157	N	-0.242603	0.0157621	-0.0295281	0.52559	-0.490781	0.00298701
MGBC128299_02039	N	0.49036	0.430258	0.377218	0.232082	0.00242738	0.971026
MGBC111444_00872	N	-0.496046	0.000491069	0.431975	0.818032	-3.46426	0.00178847
MGBC139321_00376	N	0.640479	0.923778	-0.0192565	0.517921	0.16663	0.271089
MGBC116531_01631	N	-0.4514	0.492347	-0.0808977	0.126691	0.0448091	0.901815
MGBC161450_00373	N	0.487244	0.0230663	-0.0214931	0.198786	0.324455	0.0483295
MGBC130068_01559	N	0.675403	0.149496	0.0628143	0.715537	0.112802	0.187127
MGBC164318_01256	N	0.391947	0.130319	0.238479	0.767898	-0.248349	0.00748729
MGBC104527_00388	N	0.310044	0.0183349	0.173347	0.0101441	0.213481	0.0599911
MGBC166498_01850	N	0.751215	0.00644832	-0.068692	0.0212013	0.109122	0.0897985
MGBC130444_02451	N	0.267415	0.0633641	-0.281413	0.196556	0.871546	0.00180798
MGBC132300_00597	N	-1.70506	0.03443	0.179473	0.873496	-0.208932	0.157844
MGBC161749_00333	N	-0.546221	0.101672	-0.392474	0.743408	0.432041	0.00672389
MGBC000219_03738	N	-1.74534	0.178203	-0.0331288	0.968922	-0.567925	0.0205927
MGBC107049_00906	N	-0.388536	0.531781	0.232403	0.576593	-0.697194	0.0281545
MGBC163817_01718	N	0.102173	0.0113494	0.127062	0.55372	-0.00887611	0.925327
MGBC117566_01459	N	0.223943	0.0239243	0.237536	0.0544886	-0.790739	0.00454952
MGBC129284_02701	N	0.810474	0.0984573	0.123952	0.283276	-0.153184	0.135447
MGBC139874_00589	N	0.989703	0.0207742	0.162271	0.202864	-0.135855	0.0765176
MGBC139769_00444	N	0.835218	0.0200725	0.143771	0.495231	-0.39473	0.000290724
MGBC140145_00418	N	-0.397235	0.000706689	0.265681	0.036447	-0.33578	0.00779524
MGBC165176_01736	N	0.592886	0.0204315	0.0771872	0.233712	1.42575	0.00294914
MGBC115891_01117	N	-0.216828	0.00991976	0.0775225	0.303745	0.723812	0.00621485
MGBC000334_02362	N	-0.297364	0.00895305	0.593474	0.680556	1.35179	0.0486269
MGBC136087_00129	N	1.70241	0.524329	0.0691195	0.21804	0.355057	0.00174717
MGBC105573_01188	N	0.0738756	0.150699	0.0783765	0.40157	0.129566	0.180723
MGBC107755_02247	N	-0.0479547	0.0559282	0.127464	0.578574	-0.0960009	0.11058
MGBC161536_00492	N	1.20979	0.0147491	0.0869459	0.726858	-0.573969	0.0123039
MGBC137173_00059	N	0.655041	0.614883	0.196231	0.940584	-0.865135	0.000611708
MGBC111362_02241	N	-2.33196	0.0400543	-0.0987717	0.29384	-0.673003	0.685175
MGBC109556_00906	N	-0.264846	0.0573075	0.143151	0.406323	0.540624	0.00970471
MGBC165002_01547	N	0.0211187	0.272815	0.0694214	0.671641	-0.328102	0.0538562
MGBC114921_00574	N	0.2581	0.0390993	0.332616	0.41759	0.294646	0.0276518
MGBC107711_00320	N	0.676007	0.0193619	0.261698	0.403561	0.373919	0.00214115
MGBC110819_01926	N	0.760812	0.642823	0.150668	0.659947	-1.10904	0.00395039
MGBC164736_00291	N	0.689206	0.00568352	0.420668	0.612159	-0.00421582	0.953544
MGBC139775_00316	N	-0.386872	0.768829	0.145359	0.376835	-0.57095	6.91511e-05
MGBC134807_00427	N	0.20307	0.0111768	0.0948292	0.832704	0.17657	0.0732764
MGBC142713_02945	N	0.171148	0.0291965	0.0182391	0.380674	-1.12246	0.00213708
MGBC000558_03156	N	0.331206	0.100379	1.41141	0.339267	-0.458246	0.102174
MGBC107583_04017	N	1.90531	0.257257	0.0853218	0.197677	1.52009	0.0614318
MGBC129325_00314	N	-0.0516819	0.87924	-0.182633	0.356639	0.166532	0.477702
MGBC121485_01398	N	-0.248256	0.21269	-0.215807	0.745814	0.122442	0.263771
MGBC109131_02137	N	-0.0771945	0.0239939	0.482904	0.148168	-0.189062	0.0514755
MGBC165563_00375	N	0.3113	0.161801	0.0654318	0.572911	-0.342688	0.0190983
MGBC164525_00705	N	1.18801	0.0190694	-0.604635	0.503418	-0.498552	0.113554
MGBC130667_01842	N	-0.728661	0.00229075	0.108671	0.0219331	-0.539483	0.0252355
MGBC150796_02010	N	0.748496	0.095932	0.205289	0.356564	-0.584504	0.00822113
MGBC118184_01619	N	0.717973	0.327345	0.179157	0.486461	0.530951	0.00325409
MGBC162527_00709	N	0.852443	0.35226	0.155924	0.926571	-0.108811	0.557785
MGBC145375_00254	N	0.694288	0.101267	-0.222897	0.155492	-0.152709	0.0949532
MGBC112888_01420	N	-0.159842	0.0629112	0.198882	0.173897	-0.0182975	0.851058
MGBC108435_00127	N	0.852239	0.798043	0.216235	0.658194	-0.493539	0.0551298
MGBC102692_02162	N	0.489331	0.549905	0.11989	0.652351	0.13713	0.0165152
MGBC164422_02272	N	-0.0545971	0.537244	0.21205	0.114951	0.0654646	0.361907
MGBC100080_01061	N	1.18939	0.129271	-0.170097	0.447482	-0.139339	0.277467
MGBC117083_02226	N	-0.720405	0.272385	0.0956353	0.975963	0.174655	0.752485
MGBC139591_00890	N	0.282749	0.0383432	0.282288	0.157507	-1.12291	0.30633
MGBC107252_01060	N	0.159303	0.0161243	0.132182	0.70954	0.124389	0.801216
MGBC119236_00135	N	0.0116383	0.0223086	0.0811298	0.4585	-0.639963	0.0109415
MGBC140064_01273	N	-0.102075	0.105748	0.0887182	0.757774	-0.51227	0.0120327
MGBC143609_02059	N	0.307418	0.015895	0.745265	0.501083	-0.672781	0.0180779
MGBC124098_00052	N	2.17914	0.114004	-0.0256106	0.059616	-0.538957	0.000840804
MGBC129352_00456	N	-0.977333	0.00814045	0.114342	0.403486	-0.0637	0.22609
MGBC164422_01282	N	0.137772	0.0851343	0.156618	0.279076	-0.653495	0.00187291
MGBC113389_01054	N	0.45611	0.718842	0.347923	0.460161	-0.272657	0.179957
MGBC135984_00599	N	-1.33984	0.00816253	-0.147557	0.575709	0.174386	0.0642386
MGBC130312_01824	N	-0.527031	0.00172543	-0.00248741	0.231241	-0.980225	0.000506901
MGBC111391_00711	N	-0.510496	0.265825	0.348498	0.723239	0.549385	0.0204313
MGBC102466_01567	N	-0.810151	0.0923525	0.121766	0.001853	-0.186965	0.254872
MGBC167507_00204	N	0.379881	0.919721	0.102085	0.35395	0.123755	0.151148
MGBC128773_02349	N	-0.819227	0.497445	-0.106203	0.347679	0.12037	0.248267
MGBC154971_03152	N	-0.288228	0.0567276	-0.625377	0.509803	0.18294	0.169591
MGBC163537_00455	N	0.968251	0.0140311	0.368539	0.342971	-0.218087	0.0185516
MGBC104457_00752	N	0.124749	0.00676051	0.0842689	0.865778	-1.43805	0.0125877
MGBC164370_01353	N	0.72982	0.290568	-0.129448	0.441757	0.953116	0.00119743
MGBC000463_01653	N	0.0736054	0.139822	0.575024	0.604761	-0.0231166	0.801337
MGBC101232_01375	N	-1.54075	0.00147225	0.331423	0.0443657	-0.298212	0.0142098
MGBC102965_02064	N	0.0692296	0.0202822	0.283594	0.214191	1.68552	0.000383925
MGBC161690_00494	N	0.643114	0.000306852	0.205209	0.946562	0.37862	0.0625956
MGBC130724_02745	N	0.0510316	0.0638658	0.137663	0.235106	0.508069	5.08267e-06
MGBC114532_00645	N	0.00349744	0.0200365	-0.0484404	0.337058	1.15861	0.00308491
MGBC164325_02070	N	-1.44715	0.0608821	-0.0275636	0.521046	-0.258239	0.00400025
MGBC122717_01323	N	0.679508	0.00594818	0.124265	0.374959	0.40082	0.0362767
MGBC131734_02218	N	0.540568	0.301969	0.185297	0.0914801	0.713396	0.00973498
MGBC100690_01695	N	0.461661	0.0329251	-0.166385	0.365568	-0.338321	0.272888
MGBC000116_01185	N	0.281428	0.333273	0.271344	0.584156	-0.600325	0.0095774
MGBC144064_01322	N	0.461703	0.0124663	0.726456	0.743962	-0.0554381	0.572734
MGBC154494_00265	N	0.872352	0.480806	0.0576003	0.360356	-0.644573	0.00330622
MGBC142661_00737	N	0.0669806	0.0272728	-0.0623659	0.135497	-0.201718	0.119305
MGBC101630_00044	N	-0.346411	0.758841	0.175385	0.146471	2.11427	0.00304764
MGBC119566_02322	N	0.718346	0.27486	0.376661	0.567467	0.26281	0.113818
MGBC000585_01865	N	0.434739	0.684983	-0.701868	0.190479	-0.359832	0.290234
MGBC131611_01560	N	0.621298	0.952558	0.0791961	0.14469	0.154616	0.173611
MGBC129799_01082	N	0.423686	3.55075e-05	-0.147028	0.700287	0.133531	0.101858
MGBC143286_01297	N	0.1848	0.0094157	0.234291	0.88988	1.39854	0.00123999
MGBC129672_01251	N	0.917538	0.0193339	0.563993	0.490832	-0.70703	1.78587e-07
MGBC143973_01886	N	0.7124	0.155808	1.71529	0.546392	-0.416366	0.0186001
MGBC127812_01491	N	2.09686	0.252798	0.062631	0.601521	-0.276106	0.032357
MGBC147211_00908	N	0.360791	0.0540293	0.692216	0.1069	-0.447963	0.0724542
MGBC130768_00341	N	0.91398	0.186555	0.154535	0.269731	-0.188594	0.311755
MGBC129799_00273	N	-0.844517	0.537731	-0.314632	0.637201	-0.147007	0.385938
MGBC140771_01020	N	-1.05925	0.00567482	-0.286221	0.573653	-0.00896231	0.874699
MGBC166833_01591	N	-0.294157	0.00258423	-0.0412763	0.358752	0.283586	0.0528861
MGBC130092_01725	N	-1.52945	0.015865	0.277766	0.144209	-0.544135	0.00344799
MGBC163529_00109	N	0.368892	0.471449	0.122286	0.602716	-0.0569626	0.73929
MGBC130777_02738	N	0.33379	0.16821	0.0843922	0.781725	-1.32326	0.103655
MGBC104408_00660	N	0.161013	0.0704606	0.143469	0.173354	-0.342789	0.0408716
MGBC158763_02837	N	0.278211	0.0365517	0.420492	0.55503	-0.332018	0.000948593
MGBC107355_00710	N	0.135041	0.0219236	-0.0809407	0.0716297	-0.682823	0.00217246
MGBC120845_01369	N	0.200977	0.00568112	1.2115	0.0241519	-0.148974	0.204552
MGBC000459_00264	N	1.62552	0.149558	0.0053016	0.801723	-0.379865	0.0224327
MGBC127674_03332	N	-0.534726	0.00415455	0.237382	0.0189613	-0.297697	0.00727167
MGBC114457_02252	N	0.616016	0.00125974	-0.222871	0.139413	-0.222021	0.0513263
MGBC102566_00322	N	-1.8075	0.00237146	0.126226	0.07774	0.999537	3.77621e-05
MGBC111218_00959	N	0.725903	0.571347	-0.581914	0.0293958	0.745564	0.00119181
MGBC111255_01808	N	-0.87669	0.0114544	-0.0835436	0.829472	0.00703066	0.988803
MGBC104755_00444	N	0.691221	0.139085	0.157056	0.213599	1.48934	0.00318665
MGBC139335_00341	N	0.533432	0.153966	-0.483361	0.624739	-0.0913882	0.387505
MGBC163960_00430	N	-0.41786	0.250584	0.096983	0.483318	-0.211492	0.092278
MGBC111209_01779	N	-0.340754	0.244447	0.0318737	0.48441	-0.0759309	0.255535
MGBC110947_01823	N	0.903981	0.857036	0.499027	0.537223	-0.13492	0.237455
MGBC164411_01676	N	0.674081	0.0349652	1.54765	0.317682	0.285591	0.0996695
MGBC104635_01495	N	1.05573	0.027871	-0.065376	0.0807991	-0.280853	0.0110032
MGBC103935_01518	N	-0.838506	0.00905505	0.50237	0.951851	-0.413487	0.0389212
MGBC111553_02039	N	1.10027	0.396721	0.178661	0.769651	0.539544	0.00138558
MGBC117520_01605	N	0.640078	0.00845514	0.649148	0.397577	-0.379476	0.399286
MGBC133192_02000	N	-0.152634	0.0354197	0.0333463	0.686312	1.58818	0.000187736
MGBC121090_00894	N	1.17918	0.0331066	0.405256	0.0800005	-0.599939	0.00030675
MGBC103862_01535	N	-0.478158	0.0208202	-0.134793	0.724698	0.293667	0.0216611
MGBC131593_00829	N	-1.14183	0.0170164	-0.350829	0.438074	-0.773802	0.00124158
MGBC128459_00421	N	0.891564	0.205231	0.00978102	0.109961	-0.376314	0.0107276
MGBC126251_00906	N	-0.931845	0.292242	0.126117	0.734953	-0.0659575	0.786756
MGBC132553_01409	N	0.729213	0.00468528	0.157672	0.900659	0.438508	0.0494178
MGBC139874_00590	N	2.29768	0.0235888	1.57215	0.0619366	-0.872618	0.00151518
MGBC113724_00916	N	0.95139	0.496086	-0.277007	0.127985	-1.261	0.618825
MGBC100947_01545	N	0.66832	0.0177116	0.298588	0.679187	-0.175988	0.0356649
MGBC128258_02679	N	0.0555842	0.0918371	0.276518	0.474056	0.490371	0.463709
MGBC167428_01999	N	0.26916	0.065827	0.259698	0.590624	0.772611	0.00298484
MGBC143828_01774	N	0.409644	0.42021	0.341628	0.00883356	-0.598597	0.0271379
MGBC130222_01455	N	-0.169574	0.00309952	0.034014	0.665031	-0.460579	0.00525033
MGBC157261_02311	N	0.420048	0.286265	0.0960467	0.854576	0.801361	0.00611064
MGBC000564_02929	N	0.433218	0.0200183	0.283793	0.412372	0.580794	0.000256229
MGBC107306_01305	N	0.737324	0.00188682	0.00870407	0.00720554	-0.773794	0.523339
MGBC161953_02270	N	0.930702	0.161362	-0.0366765	0.732024	0.344351	0.0564125
MGBC133627_01635	N	-0.186784	0.00549418	0.617384	0.977613	0.790455	0.00813067
MGBC113871_02300	N	0.912708	0.0424076	0.0288068	0.706651	-1.17706	0.176977
MGBC139357_01547	N	0.150669	0.00981198	0.0406941	0.517585	0.941606	0.0855961
MGBC132045_01210	N	0.783848	0.0185315	-0.370157	0.142139	-0.602179	0.00240224
MGBC103417_01349	N	-0.0771467	0.0161301	0.100981	0.451453	-0.657084	0.00184171
MGBC129887_00881	N	0.130412	0.0419285	0.0126201	0.301417	-0.725328	0.0135644
MGBC161623_02531	N	0.156031	0.770852	0.69605	0.486175	-1.22992	0.000484371
MGBC127542_02338	N	0.258088	0.0227149	-0.772388	0.089201	-0.36963	0.00588101
MGBC130369_02450	N	-1.39924	0.0399115	-0.026403	0.153076	0.109126	0.547213
MGBC104543_01564	N	0.260333	0.857771	0.919059	0.77247	0.00617385	0.943317
MGBC129267_01277	N	0.97169	0.0587729	0.343302	0.857194	-0.149457	0.326599
MGBC105532_02051	N	0.694354	0.148446	0.133772	0.693535	0.507543	0.593527
MGBC125253_01835	N	0.41239	0.0146985	0.471998	0.276317	-0.386154	0.00435596
MGBC135978_01531	N	0.476344	0.026308	-0.938515	0.991935	-0.336897	0.202952
MGBC136305_01837	N	-5.19156	0.250452	0.391357	0.851243	-0.453587	0.00194602
MGBC109485_00702	N	1.22421	0.00613229	0.100981	0.0244933	-0.922062	0.15245
MGBC130190_00780	N	-0.143383	0.129886	0.0797373	0.640499	0.149166	0.367614
MGBC167402_01151	N	-0.193318	0.0250047	-0.0127673	0.894581	-0.295421	0.0269367
MGBC152135_02210	N	0.0214484	0.317668	-0.043401	0.0597575	-0.121867	0.218522
MGBC107433_01803	N	-0.0627358	0.257861	0.208657	0.197497	-0.74382	0.000380534
MGBC164012_00070	N	0.23808	0.410111	0.0807711	0.954353	-0.294238	0.118677
MGBC102571_02654	N	-0.0415449	0.0622331	-0.0793896	0.00230339	-0.0306195	0.785704
MGBC126142_00335	N	0.0741194	0.0360943	0.233912	0.125592	-0.145207	0.335644
MGBC130766_02009	N	1.5483	0.456432	0.240204	0.943122	0.438974	0.0208271
MGBC120074_02607	N	0.771059	0.142997	-0.0415379	0.163946	0.627461	0.364943
MGBC166149_00086	N	-0.844291	0.00565502	0.348586	0.0555379	-0.286724	0.00151377
MGBC137651_02221	N	1.08227	0.00562101	0.104446	0.193464	-0.0536222	0.493816
MGBC162023_00114	N	0.329756	0.498546	0.46557	0.570019	-0.351969	0.00572303
MGBC116798_01362	N	-0.332355	0.0162998	-0.22811	0.405818	-0.00401528	0.990785
MGBC114476_00114	N	-0.415346	0.720448	0.216662	0.727958	-0.832189	0.000190378
MGBC114017_02642	N	0.389188	0.249999	0.268338	0.635626	0.24439	0.430104
MGBC130656_00850	N	0.239372	0.910439	0.216418	0.93806	0.273397	0.0786923
MGBC139285_00475	N	-0.305385	0.93803	0.595207	0.957445	-0.0352686	0.801859
MGBC106464_00303	N	0.638776	0.2704	0.491512	0.337031	0.0187376	0.946453
MGBC155416_01673	N	0.476865	0.62955	0.469163	0.523591	-0.0285032	0.665447
MGBC164674_00396	N	0.286072	0.0549208	0.550567	0.119214	0.122823	0.399576
MGBC119943_02017	N	0.817546	0.00855117	0.219646	0.681164	-0.151965	0.0235275
MGBC115495_02167	N	0.151099	0.0204932	-0.474642	0.383033	-1.31373	0.00698337
MGBC123664_01976	N	-0.216173	0.0046615	0.348983	0.775817	-0.529659	0.00575353
MGBC157803_00458	N	0.499984	0.0156584	-0.110776	0.368759	0.801714	0.00308105
MGBC104847_02554	N	-0.288596	0.094207	0.228913	0.500001	-0.733675	0.000246725
MGBC105350_01354	N	0.6447	0.0648088	-0.0952924	0.500893	-0.225997	0.193417
MGBC110663_01380	N	0.39896	0.516134	0.367248	0.319308	-0.743044	0.00173883
MGBC148611_03978	N	0.493687	0.1632	-1.18203	0.364633	-0.358663	0.692942
MGBC137081_00414	N	-0.919592	0.184094	-0.180946	0.423072	0.187465	0.133373
MGBC161998_00332	N	0.530371	0.0779753	0.180082	0.0648507	-0.172224	0.0876101
MGBC133108_01500	N	-0.19503	0.172986	2.41163	0.475079	0.0296224	0.662874
MGBC163123_01602	N	3.57472	0.0206189	0.0882058	0.027067	0.521366	0.187606
MGBC103364_00949	N	0.107096	0.0162691	-0.721668	0.0235253	-0.0430802	0.0743334
MGBC132229_02363	N	-0.949435	0.109989	0.0712736	0.0240447	0.0144947	0.923043
MGBC131421_00449	N	-0.0723721	0.0190455	0.418279	0.1055	0.182359	0.0426951
MGBC167159_00521	N	-1.26378	0.551575	-0.395138	0.371842	-0.265392	0.233237
MGBC106524_01117	N	-3.88452	0.289665	0.0330529	0.0886393	0.0677578	0.460938
MGBC101988_01080	N	-0.465504	0.657959	-0.212065	0.62689	-0.256578	0.0713886
MGBC129315_01459	N	-3.85927	0.00784425	0.0343223	0.194882	-0.147587	0.849607
MGBC139899_02410	N	0.0854913	0.0128685	0.457627	0.283497	0.177483	0.0764897
MGBC102001_01796	N	0.319091	0.00240599	-0.136981	0.224742	-0.416262	0.00152743
MGBC108435_01296	N	0.246092	0.048756	-0.0400595	0.268909	-0.493056	0.00365213
MGBC103398_01307	N	0.137272	0.437733	0.652566	0.065363	-0.128127	0.62108
MGBC100080_02166	N	1.36496	0.0342947	0.236752	0.434346	-0.263062	0.870076
MGBC121843_02009	N	0.369743	0.272908	-0.108404	0.346223	-0.710518	0.0164473
MGBC146691_01844	N	-0.675135	0.000446355	0.0262099	0.0207619	0.374014	0.0307264
MGBC162527_01501	N	0.0783821	0.456045	0.186842	0.55292	-1.16103	0.000522161
MGBC131722_00687	N	0.191358	0.0534469	-0.554086	0.0482814	-0.018111	0.780696
MGBC114064_02196	N	-0.707732	0.853661	0.0860496	0.855438	0.229946	0.562759
MGBC129351_00721	N	0.418727	0.00406936	-0.107714	0.214268	0.14346	0.507088
MGBC103398_01328	N	-0.571345	0.00862392	0.404168	0.391062	1.68352	0.0144753
MGBC111534_00485	N	0.631946	0.0821868	0.767468	0.856989	3.48888	0.0115487
MGBC113736_00313	N	0.767468	0.00637027	0.497127	0.635941	0.498067	0.000130028
MGBC107611_01550	N	0.445551	0.758398	0.235767	0.901249	3.64836	0.0164293
MGBC163947_02577	N	0.232076	0.140082	-0.0668315	0.0438154	-0.0497504	0.496729
MGBC135460_02608	N	-0.633642	0.517851	-0.284873	0.611771	0.137529	0.167683
MGBC166149_01306	N	-0.0908534	0.042882	0.294934	0.602754	-0.383106	0.249565
MGBC165072_00776	N	0.423808	0.0116794	0.0819556	0.218816	-0.177839	0.0341693
MGBC131522_02200	N	-0.100268	0.0537926	-0.105805	0.184185	-0.710364	0.00409243
MGBC135925_01798	N	-1.4099	0.115647	0.527786	0.725967	-0.133057	0.0741101
MGBC126570_00828	N	-0.524411	0.658132	0.314109	0.885981	0.566594	0.0274148
MGBC105128_00445	N	0.744743	0.251705	-0.260723	0.251243	-0.0516209	0.40232
MGBC146842_00114	N	-1.03062	0.564408	0.0610687	0.653535	-0.00573292	0.904782
MGBC140958_01568	N	0.225612	0.215183	0.652842	0.756841	0.15415	0.880219
MGBC129615_01486	N	0.672797	0.0340287	2.5379	0.566269	-0.332649	0.123744
MGBC000078_01868	N	2.63393	0.0497477	-0.149378	0.156499	0.464701	0.0780693
MGBC131075_01098	N	0.354665	0.270346	0.089708	0.289723	-0.228523	0.0391343
MGBC165087_00773	N	0.380093	0.0623363	0.172781	0.0407096	0.000951448	>0.999999999999999
MGBC101982_02137	N	0.435055	0.194621	1.49423	0.229874	0.0506725	0.646412
MGBC162836_00256	N	2.91374	0.04256	0.251274	0.758827	0.00444272	0.970657
MGBC107444_00305	N	-0.00797806	0.37747	-0.00518645	0.102584	0.565429	0.0196757
MGBC106844_01359	N	0.255537	0.0405319	0.121858	0.0805645	-0.194977	0.148812
MGBC109313_01763	N	0.397818	0.672675	0.210287	0.835698	-0.128367	0.205402
MGBC130444_00986	N	0.531148	0.0672901	0.270648	0.793402	0.181766	0.598278
MGBC000461_01040	N	0.40519	0.522726	0.31635	0.4191	1.30563	0.000269311
MGBC111534_02101	N	0.963909	0.0547508	-0.211001	0.367072	1.05244	0.0317692
MGBC110660_02158	N	-0.656177	0.00228175	0.143773	0.0884532	-0.430133	0.0510109
MGBC104558_00084	N	0.498939	0.339302	-0.104644	0.791431	0.769518	0.000149273
MGBC000531_03523	N	-0.124636	0.0983101	0.117292	0.10575	-0.164299	0.0204183
MGBC108289_00476	N	0.231685	0.0249478	0.0431761	0.118954	-0.0194146	0.927752
MGBC105503_00646	N	0.709682	0.105077	0.0983687	0.489474	-0.0952542	0.891843
MGBC104328_00629	N	0.207087	0.129201	-0.344547	0.684538	-0.504478	0.00829879
MGBC103862_00824	N	-0.489786	0.163669	0.459583	0.578676	-0.289792	0.0174095
MGBC161623_00878	N	0.0145361	0.00250421	0.0437479	0.281746	-0.262704	0.0830858
MGBC123113_01705	N	0.340289	0.959866	0.502297	0.394816	-1.41539	0.0272637
MGBC111585_02533	N	-0.21205	0.375579	0.239986	0.985993	0.258299	0.377806
MGBC154839_01185	N	-0.536551	0.0648627	0.371023	0.516805	-0.261006	0.296536
MGBC141841_00373	N	1.24207	0.150389	0.0167109	0.611861	-0.276965	0.00304363
MGBC164266_00745	N	0.147654	0.0167357	1.1168	0.045609	-0.320463	0.280543
MGBC109148_00070	N	2.18087	0.109461	-0.0306696	0.59955	-0.135411	0.0844975
MGBC165049_00318	N	0.0300312	0.00552998	0.226509	0.0497449	-0.647034	0.313921
MGBC167049_00340	N	-0.267576	0.202385	0.725732	0.681824	0.445091	0.0100153
MGBC101971_01844	N	1.56889	0.53977	0.0659549	0.599119	-0.354204	0.235261
MGBC153795_01484	N	0.251239	0.220579	0.690079	0.513388	0.0196294	0.849152
MGBC164361_01287	N	1.66913	0.177109	0.37544	0.941934	-0.11454	0.30471
MGBC129678_00934	N	0.427038	0.166857	-0.0216138	0.436283	-0.667759	0.00708673
MGBC113911_01191	N	0.695083	0.002663	0.477885	0.0181917	-0.108836	0.460579
MGBC129631_02409	N	-0.395876	0.98171	-0.305559	0.210751	-0.208407	0.82462
MGBC162527_00710	N	0.9958	0.17636	1.05217	0.837399	0.145059	0.160168
MGBC131086_01179	N	-0.0886852	0.206293	0.275634	0.00799478	0.447805	0.355025
MGBC120321_01122	N	0.84723	0.0864986	0.324311	0.106212	-0.297808	0.04721
MGBC162279_01673	N	0.494765	0.0664386	-0.0980552	0.590221	0.713368	7.45497e-05
MGBC164259_01680	N	-2.5389	0.100131	0.489414	0.857983	0.7768	0.0145973
MGBC129423_00145	N	0.830209	0.000451358	0.0974261	0.250042	-0.868973	0.00751603
MGBC148219_03206	N	0.595464	0.730157	-0.270794	0.697641	-0.129526	0.0585842
MGBC129641_00932	N	0.21209	0.0267518	0.0978815	0.0873139	-1.06601	0.043989
MGBC167043_02776	N	0.915287	0.0260947	0.498163	0.310222	-0.059984	0.577166
MGBC105614_00486	N	0.521917	0.182931	-0.489755	0.72234	0.494945	0.00447248
MGBC102224_00448	N	-1.97662	0.0137533	0.576278	0.300358	-0.842925	0.000218307
MGBC117105_00646	N	1.0643	0.0162572	1	0.0770329	-0.185922	0.028885
MGBC131611_00218	N	1.49392	0.099673	-1.25194	0.905321	-0.980293	2.24018e-05
MGBC000316_02491	N	-1.2123	0.28504	0.430698	0.479059	-0.0518366	0.652988
MGBC133280_01616	N	0.615473	0.174149	0.36059	0.231546	-0.381382	0.00930134
MGBC166532_01336	N	-0.265173	0.170287	-1.06436	0.313634	-0.21765	0.0162811
MGBC166062_00526	N	-0.637287	0.699055	-0.0409416	0.340087	0.0893378	0.709146
MGBC114532_01266	N	-1.36152	0.015522	0.135901	0.384394	0.0564864	0.918571
MGBC164629_01565	N	-0.572209	0.0304314	-0.121239	0.134179	0.293177	0.00722644
MGBC106104_01262	N	-1.19539	0.00194866	0.046849	0.755838	-0.570691	0.0035188
MGBC105408_00681	N	-0.0470912	0.0379286	-0.137616	0.179759	-0.171071	0.292484
MGBC153611_01390	N	-0.261241	0.0085116	0.0537951	0.398346	2.44194	0.0106713
MGBC151933_00652	N	0.444585	0.583795	0.0287188	0.185617	-0.340753	0.00425533
MGBC106173_01422	N	0.138197	0.0554027	-0.261099	0.925586	-0.496913	0.0146074
MGBC107200_03005	N	-0.321659	0.436465	0.190255	0.460758	-0.482907	0.255277
MGBC129284_02642	N	-0.175413	0.0281189	-0.176878	0.282616	-0.816897	0.264022
MGBC131722_00951	N	0.362383	0.0190805	0.0745035	0.157378	-0.0256113	0.774714
MGBC109992_00377	N	0.629214	0.0287635	2.2694	0.133129	1.4868	0.00419488
MGBC124356_01950	N	0.292355	0.440338	0.227504	0.426893	-0.487259	0.00084743
MGBC110188_01854	N	0.406159	0.360688	-0.194923	0.53705	-0.491714	0.00390365
MGBC110687_00678	N	0.679397	0.205619	0.196089	0.0783436	-0.0392736	0.985433
MGBC143843_00198	N	0.0975371	0.584587	0.308039	0.496095	-0.184713	0.00928808
MGBC127092_01515	N	0.653843	0.0036137	0.0461702	0.891087	0.626841	0.00701272
MGBC114257_02521	N	1.24401	0.0268858	0.429642	0.10899	-0.426897	0.78918
MGBC119006_01365	N	1.01668	0.000218799	-0.122749	0.0740754	1.32071	0.0237328
MGBC109716_00434	N	0.211064	0.734713	0.416713	0.757153	0.708408	0.00868132
MGBC132383_01700	N	1.31558	0.0676877	0.629647	0.289809	1.07442	0.000185947
MGBC130937_03159	N	-0.138878	0.0880397	1.48104	0.815482	0.0930648	0.434964
MGBC103953_00816	N	2.2783	0.380228	0.160172	0.848872	0.123215	0.102606
MGBC110499_01425	N	0.108303	0.006647	-0.246279	0.0185386	-0.391831	0.0095101
MGBC111524_01281	N	-0.836805	0.248938	-0.0160123	0.443525	-0.110219	0.142465
MGBC000312_01630	N	0.0361675	0.106956	1.11208	0.472985	0.0628006	0.2085
MGBC000115_03515	N	0.335722	0.0392171	-0.337332	0.788133	0.365823	0.163808
MGBC140798_02423	N	1.00768	0.258007	0.176539	0.223253	-0.539181	0.00309818
MGBC107631_01873	N	0.253887	0.351871	0.200224	0.485223	-0.556362	0.0003761
MGBC137685_00511	N	0.32044	0.0105234	0.352828	0.174254	0.312584	0.779543
MGBC106892_00340	N	0.930291	0.00988715	0.227493	0.373484	-0.0651486	0.606272
MGBC100351_00118	N	0.215563	0.535953	0.280406	0.64694	-0.601818	0.000330163
MGBC102441_00430	N	0.263598	0.0212614	0.145524	0.214203	-0.482411	0.00740789
MGBC107258_01003	N	0.359542	0.0893708	-0.107915	0.969208	-0.0268427	0.82413
MGBC116578_00965	N	0.736966	0.0100242	0.246283	0.210033	-0.345542	0.00274001
MGBC130313_00785	N	-0.814586	0.0560621	0.489805	0.229368	-1.20031	0.103227
MGBC131201_01987	N	0.416316	0.0112285	0.265919	0.230363	-0.586897	0.00439749
MGBC111751_02302	N	0.755162	0.864552	0.288381	0.452275	-0.334096	0.00109908
MGBC139805_01913	N	0.679927	0.0195626	-0.0767012	0.387409	-0.898876	0.0105326
MGBC130836_01838	N	0.156682	0.137911	-0.240603	0.0653647	0.768702	0.204588
MGBC107584_02699	N	-1.31082	0.0117988	-0.0597062	0.226036	-0.79751	0.259403
MGBC162023_01645	N	0.139275	0.810909	0.161724	0.932712	0.0531966	0.43197
MGBC105588_01690	N	-0.51318	0.643084	0.0101242	0.0997485	0.590789	0.0156774
MGBC130914_01350	N	0.587669	0.130495	0.0873995	0.233953	-0.0526937	0.784519
MGBC132960_02799	N	1.2756	0.0352452	-0.0597062	0.709912	0.775281	0.0236717
MGBC111723_03788	N	-0.406399	0.385778	0.288569	0.34693	0.183654	0.226627
MGBC110959_00535	N	0.905974	0.0366982	0.320112	0.121614	-0.829529	7.2759e-05
MGBC139874_02157	N	0.194912	0.0044302	-0.0925	0.348487	-0.0540208	0.777705
MGBC117083_01986	N	0.303896	0.429906	0.307239	0.353911	0.0332893	0.845437
MGBC111534_01595	N	0.592598	0.0782701	-0.14543	0.0732899	-0.664951	0.0240588
MGBC158228_01322	N	-0.433366	0.0342083	0.236973	0.352853	0.0107879	0.968316
MGBC131303_01504	N	-0.41431	0.037115	-0.00750233	0.677068	0.0156584	0.766866
MGBC107049_00094	N	0.0643906	0.13099	0.0455969	0.0630068	-0.214597	0.0726156
MGBC104010_01072	N	1.27073	0.00840928	0.186931	0.00145829	-0.844363	0.0166272
MGBC165449_01708	N	0.111084	0.0249845	-0.104402	0.377084	1.06314	0.0507309
MGBC131281_01595	N	-0.944826	0.0191882	0.558696	0.152771	0.0752505	0.316128
MGBC111562_01955	N	-0.175376	0.216326	0.264661	0.670195	-0.489513	0.0055567
MGBC116545_01550	N	-0.433875	0.00013947	0.0254124	0.00390532	-0.392959	0.037153
MGBC121485_02090	N	0.741619	0.356958	-0.0874052	0.712963	-0.232812	0.164679
MGBC140068_00910	N	-0.720163	0.152609	0.0354891	0.426763	1.07117	0.000561808
MGBC105565_00536	N	0.165628	0.410161	0.00350594	0.990516	-0.200536	0.0477808
MGBC111534_00106	N	2.41011	0.0103213	0.55849	0.83956	0.674627	0.022148
MGBC105864_03371	N	0.348854	0.00837548	0.196363	0.490208	-0.898316	0.0739609
MGBC126962_00021	N	0.442518	0.0461532	-0.0506755	0.33213	-0.578036	0.0198111
MGBC137697_01017	N	-0.125657	0.656767	0.270901	0.220305	-1.18791	0.000902698
MGBC114476_02116	N	0.473861	0.0356351	0.731417	0.442754	0.34592	0.0126682
MGBC131481_01311	N	0.91884	0.0253947	0.104225	0.682213	-0.618639	0.145712
MGBC107041_01712	N	-0.993609	0.275445	0.0262554	0.66501	0.123408	0.737372
MGBC143895_02930	N	0.0698214	0.00692979	-1.94291	0.0338346	-0.397463	0.000510393
MGBC111622_01228	N	-3.52048	0.590867	0.828409	0.973474	-0.284973	0.635069
MGBC122494_01546	N	1.3954	0.00138481	-0.0772526	0.882627	0.289373	0.0714562
MGBC100854_01472	N	-0.578228	0.196146	0.501419	0.308478	0.650662	0.000373866
MGBC167022_00036	N	0.531928	0.00896573	0.323487	0.439788	-0.0715354	0.716904
MGBC000120_01487	N	0.393431	0.831492	0.0765623	0.408423	-1.22262	0.000489857
MGBC166891_01640	N	0.280309	0.430062	-0.0625925	0.315877	0.074776	0.673793
MGBC166782_01654	N	-1.13155	0.0289863	0.66059	0.936202	0.838389	0.00683872
MGBC112642_00081	N	1.27767	0.016045	-0.149188	0.586451	0.732263	0.00407174
MGBC000365_00560	N	-0.0750217	0.0116469	-0.199527	0.888105	0.698549	0.151573
MGBC166721_02706	N	-0.770518	0.227959	-0.242802	0.975286	-0.717993	0.00142184
MGBC156630_00244	N	-0.403038	0.0161453	0.545504	0.803707	0.632675	0.000268937
MGBC113601_00502	N	1.18367	0.0652905	-0.458341	0.290535	-0.769139	0.00265052
MGBC103628_00881	N	-0.641313	0.516905	1.18072	0.418804	-0.164214	0.0807701
MGBC113537_01968	N	1.80515	0.23953	0.950686	0.607995	-1.85373	0.0656754
MGBC123982_01648	N	1.10077	0.0899902	-0.339781	0.21998	-0.154254	0.0780758
MGBC116375_00691	N	-0.479672	0.00485167	0.0777645	0.0131258	0.0963346	0.398392
MGBC129799_00854	N	0.0777645	0.000391626	0.0621055	0.404427	0.0764022	0.139355
MGBC105519_00133	N	0.512668	0.551169	0.110873	0.814094	-0.201925	0.158559
MGBC000346_01172	N	0.0969724	0.066777	-0.654625	0.10678	-0.186506	0.0154782
MGBC111014_02468	N	-1.08301	0.0448432	0.137145	0.245184	1.09841	0.00145544
MGBC000544_01075	N	0.406141	0.0160734	0.172607	0.635378	-0.0433998	0.772629
MGBC100286_02103	N	-0.0200378	0.102257	0.0588937	0.122152	1.57577	0.144895
MGBC167318_00261	N	3.44396	0.178705	0.746574	0.6844	0.500799	0.0191232
MGBC102645_03387	N	1.1611	0.0130297	-0.213558	0.742693	-0.0322751	0.776664
MGBC164149_00519	N	-0.43048	0.0553954	0.515033	0.35772	-0.0692575	0.339362
MGBC164263_02151	N	0.604011	0.506971	0.381391	0.195142	-0.203154	0.0267216
MGBC102556_01752	N	1.48476	0.0708601	0.0334747	0.673167	1.06661	0.000407522
MGBC163887_01883	N	-0.0894115	0.276984	-0.346211	0.265522	-0.616233	0.0118825
MGBC111723_00520	N	0.27208	0.0208388	0.438121	0.205525	-0.0751513	0.482127
MGBC111873_01443	N	0.773724	0.00367381	-0.359451	0.0616132	0.568981	0.285679
MGBC162154_00355	N	-0.58861	0.00845138	0.00676926	0.0891479	0.161658	0.689067
MGBC129000_01888	N	-0.744903	0.0108488	0.576458	0.0175582	-0.639161	0.0379066
MGBC164342_00254	N	1.22654	0.102659	-0.314315	0.2313	0.183086	0.387214
MGBC135007_00712	N	0.372431	0.558739	0.48748	0.803258	-0.625252	0.00786672
MGBC114079_01883	N	1.38109	0.0422564	0.237717	0.775031	-0.150011	0.0988572
MGBC124490_00017	N	0.265068	0.7816	0.0228228	0.691243	0.140915	0.375111
MGBC152726_00894	N	0.140786	0.132237	-0.149713	0.367725	-0.000152664	>0.999999999999999
MGBC162023_01085	N	-0.430682	0.0157506	-0.134476	0.3238	-0.451044	0.00617238
MGBC111116_02286	N	-1.19527	0.947474	0.00202768	0.534752	0.0178157	0.962959
MGBC105583_00839	N	0.373352	0.187296	-0.0577437	0.620427	0.428017	0.551125
MGBC117666_01385	N	-2.25024	0.00118667	-0.571169	0.373901	-0.269202	0.00777216
MGBC131722_00092	N	-0.829173	0.0765535	-0.341458	0.252756	0.192193	0.149852
MGBC162147_01178	N	0.669202	0.29355	0.0714718	0.565652	0.273274	0.0323317
MGBC162157_01536	N	0.387272	0.0288842	-0.191678	0.613723	-0.414347	0.011689
MGBC000110_01233	N	-0.981493	0.574119	0.556081	0.799306	0.215434	0.0979628
MGBC116558_01067	N	-0.755683	0.160663	-0.104508	0.115595	-0.0866483	0.0232403
MGBC104061_01417	N	-0.179233	0.00702468	-0.357939	0.0604781	-1.10261	0.00811932
MGBC111355_01715	N	3.47187	0.254043	1.60204	0.477433	0.124175	0.339778
MGBC111262_02464	N	0	0.000900542	1.14224	0.896083	-0.616613	0.00729449
MGBC165165_01820	N	1.46632	0.0666605	-0.323605	0.414486	-0.334348	0.0102993
MGBC134950_01295	N	4.20319	0.0439943	-0.148717	0.480497	0.753196	0.00167471
MGBC158325_00112	N	-0.265189	0.221323	0.794647	0.266884	-0.649663	0.0035902
MGBC107041_02456	N	0.978413	0.43932	0.100509	0.896849	-0.687252	0.0870586
MGBC161190_00061	N	0.0747309	0.0102948	-1.8239	0.11614	-0.891866	0.010552
MGBC120407_01446	N	-1.50377	0.000269217	0.279393	0.522645	-0.0284815	0.823681
MGBC000387_02519	N	0.181203	0.20149	-0.039876	0.994673	-0.119415	0.0675232
MGBC100080_01565	N	0.186952	0.601811	-0.158606	0.783833	0.280262	0.0213097
MGBC122790_00528	N	-0.243185	0.00382278	0.156969	0.0589066	1.06068	0.0206307
MGBC117032_01156	N	0.25291	0.211314	-0.113293	0.532212	-0.371454	0.00422043
MGBC167022_00029	N	0.59048	0.00105712	-0.217334	0.482304	0.0503419	0.642841
MGBC107314_00677	N	0.634102	0.641187	0.185973	0.112164	1.67947	0.000324091
MGBC129442_02893	N	0.961268	0.0877566	0.212806	0.359119	-0.181981	0.285939
MGBC117666_00354	N	-0.418353	0.0107088	-0.00663818	0.296785	0.487527	0.0734472
MGBC147939_02063	N	1.69554	0.0421305	-0.270662	0.405111	-0.599053	0.000629576
MGBC127030_01489	N	1.34859	0.000307069	0.0850696	0.363327	-0.668916	0.451383
MGBC158080_00034	N	-0.913228	0.469072	0.0798808	0.204798	-0.226687	0.0683501
MGBC118050_00950	N	0.128058	0.00327731	0.344279	0.399115	0.789473	0.00239001
MGBC131165_01208	N	0.659857	>0.999999999999999	0.52806	0.0783376	-0.762082	0.000394041
MGBC117464_00787	N	1.18139	0.0409251	-0.0265942	0.096692	0.652578	0.00599494
MGBC104409_01170	N	-0.206831	0.844658	0.605957	0.0474911	-0.179836	0.164923
MGBC129114_02906	N	1.39323	0.000486838	0.247725	0.373901	-1.87167	0.0244536
MGBC101533_01074	N	-0.423452	0.0187598	-0.114374	0.0685365	0.149679	0.00135658
MGBC111645_01821	N	-0.0380606	0.131298	0.912996	0.21953	-0.321945	0.0551024
MGBC161190_01642	N	-0.062061	0.547543	0.606068	0.523958	-0.308093	0.0211878
MGBC162942_01504	N	0.501061	0.00173218	-0.347638	0.303912	0.116828	0.0377774
MGBC137938_01245	N	-0.716207	0.326683	0.357095	0.857174	-0.477883	0.0159419
MGBC130902_00756	N	0.461134	0.124048	2.30301	0.194717	-0.182658	0.151713
MGBC143972_01895	N	3.63758	0.0242529	-0.513906	0.0303944	0.0260604	0.832796
MGBC108476_00846	N	-2.75734	0.0468846	0.0894448	0.526388	-0.628289	0.371606
MGBC133130_00643	N	0.168939	0.213761	0.773624	0.570652	1.78413	0.00910234
MGBC163852_01957	N	1.59904	0.104492	-0.0636799	0.50704	-0.222357	0.146119
MGBC134242_01647	N	-0.282132	0.302258	0.420274	0.068217	-0.346271	0.0118619
MGBC166879_01690	N	-0.191896	0.0501433	0.0240741	0.128558	0.557471	0.00279008
MGBC167415_01956	N	0.0325756	0.000660655	-0.0628877	0.267084	-0.42589	0.0270954
MGBC117711_01122	N	0.448826	0.0494515	-0.120088	0.961286	-0.366489	0.0275783
MGBC111003_00400	N	-0.204873	0.0887783	0.166998	0.183642	-0.810856	0.0320671
MGBC166226_02729	N	0.51553	0.00878931	0.306341	0.772434	0.0751361	0.45479
MGBC118542_02010	N	1.12126	1.88775e-05	-0.263954	0.0227078	-0.185573	0.0793038
MGBC000020_04036	N	0.395377	0.42488	1.15616	0.620417	-0.745342	0.000867222
MGBC107431_00264	N	0.594372	0.00341587	-0.0360022	0.106852	0.411276	0.0120725
MGBC000118_01513	N	-1.20012	0.0918062	0.0125687	0.464111	-0.307901	0.00398252
MGBC167100_01782	N	0.122673	0.415062	0.0591035	0.892284	-1.61979	0.023588
MGBC116613_00249	N	0.686246	0.00776895	0.282287	0.133358	0.999081	1.43018e-06
MGBC135041_02168	N	-1.03238	0.0388804	-0.0191088	0.733308	-0.0470614	0.458142
MGBC164635_00945	N	-0.0689232	0.0944562	-0.655208	0.542971	-0.313758	0.0566766
MGBC102629_01062	N	-1.85291	0.315062	-0.96234	0.216045	-0.653282	0.0144134
MGBC164031_02101	N	-0.737653	0.782498	0.155161	0.959669	0.179457	0.419784
MGBC107822_01224	N	0.620913	0.937473	0.00907358	0.38678	-0.22225	0.379614
MGBC130959_02694	N	-0.599255	0.0936466	0.418391	0.0763131	-1.14859	0.00313904
MGBC165808_01696	N	-0.160126	0.0103469	0.313273	0.151141	0.308014	0.00415554
MGBC000458_00732	N	1.20344	0.191579	0.201884	0.495288	0.13449	0.620398
MGBC167478_00712	N	1.02922	0.0318326	-0.559334	0.0926586	0.0315994	0.843993
MGBC140384_02146	N	1.31657	0.000417046	0.40227	0.241925	0.666832	0.0497041
MGBC000606_00096	N	0.923321	0.168385	-0.136183	0.650624	0.096668	0.480694
MGBC130486_00818	N	-0.617259	0.137514	-1.66957	0.37721	-0.288644	0.0430273
MGBC162722_00978	N	0.219781	0.0208196	-0.235317	0.253606	0.369663	0.547311
MGBC167521_00819	N	0.23543	0.243137	1.76351	0.735099	-0.104649	0.156039
MGBC128017_01533	N	1.72038	0.907359	0.189825	0.792713	-1.33423	0.0502751
MGBC000243_01274	N	-0.17727	0.879309	-0.297477	0.913797	2.24193	0.202405
MGBC129501_01356	N	-0.704103	0.116809	0.0562682	0.827424	-0.0804355	0.252169
MGBC139503_02204	N	0.54993	0.653186	-0.00827816	0.795437	-0.822425	0.00291918
MGBC134245_01391	N	-1.01197	0.167225	-0.3272	0.642733	0.219008	0.0644794
MGBC119224_01178	N	-1.55027	0.120295	0.257343	0.693496	0.61309	0.532345
MGBC131528_00533	N	0.302256	0.0236425	0.366816	0.09151	-0.00829685	0.920721
MGBC129817_00250	N	1.25186	0.24205	-0.119342	0.306353	-0.51077	4.30951e-05
MGBC000362_01486	N	-1.20315	0.0349725	-0.236067	0.898813	0.0849689	0.706625
MGBC113371_00828	N	-0.118416	0.218158	0.219678	0.879729	-0.348001	0.028355
MGBC000564_00827	N	-0.126912	0.0103816	-0.117228	0.755205	-0.815991	0.226032
MGBC166785_01154	N	-0.0485148	0.00637162	0.0445554	0.117556	-0.658041	0.000851797
MGBC165658_00058	N	0.536236	0.72883	0.44575	0.925974	0.561411	0.513324
MGBC134383_01367	N	0.841848	0.000616915	0.219508	0.0119692	1.16344	0.000204286
MGBC103191_00880	N	-0.475484	0.400536	-0.235757	0.316737	-0.109365	0.0854718
MGBC101483_01557	N	0.183282	0.0452576	0.212003	0.60657	-0.629286	0.000365487
MGBC144929_01581	N	0.0127754	0.00444549	-0.476367	0.967775	1.31428	0.0017705
MGBC134392_00796	N	-1.38665	0.501418	0.251602	0.013103	0.0518887	0.623079
MGBC101468_01264	N	-0.374791	0.00998346	-0.0175673	0.546297	1.19624	0.00269329
MGBC166488_01204	N	0.153094	0.00643964	0.0944156	0.293799	-0.224928	0.00294387
MGBC143581_01637	N	0.278057	0.186159	-0.0947086	0.604618	-0.46933	0.0269333
MGBC116146_02045	N	-0.406133	0.000874327	-0.158668	0.232348	0.606587	0.069109
MGBC100294_00695	N	-0.54788	0.840748	-1.93934	0.310302	0.576525	0.020591
MGBC130803_01680	N	-1.48454	0.400335	-0.304855	0.443077	-0.891131	0.000794624
MGBC106543_02077	N	-0.733008	0.0932281	0.966053	0.0976291	-0.830916	0.000208854
MGBC165504_01561	N	1.39756	0.310971	0.244093	0.341473	-1.87518	6.72624e-05
MGBC104948_00283	N	0.456463	0.0096648	-0.127379	0.156033	-0.520536	0.0126444
MGBC137643_02076	N	-0.951808	0.0183354	-0.232071	0.753568	0.481708	0.0168745
MGBC127018_01221	N	-0.309654	0.00582642	-0.470154	0.962173	-1.89104	0.268251
MGBC000607_01738	N	-0.307157	0.00319641	0.273384	0.00689666	-0.472888	0.0538405
MGBC129799_00626	N	0.504881	0.082796	0.691451	0.1339	0.0437538	0.870532
MGBC131029_02979	N	1.59834	0.00243051	0.0980777	0.261685	0.367697	0.0437819
MGBC123699_01187	N	-0.302927	5.7383e-05	0.553519	0.318951	0.407199	0.044207
MGBC100973_01266	N	0.577767	0.89014	-0.0175584	0.838504	-0.495384	0.00612226
MGBC107687_02004	N	0.551615	0.580972	-0.399607	0.241798	1.00442	0.00194228
MGBC132309_01108	N	-0.72651	0.876314	-0.631305	0.755358	1.22188	0.0136391
MGBC160568_02825	N	-0.679872	0.103551	0.100709	0.896535	-0.0471479	0.608653
MGBC130500_00209	N	1.0335	0.977325	0.00900281	0.117141	-0.884559	0.00720553
MGBC146427_02485	N	0.359808	0.0472701	0.756017	0.567481	1.0832	0.00276278
MGBC113537_02108	N	1.08669	0.229615	0.553361	0.363064	-0.118416	0.885717
MGBC117567_01375	N	0.893362	0.253978	0.125332	0.165771	0.34637	0.0532457
MGBC161731_00039	N	0.146995	0.909041	0.297132	0.044678	-0.0693974	0.81211
MGBC166206_00196	N	0.67888	0.0117665	-0.115348	0.157074	-0.49176	0.00761189
MGBC111116_01359	N	-2.86102	0.417837	0.265042	0.3188	0.439103	0.0556712
MGBC139362_02221	N	-0.114617	0.710777	0.939309	0.308941	-0.617983	0.00319852
MGBC156550_03336	N	1.81852	0.550476	0.326612	0.948243	0.240195	0.603015
MGBC131583_01485	N	0.496277	0.154557	-0.853746	0.58279	0.0286936	0.663353
MGBC114476_02128	N	-1.82316	0.000888576	-0.00242674	0.189316	0.260598	0.0545821
MGBC129172_00078	N	0.0915932	0.00281361	0.392317	0.131677	0.910407	0.0202609
MGBC104010_00694	N	0.678474	0.358871	-0.201923	0.299233	0.473378	0.00438528
MGBC107088_02764	N	-0.785556	0.158188	-0.0422577	0.467329	1.33313	0.160227
MGBC158080_00005	N	0.579996	0.0386755	0.726525	0.164508	-0.171917	0.103434
MGBC126007_02460	N	0.329028	0.173027	0.569997	0.459989	-0.183172	0.299557
MGBC105525_01527	N	1.45104	0.00141643	-0.63488	0.0372483	0.313094	0.0043914
MGBC130742_01717	N	-0.0359371	0.369551	-0.00127729	0.258902	0.388688	0.00467765
MGBC130667_01907	N	-0.576053	0.478719	-0.00341265	0.322821	-0.459521	0.0932933
MGBC130073_01633	N	-1.30541	0.464125	-0.313239	0.774	0.428646	0.179031
MGBC100025_01120	N	-2.15977	0.0353072	-0.223896	0.570476	-0.431153	0.0139064
MGBC167222_01125	N	0.586965	0.607593	0.0903782	0.844551	-0.212234	0.0883559
MGBC158517_01028	N	-0.217885	0.22298	-0.126352	0.265192	0.822152	0.0038002
MGBC122333_02220	N	-0.680339	0.0685767	0.0199225	0.945502	0.0767875	0.811504
MGBC100199_01096	N	-2.34233	0.0117964	0.0302557	0.0217654	-0.164456	0.0821801
MGBC161496_01645	N	-1.2515	0.0155517	0.0516886	0.0198599	-0.229931	0.682863
MGBC105254_02041	N	1.32396	0.0163214	0.0706298	0.798579	-0.906202	0.241433
MGBC100902_02019	N	-1.13878	0.0261373	0.507082	0.930302	0.404247	0.0131726
MGBC112476_01476	N	-1.07788	0.0961752
MGBC162275_01111	N	-0.747745	0.169387	-0.00185556	0.415471	-0.0231245	0.865071
MGBC107538_03530	N	-0.288477	0.471957	-0.158262	0.55301	-0.570886	0.00641985
MGBC145939_01951	N	0.0789883	0.0346115	-0.978626	0.167975	0.325918	0.0983053
MGBC161463_00062	N	0.922595	0.0263064	-0.469095	0.836525	0.0477256	0.743236
MGBC113809_02366	N	-1.03385	0.466183	-0.482494	0.139898	-0.930201	0.00743063
MGBC117300_02746	N	0.705544	0.0280687	0.0611267	0.288916	-0.35055	0.0188221
MGBC102522_00679	N	0.637665	0.101064	0.19872	0.354919	-0.3289	0.0202214
MGBC107104_02085	N	0.686796	0.0155957	-0.182084	0.0718728	-0.338637	0.0352269
MGBC140925_01087	N	0.594094	0.665325	-0.227685	0.98832	-0.0231328	0.889643
MGBC116834_03750	N	0.565422	0.299951	0.0694648	0.582097	-0.381923	0.0845681
MGBC107931_00413	N	-0.477994	0.0111817	-0.507352	0.261669	2.74669	0.0338797
MGBC131411_00973	N	0.519778	0.0434351	0.299741	0.874589	0.379777	0.0412271
MGBC132411_01516	N	0.734507	0.380911	0.498119	0.00579842	-0.882469	0.0119231
MGBC105270_00847	N	1.18581	0.0366184	0.119859	0.431858	-0.170164	0.45551
MGBC106543_00909	N	0.400703	0.744033	0.132104	0.00558751	0.969209	0.00866191
MGBC143216_01031	N	0.407962	0.0048744	-0.135978	0.989782	-0.0943571	0.61345
MGBC143220_01318	N	0.0475519	3.31735e-05	-0.182147	0.991049	-0.28648	0.11881
MGBC117069_00355	N	0.582009	0.00969887	0.0467942	0.338899	0.584111	0.00187886
MGBC118706_00457	N	0.148375	0.00179574	-0.0400404	0.14063	-0.620538	0.00204869
MGBC139465_02698	N	0.08932	0.185628	-0.352722	0.697648	0.399167	0.1696
MGBC164475_01144	N	0.571727	0.0768094	0.104095	0.130527	-0.882524	0.000197261
MGBC124811_00257	N	0.0226552	0.138018	-0.0475771	0.940748	-0.598836	0.00437983
MGBC130563_01396	N	-0.00816237	0.0121805	0.608493	0.842442	0.575181	0.00052895
MGBC164245_01804	N	1.65697	0.00254352	0.0937144	0.0162153	1.30244	0.0395631
MGBC102204_01367	N	0.504208	0.00450276	-0.401117	0.74262	1.84619	0.00149891
MGBC142681_00626	N	-4.05456	0.0415691	-0.232016	0.107011	-0.807542	0.000177283
MGBC146042_00733	N	-0.087959	0.101262	0.510108	0.803021	0.917616	0.132021
MGBC124139_00022	N	1.01577	0.00381446	0.0352372	0.0206196	0.0920856	0.422466
MGBC147146_02928	N	1.11655	0.275209	0.529437	0.00105808	0.73753	0.101181
MGBC103149_02350	N	1.01282	0.120493	0.487266	0.989909	0.712383	0.00646492
MGBC110988_00831	N	-0.560122	0.131818	0.333516	0.0611345	1.08632	0.0578915
MGBC127611_01228	N	0.450945	0.187266	0.210825	0.549736	1.30385	0.00109983
MGBC144715_00049	N	0.567936	0.00497825	0.402351	0.0457249	-0.241837	0.102678
MGBC161191_00609	N	-0.428196	0.198905	1.96688	0.588456	1.20891	0.0563036
MGBC128361_00195	N	2.51096	0.0130357	0.00762929	0.759173	1.58625	0.0005854
MGBC165218_01654	N	0.0780025	0.0463583	0.629651	0.716735	0.285407	0.112451
MGBC136704_00498	N	0.820359	0.0313255	0.140362	0.468716	-0.240644	0.0101123
MGBC142301_03390	N	0.833849	0.0257285	0.0790245	0.718479	-1.90242	0.0536373
MGBC114476_00628	N	1.33359	0.0700537	0.0262554	0.276214	-1.18938	0.106192
MGBC139363_00454	N	-1.76866	0.0719316	0.231205	0.500407	-0.579805	0.00114805
MGBC106826_02330	N	0.396189	0.0764697	0.858867	0.497821	-0.490424	0.00426784
MGBC104244_01468	N	1.44987	0.0908226	0.452917	0.584051	-0.772489	0.106882
MGBC131160_01171	N	-0.188445	0.13843	-0.470004	0.655754	-0.961398	0.0157929
MGBC115019_01316	N	-3.92129	0.895094	0.161403	0.680574	-0.496136	0.024343
MGBC131733_01291	N	0.287884	0.0123132	2.18041	0.390467	-0.0325429	0.727454
MGBC108497_01815	N	-1.26946	0.338715	-0.588172	0.75272	-0.218997	0.0379979
MGBC164430_02146	N	1.38807	0.826261	0.849975	0.936865	-0.467145	0.00295735
MGBC107346_00598	N	1.12896	0.0192141	0.309654	0.0149049	-0.684979	0.0238435
MGBC106449_00065	N	0.739011	0.852761	0.0430687	0.403203	-0.282512	0.000324973
MGBC140321_02131	N	0.0756997	0.943613	0.206533	0.645443	-0.273825	0.181984
MGBC101478_00826	N	-0.715857	0.0138662	0.477353	0.376143	-0.182853	0.446775
MGBC105213_00591	N	0.315837	0.0726184	0.191096	0.673218	-0.763053	0.000953398
MGBC103163_01144	N	-0.323206	0.0548001	-0.0199225	0.000196237	-0.10453	0.0564801
MGBC102131_00604	N	-0.549138	0.0503829	0.685771	0.167235	-0.129506	0.714641
MGBC000078_04053	N	1.98427	0.127818	0.316724	0.974767	-0.928513	0.0056538
MGBC107817_00186	N	0.162824	0.0822432	0.532386	0.428879	0.079747	0.51088
MGBC140683_00293	N	0.108653	0.118302	0.248275	0.47855	-0.039515	0.639935
MGBC130921_00689	N	-0.0699489	0.0489787	-0.0460398	0.0521857	-1.04786	0.000209785
MGBC110360_00033	N	0.743573	0.0769016	1.0282	0.158967	-0.41155	0.0506317
MGBC159923_00407	N	1.6065	0.0130349	-0.614293	0.221405	3.65472	0.0102783
MGBC101442_03118	N	0.182692	0.0880118	-0.263507	0.0206283	-0.144226	0.0092015
MGBC152791_01506	N	0.104721	0.0100646	-0.219394	0.154074	-0.257021	0.131913
MGBC102670_00146	N	-0.634431	0.00217655	0.181066	0.924976	-0.978786	0.131476
MGBC129883_00365	N	0.250506	0.730169	0.783189	0.630854	-0.587259	0.00211254
MGBC100119_00858	N	0.525603	0.0122833	-0.0233535	0.054083	-0.525886	0.000223596
MGBC140384_00297	N	-0.940746	0.0112404	0.551568	0.5501	0.013735	0.934403
MGBC102441_00933	N	1.40276	0.421527	1.13657	0.812709	-0.116068	0.455065
MGBC134350_01531	N	1.76734	0.203745	0.185676	0.373901	-0.355855	0.00554403
MGBC000078_03078	N	-0.348239	0.018309	-0.488986	0.784909	0.827865	0.00192971
MGBC162023_00192	N	0.0176659	0.107307	-0.946183	0.208691	-0.543994	0.252108
MGBC103148_02426	N	-1.43599	0.0402551	0.659601	0.216808	0.459544	0.00512867
MGBC111723_02765	N	0.494971	0.174826	0.111592	0.00805499	0.0154787	0.899209
MGBC103398_02589	N	1.12784	0.00544137	-0.187109	0.260652	-0.194318	0.235788
MGBC140918_02236	N	-0.562619	0.0301658	0.272372	0.252492	-0.694866	0.00259256
MGBC103837_00848	N	0.55849	0.00151319	0.255267	0.0997981	0.373149	0.0562555
MGBC145744_00501	N	2.05114	0.201361	-0.559427	0.58322	1.79297	0.0136632
MGBC137937_01986	N	-0.0700585	0.00610358	-0.124328	0.351826	-0.164483	0.331378
MGBC131536_02190	N	2.19563	0.255953	0.261265	0.225751	-0.586999	0.0572685
MGBC164325_02327	N	1.45154	0.772944	-0.339175	0.866272	0.642789	0.00592343
MGBC129222_00376	N	0.317858	0.000460312	0.085827	0.0610605	3.44961	0.00665792
MGBC117357_01863	N	0.898412	0.480006	0.432871	0.317619	-0.127084	0.219597
MGBC111009_01182	N	0.883889	0.49521	-0.462986	0.459561	-0.767817	0.135986
MGBC154862_00362	N	1.3006	0.17224	-0.0171203	0.571595	0.681186	0.0951275
MGBC118480_02342	N	0.600004	0.0828049	0.481359	0.91733	-0.0149229	0.984421
MGBC104382_00331	N	-0.0723142	0.200344	-0.0500155	0.647584	-0.537288	0.446517
MGBC107350_01091	N	0.836666	0.454402	0.015222	0.154089	-0.818437	0.00084099
MGBC108704_02625	N	0.843456	0.476005	-0.00592483	0.0156528	0.0471152	0.425391
MGBC164528_00397	N	0.273834	0.809788	0.193275	0.587013	-0.0322912	0.848852
MGBC142835_01424	N	0.104571	0.0597667	-1.09259	0.917111	0.922677	0.000530699
MGBC139991_00040	N	-1.50379	0.0312832	0.0546689	0.171404	0.161736	0.423639
MGBC000559_02288	N	1.08688	0.642776	-0.0363657	0.0319481	0.392415	0.0343246
MGBC166062_01179	N	1.09789	0.0702471	0.354759	0.263034	0.211719	0.00567588
MGBC132082_01111	N	0.318825	0.573843	-0.197716	0.549654	0.529357	0.0224451
MGBC105869_01647	N	0.146678	0.46509	1.12138	0.309084	-1.29832	0.362299
MGBC105640_01178	N	1.06197	0.0150733	0.715631	0.898663	0.150493	0.0420328
MGBC119095_02023	N	1.23744	0.0373244	0.337531	0.439031	0.424101	0.00729588
MGBC106907_02113	N	1.04731	0.0130292	0.58852	0.100504	0.317675	0.448177
MGBC114208_02795	N	0.782594	0.000301437	0.487139	0.0699261	-0.792839	0.0129338
MGBC000515_03711	N	0.75336	0.971871	0.643535	0.386448	-0.578163	0.00534136
MGBC134237_01912	N	-1.80181	0.00369138	-0.626185	0.0520244	-0.801913	0.165932
MGBC161539_01006	N	-0.129601	0.111006	0.347313	0.0647773	-0.365306	0.00175368
MGBC000078_01298	N	2.2786	0.0788369	1.51058	0.91862	0.41064	0.263563
MGBC100677_02343	N	1.62312	0.00734377	-0.70796	0.232018	-0.0687751	0.82848
MGBC109419_02236	N	-0.975696	0.04414	0.192645	0.228874	0.259766	0.472105
MGBC154898_00360	N	-0.696324	0.0372826	0.0768481	0.444761	0.918488	0.000761222
MGBC109101_02109	N	0.921145	0.0229995	0.0173039	0.832754	-0.850831	0.0062281
MGBC133327_01011	N	-0.230758	0.0117887	0.048726	0.566235	-0.297127	0.839694
MGBC106639_00377	N	0.0164255	0.505249	1.37805	0.3533	-0.629648	3.25671e-05
MGBC154727_01804	N	1.25106	0.0233558	0.93565	0.90493	0.533248	0.0035653
MGBC000477_02207	N	2.67527	0.10249	0.26503	0.338146	-0.509034	0.171676
MGBC000210_02031	N	-0.388472	0.654195	-0.209693	0.760898	0.49051	0.38386
MGBC167097_01958	N	-4.11216	0.127552	0.0879369	0.549926	0.162848	0.272269
MGBC111116_00714	N	-0.164144	0.0112941	-0.009618	0.090209	-1.02068	0.111444
MGBC117676_02340	N	-0.00480099	0.0853681	0.240787	0.375612	0.375168	0.0480418
MGBC130724_02939	N	0.22609	0.0131068	0.136705	0.87136	-0.289227	0.0881174
MGBC135379_01505	N	0.464781	0.036839	0.665336	0.103827	-0.628916	0.00135098
MGBC111573_02900	N	1	0.641879	0.279154	0.772126	-2.61283	0.00234635
MGBC111645_03746	N	-0.323449	0.00258999	-0.193098	0.26565	-0.0557093	0.501825
MGBC143822_01958	N	-1.04182	0.00276594	0.64731	0.934889	-1.93839	0.0479921
MGBC161763_00930	N	1.11688	0.237721	1.52734	0.978995	-0.689156	0.118122
MGBC106583_00555	N	1.05497	0.250772	1.68205	0.0378858	-0.659017	0.320601
MGBC142255_00406	N	1.72299	1.15073e-06	-2.36222	3.22058e-05	-0.0729858	0.534821
MGBC131786_00795	N	0.44514	0.00414207	0.297583	0.855348	-0.465603	0.0132739
MGBC102215_01815	N	0.278755	0.0934391	0.112268	0.902326	-1.34579	0.0140384
MGBC146478_00579	N	0.727446	0.0873959	-0.316696	0.432055	0.686284	0.00485307
MGBC167313_00831	N	-0.766977	0.712164	-0.262451	0.608163	-0.545529	0.0701122
MGBC113464_00343	N	-1.87034	0.29318	-0.188913	0.186465	-0.118955	0.277874
MGBC000083_00966	N	-0.233164	0.100367	0.267802	0.0829344	0.0209228	0.859308
MGBC152425_02174	N	0.287497	0.117066	-0.169296	0.274543	-0.571373	0.00492394
MGBC106658_03314	N	-0.801706	0.00475661	-0.658425	0.345183	-0.823966	9.94341e-05
MGBC128976_00463	N	-1.6955	0.118852	-0.0193348	0.394173	-0.279889	0.0551314
MGBC117466_02744	N	0.585841	0.241678	0.107104	0.499881	0.0880638	0.104757
MGBC106502_02213	N	0.0468787	0.268545	0.418358	0.0480995	0.410358	0.00906084
MGBC150966_01230	N	0.767391	0.000168232	-0.0815982	0.513962	-1.03472	7.70612e-05
MGBC163226_01867	N	0.262545	0.579481	0.330949	0.0895392	0.869123	0.0162909
MGBC100080_01525	N	-1.44532	0.00627393	-0.342602	0.651954	-0.567001	0.00148075
MGBC167022_00937	N	0.923166	0.115891	0.345583	0.178496	0.0358349	0.936723
MGBC102500_01314	N	0.972679	0.0210202	0.24716	0.339301	-0.346589	0.0763624
MGBC164635_00757	N	-0.0291463	0.00516842	-1.81572	0.185046	0.0599598	0.58585
MGBC150839_00142	N	-2.55785	0.0223248	0.536518	0.842782	-0.520027	0.19486
MGBC140312_00637	N	1.17501	0.0238448	0.03338	0.393127	-0.943452	3.04143e-05
MGBC114155_01444	N	-0.131513	0.960165	0.60374	0.873088	-0.459354	0.0471851
MGBC164159_01756	N	1.21879	0.0609826	0.948345	0.0372271	-0.295927	0.0895936
MGBC124025_03559	N	0.1899	0.0713959	0.611146	0.694122	-0.112817	0.815812
MGBC137643_00775	N	0.505668	0.0672429	0.296871	0.127816	1.7197	0.000462061
MGBC000501_00611	N	-0.0988534	0.0070152	-0.126662	0.656509	-0.4983	0.0258613
MGBC107674_00223	N	0.385193	0.202701	0.0482091	0.388544	-1.93082	0.00199722
MGBC119095_00671	N	0.241277	0.980566	0.810658	0.961884	-0.111152	0.72245
MGBC162445_00837	N	1.11631	0.239503	-0.104427	0.244764	0.268301	0.781306
MGBC102492_01015	N	-0.570643	0.0842985	-0.460104	0.494938	0.89215	0.00408299
MGBC131377_00213	N	-0.943313	0.229641	0.12356	0.0124474	-0.845941	0.000443243
MGBC106766_01764	N	-2.36187	0.138633	0.357295	0.352808	0.250258	0.0163119
MGBC115995_01981	N	-1.02336	0.109273	0.300824	0.118316	0.0278772	0.836879
MGBC147136_03044	N	0.461597	0.0134747	-0.439734	0.369653	0.129499	0.148533
MGBC161700_00626	N	0.475473	0.00930636	-0.47915	0.36446	-1.74049	0.178596
MGBC164742_01431	N	-0.537005	0.208074	0.293385	0.0713998	0.653978	0.00174584
MGBC154093_00079	N	0.296064	0.13249	0.188632	0.0965486	3.90515	0.0194702
MGBC000518_03723	N	-0.164782	0.531884	-0.450556	0.210031	0.25103	0.0619983
MGBC117744_01760	N	-0.515221	0.0875713	0.212472	0.0741453	-0.00571026	0.946689
MGBC140718_01340	N	0.0386114	0.0132307	-0.0343201	0.688209	0.0154823	0.872261
MGBC139523_01600	N	0.882164	0.00690685	-1.34023	0.0621512	-0.183719	0.152787
MGBC117601_02175	N	1.25769	0.349085	-0.70477	0.457687	-0.337355	0.251285
MGBC167117_01835	N	0.623115	0.385768	-1.71604	0.427442	0.600479	0.00231377
MGBC109716_00319	N	-0.978107	0.0458006	-0.1453	0.511971	0.849692	0.00358819
MGBC131733_02540	N	0.193725	0.0127071	0.236525	0.0952471	-0.468794	0.329838
MGBC134383_02806	N	0.817594	0.0178562	-0.0549455	0.920575	0.471817	0.272645
MGBC107300_01089	N	-0.126119	0.678052	0.688965	0.388933	-0.040424	0.905406
MGBC114094_00913	N	1.27536	0.0326615	0.0557733	0.263989	-2.80986	0.00988546
MGBC111116_01943	N	-0.220288	0.11584	-0.432252	0.775141	0.0206303	0.402114
MGBC130025_00592	N	2.87223	0.0531787	0.293632	0.00907862	-0.614333	0.00835181
MGBC162292_00246	N	0.246532	0.00692121	0.312803	0.218407	0.45377	0.00400069
MGBC135252_01782	N	0.415265	0.0112056	0.757567	0.238866	1.60948	0.000150273
MGBC108290_01356	N	1.3739	0.958373	-0.942413	0.589445	0.0422646	0.633692
MGBC144936_00070	N	1.25102	0.138638	0.122947	0.179968	-0.0196757	0.774154
MGBC107674_00015	N	-0.323589	0.0848043	0.0932375	0.458894	0.633591	0.0157994
MGBC143172_01788	N	-0.304614	0.549937	0.0155297	0.826313	1.03671	0.0180394
MGBC136193_00066	N	0.0339473	0.0644479	0.164505	0.358447	-0.606093	0.000171109
MGBC165338_00682	N	-0.0284667	0.895037	-0.0717907	0.540812	0.0624804	0.480962
MGBC121201_00657	N	2.2293	0.453047	0.597035	0.3566	-0.35303	0.0833533
MGBC143043_02794	N	-0.22556	0.486465	-0.0981804	0.109871	-0.341006	0.179773
MGBC162157_02646	N	0.0107424	0.0633617	-1.467	0.514108	-0.45448	0.0414906
MGBC000258_00620	N	1.03537	0.255544	-0.241008	0.803797	1.1005	0.143777
MGBC166677_02168	N	-0.629496	0.169871	-0.237734	0.211614	-0.578067	0.000721764
MGBC111534_01436	N	0.814993	0.00512537	0.0669741	0.619684	-0.724257	0.0106213
MGBC102517_01370	N	1.33038	0.000938031	-0.0205893	0.0163377	-0.300522	0.202773
MGBC132553_03665	N	0.243926	9.17415e-05	0.296587	0.219748	0.741465	0.443016
MGBC105515_00852	N	0.405672	0.0348527	0.691456	0.149597	-0.637014	0.000120217
MGBC100084_01388	N	0.925333	0.260571	2.10183	0.493652	0.16698	0.300174
MGBC118138_00770	N	0.839928	0.172732	-0.156351	0.312886	-0.614932	0.00703131
MGBC164620_02737	N	-1.80221	0.310581	-0.0616566	0.0895361	0.756906	0.461491
MGBC150620_01150	N	0.580911	0.184124	0.335517	0.178579	0.104788	0.375593
MGBC165880_00889	N	1.20845	0.715802	0.210218	0.66262	0.393958	0.0308678
MGBC115000_02111	N	0.640458	0.246445	0.796869	0.494929	-0.513692	0.00050495
MGBC129642_01772	N	1.22144	0.000280986	0.771821	0.0129653	-0.19261	0.403707
MGBC116672_01594	N	1.19422	0.553416	0.248142	0.646156	-0.303934	0.447104
MGBC000141_00882	N	0.373911	0.186151	-0.0924133	0.402848	0.468528	0.103721
MGBC129401_00045	N	-0.853977	0.0125627	-3.12035	0.79368	0.483337	0.008947
MGBC111321_00534	N	-2.19516	0.0506193	0.41301	0.16561	2.48434	2.28463e-05
MGBC150030_00824	N	0.648388	0.0412874	0.289942	0.0941082	1.38067	0.00010286
MGBC165124_00488	N	-0.0314959	0.398646	-1.17239	0.251549	-0.16245	0.297589
MGBC137844_01052	N	1.15693	0.00514029	-0.0215332	0.125693	-0.916666	0.00697907
MGBC115318_00254	N	-0.188072	0.0140982	0.887685	0.329252	0.0608503	0.925493
MGBC143488_00124	N	0.308046	0.326435	-0.0686708	0.740757	-0.00158724	0.973879
MGBC128065_00883	N	-0.905172	0.0614207	-0.273211	0.31826	0.352384	0.137519
MGBC107407_02275	N	-0.181494	0.0778789	0.910203	0.627532	0.0621016	0.924121
MGBC102708_00486	N	0.28886	0.162856	0.248679	0.294785	1.74953	0.000250453
MGBC166162_00904	N	2.45031	0.00879507	0.163801	0.432808	-0.0743135	0.0933654
MGBC105907_00120	N	-1.67554	0.328533	0.0230411	0.191353	-2.22051	0.0252557
MGBC102479_00881	N	0.341977	0.262101	-0.11689	0.30463	0.841476	0.0244677
MGBC117555_02433	N	-0.226636	0.0529852	-0.136321	0.306487	-0.367694	0.0026304
MGBC140463_01288	N	2.20625	0.0535099	0.564719	0.54359	-1.32907	0.000142389
MGBC130598_01008	N	0.661744	0.144685	0.0133214	0.488354	-0.740794	0.0149994
MGBC133130_00814	N	0.0186157	0.149541	0.590792	0.57038	-0.33689	0.0107411
MGBC130313_00543	N	1.62569	0.9307	0.899836	0.968479	-0.582497	0.00463252
MGBC132258_01227	N	0.241008	0.76792	0.49077	0.180065	0.0685907	0.657341
MGBC129776_04151	N	0.791814	0.000739191	0.330227	0.280241	-0.588759	0.0131499
MGBC111360_01181	N	-0.659925	0.028236	0.46971	0.791436	0.276333	0.0245139
MGBC130047_00461	N	0.376016	0.373262	0.996991	0.681212	0.216987	0.0971489
MGBC108784_01404	N	1.04439	0.976533	-0.336608	0.0903263	-1.61469	0.0312621
MGBC116431_00162	N	-0.708577	0.104669	-0.212729	0.522134	0.0491741	0.842096
MGBC105565_00516	N	-2.29973	0.0001609	0.17897	0.0609675	-0.0996894	0.771899
MGBC166721_00453	N	-0.295568	0.0252693	-0.368867	0.527582	-0.618757	0.0123888
MGBC139378_01615	N	-0.266205	0.0983919	0.424012	0.94672	-2.19116	0.0242133
MGBC129352_00359	N	0.4156	0.110953	-0.0838606	0.891986	0.447136	0.00722481
MGBC132383_00780	N	0.315805	0.0557369	0.296775	0.147554	0.399774	0.000656378
MGBC129172_00760	N	0.191531	0.189349	-0.503298	0.463143	-3.52673	0.00184412
MGBC136207_01707	N	-1.12851	0.472445	0.00186999	0.358132	-0.0190114	0.929567
MGBC104457_01942	N	-0.435769	0.00396567	1.2503	0.45026	0.192252	0.0290402
MGBC125481_00745	N	1.6552	0.00555022	0.558111	0.767996	0.527376	0.00010299
MGBC102708_01235	N	-0.144101	0.152787	0.282845	0.433499	-1.62842	0.114488
MGBC117117_01379	N	-0.0746848	0.075115	0	0.275731	0.129014	0.250815
MGBC101829_01909	N	2.24742	0.340517	0.0833284	0.847713	-1.4806	0.032832
MGBC116578_00639	N	0.0304319	0.0663904	-0.117658	0.248624	-0.575819	0.0276769
MGBC111443_01199	N	-1.38775	0.0655625	0.088033	0.246848	0.386925	0.0342672
MGBC130415_00720	N	0.575827	0.22476	0.805451	0.431599	-1.05291	0.000108408
MGBC108351_01424	N	-0.433204	0.00420343	0.0782514	0.403658	-1.26553	0.00854078
MGBC111578_01220	N	-0.178524	0.164507	0.58694	0.126579	-0.261241	0.0742773
MGBC162064_00499	N	0.936274	0.323321	0.0727181	0.556359	-0.112086	0.141241
MGBC110982_02102	N	-0.165271	0.930925	0.71703	0.413437	-0.234725	0.671921
MGBC132373_02036	N	1.43528	0.0825809	1.08073	0.460679	2.2336	0.346657
MGBC165315_00401	N	1.24738	0.301403	0.552101	0.878	-0.998972	0.00023067
MGBC117348_00481	N	1.27535	0.868831	0.2824	0.227178	1.73865	7.86166e-06
MGBC131071_00221	N	2.1148	0.25067	0.916918	0.124057	-0.247352	0.108481
MGBC101896_01730	N	0.369573	0.68764	-0.860496	0.165041	-0.468945	0.0307918
MGBC109589_02889	N	0.098434	0.0124728	0.137832	0.909424	-0.4271	0.535344
MGBC118138_01240	N	-1.06093	0.00100106	0.755253	0.172158	-0.422426	0.0375888
MGBC163525_00382	N	0.247062	0.680864	0.341202	0.979827	-0.422025	0.0139323
MGBC163138_02211	N	-0.688752	0.125007	0.192645	0.24625	-0.123336	0.203371
MGBC133410_01672	N	0.0818169	0.0230911	-0.118086	0.950028	0.763265	0.000704897
MGBC114457_00454	N	-1.15824	0.320107	-0.111606	0.414587	-0.926545	0.00903829
MGBC140798_00741	N	-0.0449147	0.883776	0.221396	0.912777	-0.236851	0.123059
MGBC146895_00303	N	0.646363	0.719535	0.105449	0.706767	0.320132	0.0500959
MGBC130744_01110	N	-0.554518	0.0160915	0.0954196	0.171256	-2.32907	0.0179933
MGBC158878_02660	N	0.10405	0.385205	0.320847	0.0338205	0.16835	0.370233
MGBC135224_00762	N	0.625805	0.329272	0.342065	0.716204	0.581608	0.652973
MGBC000319_03601	N	1.12176	0.0639112	-0.116938	0.433968	0.83635	0.00683294
MGBC134383_01078	N	0.189636	0.595371	-0.117333	0.490129	-0.0906807	0.138967
MGBC142925_01919	N	-0.144843	0.104354	0.0641303	0.127089	0.623615	0.00389962
MGBC104724_01791	N	2.35466	0.00393136	-0.244449	0.30957	1.83776	0.00030334
MGBC165084_00118	N	-1.53317	0.0245585	0.519464	0.414364	-0.31846	0.51498
MGBC142620_00204	N	0.51702	0.557197	0.712162	0.0411965	0.111226	0.35714
MGBC000121_03164	N	-0.266317	0.108267	-0.0823104	0.124007	-2.34226	0.0157344
MGBC145072_03029	N	-1.22282	0.0863413	0.0791509	0.632965	-0.100826	0.626788
MGBC100021_00794	N	-0.629295	0.305077	0.256269	0.172092	-0.0074907	0.958424
MGBC100662_00297	N	0.321928	0.0304647	-0.0100812	0.177726	0.0913476	0.918143
MGBC000461_00249	N	0.490348	0.12911	0.513829	0.993494	-0.723143	0.00358029
MGBC167223_01290	N	1.10745	0.104575	0.0268355	0.262489	0.248595	0.234999
MGBC000339_03669	N	0.498498	0.115573	-0.273018	0.412879	-0.46311	0.478107
MGBC105149_01238	N	-0.182024	0.0539632	0.285241	0.705325	0.859289	0.00714808
MGBC164433_01559	N	0.838143	0.323923	0.486005	>0.999999999999999	0.0935408	0.495262
MGBC109237_00856	N	-3.17794	0.836715	0.146364	0.814089	-0.0503541	0.698828
MGBC114187_00470	N	0.094504	0.00532124	0.060121	0.801359	0.372239	0.106041
MGBC130073_02130	N	0.62554	0.897088	0.162629	0.576633	2.08786	0.00169159
MGBC103834_00824	N	0.223378	0.0277952	0.284006	0.696614	0.473017	0.108687
MGBC107704_00801	N	0.536522	0.00854418	-0.204358	0.444783	-0.100212	0.83782
MGBC166293_00394	N	-0.367664	0.730021	-0.383329	0.260836	0.00929649	0.925648
MGBC129623_00495	N	1.73215	0.394499	-0.370183	0.712453	-0.398845	0.000245134
MGBC000029_02314	N	0.328664	0.159209	0.562532	0.375882	0.106906	0.318639
MGBC117304_02173	N	0.961954	0.304296	0.0134314	0.734874	0.624483	0.0344988
MGBC164357_00488	N	0.496992	0.0380133	0.441988	0.297112	0.44061	0.0939512
MGBC117177_02117	N	-0.587025	0.42711	-0.0805237	0.492774	-0.402035	0.13959
MGBC166736_01675	N	0.0140752	0.0692431	0.176198	0.472974	-0.481477	0.017191
MGBC108466_01634	N	-0.384392	0.160934	0.177834	0.194327	-0.955486	0.00307025
MGBC106476_01133	N	0.850857	0.00715473	0.409876	0.326444	0.143039	0.369564
MGBC113548_00037	N	0.733599	0.591265	0.527407	0.151622	0.158886	0.143635
MGBC000434_01174	N	1.09212	0.646122	0.0638255	0.0346767	-1.95016	0.00746823
MGBC132116_01582	N	1.60459	0.169865	1.92652	0.71412	-0.175335	0.0129006
MGBC000555_02928	N	0.154171	0.727777	0.0808543	0.245105	1.27151	0.00101689
MGBC101144_01211	N	0.596788	0.0655154	0.0761493	0.251648	-0.489437	0.00460779
MGBC154750_00499	N	-0.450661	0.676911	0.00974798	0.380979	1.24066	0.105442
MGBC103705_02086	N	-0.171148	3.17205e-05	1.20318	0.16641	0.261	0.132569
MGBC137845_01668	N	0.603714	0.917349	-0.178363	0.797063	-0.351754	0.0799744
MGBC142670_03133	N	-0.120854	0.00350528	-0.139163	0.125662	0.239911	0.293972
MGBC129544_00780	N	1.48297	0.448412	0.0819651	0.628533	-0.721944	0.00461261
MGBC164058_01850	N	-1.16929	0.385495	0.00305656	0.666447	-0.168348	0.880372
MGBC114893_01543	N	-1.05457	0.100486	0.358618	0.651152	-0.723925	0.00517092
MGBC129672_02351	N	-0.688603	0.833458	0.0218144	0.909413	-0.056368	0.770596
MGBC108666_02462	N	-0.86177	0.708981	-0.371849	0.674565	0.124099	0.142685
MGBC108483_01022	N	-2.32329	0.721821	0.294356	0.936548	-1.45968	0.00338192
MGBC130560_01850	N	-0.123913	0.015963	-0.155332	0.373901	0.547522	0.00039264
MGBC000220_00956	N	1.61789	0.305426	0.781165	0.393524	-0.957805	0.00208917
MGBC100536_01551	N	0.694674	0.303282	-0.223176	0.193965	1.19858	0.0369443
MGBC164510_01359	N	-0.302093	0.00689462	-0.228819	0.646034	0.509543	0.00260798
MGBC000559_02998	N	0.653824	0.0303453	0.898994	0.629722	1.02942	0.0096144
MGBC000178_01343	N	1.31505	0.217996	0.683135	0.354291	0.109257	0.310418
MGBC000518_03725	N	1.53797	0.0329933	1.27015	0.948343	1.04349	0.000313903
MGBC109326_02440	N	2.11171	0.168248	-0.0408745	0.683754	-0.0686102	0.615397
MGBC102300_02358	N	0.339261	0.0541321	0.0378493	0.891273	-0.427098	0.00089731
MGBC165737_00120	N	-0.709829	0.62468	-0.0441471	0.484491	0.662876	0.0293362
MGBC128688_00939	N	0.456914	0.0398748	0.81016	0.45079	-0.0134975	0.94996
MGBC000143_02323	N	0.71206	0.0588201	-0.0287072	0.483318	-0.306175	0.214095
MGBC127983_00818	N	0.123296	0.00239169	0.41782	0.67623	-0.77773	0.00577039
MGBC143884_01142	N	0.819242	0.502434	0.548204	0.607771	-0.306397	0.311196
MGBC140717_00057	N	0.617854	0.102526	0.0101494	0.466668	0.0234072	0.943124
MGBC129267_01154	N	0.856493	0.0559929	-0.0530257	0.591251	-0.193777	0.31927
MGBC110560_01810	N	1.07629	0.0530482	-0.107465	0.199138	1.28896	0.00153968
MGBC104720_02394	N	0.196657	0.0902037	0.155464	0.862102	-0.00102776	0.995513
MGBC126726_00792	N	0.805731	0.00385493	0.0827388	0.0745634	0.978903	0.131471
MGBC161233_00074	N	0.676453	0.238887	0.892677	0.0863311	1.14069	0.000138238
MGBC162942_00252	N	0.764286	0.0062701	0.647494	0.961385	0.705046	0.000384148
MGBC144445_01468	N	-0.771731	0.113047	0.0162285	0.522935	-0.0634698	0.648338
MGBC129352_01779	N	0.0290811	0.0573354	-0.202888	0.307938	-0.504133	0.00696323
MGBC103398_04432	N	-1.44416	0.0510491	0.0948203	0.747135	-0.592758	0.391238
MGBC114225_00055	N	0.164828	0.950239	0.863734	0.0736273	-0.475824	0.0128623
MGBC101749_01376	N	1.00618	0.0196782	0.160823	0.865793	-0.0907347	0.725014
MGBC104010_00652	N	0.274895	0.276665	0.413012	0.648244	-0.554303	0.00255371
MGBC105326_00108	N	0.713061	0.19548	-1.20163	0.562862	-0.787293	0.00598627
MGBC105532_00739	N	-2.53411	0.0617716	0.745973	0.105261	3.32142	0.0113642
MGBC130873_01581	N	1.18857	0.139192	0.0195696	0.868578	-0.0336911	0.68919
MGBC151622_00680	N	-0.629425	0.110785	-0.0573517	0.385035	-0.465944	0.161924
MGBC126400_01022	N	0.565325	0.117119	1.8798	0.0522915	-0.153117	0.1404
MGBC129352_02238	N	2.30844	0.265764	-0.0851674	0.424442	-0.250765	0.124273
MGBC131466_01278	N	-0.563302	0.368506	-1.62887	0.483909	0.161878	0.312363
MGBC164433_01236	N	-0.0124104	0.177372	-0.0855757	0.754604	-2.11276	0.0360933
MGBC130724_02657	N	0.338451	0.345131	-0.107403	0.941263	0.958519	0.00254312
MGBC115325_01084	N	-1.3416	0.521813	0.504043	0.0787768	0.231728	0.109971
MGBC110393_01739	N	1.46113	0.733787	0.12962	0.771945	-0.950388	6.61057e-05
MGBC107520_00353	N	-1.20632	0.393127	-0.0639	0.147839	-0.572486	0.0020968
MGBC102566_02032	N	-0.477478	0.111949	-0.153332	0.69321	-0.249228	0.0672892
MGBC105614_01102	N	0.551539	0.000945558	0.87647	0.428516	0.506575	0.0547021
MGBC106448_02387	N	0.872384	0.0010081	-0.267585	0.982135	0.160592	0.437214
MGBC162980_01527	N	-0.316259	0.235977	0.136914	0.287519	0.395305	0.02581
MGBC164090_00069	N	1.21722	0.0523507	-0.58339	0.900735	-0.210796	0.237146
MGBC111321_00927	N	-1.05146	0.0506621	-0.189501	0.525775	-0.446987	0.00369105
MGBC109848_03270	N	0.0124104	0.525878	-0.0702335	0.143582	-0.204951	0.230969
MGBC137643_01120	N	0.510607	0.358636	-0.103534	0.690107	-0.53674	0.0870504
MGBC111068_02500	N	0.60754	0.0502217	-0.152318	0.175013	-0.466696	0.00195569
MGBC157985_00927	N	-0.210162	0.288524	-0.0753711	0.230312	0.320749	0.0742178
MGBC163455_00490	N	0.561219	0.114459	-0.396422	0.23139	-0.0768463	0.459476
MGBC117209_00677	N	-0.100205	0.335799	-0.0220912	0.838889	-0.117458	0.399144
MGBC166278_01997	N	0.411027	0.0502403	0.494605	0.190152	0.52561	0.00191257
MGBC143696_02341	N	0.532801	0.038716	0.190299	0.336934	0.178975	0.248379
MGBC135845_01128	N	-1.00868	0.0305924	-0.18484	0.238953	0.59851	0.260035
MGBC107594_01751	N	-2.76307	0.100961	-0.616498	0.868168	-0.0532111	0.92048
MGBC111724_01116	N	0.443683	0.504382	-0.228296	0.956833	-0.239247	0.0511111
MGBC139285_00839	N	0.872209	0.06214	0.353999	0.0567444	-2.15206	0.0739438
MGBC131611_02335	N	0.612193	0.640101	0.306261	0.940094	1.25129	3.10028e-05
MGBC104526_00812	N	0.635125	0.487394	-0.00573637	0.79404	1.05796	0.00159312
MGBC139940_00949	N	-0.166708	0.356075	0.183641	0.418272	1.04552	0.0255842
MGBC111081_00516	N	0.0418202	0.00348691	0.921781	0.943279	0.886023	0.0175972
MGBC112034_00515	N	1.02132	0.016547	-0.177115	0.806184	1.95177	0.020931
MGBC000332_04212	N	-0.56421	0.10071	-0.355762	0.506033	0.418637	0.0069962
MGBC129652_01629	N	-0.0224673	0.0973449	-0.118568	0.28163	-0.467214	0.0059875
MGBC132355_01493	N	-2.58012	0.234128	1.40323	0.840374	-0.403628	0.0942375
MGBC143901_00361	N	2.54778	0.00347119	0.575791	0.579066	0.0840518	0.427113
MGBC130617_02892	N	0.722632	0.243409	-0.726624	0.17423	0.0792257	0.395735
MGBC131072_02544	N	0	0.0717378	1.4026	0.238572	-0.882617	0.168299
MGBC118183_00147	N	2.06013	0.736047	0.506626	0.885702	-0.42055	0.00544775
MGBC106008_01045	N	1.57017	0.000231836	0.262557	0.365737	-0.856412	0.0210696
MGBC164469_00415	N	0.777608	0.516593	0.945667	0.425788	-0.842337	0.00197866
MGBC105633_00513	N	1.09372	0.11621	0.0121001	0.203641	-0.380442	0.0663151
MGBC107418_01803	N	0.54051	0.195803	-0.618382	0.462094	0.749132	9.98836e-05
MGBC000585_02413	N	-2.52206	0.0671678	0.0135465	0.657118	-0.498634	0.0470147
MGBC118882_00128	N	-0.125036	0.000555508	0.151324	0.00866067	0.0974473	0.475498
MGBC116731_02066	N	0.163499	0.08637	0.353042	0.300462	-0.153513	0.67299
MGBC154947_00461	N	-1.2703	0.00334224	0.413317	0.826572	-0.401606	0.557662
MGBC000236_03504	N	1.72426	0.0270769	0.191454	0.824833	-0.0703433	0.426335
MGBC102114_01720	N	0.518377	0.0388144	0.718756	0.0561593	-0.846959	0.000995345
MGBC131270_00552	N	-1.65862	0.0616123	-0.385804	0.671475	1.2647	0.0179973
MGBC100983_02130	N	-0.42698	0.941071	-0.127191	0.115532	-0.625096	0.0107904
MGBC121201_00390	N	0.65312	0.12328	-0.314567	0.686298	-0.305792	0.0601513
MGBC155589_01607	N	-1.79466	0.0291165	0.563652	0.695302	-0.651745	0.0656816
MGBC105371_02213	N	0.179576	0.0281918	0.264127	0.454402	-0.593615	4.60614e-06
MGBC161967_01656	N	0.530407	0.0205309	-0.640551	0.434396	0.129037	0.227165
MGBC164243_01049	N	-0.581921	0.00199704	0.774603	0.550535	1.42156	0.0697931
MGBC100080_03107	N	1.6852	0.0472899	0.455756	0.478872	-0.0107716	0.876143
MGBC135124_00089	N	0.0924209	0.426613	-0.0227949	0.187675	1.24031	0.0142813
MGBC110660_02229	N	-1.83207	0.233551	0.144793	0.635418	-0.0687695	0.754765
MGBC130444_02206	N	0.403356	0.107619	0.280202	0.138469	-0.146006	0.388367
MGBC105355_00493	N	1.22216	0.0947726	0.406141	0.917333	-0.117104	0.456874
MGBC130008_00903	N	0.918233	0.00526243	0.399904	0.043792	-0.297795	0.66578
MGBC162440_01086	N	0.605065	0.00203808	0.185989	0.0741037	1.33279	0.0381519
MGBC102095_02002	N	-0.722131	0.899137	-0.410933	0.474383	-0.44037	0.00782333
MGBC104732_01203	N	-1.18587	0.0118311	0.639165	0.621564	0.648666	0.000661173
MGBC137877_01744	N	-0.53076	0.363194	-0.142353	0.196395	-0.622638	0.00516478
MGBC109237_01672	N	1.50875	0.856391	0.480432	0.891495	-0.429512	0.20677
MGBC106648_01046	N	0.825379	0.38244	0.549521	0.0226548	0.479256	0.0160676
MGBC100902_01986	N	0.482253	0.013114	0.51989	0.852206	-1.62268	0.110625
MGBC162652_00432	N	1.40439	0.423741	0.507484	0.471417	-0.426313	0.0155217
MGBC111403_01656	N	0.321928	0.0387906	0.160465	0.396249	1.23456	0.056514
MGBC142083_01979	N	-0.327414	0.0257593	-0.02852	0.668937	-0.957699	0.00102018
MGBC129974_02438	N	-1.53311	0.0390814	-0.575643	0.0160372	0.823817	0.000311384
MGBC137942_00832	N	-2.80018	0.0393578	0.521633	0.902559	1.14571	0.00169145
MGBC147078_01911	N	1.1265	0.506496	0.366941	0.896746	0.318891	0.179492
MGBC102522_01275	N	0.762267	0.0275604	-0.482864	0.146009	0.32602	0.15319
MGBC131076_01795	N	-0.848387	0.0935873	-0.546488	0.411319	-1.50481	0.108465
MGBC111081_00143	N	2.23755	0.306022	1.90437	0.974936	0.0439126	0.820896
MGBC135769_00718	N	-1.10975	0.813006	-0.411743	0.314523	-1.08278	0.203243
MGBC116762_00264	N	-0.55793	0.0140252	0.677421	0.0281846	0.694829	0.0509593
MGBC152587_01365	N	0.641145	0.110301	0.110269	0.55361	0.862405	0.00982777
MGBC161700_00835	N	0.525307	0.834924	1.48158	0.0470251	-0.0826466	0.0649859
MGBC167172_01768	N	1.23005	0.000267711	0.180987	0.749381	-0.610985	0.00754035
MGBC100286_02062	N	1.17214	0.0195989	-0.0962563	0.189235	0.233144	0.0396641
MGBC131427_00247	N	0.135665	0.275809	-0.177054	0.390125	0.0562414	0.833249
MGBC114326_00259	N	-0.120294	>0.999999999999999	0.0615643	0.0594256	-0.635472	0.00220625
MGBC130739_00473	N	0.727505	0.0463484	-0.023544	0.675455	-0.297042	0.00910074
MGBC134235_01392	N	-3.83724	0.00431622	-0.252875	0.179205	-0.431623	0.00375868
MGBC115077_01125	N	-0.468701	0.129347	0.0395284	0.173775	-0.0382434	0.780187
MGBC103280_00434	N	-0.269461	0.00755661	-0.079215	0.939979	1.19538	0.00182837
MGBC165236_00696	N	-0.880055	0.176452	0.291268	0.608448	2.57798	0.011793
MGBC108825_01872	N	0.176278	0.619705	0.105709	0.950847	-0.218703	0.0902457
MGBC129267_00674	N	0.343699	0.289531	0.764622	0.288192	-0.420006	0.00132312
MGBC161535_00235	N	0.644063	0.0352492	0.981126	0.215954	-1.09937	0.206064
MGBC140040_01932	N	0.827803	0.0275684	3.08824	0.654614	-0.253009	0.0305414
MGBC131722_00552	N	-0.153691	0.0211512	0.246044	0.0302924	-0.325979	0.0287212
MGBC105178_01501	N	0.819229	0.00141689	-0.0640812	0.060278	0.16018	0.236903
MGBC000312_01564	N	0.333767	0.321479	1.6798	0.744578	0.142147	0.358915
MGBC105054_01905	N	2.73445	0.115687	0.378855	0.490213	-0.098062	0.319885
MGBC129623_02814	N	-0.380137	0.00490169	0.987874	0.0970689	0.391283	0.220779
MGBC105128_00286	N	1.46762	0.818788	-0.0976792	0.408566	-0.334841	0.00814385
MGBC106786_02177	N	-0.142302	0.0124509	0.974216	0.188632	2.46394	0.0273083
MGBC116557_01809	N	1.04723	0.266217	0.767281	0.228192	-1.14633	0.0202768
MGBC142352_00846	N	1.09013	0.013344	0.515028	0.32838	-0.147454	0.176385
MGBC129662_00111	N	0.456533	0.623989	-1.29134	0.0415823	-0.726233	0.00149704
MGBC105306_01670	N	0.368968	0.00350963	-0.0876176	0.906481	-0.657231	0.234251
MGBC162043_01616	N	0.264684	0.00191828	-0.267278	0.229009	-1.06459	0.128507
MGBC131614_01286	N	-0.628456	0.0645127	-0.0414596	0.702654	-0.51507	4.19763e-05
MGBC164184_01122	N	0.388225	0.00507047	1.06362	0.14271	-0.152173	0.480227
MGBC162270_01179	N	2.09714	0.0584131	0.381893	0.17517	-0.528901	0.00326529
MGBC130313_02052	N	0.498217	0.145265	0.6043	0.497453	1.90222	0.282844
MGBC167064_01503	N	1.03662	0.0428039	-0.100901	0.275412	0.137395	0.263351
MGBC132373_00073	N	-0.611966	0.0199814	-0.474631	0.00397297	-0.0114402	0.908952
MGBC132366_02295	N	-0.319568	0.138736	-0.0383811	0.94783	1.62565	0.00233558
MGBC165449_01886	N	0.0507448	0.186667	0.0543836	0.478528	-1.3095	0.0395714
MGBC000233_01277	N	-1.00173	0.325962	0.493539	0.524592	-0.325319	0.0364356
MGBC118696_01510	N	0.90182	0.208844	-2.51226	0.438731	1.53016	0.00512828
MGBC162918_00992	N	0.478463	0.494638	0	0.447235	1.2734	0.00305821
MGBC000112_00909	N	-0.519506	0.377521	1.60705	0.820282	0.297928	0.155602
MGBC107278_01390	N	1.17965	0.0210344	0.301253	0.207362	-0.969172	0.00598671
MGBC164714_00839	N	0.970839	0.012743	0.305101	0.194839	1.38628	0.00216641
MGBC110518_00973	N	-0.310788	0.000283488	-1.25268	0.825168	0.382597	0.133156
MGBC154920_03880	N	-0.300847	0.00185361	-0.390422	0.0935948	-0.264693	0.0595447
MGBC130444_01250	N	-0.319861	0.0806269	0.0823665	0.450891	-0.064043	0.76395
MGBC135470_01040	N	0.293686	0.246606	0.581717	0.625536	-0.912482	0.0164535
MGBC120236_02584	N	1.03602	0.602646	0.212197	0.761143	0.364306	0.00374131
MGBC166059_01239	N	-0.213109	0.0281669	0.176726	0.0606317	1.8068	0.000671576
MGBC105547_01533	N	0.44151	0.0273196	1.32368	0.267175	-0.257755	0.0639014
MGBC161745_01996	N	1.67963	0.00630746	-0.162339	0.171292	-0.940813	0.000189761
MGBC107755_02235	N	0.066931	0.0383668	-0.21901	0.340589	-0.509916	0.0265478
MGBC000527_01367	N	-0.674014	0.332273	-0.710638	0.303157	-0.203706	0.0516077
MGBC130712_00350	N	-2.30214	0.000837878	0.964471	0.177496	0.904317	0.024578
MGBC116916_00707	N	1.1478	0.251281	0.466423	0.153167	0.773312	0.0101819
MGBC108793_02968	N	0.71477	0.192054	-0.21042	0.892544	1.16809	0.000110061
MGBC102650_01441	N	-3.9674	0.718524	-0.0211513	0.832279	-1.6522	0.0990511
MGBC101047_01794	N	0.736966	0.654224	1.15089	0.292323	-0.368229	0.0148596
MGBC000601_02357	N	-0.462972	0.0450791	0.147398	0.442421	0.137854	0.198022
MGBC130620_01494	N	-1.29944	0.00373574	0.0441084	0.712046	-0.274802	0.147357
MGBC103398_04001	N	0.594824	0.00522562	-0.462645	0.955391	0.0405475	0.787646
MGBC162671_00690	N	0.426382	0.0772194	0.0291885	0.215546	-1.97977	0.0654775
MGBC102201_00316	N	-1.70228	0.177215	-0.0181931	0.838592	-0.889157	0.562689
MGBC128403_00164	N	0.00721349	0.0355398	0.154536	0.488862	-0.191434	0.0202042
MGBC129989_00466	N	1.34489	0.545462	-0.451022	0.194727	0.4889	0.00575022
MGBC165049_00359	N	1.19306	0.0308759	-0.191015	0.365152	1.50545	0.00118062
MGBC154590_00272	N	-0.214673	0.341614	-0.14393	0.256688	2.22676	0.00502375
MGBC119074_01752	N	-0.392864	0.258452	0.0675633	0.258254	-0.599004	0.00425196
MGBC162942_00473	N	0.428561	0.108025	0.0362202	0.00433095	-0.401537	0.126731
MGBC162527_00478	N	-0.147933	0.269702	0.100745	0.782653	-0.918672	0.473764
MGBC139285_00076	N	-0.608979	0.203433	0.0247892	0.732742	0.305861	0.222791
MGBC131271_02056	N	-1.9033	0.223888	-0.28219	0.58551	-0.329498	0.64113
MGBC137740_01976	N	-0.755859	0.00674775	0.426285	0.0961148	0.701093	0.0938406
MGBC000078_02275	N	1.21281	0.5119	0.612518	0.163997	0.345432	0.0622723
MGBC114878_01185	N	0.57299	0.0398511	0.614647	0.14762	0.0347788	0.745849
MGBC000153_01776	N	0.804249	0.583684	0.522678	0.711126	-0.413507	0.000422553
MGBC110272_01412	N	0.501305	0.122147	0.0988034	0.155581	0.251708	0.104267
MGBC111751_03207	N	0.891711	0.0905201	1.03674	0.239737	-0.992553	0.288567
MGBC103152_00978	N	1.31596	0.513388	-0.0151069	0.459743	-0.233274	0.280059
MGBC118090_00949	N	0.221677	0.0595116	0.231265	0.225969	-0.0528048	0.812054
MGBC112149_02078	N	0.774667	0.534034	-0.105956	0.850793	-2.59394	0.00921839
MGBC111585_00488	N	0.396696	0.26181	-0.132272	0.232821	-0.16614	0.10048
MGBC123049_01091	N	-0.296718	0.0466368	-0.201	0.714269	-0.656875	0.0063355
MGBC101023_00768	N	-1.14106	0.050243	0.638402	0.493492	3.80944	0.0128904
MGBC125918_01785	N	0.8305	0.0186002	-0.44274	0.0121983	0.210115	0.112697
MGBC135368_01914	N	-0.783189	0.106485	0.0256676	0.359314	0.305286	0.0969408
MGBC130460_00076	N	1.42498	0.0191863	-0.332727	0.263707	0.80027	0.060775
MGBC107433_04091	N	-0.963577	0.0414804	-1.58344	0.0601856	0.118138	0.680918
MGBC159274_00091	N	2.03174	0.707223	0.612247	0.775517	-0.237388	0.00904703
MGBC102110_00153	N	0.601248	0.0489192	0.136241	0.849166	0.121978	0.295773
MGBC117240_00832	N	0.180388	0.159735	-0.473516	0.468633	0.151573	0.698293
MGBC108634_02904	N	0.142253	0.48899	0.0730635	0.198084	1.41015	0.00399422
MGBC100289_02620	N	-0.248123	0.0802809	-0.213658	>0.999999999999999	0.103398	0.480685
MGBC100077_01455	N	-1.41855	0.312985	0.211896	0.0124762	-0.575489	0.00404803
MGBC129352_00425	N	0.119777	0.000235236	-0.338751	0.104379	-0.398895	0.172564
MGBC105212_00086	N	0.598432	0.00874431	0.182714	0.309134	-1.05261	0.00214389
MGBC108652_02259	N	0.190619	0.0975263	-0.305036	0.10589	0.755882	0.184768
MGBC124709_00632	N	-0.122445	0.628922	-0.290677	0.299205	-0.483776	0.0982118
MGBC124045_01002	N	-1.1752	0.233173	-1.60155	0.141901	0.0463553	0.699416
MGBC100212_00404	N	2.75743	0.207566	-0.178037	0.725053	-0.071366	0.610518
MGBC152587_02182	N	-0.0424921	0.120312	0.216168	0.402653	-0.322248	0.030262
MGBC161691_00780	N	0.0274062	0.851809	0.308807	0.782986	0.0597635	0.757405
MGBC142755_00457	N	0.546863	0.0311973	0.304347	0.465476	-1.6594	0.102625
MGBC108798_01715	N	0.244446	0.0233609	0.368689	0.0745048	-0.357013	0.0133794
MGBC110499_00753	N	0.751179	0.672714	-0.254484	0.420343	0.359705	0.553956
MGBC114532_01330	N	-0.240678	0.0319311	0.577942	0.291882	-0.429314	0.0198181
MGBC116662_00034	N	1.70903	0.000218028	0.781684	0.0209307	-1.0302	0.148167
MGBC163686_01783	N	0.25634	0.0760314	0.0034066	0.142573	-0.117404	0.277379
MGBC110978_02674	N	-0.260172	0.273694	0.412112	0.500462	-0.435589	0.00180639
MGBC000582_00331	N	-1.55145	0.00428136	-0.0546524	0.582678	0.513029	0.0402436
MGBC100069_00011	N	0.0376224	0.263107	0.933479	0.979072	-0.156649	0.456723
MGBC102670_01092	N	1.84006	0.0949633	0.26721	0.166562	-0.0881636	0.405672
MGBC000001_00570	N	0.693669	0.783551	-2.93569	0.668017	1.05674	0.00356041
MGBC100277_00742	N	0.863508	0.0159024	0.984396	0.530887	-0.408098	0.0171098
MGBC111703_02820	N	-0.415957	0.00363704	-0.0110764	0.0603035	-2.99197	0.00404275
MGBC103997_01462	N	1.41056	0.379522	0.342448	0.9873	0.920998	0.0756739
MGBC127907_00286	N	-1.64402	0.00347091	0.103881	0.00641777	2.12831	0.00654139
MGBC143975_02907	N	-1.24255	4.38216e-05	-0.14955	0.658897	-0.876749	0.000183686
MGBC163323_00214	N	-1.09122	0.917386	-0.0579245	0.772817	-0.667896	0.00156354
MGBC106512_02883	N	0.286118	0.0536278	-0.891823	0.844722	0.516826	0.0178917
MGBC106759_00119	N	1.69859	0.063876	0.852962	0.68942	-0.94801	0.472518
MGBC102228_01632	N	0.868721	0.522155	-0.574087	0.0719567	-0.0655677	0.597853
MGBC110660_02095	N	-1.33035	0.000844764	0.667636	0.0483766	-0.214216	0.125168
MGBC137947_03771	N	1.61578	0.306308	0.671377	0.880484	-0.456799	0.0148378
MGBC129775_01977	N	0.645043	0.130932	-0.105933	0.72098	0.427694	0.537709
MGBC167522_02129	N	-1.20915	0.020755	0.763581	0.521387	-0.268679	0.12929
MGBC125104_01518	N	-2.31056	0.00289814	0.0432236	0.894842	-0.359241	0.0598736
MGBC162084_00308	N	-0.387635	0.176997	0.138271	0.515405	-0.226118	0.134026
MGBC102441_00067	N	1.15545	0.0579888	1.08941	0.543007	0.452384	0.0559083
MGBC165445_01667	N	0.868886	0.389974	0.0202426	0.356319	1.59031	0.00929231
MGBC167444_00757	N	0.345842	0.229856	0.328487	0.375583	-0.185542	0.147506
MGBC000029_01571	N	0.00764971	0.455303	-0.362117	0.434076	-0.245675	0.155134
MGBC101971_01338	N	-0.286691	0.166888	-0.155541	0.895836	3.75523	0.0077074
MGBC000124_03070	N	-0.404475	0.0425565	1.98833	0.12062	-0.75713	0.0187822
MGBC111873_01442	N	2.01013	0.655569	1.28765	0.977223	-0.237595	0.208632
MGBC143989_00218	N	2.33549	0.27292	0.158857	0.751985	0.263326	0.333356
MGBC114532_00774	N	0.407144	0.0235718	0.192383	0.220539	0.506783	0.00696006
MGBC110653_01054	N	-0.71336	0.296216	-0.18206	0.0502109	0.83499	0.0015325
MGBC132320_00988	N	-0.653494	0.195188	-0.160152	0.328966	-0.58111	0.409721
MGBC135149_00345	N	0.512803	0.040763	-0.0327703	0.133229	-0.223359	0.0317128
MGBC130444_00300	N	-1.24878	0.0503449	-0.148673	0.982793	1.73167	1.58124e-05
MGBC102517_00703	N	1.64935	0.00681003	-0.0385436	0.146776	-0.0288491	0.679671
MGBC163150_00229	N	0.346491	0.00451009	1.06154	0.344362	-1.19249	0.0052936
MGBC143972_00445	N	1.03352	0.00669592	0.336451	0.00982304	-1.64269	0.0132916
MGBC000083_02449	N	0.58243	0.459582	-1.25548	0.591326	0.0278761	0.944525
MGBC135514_01652	N	0.0919422	0.399281	-0.142801	0.0784119	0.251062	0.00943647
MGBC147139_01792	N	-0.288947	0.39085	-0.795354	0.758867	-0.363282	0.00530567
MGBC164272_00023	N	-0.370626	0.0132518	0.617741	0.384888	0.184309	0.176927
MGBC137886_02274	N	1.09138	0.132095	0.27795	0.0152867	0.709086	0.0105394
MGBC153395_02025	N	-0.405076	0.00971417	1.99548	0.153835	-0.156213	0.893481
MGBC111736_00187	N	-3.52738	0.194062	-3.36537	0.292408	1.9251	0.000410039
MGBC105573_00787	N	0.316489	0.542236	-0.263528	0.168049	0.471313	0.0142485
MGBC130234_03739	N	1.93981	0.00109155	1.93981	0.135052	-0.788514	0.00188078
MGBC102633_01378	N	0.320434	0.00619005	-0.115826	0.558878	0.0400098	0.685322
MGBC105922_02745	N	0.482689	0.70663	0.16601	0.249787	-0.187811	0.0956108
MGBC165175_01226	N	-0.416104	0.694123	-0.352302	0.0935661	0.0191913	0.782754
MGBC000269_01951	N	-0.198546	0.420042	-0.0449124	0.783611	-0.791487	0.00117497
MGBC000171_01570	N	-0.50827	0.365639	0.226159	0.253098	-0.281577	0.103049
MGBC156454_01233	N	0.299496	0.122086	-0.315828	0.478024	-0.234635	0.0979852
MGBC139523_01828	N	-0.642329	0.365249	0.453044	0.46313	-0.543539	0.114754
MGBC000387_00568	N	1.31301	0.0633164	0.799677	0.536719	-0.507247	0.0360841
MGBC129610_02160	N	0.535973	0.724939	0.0050829	0.231031	0.166563	0.042185
MGBC135916_00396	N	-1.17673	0.1709	-0.146841	0.975774	0.943969	0.410772
MGBC107621_03988	N	-0.742308	0.0412928	0.791652	0.339664	-0.191968	0.00455855
MGBC129799_00887	N	1.4471	0.928134	0.396357	0.896747	0.342178	1.3511e-05
MGBC129652_02032	N	0.736659	0.0270262	1.02817	0.527809	-1.40093	0.0341653
MGBC135521_00602	N	1.13071	0.290415	1.07303	0.718341	0.627435	0.0184061
MGBC115368_04457	N	1.61858	0.027702	0.0353331	0.0379996	-3.6142	0.000435014
MGBC162126_01789	N	0.635726	0.00664399	0.0507881	0.00520803	0.0104285	0.860663
MGBC106666_01428	N	-0.8258	0.0895497	1.03128	0.963252	-0.0523536	0.811454
MGBC143609_00702	N	0.163801	1.02342e-05	0.702716	0.0207737	0.320317	0.0128631
MGBC102814_01011	N	0.913784	0.0844764	0.550515	0.85506	1.20578	0.00205856
MGBC137675_02261	N	0.249065	0.00342493	-0.0519396	0.364365	0.0915327	0.112421
MGBC134175_00403	N	0.944167	0.0250563	0.865559	0.74808	-0.933441	0.000116751
MGBC135479_01545	N	1.35788	0.0125969	0.553502	0.571601	-0.00965743	0.954413
MGBC131922_00043	N	2.21026	0.185088	-0.379981	0.224294	-0.183384	0.135458
MGBC130750_02284	N	-1.1713	0.318587	0.359109	0.572215	0.884355	0.00779092
MGBC105332_02254	N	0.433748	0.0171174	-0.139606	0.324907	-4.35998	0.00030389
MGBC132307_00541	N	-0.218895	0.336633	-0.741688	0.315492	-0.13845	0.22718
MGBC113930_00051	N	0.719892	0.0252583	0.521801	0.677818	0.190334	0.103623
MGBC130999_00677	N	0.835402	0.159447	0.798737	0.239716	-0.238758	0.746886
MGBC000404_01102	N	-0.82138	0.00585262	0.400454	0.851426	0.0606928	0.592582
MGBC111030_00214	N	0.838606	0.522072	0.83274	0.612037	-0.386096	0.0535603
MGBC111410_01530	N	2.93339	0.0853556	0.628601	0.102673	-0.0113437	0.960645
MGBC164381_00235	N	1.51256	0.185985	0.581795	0.175306	-1.13014	0.121904
MGBC105084_00521	N	0.174137	0.116606	1.9746	0.917692	0.525648	0.0131999
MGBC160421_00833	N	2.86583	0.983482	0.13907	0.292462	0.264676	0.164295
MGBC111317_01368	N	0.47554	0.253591	1.74322	0.113968	1.96721	0.0270689
MGBC131886_02059	N	1.46234	0.0402996	2.61961	0.0614822	-0.911458	0.276277
MGBC101275_01284	N	1.87242	0.0155441	1.15136	0.233695	-0.426853	0.0849187
MGBC107660_00425	N	0.707298	0.950627	0.648265	0.380129	1.85484	0.000554898
MGBC111196_01060	N	2.11957	0.0186089	-0.1024	0.570858	0.120534	0.189232
MGBC132304_02584	N	-0.124063	0.0321152	-1.0342	0.245036	0.405193	0.0919896
MGBC137643_00862	N	-2.43204	0.0382703	0.104687	0.37498	-1.12952	0.00138939
MGBC104279_01888	N	0.137797	0.041212	0.187922	0.505292	-1.06729	0.000209774
MGBC102708_01622	N	1.10711	0.000933311	0.983501	0.823452	2.28832	0.00118738
MGBC110667_01636	N	0.153929	0.0137003	0.728128	0.8915	1.34673	0.152501
MGBC110982_01416	N	0.239466	0.157976	-0.0470354	0.840765	0.941676	0.00228168
MGBC113738_01508	N	-1.17697	0.111584	-0.0381638	0.10375	-0.342251	0.0832801
MGBC166226_02915	N	-3.32745	0.0351789	0.405992	0.180721	-2.58794	0.00742627
MGBC121859_00326	N	1.16317	0.923334	0.0167109	0.463884	-0.0146946	0.948078
MGBC111009_01050	N	1.66245	0.303305	-1.48124	0.526448	0.752964	0.0344033
MGBC131591_00917	N	0.791223	0.540165	0.292561	0.251589	-0.949095	9.33786e-05
MGBC131048_01407	N	0.0365838	0.122937	0.313679	0.447704	0.0272626	0.633037
MGBC111009_01380	N	0.153811	0.0214235	-0.447459	0.0275004	-1.18032	0.287589
MGBC122141_00063	N	-0.905603	0.724883	0.0592711	0.0524332	1.10163	0.00352249
MGBC164411_01277	N	0.736793	0.341517	1.35608	0.346369	-0.146314	0.13014
MGBC134383_01344	N	-0.136779	0.0697002	-0.185826	0.181361	2.3524	0.00178633
MGBC130365_00267	N	0.38366	0.0493633	0.226997	0.0583486	0.528926	0.307471
MGBC106210_00845	N	-1.22897	0.0142231	1.04063	0.200242	-0.069566	0.619035
MGBC122415_00609	N	1.17937	0.537862	0.969626	0.929075	0.012209	0.930784
MGBC143554_01014	N	1.4395	0.126426	0.54753	0.541378	-0.326786	0.198481
MGBC107674_02203	N	1.05825	0.0267283	0.792608	0.00975013	0.322847	0.432191
MGBC163586_02137	N	0.338461	0.0185842	0.965443	0.715049	-0.0757718	0.648888
MGBC130611_00301	N	2.15083	0.0797705	0.415518	0.171026	0.247957	0.0447172
MGBC159873_00533	N	0.526069	0.00893176	0.924718	0.0307739	-0.0202055	0.923641
MGBC125037_01586	N	0.342957	0.047374	0.506786	0.513346	-1.04621	0.000426716
MGBC143079_01047	N	1.1523	0.111836	-0.562536	0.045939	0.170457	0.0845511
MGBC142612_01623	N	-0.69484	0.000126821	-0.208079	0.975835	-0.332677	0.0413408
MGBC167089_00485	N	-0.100889	0.094524	-0.13445	0.724578	0.909069	0.00362421
MGBC110660_00484	N	-0.402863	0.0297953	0.630934	0.231951	0.470635	0.000115376
MGBC111116_01499	N	1.10591	0.266732	1.81155	0.566437	-0.673038	0.000416324
MGBC165223_02237	N	0.65114	0.145381	-0.586176	0.204151	-4.13554	0.0144642
MGBC166149_00148	N	-1.90583	0.0170967	-0.296982	0.117392	1.21343	0.00174976
MGBC102723_00934	N	-0.980009	0.343981	1.18214	0.974411	-1.7987	0.00832028
MGBC128256_01032	N	2.79753	0.0720509	-0.0210616	0.854534	-0.382842	0.086528
MGBC161763_00392	N	0.0773421	0.0598063	-0.957925	0.106857	0.0255288	0.718799
MGBC111061_01397	N	-0.675728	0.000367874	0.376904	0.000104573	-0.243034	0.0041571
MGBC131722_01774	N	1.24271	0.157236	-0.24871	0.415334	-1.34488	0.165221
MGBC162456_00487	N	-1.56415	0.100942	1.00734	0.907826	0.144632	0.469834
MGBC106054_01457	N	1.29647	0.0051335	-0.044001	0.880811	-0.427237	0.303119
MGBC000563_00605	N	0.659429	0.0446933	0.589358	0.202916	-0.47421	0.276783
MGBC102517_01831	N	0.00576585	0.0228534	0.725251	0.725691	0.679123	0.0011658
MGBC000118_01827	N	0.726608	0.023493	0.168564	0.285899	1.43935	0.0427411
MGBC116397_01295	N	0.450721	0.820125	1.26349	0.847861	0.159235	0.250839
MGBC164544_00242	N	1.93524	0.00704651	-0.311676	0.0390435	-0.580841	0.000272662
MGBC105798_00426	N	-1.83158	0.00393685	0.467846	0.0147597	0.00405405	>0.999999999999999
MGBC107674_00154	N	0.0980891	0.267938	0.10596	0.447559	0.10819	0.69901
MGBC102785_00304	N	0.695517	0.204719	0.0625415	0.221088	-0.598392	0.477214
MGBC165790_00767	N	0.811523	0.473724	0.13026	0.561394	0.580727	0.0545712
MGBC130242_00269	N	0.231039	0.20493	-0.0528424	0.189155	-0.154861	0.0430234
MGBC107235_00560	N	0.342535	0.021265	0.323767	0.721622	0.461862	0.00082671
MGBC142615_03780	N	1.14344	0.0536054	0.246368	0.443198	-0.0741584	0.501233
MGBC114956_00824	N	0.667634	0.81299	0.329254	0.399194	0.330055	0.164051
MGBC118183_00244	N	1.39805	0.00335909	0.681242	0.0433057	-0.857403	0.000396581
MGBC160564_02730	N	0.633424	0.49351	1.94786	0.854267	0.266371	0.115707
MGBC117154_02001	N	2.39003	0.180037	0.206875	0.0887979	1.18314	0.00678689
MGBC102645_03619	N	2.7097	0.157299	0.472647	0.373901	0.597683	0.213263
MGBC117450_00010	N	0.940203	0.0739411	0.00174555	0.0102353	-0.656022	0.000822101
MGBC100682_00565	N	-1.5773	0.285901	-0.0929219	0.0803939	-0.342133	0.050566
MGBC130648_00087	N	-0.58075	0.0323555	0.332484	0.678364	-0.0999711	0.613646
MGBC162507_00647	N	0.440327	0.870254	0.284019	0.904301	-0.547281	0.00925219
MGBC108916_01386	N	-0.505092	0.000155586	-0.0009065	0.00987848	-0.598417	0.362163
MGBC105330_00488	N	-0.0292943	0.716702	-0.113913	0.81963	0.876094	0.0135973
MGBC164720_00598	N	-0.464919	0.190877	0.0842327	0.582925	-0.178692	0.0151027
MGBC102441_02017	N	1.55792	0.0841408	1.20252	0.130342	0.0107508	0.943794
MGBC129775_01715	N	2.38988	0.837471	-0.52937	0.299455	0.540017	0.0412163
MGBC131658_01861	N	-0.63743	0.212831	0.168986	0.801522	-0.36058	0.00698973
MGBC102448_00617	N	0.700789	0.0419975	1.44535	0.582214	-0.262564	0.0500948
MGBC103398_02648	N	-0.222656	0.00415594	-0.205985	0.919045	-0.994395	0.00336685
MGBC101478_01542	N	-1.15785	0.0731444	0.0565405	0.00577608	-0.490483	0.0058924
MGBC000178_03502	N	0.252546	0.0746758	0.716699	0.983118	-1.65229	0.0134941
MGBC111390_01744	N	1.36646	0.0166241	1.02463	0.375906	0.792445	0.0388486
MGBC000349_03105	N	1.89611	0.0416083	0.377847	0.75831	-0.0733681	0.972586
MGBC164692_00175	N	1.05832	0.892465	0.654564	0.245501	0.0811925	0.0751305
MGBC000003_02291	N	1.92987	0.620956	0.659714	0.196855	0.510353	0.00703881
MGBC000308_02249	N	1.17416	0.159061	0.60754	0.355506	-0.199358	0.201008
MGBC104181_00862	N	-0.357111	0.696553	-0.235888	0.879498	-0.0349425	0.798619
MGBC165124_02492	N	-1.33681	0.553334	-1.00849	0.238774	1.22045	0.0342112
MGBC111376_01512	N	-0.721262	0.872084	1.04379	0.833206	0.0176808	0.746086
MGBC130486_00388	N	-0.373475	0.0276246	0.291766	0.150825	-2.09991	0.0658272
MGBC110655_00629	N	1.07727	0.00103341	0.0611938	0.93533	-0.883375	0.0504067
MGBC131072_02418	N	0.702184	0.0699175	-0.811859	0.103579	0.409908	0.0631233
MGBC000083_01606	N	-0.236945	0.0274497	1.4807	0.143279	-0.892899	2.58393e-05
MGBC115056_00998	N	1.59742	0.102564	-0.474764	0.413715	-0.333163	0.00782298
MGBC114845_02625	N	-0.266292	0.288425	0.761595	0.0357961	0.349057	0.0968503
MGBC118138_00815	N	1.18231	0.436106	-0.365594	0.548013	0.751201	0.023859
MGBC104252_01109	N	-0.117593	0.663175	1.10784	0.194207	0.441543	0.0137009
MGBC149452_00700	N	-0.159941	0.109658	2.56102	0.479931	-1.47304	0.0290733
MGBC000367_04269	N	0.932674	0.0554744	0.505255	0.0497391	0.0198634	0.981107
MGBC130551_01545	N	0.886258	0.773706	1.02264	0.304436	1.39878	0.033002
MGBC129937_00391	N	1.39819	0.303417	0.455321	0.655647	-0.0349318	0.918659
MGBC139827_01022	N	0.882072	0.110728	1.41908	0.358332	-0.016264	0.953474
MGBC107549_02017	N	0.0696172	0.37386	-0.477696	0.0115134	-0.122607	0.23313
MGBC114012_01435	N	0.324009	0.000219043	-0.324948	0.0312157	0.574003	0.105499
MGBC115766_00393	N	-4.04574	0.000140856	0.205968	0.00833512	-0.282127	0.00372058
MGBC110760_03005	N	0.0572141	0.0144481	1.36198	0.635747	1.01539	0.0797498
MGBC135540_02278	N	2.22164	0.625316	-0.0911322	0.868678	3.28865	0.00948768
MGBC153371_01109	N	0.262069	0.2533	2.74372	0.185312	0.60835	0.00199331
MGBC132152_00142	N	2.13051	0.289224	-0.0423833	0.558517	-1.14931	4.59087e-06
MGBC107174_00716	N	1.99739	0.0688865	0.0588937	0.420094	-3.14576	0.00167146
MGBC113283_02377	N	-0.850774	0.000306669	0.251859	0.223126	-0.499671	0.503244
MGBC104570_01469	N	0.0880913	0.0480454	0.684829	0.11751	-0.563099	0.245001
MGBC000269_02022	N	0.457583	0.0662492	-0.304232	0.913439	0.159639	0.468631
MGBC105258_01249	N	-0.199444	0.989603	-0.142648	0.166662	0.46035	0.222604
MGBC142098_01906	N	0.0675068	0.035764
MGBC130313_01788	N	0.237178	0.56148	0.590979	0.841018	0.237178	0.63984
MGBC121592_01650	N	1.22153	0.00206585	0.202991	0.0725302	1.22153	0.0101375
MGBC164276_01123	N	-1.46378	0.287663	-0.863796	0.922532	-0.157292	0.232594
MGBC000458_01542	N	1.49144	0.531865	0.609155	0.977023	1.21701	0.000202511
MGBC142713_01722	N	-2.24275	0.499422	0.231857	0.787887	-0.137209	0.184446
MGBC115051_02286	N	0.717192	0.173848	0.600695	0.845356	-0.471792	0.0139878
MGBC131656_00222	N	0.0694851	0.0920323	0.90629	0.668104	-0.511614	0.00257924
MGBC130764_00824	N	1.57506	0.0103144	1.54674	0.249068	0.455135	0.0162599
MGBC102571_01882	N	2.51905	0.063869	0.0819688	0.787316	-1.18502	0.0755188
MGBC165019_01525	N	-0.0223678	0.339833	0.900464	0.30186	-1.95791	0.045344
MGBC113724_01682	N	2.61857	0.0138699	0.899594	0.0479917	-0.109809	0.222003
MGBC111715_00385	N	0.826659	0.00845405	0.579881	0.924438	0.58501	0.184973
MGBC165791_00019	N	-1.57133	0.00282432	0.767074	0.045137	-0.643646	0.10565
MGBC100703_02292	N	0.690226	0.00336982	0.697768	0.994387	0.133342	0.578863
MGBC114457_00578	N	0.429835	0.0583939	0.377865	0.663445	-0.108942	0.764171
MGBC108290_01612	N	-0.0191383	0.549673	0.773835	0.757448	0.273601	0.297188
MGBC106659_00990	N	2.16424	0.00469388	-0.279261	0.157664	-0.476286	0.0495251
MGBC131724_00273	N	-1.1094	0.769675	0.175464	0.993839	1.16302	0.00026208
MGBC100485_00844	N	0.778954	0.00394583	-0.509609	0.227517	1.32097	0.0100538
MGBC102645_01452	N	-0.155015	0.0250186	-0.237674	0.940559	0.681129	0.000195302
MGBC140740_01581	N	0.424777	0.288323	1.60264	0.631382	-1.61495	0.133665
MGBC166783_01361	N	0.071729	0.145423	0.0323206	0.219304	-0.0937997	0.388657
MGBC130444_00767	N	-0.694711	0.0175263	-0.161931	0.439209	-0.28109	0.440039
MGBC103460_01720	N	0.453038	0.100057	0.00973701	0.000120777	1.49972	0.00551675
MGBC111015_00949	N	-1.44859	7.19922e-05	-0.569433	0.136024	-0.639292	0.0740275
MGBC111301_02926	N	-0.360817	0.204365	-2.88946	0.817861	1.31479	0.00812173
MGBC137722_00970	N	-1.34341	0.035903	-0.103093	0.280388	-0.289231	0.0403796
MGBC118160_01362	N	-3.59398	0.0539377	-0.19287	0.361423	-0.703409	0.010134
MGBC165956_00753	N	-2.81956	0.103487	-0.12	0.599671	0.583629	0.00341241
MGBC166670_02391	N	-0.412782	0.00891831	0.613112	0.444511	-0.00141708	0.994276
MGBC132214_01324	N	-0.713499	0.0803908	-0.247756	0.336011	-0.2837	0.10941
MGBC115985_03780	N	0.921473	0.947721	0.596504	0.379141	-0.671701	0.0530992
MGBC111104_00108	N	1.47636	0.687022	0.799975	0.829576	1.52028	0.00456953
MGBC159923_01740	N	0.526527	0.0149671	-0.357435	0.0240127	-0.0362913	0.861025
MGBC117007_01865	N	2.10833	0.245797	2.04605	0.103275	0.373135	0.00876317
MGBC130008_01384	N	1.04157	0.317774	0.164252	0.780009	-0.588764	0.372876
MGBC118138_01572	N	-1.45576	0.0151695	-0.553717	0.0205074	-0.750871	0.568403
MGBC102468_02175	N	0.117882	0.0955365	0.511007	0.936461	-0.0994171	0.768391
MGBC164269_00213	N	0.270118	0.0746472	0.383763	0.131235	-0.394383	0.136482
MGBC106708_00056	N	2.29232	0.739206	0.576729	0.36706	-0.817074	0.0010091
MGBC106348_02276	N	1.94166	0.120332	-0.268959	0.155475	-0.42137	0.00591011
MGBC110678_00353	N	-0.506151	0.303062	0.307083	0.102531	-1.06719	0.114074
MGBC107363_02336	N	-0.211882	0.0469497	0.58891	0.249952	0.0527362	0.718046
MGBC107376_03986	N	0.722346	0.013226	0.331505	0.0846373	-0.438965	0.00443479
MGBC106758_01196	N	0.423478	0.191748	0.42753	0.0371111	-2.50043	0.0137305
MGBC102829_02239	N	0.835063	0.288747	0.966373	0.512482	-0.465726	0.000818583
MGBC000050_01895	N	-1.40145	0.58471	-0.624175	0.056775	1.57674	0.00762357
MGBC116713_01217	N	1.39506	0.20566	0.314013	4.98879e-05	0.483329	0.00832843
MGBC106602_01490	N	-0.2456	0.160457	-0.732259	0.160677	-0.107329	0.886528
MGBC129123_02136	N	2.56455	0.208377	-0.192942	0.500541	0.787687	0.0130754
MGBC167054_00601	N	-1.28049	0.0614973	-0.407459	0.207216	0.0277724	0.80916
MGBC000080_04768	N	-0.768795	0.0776475	0.0960467	0.30237	0.352182	0.00731279
MGBC130008_02425	N	-0.968462	0.965375	0.386051	0.184301	-1.47069	0.0266304
MGBC130460_02242	N	0.592923	0.22676	0.0652576	0.161854	-1.18759	0.507046
MGBC146379_01109	N	-0.148087	0.00865226	0.345051	0.485607	-0.239029	0.102894
MGBC163719_02305	N	0.199418	0.352858	0.607406	0.00708857	0.107365	0.580693
MGBC114013_00051	N	-1.27254	0.0259626	-0.504658	0.401412	-2.3334	0.0164298
MGBC131722_01885	N	-0.523186	0.736119	0.208769	0.934252	-0.530015	0.00222326
MGBC151619_02242	N	-0.96176	0.0359283	-0.618068	0.0394545	1.66759	5.84738e-05
MGBC129970_01231	N	0.180518	0.0424773	0.13089	0.984424	0.951449	0.0032752
MGBC163331_00061	N	-0.618536	0.00080496	0.492568	0.578623	-3.0361	0.00400934
MGBC123243_01986	N	0.225914	0.908752	-0.338497	0.74469	-0.200672	0.277396
MGBC163440_00876	N	-0.254397	0.504592	-0.326595	0.331772	-0.653316	0.00262216
MGBC139871_00613	N	0.733233	0.147994	0.0471836	0.0384327	-0.873581	0.000401548
MGBC135615_01002	N	0.447333	0.252466	-0.182607	0.115784	-0.683083	0.00444103
MGBC102441_02016	N	-0.0948112	0.485537	1.34198	0.778374	-0.51444	0.0501321
MGBC102966_00464	N	1.32641	0.00249485	0.452512	0.373901	0.556774	0.0303919
MGBC162956_00790	N	0.328222	0.00324195	-0.580624	0.00221649	1.35184	0.602195
MGBC100706_01651	N	-4.15419	0.022722	0.0598715	0.355105	0.125171	0.881914
MGBC130242_01918	N	0.333133	0.00212766	-0.00786212	0.0149832	0.325504	0.100277
MGBC162750_02233	N	-1.17218	0.025751	0.399637	0.407471	0.283516	0.0494217
MGBC143390_02123	N	0.879784	0.927683	0.676461	0.388498	-2.78064	0.030557
MGBC114457_00241	N	0.672021	0.0289101	0.604764	0.243901	0.628893	0.355883
MGBC125037_01325	N	1.23006	0.0171944	0.0963871	0.132064	0.665918	0.000343293
MGBC163527_02849	N	0.684904	0.809488	0.650469	0.430289	-1.01714	0.000395003
MGBC102281_01651	N	1.18044	0.0072386	0.113541	0.576889	-0.221969	0.235909
MGBC166295_02020	N	0.396159	0.207402	0.918265	0.191911	-0.574275	0.0490712
MGBC117520_02032	N	1.86332	0.00138151	0.0870856	0.00751991	-0.11469	0.515985
MGBC000258_00618	N	0.581026	0.292454	1.03533	0.237471	-0.210901	0.217286
MGBC108148_00319	N	1.26702	0.54395	0.866046	0.287953	-0.532874	0.00406773
MGBC110047_00047	N	0.424247	0.959149	1.2574	0.290364	0.661402	0.0126149
MGBC000477_04582	N	-0.044669	0.0262917	-0.0901466	0.62548	0.521323	0.210573
MGBC167373_00424	N	-1.71333	0.0479051	-0.318001	0.393036	-0.125469	0.523522
MGBC118696_00683	N	-0.172624	0.254299	0.676176	0.876448	-0.075923	0.933799
MGBC153839_00722	N	1.44521	0.851221	0.595467	0.659542	0.622933	0.00464033
MGBC145516_00486	N	0.491408	0.122267	1.8365	0.466836	2.72192	4.71837e-05
MGBC106015_00020	N	2.34296	0.28838	-1.172	0.0526649	0.622671	0.3693
MGBC104273_01860	N	-2.44917	0.591019	-0.376173	0.794593	-0.377502	0.0326852
MGBC121201_00658	N	-0.209478	0.651508	0.0263639	0.540763	-0.378315	0.378529
MGBC162942_00472	N	0.744275	0.0260562	1.00381	0.954633	-0.427466	0.0888527
MGBC134545_00291	N	-0.357331	0.224269	0	0.261287	1.35156	0.0289342
MGBC111997_00164	N	0.19591	0.00141705	-0.133467	0.0130341	-0.802025	0.0017019
MGBC124051_00854	N	-0.0359196	0.0466162	0.417253	0.226072	3.72244	0.0137142
MGBC105752_01622	N	1.35635	0.690556	1.50936	0.170389	0.145363	0.0494433
MGBC116812_00898	N	1.8393	0.0090962	0.779162	0.673773	-0.857731	0.206167
MGBC104010_01591	N	1.08475	7.38838e-06	2.22643	5.45611e-05	-0.356762	0.640711
MGBC129758_01713	N	2.53492	0.124543	0.0856382	0.602001	0.612822	0.235143
MGBC123013_01383	N	-3.39781	0.15059	-0.412562	0.38347	-2.0352	0.0379755
MGBC121090_01849	N	1.02659	0.0106377	-0.612339	0.00431637	0.163289	0.549002
MGBC105869_00277	N	-3.25568	0.160587	0.888422	0.234791	0.225042	0.393925
MGBC106666_00761	N	0.835798	0.551268	0.907449	0.115199	-0.104267	0.431526
MGBC131384_00946	N	0.707511	0.0347306	0.020042	0.0488772	-0.211336	0.0491104
MGBC102441_01587	N	-1.46579	0.031991	-0.636625	0.0706655	-0.35361	0.0293096
MGBC130178_00031	N	-1.87016	0.10901	1.97751	0.825153	-0.263524	0.0170001
MGBC161844_01607	N	2.55441	0.0143452	0.18361	0.0422617	-1.55446	0.149806
MGBC110346_01761	N	0.650794	0.909349	0.785766	0.456669	0.602507	0.089132
MGBC109856_00529	N	0.915772	0.747136	0.360262	0.855407	-0.88265	6.75996e-05
MGBC167209_00806	N	0.310686	0.0471588	-0.0523254	0.716538	-0.484205	0.000468476
MGBC136047_01012	N	0.603612	0.20004	0.690215	0.453704	0.535387	0.0425535
MGBC114425_00566	N	2.66025	0.363781	1.10553	0.128848	-0.674404	0.0171906
MGBC106803_02938	N	1.18517	0.267955	1.00822	0.375591	-0.974104	0.0159541
MGBC166617_01087	N	0.706623	0.00479638	-0.927149	0.138749	0.106752	0.181738
MGBC129799_00456	N	-0.278653	0.0547154	0.192094	0.0568402	-1.72199	0.0146626
MGBC130496_01412	N	0.898942	0.00215757	0.325886	0.066417	0.076727	0.742171
MGBC131101_00787	N	1.36585	0.185895	0.255461	0.159244	2.15308	2.83981e-05
MGBC141048_02463	N	-0.370415	0.0937353	0.663703	0.102361	0.0817708	0.350123
MGBC139298_01285	N	0.558399	0.00796305	-0.00800166	0.750248	0.272248	0.134258
MGBC114824_02389	N	3.27942	0.00868325	2.27233	0.0310835	-1.38883	0.0384492
MGBC161472_01922	N	2.70749	0.00571246	-0.827037	0.497688	0.833173	0.0166634
MGBC129776_03543	N	1.3749	0.385829	-0.418468	0.734307	-0.605623	0.395748
MGBC117839_02953	N	-3.15773	0.563082	-0.747849	0.771756	-0.353687	0.631854
MGBC142087_02733	N	-1.43689	0.795041	1.60933	0.652175	-0.66465	0.00827682
MGBC101240_00417	N	2.30178	0.0217986	0.341616	0.35732	0.779156	0.037599
MGBC143609_01378	N	1.36959	0.0483932	-1.10962	0.234529	-0.0415599	0.598241
MGBC107572_01831	N	-1.2715	0.18026	-0.0806185	0.387749	-2.48541	0.0167524
MGBC106145_00897	N	-1.47667	0.00010297	-0.213994	0.00299826	-0.25975	0.115977
MGBC107332_03372	N	1.49462	0.391096	0.941499	0.332577	0.704767	0.00272087
MGBC137745_01647	N	0.781483	0.241666	-1.16866	0.764069	-0.0314186	0.441823
MGBC129352_02008	N	0.0059582	0.285323	0.147238	0.733839	-0.531806	0.0125033
MGBC134341_02632	N	0.245864	0.157187	-0.249246	0.882783	-2.53048	0.026169
MGBC116970_02319	N	-1.01758	0.00278365	1.30344	0.413786	1.23868	0.00265319
MGBC164940_00845	N	2.31956	0.884574	-0.14505	0.944579	3.40145	0.0157446
MGBC107652_01929	N	-0.237667	0.0992314	0.413043	0.304632	1.15383	0.0034982
MGBC114931_01116	N	1.56193	0.794291	1.0027	0.879298	0.291448	0.0966663
MGBC000531_00565	N	0.9346	0.0492594	-0.319279	0.0399798	-0.323478	0.178242
MGBC148648_01064	N	-1.55274	0.637175	-0.144638	0.502281	0.695163	0.00247832
MGBC103398_02825	N	0.019749	0.0078919	1.89577	0.212116	1.30981	1.29291e-05
MGBC117846_00561	N	2.00926	0.63413	2.95741	0.956284	-0.120843	0.480969
MGBC157412_01303	N	1.85704	0.011889	0.99283	0.957812	0.602761	0.039418
MGBC131329_00011	N	0.98614	0.179265	0.391609	0.567983	-0.198788	0.265544
MGBC164185_00913	N	-0.711778	0.364574	1.97591	0.303094	-0.882587	0.179551
MGBC111047_01045	N	1.32867	0.0598306	-0.630515	0.376175	-0.0633031	0.836846
MGBC110687_01938	N	1.06209	0.301406	-0.144149	0.930009	0.365486	0.0278527
MGBC156936_01359	N	-0.372968	0.0676229	0.175677	0.347327	-0.873359	0.00289712
MGBC139667_02020	N	0.753054	0.0330426	0.197158	0.702438	0.900602	0.0891879
MGBC116545_00524	N	1.69438	0.035074	0.996653	0.225896	0.391145	0.521794
MGBC114615_01147	N	-0.737834	0.61993	0.19232	0.936758	-0.494461	0.464323
MGBC110463_01723	N	0.632216	0.00946352	-0.166323	0.154107	-1.91276	0.267263
MGBC106325_01696	N	1.22417	0.0768083	0.309363	0.0826975	-1.36418	0.0381424
MGBC129771_02060	N	0.764941	0.557548	0.0481094	0.202825	0.235814	0.548285
MGBC128022_01539	N	0.444502	0.977304	-0.0154146	0.555204	0.519269	0.0503847
MGBC105574_00473	N	-0.179359	0.00274968	0.264429	0.597349	-0.130099	0.206748
MGBC116808_01086	N	0.518822	0.854961	1.80876	0.761564	-0.184534	0.329305
MGBC129352_00694	N	0.872103	0.146918	1.17204	0.232586	0.00466041	0.958978
MGBC108815_02839	N	2.45596	0.0183192	0.245302	0.0979271	0.128552	0.832674
MGBC105316_00006	N	-0.0396667	0.00505341	-0.48799	0.0196797	0.773797	0.0881831
MGBC151930_01519	N	1.36763	0.0217908	0.672534	0.32712	0.0774021	0.672686
MGBC140830_02238	N	1.13098	0.488567	0.504305	0.930753	0.561523	0.0187314
MGBC128773_02327	N	0.773707	0.260653	1.191	0.139482	-3.29779	0.000912112
MGBC104219_00649	N	1.27424	0.265461	0.0671142	>0.999999999999999	1.09078	0.000532939
MGBC129279_01074	N	-0.336493	0.46513	0.778365	0.747993	0.361808	0.0261266
MGBC140348_01063	N	0.735874	0.0412248	0.246886	0.646801	1.06494	3.75291e-05
MGBC115109_00249	N	0.358097	0.634955	-0.100604	0.00458995	-0.206318	0.782514
MGBC000244_00686	N	-0.544243	0.197118	0.684713	0.16224	0.208937	0.0681547
MGBC161217_01263	N	3.11845	0.393855	0.0966532	0.942711	0.146767	0.474554
MGBC117300_01000	N	0.331522	0.0681206	-0.0607158	0.0954499	-0.956999	0.00196087
MGBC109913_00023	N	0.0805411	0.0936411	0.0805826	0.237706	0.770851	0.00771157
MGBC105149_00131	N	-0.654435	0.00888153	0.760893	0.0217846	0.730513	0.0119717
MGBC164247_00032	N	1.14008	0.00204449	-0.0423315	0.702667	0.344805	0.0724801
MGBC102582_01971	N	-0.635191	0.344845	0.00607451	0.429427	-3.32966	0.00696309
MGBC128033_01421	N	2.03508	0.364341	-0.0277138	0.373901	0.0122834	0.967633
MGBC161244_01850	N	-1.26753	0.000400302	-0.116699	0.0855322	0.751741	0.0762704
MGBC129352_01296	N	0.339528	0.23836	0.552908	0.25222	0.267589	0.584767
MGBC117676_01165	N	0.578368	0.278602	-0.403519	0.161182	-0.0816078	0.506444
MGBC000110_02350	N	-0.444385	0.071809	-1.22649	0.918483	-1.06017	0.00506922
MGBC114862_01723	N	0.702182	0.00053003	0.545419	0.226851	-0.396075	0.0162518
MGBC125152_01123	N	0.689548	0.0365415	1.52754	0.684271	1.18836	0.00606598
MGBC162527_00046	N	1.17085	4.07162e-05	0.304522	0.0782995	0.0683296	0.803444
MGBC124045_00595	N	-0.464076	0.00830689	-0.104899	0.0521455	-0.384487	0.00138948
MGBC166107_00802	N	1.18037	0.318093	0.406247	0.800655	0.154091	0.548783
MGBC167209_00627	N	-0.358568	0.161241	0.790106	0.234002	0.0173602	0.912063
MGBC000319_05642	N	0.663601	0.0306133	-0.447644	0.673167	0.122498	0.0364968
MGBC000349_02166	N	1.05249	3.86743e-06	0.650846	0.146558	3.56948	0.0060084
MGBC104282_02010	N	0.522745	0.45488	-0.174908	0.951152	-0.274884	0.700203
MGBC103984_00814	N	0.0317089	0.0341845	0.32793	0.0524844	1.16421	0.00884768
MGBC107584_00751	N	0.753773	0.00600284	-0.550922	0.477681	-0.477277	0.00678473
MGBC100107_03020	N	-3.91424	0.0717714	-0.354702	0.414561	0.0062187	0.987961
MGBC101681_00382	N	-1.74003	0.755116	-0.159152	0.54929	-0.62426	0.00152195
MGBC166556_02134	N	-0.468844	0.247792	3.88792	0.0192368	-0.590074	0.386058
MGBC000564_01292	N	0.381923	0.157454	-0.571479	0.689156	-0.53201	0.0242579
MGBC155395_00496	N	0.593328	0.0367188	0.632609	0.775029	-0.57955	0.00248198
MGBC102466_01485	N	-1.08514	0.020658	-0.351661	0.136044	-0.688349	0.0429159
MGBC161710_00120	N	0.488339	0.400603	1.70542	0.324789	-0.308808	0.705103
MGBC104340_00832	N	2.35672	0.152761	-0.32843	0.996587	-0.827781	0.0097719
MGBC111081_01693	N	-0.461444	0.114437	-0.20877	0.373901	-0.299682	0.417053
MGBC102112_00713	N	-0.0178333	0.0119074	-0.0293689	0.0467035	0.0426483	0.849381
MGBC000338_04190	N	-0.41819	0.0418873	-0.726652	0.605497	0.440493	0.0106294
MGBC103398_01332	N	2.2353	0.000572867	0.657564	0.202083	1.30225	0.500563
MGBC117410_01255	N	0.981346	0.0118704	-0.369477	0.0488736	1.62174	3.57354e-05
MGBC109856_01153	N	-2.75856	0.0173212	0.552192	0.112166	-0.146757	0.688461
MGBC127217_01398	N	1.12196	0.0347597	0.816533	0.625771	-0.768986	0.00153396
MGBC111070_01046	N	1.27054	0.311707	-0.27591	0.386894	0.10328	0.753018
MGBC129672_02306	N	1.53813	0.0235274	0.306297	0.142999	1.27692	0.00175066
MGBC112254_01140	N	0.299366	0.254973	-0.748193	0.471431	1.59994	7.60507e-05
MGBC107278_01125	N	-0.803074	0.0118116	0.01805	0.373901	0.237022	0.23205
MGBC135361_01633	N	-0.97939	0.475039	1.14711	0.523677	0.255146	0.258221
MGBC104282_00326	N	-0.131352	0.976985	-0.882867	0.474585	0.359264	0.148987
MGBC116808_01355	N	0.683222	0.12998	1.42665	0.510525	-0.226018	0.430707
MGBC106759_01267	N	2.01073	0.0178022	0.356336	0.283158	1.06894	0.0204059
MGBC161991_00488	N	0.486851	0.0100341	0.929611	0.0970536	0.452746	0.00182016
MGBC106887_02355	N	2.18826	0.0361832	0.324609	0.217744	0.151944	0.541124
MGBC102650_00954	N	-0.412357	0.0242381	-0.435191	0.553398	1.10754	0.414821
MGBC147339_02460	N	-0.867339	0.174473	0.024589	0.142628	-0.105471	0.622907
MGBC114144_00503	N	-0.206575	0.016052	-0.576839	0.300006	-0.305663	0.0390697
MGBC105648_01400	N	2.04655	0.0441452	0.311059	0.0837554	3.48592	0.000280955
MGBC139856_02060	N	1.46608	0.0722369	0.694758	0.179354	0.0563808	0.837487
MGBC111390_00649	N	0.105531	0.717163	2.0888	0.824924	2.64373	0.0169867
MGBC103799_00250	N	0.381665	0.0102383	0.902166	0.0721526	0.0525213	0.848167
MGBC107918_00641	N	1.05585	0.205203	0.298718	0.780964	0.196126	0.0399092
MGBC165449_00385	N	1.60636	0.197747	0.406114	0.920882	-0.402337	0.0098792
MGBC166915_01496	N	0.698687	0.356828	0.327009	0.599931	1.33272	0.000152131
MGBC149771_01537	N	-1.24892	0.0713764	-0.153531	0.766025	-2.04299	0.039937
MGBC104368_01618	N	1.24778	0.0773453	0.944449	0.594659	-0.788636	0.242977
MGBC131271_03368	N	1.13143	0.0159145	0.275723	0.126411	1.60387	0.00177412
MGBC162980_03358	N	0.225218	0.0544747	1.31194	0.344452	-0.577219	0.00852691
MGBC114457_01704	N	0.17984	0.338116	-0.103015	0.11389	-0.468123	0.00161479
MGBC112824_01352	N	0.258208	0.100501	0.0753766	0.259915	-0.128434	0.304445
MGBC167536_01613	N	-0.250273	0.0577917	1.66034	0.0428663	-1.16698	0.00364087
MGBC120444_00499	N	2.45611	0.27106	2	0.686166	-1.54179	0.0273304
MGBC101661_00916	N	0.818126	0.572338	-1.13781	0.951558	-0.363066	0.611211
MGBC161970_01180	N	-1.18655	0.215915	0.0542496	0.884077	0.0846147	0.581174
MGBC129416_01571	N	-0.501386	0.078531	0.710561	0.317304	-1.55466	0.0181549
MGBC103059_00410	N	-0.631449	0.188124	-0.239233	0.422443	-0.612287	0.00523195
MGBC000451_03609	N	1.87177	0.0568282	0.761154	0.731345	0.301987	0.0394209
MGBC167535_02423	N	2.32252	0.95718	1.12732	0.665584	-1.1545	0.290031
MGBC132501_00498	N	-1.34772	0.329539	0.278809	0.821328	0.472273	0.0779549
MGBC107318_03058	N	0.358752	0.703889	-0.0716047	0.953271	-0.573184	0.00195042
MGBC129207_02458	N	1.97781	0.257368	1.7317	0.235155	-1.1555	3.92277e-06
MGBC140030_02096	N	2.37927	0.623079	-0.285238	0.75686	0.630304	0.00973635
MGBC124828_00836	N	-5.62388	0.0420454	0.309328	0.549347	0.104766	0.473415
MGBC131116_01269	N	-0.0816341	0.00303776	-0.249855	0.76439	-1.48913	0.0659001
MGBC163697_01483	N	0.0429458	0.554533	0.43667	0.608978	-0.435065	0.225707
MGBC116940_01541	N	0.57275	0.12809	0.60535	0.778184	-2.20234	0.0229219
MGBC161646_00482	N	-2.10672	0.0758066	-0.362979	0.247287	2.73819	0.0110317
MGBC000538_02708	N	-0.768619	0.00371622	0.156081	0.669958	0.686061	0.00455212
MGBC144452_01791	N	0.514727	0.038173	0.417566	0.997767	-0.692346	0.000371811
MGBC000199_02207	N	0.308025	0.0994611	0.536758	0.920914	-1.028	7.8003e-05
MGBC158080_01627	N	-0.183906	0.0331763	-0.0682347	0.325238	-2.65927	0.000821049
MGBC162663_01437	N	0.714843	0.407329	0.509829	0.469756	0.16033	0.853098
MGBC101824_02794	N	0.361056	0.00238125	0.0195272	0.00311378	1.39332	0.00100297
MGBC140195_00307	N	0.0427285	0.286162	-0.0317482	0.434661	0.0208186	0.853544
MGBC113977_01360	N	-0.358658	0.327985	-0.370108	0.418197	-0.553546	0.000563421
MGBC132383_00347	N	-0.580025	0.0837966	-0.29724	0.143841	-1.9484	0.0466303
MGBC141044_01996	N	0.32001	0.11445	0.872487	0.641436	0.0375649	0.9292
MGBC139321_01001	N	-0.586707	0.075097	0.0514282	0.564474	0.142523	0.0445422
MGBC143452_03391	N	-1.35652	0.0107738	0.766936	0.653337	-0.0959746	0.645461
MGBC161259_02872	N	1.17039	0.333537	-0.530324	0.242594	0.768755	0.00341992
MGBC135536_00186	N	-1.22071	0.118437	-0.318143	0.696486	-1.01476	0.0136672
MGBC165093_01282	N	-0.314751	0.433388	0.234674	0.323043	0.0926677	0.509009
MGBC101971_01413	N	0.0997731	0.931238	0.398017	0.674206	-1.14866	0.00201404
MGBC166354_01199	N	0.355907	0.270735	0.812498	0.654412	0.066095	0.522509
MGBC103398_02898	N	0.508429	0.00597536	1.20546	0.231741	1.23386	0.00225957
MGBC103398_03043	N	0.488176	0.0069901	-1.18353	0.426596	-0.164616	0.242516
MGBC115637_01320	N	-0.119723	0.0539402	0.427086	0.737115	-0.113142	0.688821
MGBC137733_01242	N	2.18688	0.0121656	-0.196448	0.760035	4.65681	4.91206e-05
MGBC130825_02142	N	1.00353	0.00242672	0.153426	0.0985034	0.00612224	0.929471
MGBC130693_00116	N	1.95742	0.62573	1.74995	0.730241	1.10303	0.462609
MGBC102829_03495	N	0.878184	0.0397131	0.892717	0.293497	-0.577359	0.0659668
MGBC111376_03303	N	0.739453	0.0246442	-0.522234	0.450091	-1.95984	0.0446854
MGBC000178_03779	N	-0.279863	0.386725	-0.0379679	0.362319	-1.20582	0.104849
MGBC137960_01240	N	-0.640932	0.0695757	-0.593026	0.411854	-1.54794	0.04182
MGBC110735_00989	N	-3.85371	0.554981	0.614224	0.441049	0.549444	0.0292042
MGBC161115_02071	N	0.223904	0.0157733	2.04449	0.120386	-0.268413	0.0705851
MGBC156881_02426	N	2.5178	0.231038	0.133615	0.0103383	-0.555305	0.0379542
MGBC102003_00661	N	0.577031	0.961976	0.75783	0.624828	-0.700181	0.00628584
MGBC158517_00022	N	2.08144	0.0635327	0.327889	0.892144	0.930392	0.0050267
MGBC000477_00028	N	-0.115651	0.022324	-0.212304	0.751896	0.381822	8.53705e-06
MGBC147955_00311	N	-0.227437	0.130828	-0.10204	0.363892	0.214363	0.239854
MGBC100677_00484	N	0.684597	0.00999056	0.491733	0.291516	0.130735	0.275041
MGBC167332_00816	N	1.24223	0.0948349	0.535961	0.63941	-0.455298	0.0796257
MGBC162858_02098	N	0.24561	0.544674	0	0.604241	-0.396357	0.291703
MGBC111848_00807	N	-1.82236	0.0499801	0.602138	0.806022	0.162605	0.321359
MGBC115562_04167	N	0.494653	0.0220021	-0.164996	0.00920454	-0.255914	0.0345382
MGBC106892_01490	N	1.77977	0.0382065	-0.302868	0.30581	-0.847481	0.00384755
MGBC115381_00056	N	-3.57736	0.0363955	1.57588	0.398505	-0.307871	0.080136
MGBC167159_01228	N	1.91346	0.425349	0.551586	0.361113	-1.28382	0.000892528
MGBC129641_00538	N	0.923967	0.0109152	0.519156	0.0132287	-0.9889	0.000374129
MGBC000461_01031	N	1.55883	0.00904063	1.71966	0.937279	-0.449138	0.609172
MGBC165628_00695	N	0.441051	0.882605	0.648314	0.195738	-0.694469	5.43723e-05
MGBC113744_00880	N	0.557631	0.302552	0.115477	0.571471	-0.629251	0.627558
MGBC000538_03997	N	-0.539159	0.0431976	0.316899	0.179139	-0.241622	0.102269
MGBC000517_00316	N	0.537936	0.469496	-0.705939	0.622211	-0.0825795	0.927109
MGBC101933_01152	N	0.231326	0.0316513	0.618141	0.56082	0.405568	0.684746
MGBC116637_02238	N	0.607082	0.167943	1.18342	0.148859	0.0447649	0.700556
MGBC129920_01009	N	-2.94782	0.0541348	-4.62404	0.221305	-0.11146	0.663328
MGBC129989_01897	N	0.831642	0.326218	1.73383	0.947774	0.439673	0.0575029
MGBC115230_01996	N	0.288811	0.0119014	0.427225	0.094351	-2.43281	0.0151878
MGBC153687_00359	N	0.317949	0.0365203	0.799467	0.373901	-0.199805	0.795505
MGBC158080_01786	N	-0.364538	0.0276171	-0.251986	0.779535	-0.237889	0.0810746
MGBC161763_01692	N	0.609502	0.0424487	0.602292	0.292949	-0.141039	0.209012
MGBC165227_02254	N	0.903507	0.0833118	0.164806	0.627954	-2.5984	0.0156271
MGBC137904_00435	N	0.567017	0.00982213	1.28132	0.03474	0.736031	0.0101621
MGBC165091_01874	N	2.18694	0.891609	0.285888	0.169223	-0.379751	0.0141556
MGBC130702_03478	N	2.86171	0.585499	2.08534	0.443763	0.593101	0.000142913
MGBC139355_01898	N	0.568365	0.11111	1.59564	0.131975	1.2411	0.0552662
MGBC105149_00369	N	-1.64858	0.0037372	0.691462	0.00962062	-0.457564	0.00268987
MGBC129623_01261	N	0.0408088	0.01756	1.61641	0.363089	0.0408088	0.517006
MGBC163359_00509	N	2.32598	0.0883507	-0.165367	0.582913	-0.146101	0.523624
MGBC000559_01202	N	2.00472	0.164073	-0.0480943	0.344639	-0.224693	0.273755
MGBC000118_00019	N	0.276704	0.807924	0.291853	0.139591	-0.86594	0.00463352
MGBC134383_01894	N	0.821307	0.0186793	0.707105	0.236888	0.360306	0.0568078
MGBC161190_00240	N	1.27932	0.186758	0.995983	0.78153	-0.774237	0.00487038
MGBC107174_00397	N	-1.0153	0.0114588	-0.639968	0.325732	0.272818	0.242526
MGBC152953_00357	N			0.587511	0.150139
MGBC106918_02659	N	0.513042	0.343522	1.0634	0.910855	-1.50088	0.0280225
MGBC162942_01560	N	2.63967	0.0749847	0.433323	0.283086	0.128034	0.195573
MGBC130369_02565	N	-0.189564	0.0526559	-0.212573	0.677809	-0.206541	0.167243
MGBC101495_00013	N	-0.63547	0.886306	1.72541	0.190735	-0.427157	0.0961044
MGBC163879_02362	N	2.02776	0.0564875	-0.0846932	0.225103	3.90746	0.00981094
MGBC100119_01610	N	-0.355696	0.0163344	1.65664	0.625887	3.5606	0.0123392
MGBC118404_02545	N	-1.55249	0.135088	0.03085	0.123806	-0.307611	0.0635454
MGBC112657_01696	N	0.118026	0.263472	0.852443	0.603345	0.977526	0.0174521
MGBC142408_01632	N	0.836699	0.0717467	0.900949	0.801108	1.65869	5.12756e-05
MGBC147570_00120	N	-0.475877	0.602301	0.0860614	0.373901	-2.49721	0.200624
MGBC100176_00584	N	-1.66092	0.0702617	-1.24987	0.973699	0.433696	0.581992
MGBC129892_01624	N	-1.0299	0.014933	0.466514	0.0904443	0.636382	0.13375
MGBC158256_01375	N	0.773595	3.88253e-05	-0.187551	0.381241	-0.952145	0.402472
MGBC147755_01951	N	-1.5434	0.931224	1.07005	0.707149	-0.696979	0.000569862
MGBC141047_02139	N	1.30266	0.326057	1.49662	0.064713	-1.13332	0.0986547
MGBC131543_03135	N	0.286205	0.00296537	-0.683203	0.0524382	0.0432995	0.831603
MGBC103460_00534	N	0.58031	0.870099	0.293218	0.117328	0.734222	0.035482
MGBC134965_01991	N	1.78515	0.0370775	1.21241	0.377914	0.047949	0.899182
MGBC100122_01340	N	0.545968	0.540428	1.53339	0.42566	-0.650798	0.0372985
MGBC133280_00405	N	1.82679	0.204881	0.455817	0.685292	0.132511	0.739354
MGBC101488_00115	N	0.249446	0.151243	0.725371	0.679349	-0.190473	0.27184
MGBC160084_02378	N	2.58673	0.463127	-0.20482	0.199994	0.38739	0.152198
MGBC110699_00424	N	2.4274	0.670098	0.312114	0.585258	-2.96311	0.00309554
MGBC000057_00175	N	1.17012	0.197853	0.455553	0.00488051	-1.70023	0.0223812
MGBC131275_00680	N	1.64459	0.388007	0.600353	0.956714	-0.325958	0.23532
MGBC000375_03687	N	1.4956	0.164469	-0.738177	0.0311688	2.38896	0.000426968
MGBC164901_01231	N	2.50079	0.713886	0.255601	0.889101	-0.569537	0.401124
MGBC000050_00628	N	0.286449	0.0949695	1.04086	0.842024	-0.223685	0.857696
MGBC139490_02698	N	1.39961	0.115212	-0.101298	0.234971	-1.54547	0.0216684
MGBC166430_01665	N	-0.862496	0.646532	0.235449	0.346366	0.969578	0.00258844
MGBC118138_01394	N	1.99562	0.558175	1.85063	0.187076	-0.887092	0.00103228
MGBC130280_00562	N	-1.73967	0.0383932	0.839449	0.863485	0.00684737	0.96778
MGBC111360_00356	N	1.56437	0.00127452	1.5536	0.0213812	0.0554244	0.754342
MGBC143609_00757	N	0.998216	0.00482558	-0.512169	0.163006	0.998216	0.0180051
MGBC000146_03971	N	0.618129	0.893668	1.05063	0.596843	-1.56595	0.123118
MGBC108521_01035	N	-0.486462	0.0819963	-0.243377	0.0589194	-0.584205	0.0265402
MGBC000078_01414	N	-0.430246	0.69479	0.0572489	0.601287	-0.130551	0.506386
MGBC111500_00191	N	1.67983	0.520357	1.5929	0.0907988	-1.25838	0.0761811
MGBC000335_01126	N	2.52933	0.956084	1.15783	0.635447	0.738775	0.00127762
MGBC163934_02209	N	1.2748	0.197007	1.01166	0.291077	-1.45885	0.0291583
MGBC110346_01138	N	1.51988	0.037569	-0.884477	0.373901	0.431342	0.0706861
MGBC166206_00069	N	-1.6701	0.00995368	-0.268659	0.383494	0.233629	0.539146
MGBC131481_00090	N	-1.64573	0.38898	0.706804	0.736185	1.00124	0.0297062
MGBC122620_01535	N	-0.742539	0.0314833	0.72637	0.0842744	-1.15427	0.0741268
MGBC117177_03493	N	0.891008	0.0836891	-0.23078	0.384665	-0.629665	0.00453406
MGBC104384_02118	N	-3.96775	0.174084	1.72798	0.276132	-2.97584	0.00443578
MGBC114416_00421	N	2.33402	0.274057	-0.372356	0.182869	-0.409328	0.00789766
MGBC133258_03009	N	-0.171588	0.00125058	-0.333199	0.0698151	0.136154	0.254458
MGBC137028_01278	N	-0.335769	0.756789	0.275996	0.359867	-0.757091	0.277767
MGBC164530_00763	N	2.80735	0.00963324	1.82322	0.0395585	0.0160591	0.953186
MGBC126032_00807	N	1.71019	0.428154	-0.410625	0.90272	1.16934	5.77527e-06
MGBC118227_01495	N	0.0287548	0.035123	0.600006	0.742799	-0.371897	0.670799
MGBC129231_00088	N	0.572474	0.746037	-0.0843922	0.278415	1.09459	0.0249104
MGBC132258_01413	N	0.849952	0.000982862	0.550474	0.47583	-0.303592	0.048371
MGBC130234_01083	N	-0.406506	0.603139	0.775467	0.212102	-0.749407	0.0110893
MGBC152873_01613	N	-0.440296	0.313308	-0.235245	0.439041	0.0484566	0.829631
MGBC163886_01112	N	0.167591	0.0587457	-0.00394	0.116704	1.13217	0.102594
MGBC142719_00015	N	-3.58019	0.281857	0.700966	0.411428	-0.360445	0.00252051
MGBC104072_02082	N	0.738918	0.0175683	-1.12406	>0.999999999999999	0.325411	0.231311
MGBC106079_02061	N	0.910129	0.524811	-0.540938	0.450508	-0.794901	0.233726
MGBC164912_01800	N	-1.91785	0.00853195	-0.640119	0.879681	1.18032	0.000476976
MGBC103398_02183	N	-1.29399	0.00449328	-0.508297	0.453882	0.0518739	0.962337
MGBC107235_00790	N	-2.12074	0.0657959	-0.191048	0.152549	0.555422	0.131753
MGBC130277_03400	N	-0.0904827	0.329854	0.92621	0.727785	-0.451812	0.00126424
MGBC140101_02027	N	0.917773	0.157219	0.640408	0.445661	0.728674	0.0120965
MGBC114167_00441	N	0.967682	0.123963	0.487127	0.0889329	-0.259495	0.0231907
MGBC140758_00854	N	0.699982	0.517799	-0.297956	0.365679	-0.56743	0.00693594
MGBC100551_00384	N	-0.823417	0.413067	-1.49087	0.427674	-1.55998	0.0185994
MGBC166670_02328	N	-0.0945834	0.0033865	0.632491	0.354277	-1.02052	0.167623
MGBC129819_01176	N	0.807684	0.461072	0.102449	0.656658	0.130832	0.602053
MGBC139686_00336	N	-0.388574	0.750969	0.46302	0.650407	0.901081	0.072479
MGBC102003_00579	N	1.8158	0.37899	0.882364	0.358748	-0.893516	0.164566
MGBC113911_00322	N	0.926519	0.415225	0.306383	0.3736	0.275185	0.0476149
MGBC106996_03280	N	-0.15019	0.487001	0.452512	0.0910904	-1.5004	0.160778
MGBC161190_00420	N	-0.683143	0.693613	-0.586656	0.541663	-2.04985	0.061384
MGBC162715_00581	N	-0.318427	0.663361	-0.719807	0.399643	-0.646786	0.00787752
MGBC122063_01572	N	-1.04273	0.699	0.942756	0.292205	5.33913	0.0103885
MGBC110669_02071	N	0.485898	0.0301135	0.517737	0.411684	0.389941	0.304679
MGBC135906_00957	N	0.423893	0.217591	0.150787	0.397668	-0.0953869	0.440847
MGBC130551_00069	N	1.96718	0.0273627	-0.322666	0.228835	-0.775646	0.0217126
MGBC166204_00136	N	1.79938	0.413093	0.732939	0.687886	0.392102	0.00303412
MGBC165497_00035	N	0.701599	0.00575177	0.181215	0.0362843	-0.795358	0.00122049
MGBC130234_00251	N	-0.279365	0.0432424	0.197257	0.373901	-0.037117	0.94844
MGBC105503_00084	N	1.4304	0.394667	1.22409	0.027841	1.7426	0.00376423
MGBC139762_00793	N	-0.837139	0.000363344	-0.130819	0.300692	-1.7016	0.127794
MGBC106502_02313	N	-0.874469	0.625599	-0.0443941	0.353902	0.925565	0.00966741
MGBC100089_02359	N	1.85222	0.000939514	-0.947144	0.1164	0.354951	0.0433045
MGBC117143_00847	N	-0.101481	0.359118	0.587782	0.111241	0.111763	0.736127
MGBC132258_00159	N	0.430826	4.13023e-08	1.77723	7.65157e-05	0.720262	0.000432316
MGBC135519_00221	N	2.25419	0.0977628	0.321928	0.93946	-0.780585	0.242154
MGBC129950_00080	N	-1.67585	0.0173345	0.237152	0.982327	0.147155	0.464207
MGBC163934_01231	N	1.24123	0.046304	0.994301	0.854708	-0.0230361	0.861068
MGBC105913_00501	N	0.772278	0.356514	0.669669	0.230353	0.328342	0.0377202
MGBC101583_00987	N	-1.16632	0.200469	-0.827124	0.275746	0.209816	0.0368437
MGBC154886_02402	N	1.27355	0.030372	0.641152	0.162852	0.433111	0.21099
MGBC163342_00094	N	2.08855	7.86852e-05	-1.85425	0.116415	0.321732	0.133893
MGBC106173_01415	N	0.985679	0.445367	-0.462551	0.382602	1.45936	0.000427235
MGBC103962_02085	N	-3.61694	0.00987068	-0.164745	0.506781	1.40794	0.000723098
MGBC163877_01018	N	-0.9314	0.417594	0.0543514	0.234559	-0.944172	0.449974
MGBC111980_01272	N	-0.724309	0.000526999	-0.1372	0.10993	-0.403162	0.0100606
MGBC149445_00228	N	-0.39927	0.045955	0.701049	0.0979701	0.19861	0.27101
[truncated: 1,472 more rows]

## Sheet: Probe-different-enriched hits
Differentially enriched proteins between the two probes (FC greater than or equal to 2). Significant hits (P less than 0.05) are bolded
	Is BSH?	CA-FMK:CA-Dim log2 (Fold Change)	CA-FMK:CA-Dim P value
MGBC162942	Y	4.2854	0.000338654
MGBC105346	Y	-4.27462	0.373901
MGBC118101	Y	5.04388	5.7363e-05
MGBC117676	Y	4.74543	8.27986e-05
MGBC118183	Y	4.87533	0.000186596
MGBC114835	Y	4.6295	1.43233e-06
MGBC116433	Y	4.75733	0.000148358
MGBC161776	Y	4.7745	0.000171975
MGBC102502	Y	4.0067	0.103058
MGBC124498	Y	4.49196	9.90463e-06
MGBC124462	Y	8.96843	0.0396499
MGBC101843	Y	5.36556	0.00103188
MGBC000403	Y	0	0.220907
MGBC131066	Y	3.93861	9.6997e-06
MGBC137797	Y	0	0.116287
MGBC129723	Y	4.72484	2.93729e-05
MGBC123013	Y	4.4203	8.44309e-07
MGBC152260	Y	4.51522	2.93169e-05
MGBC145955	Y	5.13515	0.00235735
MGBC129370	Y	2.7272	0.000203251
MGBC109419	Y	5.76883	0.000179831
MGBC102220	Y	0	0.144434
MGBC150796	Y	0	0.00167359
MGBC164270	Y	0	0
MGBC164913	Y	0	0.000376322
MGBC150680_01962	N	-0.643057	0.000309683
MGBC161749_00793	N	-0.203297	0.00310383
MGBC149621_01215	N	-0.10582	0.234584
MGBC104010_01332	N	0.159361	0.153682
MGBC130380_02498	N	-0.210668	0.588802
MGBC107594_00034	N	-0.288794	0.00783837
MGBC123013_00882	N	0.372689	0.283979
MGBC124329_00328	N	0.383104	0.0791148
MGBC164158_02168	N	-0.725592	0.00616618
MGBC150258_03402	N	-0.262903	0.0761464
MGBC130598_02159	N	-0.551921	3.84969e-05
MGBC166498_01153	N	0.646863	0.0828698
MGBC167402_00685	N	0.737499	0.000300855
MGBC111321_02691	N	-0.56084	0.00586852
MGBC129929_01686	N	-0.148707	0.437073
MGBC107430_01042	N	0.438289	0.13124
MGBC162084_00680	N	1.246	0.00369511
MGBC130008_00177	N	-0.24905	0.132643
MGBC155731_01258	N	-0.235486	0.00289645
MGBC165449_01962	N	-0.386779	0.0162715
MGBC108214_00572	N	0.12405	0.315967
MGBC111090_01498	N	0.100587	0.458655
MGBC140348_00948	N	0.567081	0.0313604
MGBC139683_02968	N	-0.122752	0.107466
MGBC158780_00254	N	0.751726	0.039531
MGBC164795_02055	N	-0.174993	0.0135314
MGBC121917_01304	N	-0.335006	0.0543548
MGBC129892_01763	N	0.0227243	0.843523
MGBC165069_00659	N	-0.449559	0.0122419
MGBC150886_01369	N	-0.427526	0.00116645
MGBC101222_00613	N	-0.226876	0.00694947
MGBC129531_00037	N	0.805788	0.108163
MGBC117032_02630	N	-0.854845	0.00164195
MGBC128936_02075	N	0.225103	0.114422
MGBC113320_00475	N	-0.434842	0.0577623
MGBC139899_02171	N	0.962344	0.00142856
MGBC150568_01612	N	0.203988	0.0142252
MGBC107775_00652	N	0.568904	0.00270756
MGBC159340_00560	N	-0.696396	0.0798527
MGBC129989_01795	N	-0.899798	0.0438002
MGBC130277_03169	N	-0.202455	0.00212643
MGBC108531_00250	N	-0.777159	0.0037576
MGBC130183_02903	N	-0.63565	0.00357128
MGBC106539_01592	N	-0.677686	0.00161502
MGBC139944_00127	N	-0.429612	0.0560101
MGBC143948_01519	N	0.734417	0.0567284
MGBC000375_00453	N	0.00102973	>0.999999999999999
MGBC111933_01779	N	0.577045	0.00895866
MGBC161998_01997	N	-0.768126	0.037714
MGBC102250_01963	N	-0.579595	0.000363074
MGBC167178_01408	N	0.244318	0.119547
MGBC114005_00729	N	0.500349	0.000784853
MGBC128508_02290	N	0.291831	0.0101082
MGBC129723_00219	N	-0.947266	0.000384117
MGBC129416_01276	N	-0.573598	0.00732146
MGBC113323_01539	N	-0.619288	0.0183808
MGBC129414_00065	N	-0.788282	0.000229709
MGBC109326_02433	N	-0.782545	0.000307047
MGBC106721_02789	N	-0.281122	0.199931
MGBC109856_00173	N	-0.659183	0.00882648
MGBC164260_01015	N	-0.121197	0.579336
MGBC163339_00134	N	-0.981159	0.0051463
MGBC130873_00697	N	-0.312061	0.0434933
MGBC163142_02350	N	-0.603278	0.00867417
MGBC161422_00530	N	0.356642	0.0215616
MGBC108367_00320	N	-0.0269604	0.826731
MGBC129672_00575	N	-0.0324359	0.427467
MGBC165658_01649	N	-1.30737	0.00298542
MGBC000003_00443	N	-0.509878	0.000617852
MGBC102708_01858	N	-0.688481	0.0197667
MGBC107674_00277	N	-0.279634	0.0621575
MGBC143609_02069	N	0.408023	0.00217335
MGBC125578_00907	N	-0.0918127	0.140551
MGBC118758_01079	N	0.202067	0.0101153
MGBC107188_01255	N	0.0235388	0.797751
MGBC116781_01252	N	0.541475	0.00797953
MGBC143305_00455	N	-1.07443	0.00210163
MGBC131427_01140	N	-0.186007	0.550935
MGBC153359_01095	N	-0.542785	0.0195165
MGBC129300_01842	N	0.506522	0.124206
MGBC130813_00673	N	-0.486784	0.00655249
MGBC131242_03284	N	0.1152	0.696677
MGBC110697_00760	N	-0.058207	0.503231
MGBC140949_02765	N	0.525198	0.00381511
MGBC139769_02441	N	-0.646908	0.000855169
MGBC108534_01020	N	-0.316218	0.0388494
MGBC124498_01868	N	0.270553	0.350539
MGBC164909_01262	N	-0.464703	0.0252909
MGBC107687_03423	N	-0.21868	0.171555
MGBC107355_00621	N	0.62924	0.00019766
MGBC104803_00655	N	-0.142204	0.0824546
MGBC137635_01603	N	-0.343053	0.115469
MGBC105178_01195	N	0.263542	0.143872
MGBC106493_01058	N	-0.595886	0.000701999
MGBC150328_02202	N	-0.249468	0.19543
MGBC107430_02406	N	0.785371	0.000462152
MGBC000364_01369	N	1.18993	0.00251862
MGBC104963_01085	N	-0.026416	0.811454
MGBC102685_02018	N	0.0133234	0.862817
MGBC102708_01603	N	0.189659	0.657157
MGBC141062_00603	N	-0.373953	0.0379081
MGBC111534_02059	N	-0.591518	0.0102364
MGBC130228_00822	N	0.375166	0.0430909
MGBC129883_00716	N	-1.10897	0.000671375
MGBC100233_01285	N	0.0571144	0.267343
MGBC111642_01098	N	-0.0502055	0.300238
MGBC116957_00223	N	0.492252	0.00191372
MGBC107444_01148	N	-0.554671	0.00145417
MGBC162400_00166	N	0.0832455	0.228113
MGBC129560_02235	N	0.346654	0.433752
MGBC120444_01593	N	0.16342	0.118546
MGBC167428_01642	N	-0.10299	0.327431
MGBC102582_02398	N	0.301227	0.0210961
MGBC106602_01469	N	-0.641449	0.0695494
MGBC127425_00755	N	-0.891203	0.00226939
MGBC100702_01285	N	0.757101	0.00876161
MGBC130345_03001	N	0.375271	0.0180457
MGBC101891_01801	N	-0.115432	0.480389
MGBC113911_01747	N	-0.579328	3.42225e-05
MGBC131713_02324	N	-0.237433	0.00688226
MGBC132082_00620	N	0.118431	0.711917
MGBC111321_00840	N	-0.104761	0.503682
MGBC128822_00626	N	-0.271406	0.02107
MGBC119083_00502	N	0.73378	0.00348209
MGBC126726_00290	N	0.130255	0.707095
MGBC164636_00185	N	-0.365228	0.00201873
MGBC107464_00254	N	-1.47695	2.03588e-05
MGBC131028_00236	N	0.832416	0.00352786
MGBC111243_01916	N	-1.27873	0.000414448
MGBC158151_02576	N	-0.703981	3.30453e-06
MGBC140925_01679	N	-1.83356	5.2105e-05
MGBC102911_04355	N	0.0859291	0.18354
MGBC109182_01173	N	-0.946728	0.00537936
MGBC106918_02620	N	-0.890392	0.0181296
MGBC129871_00396	N	-0.584043	0.000948989
MGBC142744_01091	N	-0.328436	0.0237918
MGBC158059_01527	N	-0.684652	0.000144763
MGBC130786_00839	N	0.513932	0.00291098
MGBC107156_02296	N	0.627128	0.063081
MGBC134951_00685	N	-0.658752	1.5178e-05
MGBC107383_01053	N	-0.421921	0.00121368
MGBC161690_00128	N	-0.278741	0.0381251
MGBC125368_01786	N	0.512951	0.00677858
MGBC104244_01013	N	4.82439	0.134539
MGBC111722_00061	N	-0.752463	0.000310323
MGBC131769_01012	N	-0.316468	0.0924797
MGBC107635_02310	N	-0.809352	0.00556047
MGBC132417_03011	N	-0.85733	0.021277
MGBC000365_01383	N	0.2824	0.00231888
MGBC140991_02160	N	-0.321369	0.0128249
MGBC109118_00803	N	-0.0397027	0.715601
MGBC105503_01124	N	-1.2185	0.00100307
MGBC164285_03290	N	0.0121788	0.902082
MGBC165868_03685	N	-0.187453	0.162521
MGBC110242_01629	N	0.173272	0.348041
MGBC112704_02287	N	-0.716106	0.00267847
MGBC154994_01671	N	-0.752014	2.22211e-05
MGBC141062_01119	N	0.805246	0.0524921
MGBC150750_01174	N	0.0203971	0.820579
MGBC118138_00768	N	-1.24831	0.0152324
MGBC000365_01016	N	0.804581	0.000625808
MGBC111259_02153	N	-0.484433	0.00186749
MGBC148555_00619	N	-0.38403	0.00193772
MGBC146511_01442	N	0.679809	0.332909
MGBC137844_01669	N	0.376996	0.0075232
MGBC105823_01539	N	-0.104118	0.0721438
MGBC130069_01863	N	-0.415857	0.00463174
MGBC105328_00494	N	-0.694922	0.0154693
MGBC163993_00744	N	0.605544	0.303372
MGBC152587_02063	N	-0.576922	0.00114969
MGBC111376_02902	N	0.126432	0.03387
MGBC142141_03338	N	-0.500963	0.00082049
MGBC120626_01283	N	-0.187984	0.204663
MGBC111642_00981	N	-0.376181	0.0138077
MGBC106173_01421	N	0.931684	0.000954544
MGBC130821_02627	N	-0.221524	0.0428376
MGBC000015_02674	N	-0.249381	0.00911308
MGBC132258_00953	N	-2.2379	0.00551375
MGBC118138_01921	N	0.148677	0.389892
MGBC110850_01134	N	-0.00892378	0.954276
MGBC130836_01462	N	-1.31393	0.00204017
MGBC111645_02198	N	-0.673618	0.00574664
MGBC165445_00850	N	0.0455851	0.459084
MGBC107271_00078	N	-0.253575	0.0534137
MGBC100084_02227	N	-0.591647	0.00214689
MGBC167428_01247	N	-0.107066	0.525746
MGBC130598_02997	N	0.9379	0.0023941
MGBC139307_01894	N	-0.0639312	0.469044
MGBC119006_01703	N	-0.196532	0.229754
MGBC108704_00143	N	-0.121973	0.0252214
MGBC000274_02017	N	-0.282266	0.129656
MGBC166787_00724	N	-0.0806258	0.60046
MGBC109096_01812	N	0.804426	0.00449926
MGBC000115_00910	N	-0.0428833	0.656695
MGBC118101_02129	N	0.030089	0.810038
MGBC102215_01236	N	0.119342	0.0895344
MGBC161624_01174	N	0.0606753	0.0406421
MGBC100061_01298	N	0.334649	0.00450972
MGBC155864_00796	N	0.120027	0.169877
MGBC114395_02067	N	0.0114635	0.940506
MGBC110408_01186	N	0.0370592	0.789888
MGBC131632_03243	N	0.0601641	0.657879
MGBC164516_00071	N	-0.158209	0.308506
MGBC100119_01868	N	-0.697471	0.000690617
MGBC165049_02619	N	0.718684	0.00249496
MGBC111723_03617	N	0.416988	0.0158582
MGBC100878_00351	N	-0.220651	0.0760425
MGBC102008_01075	N	-0.156058	0.0124329
MGBC164422_01281	N	0.231179	0.0380193
MGBC143620_02472	N	0.603252	0.0134377
MGBC101982_00746	N	-0.457122	0.00184092
MGBC111321_01836	N	0.55089	0.0166441
MGBC109743_00892	N	0.100168	0.241484
MGBC107512_01549	N	0.388579	0.0173715
MGBC130733_01128	N	0.147544	0.169986
MGBC111311_00970	N	0.86805	0.00778165
MGBC107583_03036	N	0.0317923	0.653223
MGBC121699_02282	N	0.188042	0.074652
MGBC132380_00771	N	-0.967516	4.31454e-05
MGBC106733_02261	N	0.0108967	0.914115
MGBC113948_01046	N	0.800217	0.000816591
MGBC130274_02740	N	-1.22861	3.02112e-06
MGBC111460_00115	N	-0.915431	0.0259305
MGBC107478_01728	N	-0.500824	0.0162211
MGBC111713_02120	N	0.264554	0.00938608
MGBC162715_00269	N	0.0760842	0.254717
MGBC166101_01836	N	-0.225115	0.159064
MGBC167093_03288	N	-0.506188	0.0077289
MGBC117451_00226	N	0.129162	0.401602
MGBC130667_02277	N	0.719255	0.0129505
MGBC157740_03345	N	-0.417304	0.000871993
MGBC116246_00690	N	-0.153535	0.13851
MGBC157411_00337	N	0.0469582	0.716532
MGBC117348_02374	N	0.182316	0.087676
MGBC166206_01749	N	-0.682449	0.0449049
MGBC135686_02642	N	0.9528	0.000462857
MGBC162342_01589	N	-1.0389	0.0716994
MGBC120950_00452	N	-0.637181	0.0390146
MGBC105102_00944	N	0.556324	0.0271737
MGBC101529_00334	N	1.11441	0.0583684
MGBC161956_01810	N	1.31111	0.000171929
MGBC162754_00663	N	0.229112	0.022955
MGBC139687_00051	N	0.297406	0.0716993
MGBC116847_01450	N	0.557028	0.000328289
MGBC102451_00378	N	-0.419006	0.00372304
MGBC111116_03888	N	0.149751	0.000371755
MGBC162254_02119	N	-0.560727	0.000332554
MGBC161906_00431	N	-0.608217	0.00975375
MGBC164260_02388	N	-0.188762	0.467926
MGBC104748_01085	N	-0.854059	0.0032487
MGBC134036_00999	N	-0.162701	0.208139
MGBC143220_00404	N	0.260505	0.179676
MGBC142720_02121	N	-0.4962	0.0406096
MGBC111009_00371	N	-0.259322	0.154248
MGBC000178_03540	N	0.175589	0.0367627
MGBC166800_01523	N	-0.0417267	0.450522
MGBC153645_01706	N	0.484919	0.0158029
MGBC102183_01885	N	-0.586477	0.000594614
MGBC107280_01382	N	0.238663	0.0886622
MGBC131714_00390	N	0.00222456	0.981435
MGBC165200_02092	N	-0.382835	0.00206167
MGBC122141_01002	N	-0.261741	0.043865
MGBC108904_02950	N	-0.148091	0.566283
MGBC106452_01244	N	0.570844	0.235738
MGBC165253_01411	N	-0.331466	0.0087394
MGBC143287_01808	N	0.802774	0.0353516
MGBC162942_01701	N	-0.662147	0.00130717
MGBC130432_00445	N	-0.489979	0.0598086
MGBC154408_02288	N	-0.184292	0.057695
MGBC103398_00857	N	-0.177269	0.163666
MGBC115109_00537	N	3.34379	0.016652
MGBC131525_02037	N	0.241638	0.0275753
MGBC164959_00082	N	-0.286839	0.0681349
MGBC147574_03432	N	-0.810182	0.000946023
MGBC104529_00926	N	0.106524	0.118881
MGBC113397_01799	N	-0.284081	0.0095933
MGBC111009_00107	N	0.0802869	0.21875
MGBC159492_00757	N	0.254514	0.0499118
MGBC130744_02869	N	0.0182958	0.791061
MGBC117477_01121	N	0.19138	0.197409
MGBC117489_00876	N	-0.343692	0.306912
MGBC131700_01457	N	0.345775	0.086989
MGBC137885_00714	N	-0.646061	0.000676741
MGBC108377_00771	N	0.424199	0.00415319
MGBC102517_00878	N	-0.00950672	0.719297
MGBC129799_00324	N	0.169108	0.121835
MGBC122895_02190	N	-0.440618	0.00641364
MGBC141097_01562	N	-0.21861	0.0610092
MGBC137672_01774	N	0.699362	0.00934847
MGBC159000_01161	N	2.11271	0.00455086
MGBC114113_01067	N	-0.403124	0.0555125
MGBC161624_03586	N	-0.406441	0.0100103
MGBC140348_00390	N	0.980856	0.0275022
MGBC127684_01991	N	1.15697	0.000424588
MGBC134383_00112	N	0.0114769	0.974742
MGBC162219_01939	N	-0.0316102	0.762008
MGBC109101_02022	N	-0.418511	0.0136003
MGBC131403_01013	N	-0.454502	0.00227994
MGBC110819_00570	N	-0.0972767	0.0937176
MGBC117488_00703	N	-0.268248	0.0117843
MGBC131271_03033	N	-1.17972	0.0874637
MGBC109716_00524	N	0.429653	0.0234442
MGBC112510_01401	N	0.165926	0.0267231
MGBC118149_00791	N	-0.123784	0.591838
MGBC126149_00651	N	-0.731091	0.0206151
MGBC131466_02195	N	0.116967	0.736055
MGBC101902_01221	N	0.212579	0.227504
MGBC159492_00445	N	0.374818	0.0550652
MGBC163236_01083	N	0.743896	0.013493
MGBC000349_02717	N	-0.155545	0.122641
MGBC000564_00607	N	-1.07099	0.119347
MGBC135292_01950	N	1.03647	0.0395399
MGBC105332_01260	N	-0.689241	0.012457
MGBC163714_02071	N	-0.513146	0.27792
MGBC116599_00911	N	-0.235166	0.0109066
MGBC160786_01433	N	1.34063	0.0200644
MGBC129586_02379	N	-0.167692	0.122128
MGBC165330_00018	N	0.249258	0.200889
MGBC151904_01120	N	1.63906	0.00363066
MGBC104930_01012	N	-0.219438	0.0294516
MGBC152063_01045	N	-0.889147	0.000158853
MGBC102972_02074	N	0.598582	0.00233332
MGBC128807_02080	N	0.152162	0.0141944
MGBC140261_00017	N	-0.758756	0.000582756
MGBC115463_00864	N	1.7009	0.0705085
MGBC163068_01143	N	0.552167	0.0650696
MGBC107444_01244	N	0.409844	0.00183081
MGBC128971_01285	N	-0.248307	0.00274034
MGBC131991_01465	N	-0.663233	0.00553295
MGBC139935_00013	N	-0.153132	0.00621477
MGBC101581_01443	N	0.078937	0.351962
MGBC129045_00859	N	-0.115092	0.20547
MGBC140836_00212	N	-0.566145	0.00194916
MGBC165658_00867	N	-0.24753	0.00487765
MGBC129876_00868	N	0.100527	0.143164
MGBC102180_00139	N	0.235001	0.00856052
MGBC107344_00699	N	-0.843919	0.00169485
MGBC101272_02898	N	1.30794	0.00455773
MGBC134232_00157	N	-0.490781	0.00298701
MGBC128299_02039	N	0.00242738	0.971026
MGBC111444_00872	N	-3.46426	0.00178847
MGBC139321_00376	N	0.16663	0.271089
MGBC116531_01631	N	0.0448091	0.901815
MGBC161450_00373	N	0.324455	0.0483295
MGBC130068_01559	N	0.112802	0.187127
MGBC164318_01256	N	-0.248349	0.00748729
MGBC104527_00388	N	0.213481	0.0599911
MGBC166498_01850	N	0.109122	0.0897985
MGBC130444_02451	N	0.871546	0.00180798
MGBC132300_00597	N	-0.208932	0.157844
MGBC161749_00333	N	0.432041	0.00672389
MGBC000219_03738	N	-0.567925	0.0205927
MGBC107049_00906	N	-0.697194	0.0281545
MGBC163817_01718	N	-0.00887611	0.925327
MGBC117566_01459	N	-0.790739	0.00454952
MGBC129284_02701	N	-0.153184	0.135447
MGBC139874_00589	N	-0.135855	0.0765176
MGBC139769_00444	N	-0.39473	0.000290724
MGBC140145_00418	N	-0.33578	0.00779524
MGBC165176_01736	N	1.42575	0.00294914
MGBC115891_01117	N	0.723812	0.00621485
MGBC000334_02362	N	1.35179	0.0486269
MGBC136087_00129	N	0.355057	0.00174717
MGBC105573_01188	N	0.129566	0.180723
MGBC107755_02247	N	-0.0960009	0.11058
MGBC161536_00492	N	-0.573969	0.0123039
MGBC137173_00059	N	-0.865135	0.000611708
MGBC111362_02241	N	-0.673003	0.685175
MGBC109556_00906	N	0.540624	0.00970471
MGBC165002_01547	N	-0.328102	0.0538562
MGBC114921_00574	N	0.294646	0.0276518
MGBC107711_00320	N	0.373919	0.00214115
MGBC110819_01926	N	-1.10904	0.00395039
MGBC164736_00291	N	-0.00421582	0.953544
MGBC139775_00316	N	-0.57095	6.91511e-05
MGBC134807_00427	N	0.17657	0.0732764
MGBC142713_02945	N	-1.12246	0.00213708
MGBC000558_03156	N	-0.458246	0.102174
MGBC107583_04017	N	1.52009	0.0614318
MGBC129325_00314	N	0.166532	0.477702
MGBC121485_01398	N	0.122442	0.263771
MGBC109131_02137	N	-0.189062	0.0514755
MGBC165563_00375	N	-0.342688	0.0190983
MGBC164525_00705	N	-0.498552	0.113554
MGBC130667_01842	N	-0.539483	0.0252355
MGBC150796_02010	N	-0.584504	0.00822113
MGBC118184_01619	N	0.530951	0.00325409
MGBC162527_00709	N	-0.108811	0.557785
MGBC145375_00254	N	-0.152709	0.0949532
MGBC112888_01420	N	-0.0182975	0.851058
MGBC108435_00127	N	-0.493539	0.0551298
MGBC102692_02162	N	0.13713	0.0165152
MGBC164422_02272	N	0.0654646	0.361907
MGBC100080_01061	N	-0.139339	0.277467
MGBC117083_02226	N	0.174655	0.752485
MGBC139591_00890	N	-1.12291	0.30633
MGBC107252_01060	N	0.124389	0.801216
MGBC119236_00135	N	-0.639963	0.0109415
MGBC140064_01273	N	-0.51227	0.0120327
MGBC143609_02059	N	-0.672781	0.0180779
MGBC124098_00052	N	-0.538957	0.000840804
MGBC129352_00456	N	-0.0637	0.22609
MGBC164422_01282	N	-0.653495	0.00187291
MGBC113389_01054	N	-0.272657	0.179957
MGBC135984_00599	N	0.174386	0.0642386
MGBC130312_01824	N	-0.980225	0.000506901
MGBC111391_00711	N	0.549385	0.0204313
MGBC102466_01567	N	-0.186965	0.254872
MGBC167507_00204	N	0.123755	0.151148
MGBC128773_02349	N	0.12037	0.248267
MGBC154971_03152	N	0.18294	0.169591
MGBC163537_00455	N	-0.218087	0.0185516
MGBC104457_00752	N	-1.43805	0.0125877
MGBC164370_01353	N	0.953116	0.00119743
MGBC000463_01653	N	-0.0231166	0.801337
MGBC101232_01375	N	-0.298212	0.0142098
MGBC102965_02064	N	1.68552	0.000383925
MGBC161690_00494	N	0.37862	0.0625956
MGBC130724_02745	N	0.508069	5.08267e-06
MGBC114532_00645	N	1.15861	0.00308491
MGBC164325_02070	N	-0.258239	0.00400025
MGBC122717_01323	N	0.40082	0.0362767
MGBC131734_02218	N	0.713396	0.00973498
MGBC100690_01695	N	-0.338321	0.272888
MGBC000116_01185	N	-0.600325	0.0095774
MGBC144064_01322	N	-0.0554381	0.572734
MGBC154494_00265	N	-0.644573	0.00330622
MGBC142661_00737	N	-0.201718	0.119305
MGBC101630_00044	N	2.11427	0.00304764
MGBC119566_02322	N	0.26281	0.113818
MGBC000585_01865	N	-0.359832	0.290234
MGBC131611_01560	N	0.154616	0.173611
MGBC129799_01082	N	0.133531	0.101858
MGBC143286_01297	N	1.39854	0.00123999
MGBC129672_01251	N	-0.70703	1.78587e-07
MGBC143973_01886	N	-0.416366	0.0186001
MGBC127812_01491	N	-0.276106	0.032357
MGBC147211_00908	N	-0.447963	0.0724542
MGBC130768_00341	N	-0.188594	0.311755
MGBC129799_00273	N	-0.147007	0.385938
MGBC140771_01020	N	-0.00896231	0.874699
MGBC166833_01591	N	0.283586	0.0528861
MGBC130092_01725	N	-0.544135	0.00344799
MGBC163529_00109	N	-0.0569626	0.73929
MGBC130777_02738	N	-1.32326	0.103655
MGBC104408_00660	N	-0.342789	0.0408716
MGBC158763_02837	N	-0.332018	0.000948593
MGBC107355_00710	N	-0.682823	0.00217246
MGBC120845_01369	N	-0.148974	0.204552
MGBC000459_00264	N	-0.379865	0.0224327
MGBC127674_03332	N	-0.297697	0.00727167
MGBC114457_02252	N	-0.222021	0.0513263
MGBC102566_00322	N	0.999537	3.77621e-05
MGBC111218_00959	N	0.745564	0.00119181
MGBC111255_01808	N	0.00703066	0.988803
MGBC104755_00444	N	1.48934	0.00318665
MGBC139335_00341	N	-0.0913882	0.387505
MGBC163960_00430	N	-0.211492	0.092278
MGBC111209_01779	N	-0.0759309	0.255535
MGBC110947_01823	N	-0.13492	0.237455
MGBC164411_01676	N	0.285591	0.0996695
MGBC104635_01495	N	-0.280853	0.0110032
MGBC103935_01518	N	-0.413487	0.0389212
MGBC111553_02039	N	0.539544	0.00138558
MGBC117520_01605	N	-0.379476	0.399286
MGBC133192_02000	N	1.58818	0.000187736
MGBC121090_00894	N	-0.599939	0.00030675
MGBC103862_01535	N	0.293667	0.0216611
MGBC131593_00829	N	-0.773802	0.00124158
MGBC128459_00421	N	-0.376314	0.0107276
MGBC126251_00906	N	-0.0659575	0.786756
MGBC132553_01409	N	0.438508	0.0494178
MGBC139874_00590	N	-0.872618	0.00151518
MGBC113724_00916	N	-1.261	0.618825
MGBC100947_01545	N	-0.175988	0.0356649
MGBC128258_02679	N	0.490371	0.463709
MGBC167428_01999	N	0.772611	0.00298484
MGBC143828_01774	N	-0.598597	0.0271379
MGBC130222_01455	N	-0.460579	0.00525033
MGBC157261_02311	N	0.801361	0.00611064
MGBC000564_02929	N	0.580794	0.000256229
MGBC107306_01305	N	-0.773794	0.523339
MGBC161953_02270	N	0.344351	0.0564125
MGBC133627_01635	N	0.790455	0.00813067
MGBC113871_02300	N	-1.17706	0.176977
MGBC139357_01547	N	0.941606	0.0855961
MGBC132045_01210	N	-0.602179	0.00240224
MGBC103417_01349	N	-0.657084	0.00184171
MGBC129887_00881	N	-0.725328	0.0135644
MGBC161623_02531	N	-1.22992	0.000484371
MGBC127542_02338	N	-0.36963	0.00588101
MGBC130369_02450	N	0.109126	0.547213
MGBC104543_01564	N	0.00617385	0.943317
MGBC129267_01277	N	-0.149457	0.326599
MGBC105532_02051	N	0.507543	0.593527
MGBC125253_01835	N	-0.386154	0.00435596
MGBC135978_01531	N	-0.336897	0.202952
MGBC136305_01837	N	-0.453587	0.00194602
MGBC109485_00702	N	-0.922062	0.15245
MGBC130190_00780	N	0.149166	0.367614
MGBC167402_01151	N	-0.295421	0.0269367
MGBC152135_02210	N	-0.121867	0.218522
MGBC107433_01803	N	-0.74382	0.000380534
MGBC164012_00070	N	-0.294238	0.118677
MGBC102571_02654	N	-0.0306195	0.785704
MGBC126142_00335	N	-0.145207	0.335644
MGBC130766_02009	N	0.438974	0.0208271
MGBC120074_02607	N	0.627461	0.364943
MGBC166149_00086	N	-0.286724	0.00151377
MGBC137651_02221	N	-0.0536222	0.493816
MGBC162023_00114	N	-0.351969	0.00572303
MGBC116798_01362	N	-0.00401528	0.990785
MGBC114476_00114	N	-0.832189	0.000190378
MGBC114017_02642	N	0.24439	0.430104
MGBC130656_00850	N	0.273397	0.0786923
MGBC139285_00475	N	-0.0352686	0.801859
MGBC106464_00303	N	0.0187376	0.946453
MGBC155416_01673	N	-0.0285032	0.665447
MGBC164674_00396	N	0.122823	0.399576
MGBC119943_02017	N	-0.151965	0.0235275
MGBC115495_02167	N	-1.31373	0.00698337
MGBC123664_01976	N	-0.529659	0.00575353
MGBC157803_00458	N	0.801714	0.00308105
MGBC104847_02554	N	-0.733675	0.000246725
MGBC105350_01354	N	-0.225997	0.193417
MGBC110663_01380	N	-0.743044	0.00173883
MGBC148611_03978	N	-0.358663	0.692942
MGBC137081_00414	N	0.187465	0.133373
MGBC161998_00332	N	-0.172224	0.0876101
MGBC133108_01500	N	0.0296224	0.662874
MGBC163123_01602	N	0.521366	0.187606
MGBC103364_00949	N	-0.0430802	0.0743334
MGBC132229_02363	N	0.0144947	0.923043
MGBC131421_00449	N	0.182359	0.0426951
MGBC167159_00521	N	-0.265392	0.233237
MGBC106524_01117	N	0.0677578	0.460938
MGBC101988_01080	N	-0.256578	0.0713886
MGBC129315_01459	N	-0.147587	0.849607
MGBC139899_02410	N	0.177483	0.0764897
MGBC102001_01796	N	-0.416262	0.00152743
MGBC108435_01296	N	-0.493056	0.00365213
MGBC103398_01307	N	-0.128127	0.62108
MGBC100080_02166	N	-0.263062	0.870076
MGBC121843_02009	N	-0.710518	0.0164473
MGBC146691_01844	N	0.374014	0.0307264
MGBC162527_01501	N	-1.16103	0.000522161
MGBC131722_00687	N	-0.018111	0.780696
MGBC114064_02196	N	0.229946	0.562759
MGBC129351_00721	N	0.14346	0.507088
MGBC103398_01328	N	1.68352	0.0144753
MGBC111534_00485	N	3.48888	0.0115487
MGBC113736_00313	N	0.498067	0.000130028
MGBC107611_01550	N	3.64836	0.0164293
MGBC163947_02577	N	-0.0497504	0.496729
MGBC135460_02608	N	0.137529	0.167683
MGBC166149_01306	N	-0.383106	0.249565
MGBC165072_00776	N	-0.177839	0.0341693
MGBC131522_02200	N	-0.710364	0.00409243
MGBC135925_01798	N	-0.133057	0.0741101
MGBC126570_00828	N	0.566594	0.0274148
MGBC105128_00445	N	-0.0516209	0.40232
MGBC146842_00114	N	-0.00573292	0.904782
MGBC140958_01568	N	0.15415	0.880219
MGBC129615_01486	N	-0.332649	0.123744
MGBC000078_01868	N	0.464701	0.0780693
MGBC131075_01098	N	-0.228523	0.0391343
MGBC165087_00773	N	0.000951448	>0.999999999999999
MGBC101982_02137	N	0.0506725	0.646412
MGBC162836_00256	N	0.00444272	0.970657
MGBC107444_00305	N	0.565429	0.0196757
MGBC106844_01359	N	-0.194977	0.148812
MGBC109313_01763	N	-0.128367	0.205402
MGBC130444_00986	N	0.181766	0.598278
MGBC000461_01040	N	1.30563	0.000269311
MGBC111534_02101	N	1.05244	0.0317692
MGBC110660_02158	N	-0.430133	0.0510109
MGBC104558_00084	N	0.769518	0.000149273
MGBC000531_03523	N	-0.164299	0.0204183
MGBC108289_00476	N	-0.0194146	0.927752
MGBC105503_00646	N	-0.0952542	0.891843
MGBC104328_00629	N	-0.504478	0.00829879
MGBC103862_00824	N	-0.289792	0.0174095
MGBC161623_00878	N	-0.262704	0.0830858
MGBC123113_01705	N	-1.41539	0.0272637
MGBC111585_02533	N	0.258299	0.377806
MGBC154839_01185	N	-0.261006	0.296536
MGBC141841_00373	N	-0.276965	0.00304363
MGBC164266_00745	N	-0.320463	0.280543
MGBC109148_00070	N	-0.135411	0.0844975
MGBC165049_00318	N	-0.647034	0.313921
MGBC167049_00340	N	0.445091	0.0100153
MGBC101971_01844	N	-0.354204	0.235261
MGBC153795_01484	N	0.0196294	0.849152
MGBC164361_01287	N	-0.11454	0.30471
MGBC129678_00934	N	-0.667759	0.00708673
MGBC113911_01191	N	-0.108836	0.460579
MGBC129631_02409	N	-0.208407	0.82462
MGBC162527_00710	N	0.145059	0.160168
MGBC131086_01179	N	0.447805	0.355025
MGBC120321_01122	N	-0.297808	0.04721
MGBC162279_01673	N	0.713368	7.45497e-05
MGBC164259_01680	N	0.7768	0.0145973
MGBC129423_00145	N	-0.868973	0.00751603
MGBC148219_03206	N	-0.129526	0.0585842
MGBC129641_00932	N	-1.06601	0.043989
MGBC167043_02776	N	-0.059984	0.577166
MGBC105614_00486	N	0.494945	0.00447248
MGBC102224_00448	N	-0.842925	0.000218307
MGBC117105_00646	N	-0.185922	0.028885
MGBC131611_00218	N	-0.980293	2.24018e-05
MGBC000316_02491	N	-0.0518366	0.652988
MGBC133280_01616	N	-0.381382	0.00930134
MGBC166532_01336	N	-0.21765	0.0162811
MGBC166062_00526	N	0.0893378	0.709146
MGBC114532_01266	N	0.0564864	0.918571
MGBC164629_01565	N	0.293177	0.00722644
MGBC106104_01262	N	-0.570691	0.0035188
MGBC105408_00681	N	-0.171071	0.292484
MGBC153611_01390	N	2.44194	0.0106713
MGBC151933_00652	N	-0.340753	0.00425533
MGBC106173_01422	N	-0.496913	0.0146074
MGBC107200_03005	N	-0.482907	0.255277
MGBC129284_02642	N	-0.816897	0.264022
MGBC131722_00951	N	-0.0256113	0.774714
MGBC109992_00377	N	1.4868	0.00419488
MGBC124356_01950	N	-0.487259	0.00084743
MGBC110188_01854	N	-0.491714	0.00390365
MGBC110687_00678	N	-0.0392736	0.985433
MGBC143843_00198	N	-0.184713	0.00928808
MGBC127092_01515	N	0.626841	0.00701272
MGBC114257_02521	N	-0.426897	0.78918
MGBC119006_01365	N	1.32071	0.0237328
MGBC109716_00434	N	0.708408	0.00868132
MGBC132383_01700	N	1.07442	0.000185947
MGBC130937_03159	N	0.0930648	0.434964
MGBC103953_00816	N	0.123215	0.102606
MGBC110499_01425	N	-0.391831	0.0095101
MGBC111524_01281	N	-0.110219	0.142465
MGBC000312_01630	N	0.0628006	0.2085
MGBC000115_03515	N	0.365823	0.163808
MGBC140798_02423	N	-0.539181	0.00309818
MGBC107631_01873	N	-0.556362	0.0003761
MGBC137685_00511	N	0.312584	0.779543
MGBC106892_00340	N	-0.0651486	0.606272
MGBC100351_00118	N	-0.601818	0.000330163
MGBC102441_00430	N	-0.482411	0.00740789
MGBC107258_01003	N	-0.0268427	0.82413
MGBC116578_00965	N	-0.345542	0.00274001
MGBC130313_00785	N	-1.20031	0.103227
MGBC131201_01987	N	-0.586897	0.00439749
MGBC111751_02302	N	-0.334096	0.00109908
MGBC139805_01913	N	-0.898876	0.0105326
MGBC130836_01838	N	0.768702	0.204588
MGBC107584_02699	N	-0.79751	0.259403
MGBC162023_01645	N	0.0531966	0.43197
MGBC105588_01690	N	0.590789	0.0156774
MGBC130914_01350	N	-0.0526937	0.784519
MGBC132960_02799	N	0.775281	0.0236717
MGBC111723_03788	N	0.183654	0.226627
MGBC110959_00535	N	-0.829529	7.2759e-05
MGBC139874_02157	N	-0.0540208	0.777705
MGBC117083_01986	N	0.0332893	0.845437
MGBC111534_01595	N	-0.664951	0.0240588
MGBC158228_01322	N	0.0107879	0.968316
MGBC131303_01504	N	0.0156584	0.766866
MGBC107049_00094	N	-0.214597	0.0726156
MGBC104010_01072	N	-0.844363	0.0166272
MGBC165449_01708	N	1.06314	0.0507309
MGBC131281_01595	N	0.0752505	0.316128
MGBC111562_01955	N	-0.489513	0.0055567
MGBC116545_01550	N	-0.392959	0.037153
MGBC121485_02090	N	-0.232812	0.164679
MGBC140068_00910	N	1.07117	0.000561808
MGBC105565_00536	N	-0.200536	0.0477808
MGBC111534_00106	N	0.674627	0.022148
MGBC105864_03371	N	-0.898316	0.0739609
MGBC126962_00021	N	-0.578036	0.0198111
MGBC137697_01017	N	-1.18791	0.000902698
MGBC114476_02116	N	0.34592	0.0126682
MGBC131481_01311	N	-0.618639	0.145712
MGBC107041_01712	N	0.123408	0.737372
MGBC143895_02930	N	-0.397463	0.000510393
MGBC111622_01228	N	-0.284973	0.635069
MGBC122494_01546	N	0.289373	0.0714562
MGBC100854_01472	N	0.650662	0.000373866
MGBC167022_00036	N	-0.0715354	0.716904
MGBC000120_01487	N	-1.22262	0.000489857
MGBC166891_01640	N	0.074776	0.673793
MGBC166782_01654	N	0.838389	0.00683872
MGBC112642_00081	N	0.732263	0.00407174
MGBC000365_00560	N	0.698549	0.151573
MGBC166721_02706	N	-0.717993	0.00142184
MGBC156630_00244	N	0.632675	0.000268937
MGBC113601_00502	N	-0.769139	0.00265052
MGBC103628_00881	N	-0.164214	0.0807701
MGBC113537_01968	N	-1.85373	0.0656754
MGBC123982_01648	N	-0.154254	0.0780758
MGBC116375_00691	N	0.0963346	0.398392
MGBC129799_00854	N	0.0764022	0.139355
MGBC105519_00133	N	-0.201925	0.158559
MGBC000346_01172	N	-0.186506	0.0154782
MGBC111014_02468	N	1.09841	0.00145544
MGBC000544_01075	N	-0.0433998	0.772629
MGBC100286_02103	N	1.57577	0.144895
MGBC167318_00261	N	0.500799	0.0191232
MGBC102645_03387	N	-0.0322751	0.776664
MGBC164149_00519	N	-0.0692575	0.339362
MGBC164263_02151	N	-0.203154	0.0267216
MGBC102556_01752	N	1.06661	0.000407522
MGBC163887_01883	N	-0.616233	0.0118825
MGBC111723_00520	N	-0.0751513	0.482127
MGBC111873_01443	N	0.568981	0.285679
MGBC162154_00355	N	0.161658	0.689067
MGBC129000_01888	N	-0.639161	0.0379066
MGBC164342_00254	N	0.183086	0.387214
MGBC135007_00712	N	-0.625252	0.00786672
MGBC114079_01883	N	-0.150011	0.0988572
MGBC124490_00017	N	0.140915	0.375111
MGBC152726_00894	N	-0.000152664	>0.999999999999999
MGBC162023_01085	N	-0.451044	0.00617238
MGBC111116_02286	N	0.0178157	0.962959
MGBC105583_00839	N	0.428017	0.551125
MGBC117666_01385	N	-0.269202	0.00777216
MGBC131722_00092	N	0.192193	0.149852
MGBC162147_01178	N	0.273274	0.0323317
MGBC162157_01536	N	-0.414347	0.011689
MGBC000110_01233	N	0.215434	0.0979628
MGBC116558_01067	N	-0.0866483	0.0232403
MGBC104061_01417	N	-1.10261	0.00811932
MGBC111355_01715	N	0.124175	0.339778
MGBC111262_02464	N	-0.616613	0.00729449
MGBC165165_01820	N	-0.334348	0.0102993
MGBC134950_01295	N	0.753196	0.00167471
MGBC158325_00112	N	-0.649663	0.0035902
MGBC107041_02456	N	-0.687252	0.0870586
MGBC161190_00061	N	-0.891866	0.010552
MGBC120407_01446	N	-0.0284815	0.823681
MGBC000387_02519	N	-0.119415	0.0675232
MGBC100080_01565	N	0.280262	0.0213097
MGBC122790_00528	N	1.06068	0.0206307
MGBC117032_01156	N	-0.371454	0.00422043
MGBC167022_00029	N	0.0503419	0.642841
MGBC107314_00677	N	1.67947	0.000324091
MGBC129442_02893	N	-0.181981	0.285939
MGBC117666_00354	N	0.487527	0.0734472
MGBC147939_02063	N	-0.599053	0.000629576
MGBC127030_01489	N	-0.668916	0.451383
MGBC158080_00034	N	-0.226687	0.0683501
MGBC118050_00950	N	0.789473	0.00239001
MGBC131165_01208	N	-0.762082	0.000394041
MGBC117464_00787	N	0.652578	0.00599494
MGBC104409_01170	N	-0.179836	0.164923
MGBC129114_02906	N	-1.87167	0.0244536
MGBC101533_01074	N	0.149679	0.00135658
MGBC111645_01821	N	-0.321945	0.0551024
MGBC161190_01642	N	-0.308093	0.0211878
MGBC162942_01504	N	0.116828	0.0377774
MGBC137938_01245	N	-0.477883	0.0159419
MGBC130902_00756	N	-0.182658	0.151713
MGBC143972_01895	N	0.0260604	0.832796
MGBC108476_00846	N	-0.628289	0.371606
MGBC133130_00643	N	1.78413	0.00910234
MGBC163852_01957	N	-0.222357	0.146119
MGBC134242_01647	N	-0.346271	0.0118619
MGBC166879_01690	N	0.557471	0.00279008
MGBC167415_01956	N	-0.42589	0.0270954
MGBC117711_01122	N	-0.366489	0.0275783
MGBC111003_00400	N	-0.810856	0.0320671
MGBC166226_02729	N	0.0751361	0.45479
MGBC118542_02010	N	-0.185573	0.0793038
MGBC000020_04036	N	-0.745342	0.000867222
MGBC107431_00264	N	0.411276	0.0120725
MGBC000118_01513	N	-0.307901	0.00398252
MGBC167100_01782	N	-1.61979	0.023588
MGBC116613_00249	N	0.999081	1.43018e-06
MGBC135041_02168	N	-0.0470614	0.458142
MGBC164635_00945	N	-0.313758	0.0566766
MGBC102629_01062	N	-0.653282	0.0144134
MGBC164031_02101	N	0.179457	0.419784
MGBC107822_01224	N	-0.22225	0.379614
MGBC130959_02694	N	-1.14859	0.00313904
MGBC165808_01696	N	0.308014	0.00415554
MGBC000458_00732	N	0.13449	0.620398
MGBC167478_00712	N	0.0315994	0.843993
MGBC140384_02146	N	0.666832	0.0497041
MGBC000606_00096	N	0.096668	0.480694
MGBC130486_00818	N	-0.288644	0.0430273
MGBC162722_00978	N	0.369663	0.547311
MGBC167521_00819	N	-0.104649	0.156039
MGBC128017_01533	N	-1.33423	0.0502751
MGBC000243_01274	N	2.24193	0.202405
MGBC129501_01356	N	-0.0804355	0.252169
MGBC139503_02204	N	-0.822425	0.00291918
MGBC134245_01391	N	0.219008	0.0644794
MGBC119224_01178	N	0.61309	0.532345
MGBC131528_00533	N	-0.00829685	0.920721
MGBC129817_00250	N	-0.51077	4.30951e-05
MGBC000362_01486	N	0.0849689	0.706625
MGBC113371_00828	N	-0.348001	0.028355
MGBC000564_00827	N	-0.815991	0.226032
MGBC166785_01154	N	-0.658041	0.000851797
MGBC165658_00058	N	0.561411	0.513324
MGBC134383_01367	N	1.16344	0.000204286
MGBC103191_00880	N	-0.109365	0.0854718
MGBC101483_01557	N	-0.629286	0.000365487
MGBC144929_01581	N	1.31428	0.0017705
MGBC134392_00796	N	0.0518887	0.623079
MGBC101468_01264	N	1.19624	0.00269329
MGBC166488_01204	N	-0.224928	0.00294387
MGBC143581_01637	N	-0.46933	0.0269333
MGBC116146_02045	N	0.606587	0.069109
MGBC100294_00695	N	0.576525	0.020591
MGBC130803_01680	N	-0.891131	0.000794624
MGBC106543_02077	N	-0.830916	0.000208854
MGBC165504_01561	N	-1.87518	6.72624e-05
MGBC104948_00283	N	-0.520536	0.0126444
MGBC137643_02076	N	0.481708	0.0168745
MGBC127018_01221	N	-1.89104	0.268251
MGBC000607_01738	N	-0.472888	0.0538405
MGBC129799_00626	N	0.0437538	0.870532
MGBC131029_02979	N	0.367697	0.0437819
MGBC123699_01187	N	0.407199	0.044207
MGBC100973_01266	N	-0.495384	0.00612226
MGBC107687_02004	N	1.00442	0.00194228
MGBC132309_01108	N	1.22188	0.0136391
MGBC160568_02825	N	-0.0471479	0.608653
MGBC130500_00209	N	-0.884559	0.00720553
MGBC146427_02485	N	1.0832	0.00276278
MGBC113537_02108	N	-0.118416	0.885717
MGBC117567_01375	N	0.34637	0.0532457
MGBC161731_00039	N	-0.0693974	0.81211
MGBC166206_00196	N	-0.49176	0.00761189
MGBC111116_01359	N	0.439103	0.0556712
MGBC139362_02221	N	-0.617983	0.00319852
MGBC156550_03336	N	0.240195	0.603015
MGBC131583_01485	N	0.0286936	0.663353
MGBC114476_02128	N	0.260598	0.0545821
MGBC129172_00078	N	0.910407	0.0202609
MGBC104010_00694	N	0.473378	0.00438528
MGBC107088_02764	N	1.33313	0.160227
MGBC158080_00005	N	-0.171917	0.103434
MGBC126007_02460	N	-0.183172	0.299557
MGBC105525_01527	N	0.313094	0.0043914
MGBC130742_01717	N	0.388688	0.00467765
MGBC130667_01907	N	-0.459521	0.0932933
MGBC130073_01633	N	0.428646	0.179031
MGBC100025_01120	N	-0.431153	0.0139064
MGBC167222_01125	N	-0.212234	0.0883559
MGBC158517_01028	N	0.822152	0.0038002
MGBC122333_02220	N	0.0767875	0.811504
MGBC100199_01096	N	-0.164456	0.0821801
MGBC161496_01645	N	-0.229931	0.682863
MGBC105254_02041	N	-0.906202	0.241433
MGBC100902_02019	N	0.404247	0.0131726
MGBC112476_01476	N
MGBC162275_01111	N	-0.0231245	0.865071
MGBC107538_03530	N	-0.570886	0.00641985
MGBC145939_01951	N	0.325918	0.0983053
MGBC161463_00062	N	0.0477256	0.743236
MGBC113809_02366	N	-0.930201	0.00743063
MGBC117300_02746	N	-0.35055	0.0188221
MGBC102522_00679	N	-0.3289	0.0202214
MGBC107104_02085	N	-0.338637	0.0352269
MGBC140925_01087	N	-0.0231328	0.889643
MGBC116834_03750	N	-0.381923	0.0845681
MGBC107931_00413	N	2.74669	0.0338797
MGBC131411_00973	N	0.379777	0.0412271
MGBC132411_01516	N	-0.882469	0.0119231
MGBC105270_00847	N	-0.170164	0.45551
MGBC106543_00909	N	0.969209	0.00866191
MGBC143216_01031	N	-0.0943571	0.61345
MGBC143220_01318	N	-0.28648	0.11881
MGBC117069_00355	N	0.584111	0.00187886
MGBC118706_00457	N	-0.620538	0.00204869
MGBC139465_02698	N	0.399167	0.1696
MGBC164475_01144	N	-0.882524	0.000197261
MGBC124811_00257	N	-0.598836	0.00437983
MGBC130563_01396	N	0.575181	0.00052895
MGBC164245_01804	N	1.30244	0.0395631
MGBC102204_01367	N	1.84619	0.00149891
MGBC142681_00626	N	-0.807542	0.000177283
MGBC146042_00733	N	0.917616	0.132021
MGBC124139_00022	N	0.0920856	0.422466
MGBC147146_02928	N	0.73753	0.101181
MGBC103149_02350	N	0.712383	0.00646492
MGBC110988_00831	N	1.08632	0.0578915
MGBC127611_01228	N	1.30385	0.00109983
MGBC144715_00049	N	-0.241837	0.102678
MGBC161191_00609	N	1.20891	0.0563036
MGBC128361_00195	N	1.58625	0.0005854
MGBC165218_01654	N	0.285407	0.112451
MGBC136704_00498	N	-0.240644	0.0101123
MGBC142301_03390	N	-1.90242	0.0536373
MGBC114476_00628	N	-1.18938	0.106192
MGBC139363_00454	N	-0.579805	0.00114805
MGBC106826_02330	N	-0.490424	0.00426784
MGBC104244_01468	N	-0.772489	0.106882
MGBC131160_01171	N	-0.961398	0.0157929
MGBC115019_01316	N	-0.496136	0.024343
MGBC131733_01291	N	-0.0325429	0.727454
MGBC108497_01815	N	-0.218997	0.0379979
MGBC164430_02146	N	-0.467145	0.00295735
MGBC107346_00598	N	-0.684979	0.0238435
MGBC106449_00065	N	-0.282512	0.000324973
MGBC140321_02131	N	-0.273825	0.181984
MGBC101478_00826	N	-0.182853	0.446775
MGBC105213_00591	N	-0.763053	0.000953398
MGBC103163_01144	N	-0.10453	0.0564801
MGBC102131_00604	N	-0.129506	0.714641
MGBC000078_04053	N	-0.928513	0.0056538
MGBC107817_00186	N	0.079747	0.51088
MGBC140683_00293	N	-0.039515	0.639935
MGBC130921_00689	N	-1.04786	0.000209785
MGBC110360_00033	N	-0.41155	0.0506317
MGBC159923_00407	N	3.65472	0.0102783
MGBC101442_03118	N	-0.144226	0.0092015
MGBC152791_01506	N	-0.257021	0.131913
MGBC102670_00146	N	-0.978786	0.131476
MGBC129883_00365	N	-0.587259	0.00211254
MGBC100119_00858	N	-0.525886	0.000223596
MGBC140384_00297	N	0.013735	0.934403
MGBC102441_00933	N	-0.116068	0.455065
MGBC134350_01531	N	-0.355855	0.00554403
MGBC000078_03078	N	0.827865	0.00192971
MGBC162023_00192	N	-0.543994	0.252108
MGBC103148_02426	N	0.459544	0.00512867
MGBC111723_02765	N	0.0154787	0.899209
MGBC103398_02589	N	-0.194318	0.235788
MGBC140918_02236	N	-0.694866	0.00259256
MGBC103837_00848	N	0.373149	0.0562555
MGBC145744_00501	N	1.79297	0.0136632
MGBC137937_01986	N	-0.164483	0.331378
MGBC131536_02190	N	-0.586999	0.0572685
MGBC164325_02327	N	0.642789	0.00592343
MGBC129222_00376	N	3.44961	0.00665792
MGBC117357_01863	N	-0.127084	0.219597
MGBC111009_01182	N	-0.767817	0.135986
MGBC154862_00362	N	0.681186	0.0951275
MGBC118480_02342	N	-0.0149229	0.984421
MGBC104382_00331	N	-0.537288	0.446517
MGBC107350_01091	N	-0.818437	0.00084099
MGBC108704_02625	N	0.0471152	0.425391
MGBC164528_00397	N	-0.0322912	0.848852
MGBC142835_01424	N	0.922677	0.000530699
MGBC139991_00040	N	0.161736	0.423639
MGBC000559_02288	N	0.392415	0.0343246
MGBC166062_01179	N	0.211719	0.00567588
MGBC132082_01111	N	0.529357	0.0224451
MGBC105869_01647	N	-1.29832	0.362299
MGBC105640_01178	N	0.150493	0.0420328
MGBC119095_02023	N	0.424101	0.00729588
MGBC106907_02113	N	0.317675	0.448177
MGBC114208_02795	N	-0.792839	0.0129338
MGBC000515_03711	N	-0.578163	0.00534136
MGBC134237_01912	N	-0.801913	0.165932
MGBC161539_01006	N	-0.365306	0.00175368
MGBC000078_01298	N	0.41064	0.263563
MGBC100677_02343	N	-0.0687751	0.82848
MGBC109419_02236	N	0.259766	0.472105
MGBC154898_00360	N	0.918488	0.000761222
MGBC109101_02109	N	-0.850831	0.0062281
MGBC133327_01011	N	-0.297127	0.839694
MGBC106639_00377	N	-0.629648	3.25671e-05
MGBC154727_01804	N	0.533248	0.0035653
MGBC000477_02207	N	-0.509034	0.171676
MGBC000210_02031	N	0.49051	0.38386
MGBC167097_01958	N	0.162848	0.272269
MGBC111116_00714	N	-1.02068	0.111444
MGBC117676_02340	N	0.375168	0.0480418
MGBC130724_02939	N	-0.289227	0.0881174
MGBC135379_01505	N	-0.628916	0.00135098
MGBC111573_02900	N	-2.61283	0.00234635
MGBC111645_03746	N	-0.0557093	0.501825
MGBC143822_01958	N	-1.93839	0.0479921
MGBC161763_00930	N	-0.689156	0.118122
MGBC106583_00555	N	-0.659017	0.320601
MGBC142255_00406	N	-0.0729858	0.534821
MGBC131786_00795	N	-0.465603	0.0132739
MGBC102215_01815	N	-1.34579	0.0140384
MGBC146478_00579	N	0.686284	0.00485307
MGBC167313_00831	N	-0.545529	0.0701122
MGBC113464_00343	N	-0.118955	0.277874
MGBC000083_00966	N	0.0209228	0.859308
MGBC152425_02174	N	-0.571373	0.00492394
MGBC106658_03314	N	-0.823966	9.94341e-05
MGBC128976_00463	N	-0.279889	0.0551314
MGBC117466_02744	N	0.0880638	0.104757
MGBC106502_02213	N	0.410358	0.00906084
MGBC150966_01230	N	-1.03472	7.70612e-05
MGBC163226_01867	N	0.869123	0.0162909
MGBC100080_01525	N	-0.567001	0.00148075
MGBC167022_00937	N	0.0358349	0.936723
MGBC102500_01314	N	-0.346589	0.0763624
MGBC164635_00757	N	0.0599598	0.58585
MGBC150839_00142	N	-0.520027	0.19486
MGBC140312_00637	N	-0.943452	3.04143e-05
MGBC114155_01444	N	-0.459354	0.0471851
MGBC164159_01756	N	-0.295927	0.0895936
MGBC124025_03559	N	-0.112817	0.815812
MGBC137643_00775	N	1.7197	0.000462061
MGBC000501_00611	N	-0.4983	0.0258613
MGBC107674_00223	N	-1.93082	0.00199722
MGBC119095_00671	N	-0.111152	0.72245
MGBC162445_00837	N	0.268301	0.781306
MGBC102492_01015	N	0.89215	0.00408299
MGBC131377_00213	N	-0.845941	0.000443243
MGBC106766_01764	N	0.250258	0.0163119
MGBC115995_01981	N	0.0278772	0.836879
MGBC147136_03044	N	0.129499	0.148533
MGBC161700_00626	N	-1.74049	0.178596
MGBC164742_01431	N	0.653978	0.00174584
MGBC154093_00079	N	3.90515	0.0194702
MGBC000518_03723	N	0.25103	0.0619983
MGBC117744_01760	N	-0.00571026	0.946689
MGBC140718_01340	N	0.0154823	0.872261
MGBC139523_01600	N	-0.183719	0.152787
MGBC117601_02175	N	-0.337355	0.251285
MGBC167117_01835	N	0.600479	0.00231377
MGBC109716_00319	N	0.849692	0.00358819
MGBC131733_02540	N	-0.468794	0.329838
MGBC134383_02806	N	0.471817	0.272645
MGBC107300_01089	N	-0.040424	0.905406
MGBC114094_00913	N	-2.80986	0.00988546
MGBC111116_01943	N	0.0206303	0.402114
MGBC130025_00592	N	-0.614333	0.00835181
MGBC162292_00246	N	0.45377	0.00400069
MGBC135252_01782	N	1.60948	0.000150273
MGBC108290_01356	N	0.0422646	0.633692
MGBC144936_00070	N	-0.0196757	0.774154
MGBC107674_00015	N	0.633591	0.0157994
MGBC143172_01788	N	1.03671	0.0180394
MGBC136193_00066	N	-0.606093	0.000171109
MGBC165338_00682	N	0.0624804	0.480962
MGBC121201_00657	N	-0.35303	0.0833533
MGBC143043_02794	N	-0.341006	0.179773
MGBC162157_02646	N	-0.45448	0.0414906
MGBC000258_00620	N	1.1005	0.143777
MGBC166677_02168	N	-0.578067	0.000721764
MGBC111534_01436	N	-0.724257	0.0106213
MGBC102517_01370	N	-0.300522	0.202773
MGBC132553_03665	N	0.741465	0.443016
MGBC105515_00852	N	-0.637014	0.000120217
MGBC100084_01388	N	0.16698	0.300174
MGBC118138_00770	N	-0.614932	0.00703131
MGBC164620_02737	N	0.756906	0.461491
MGBC150620_01150	N	0.104788	0.375593
MGBC165880_00889	N	0.393958	0.0308678
MGBC115000_02111	N	-0.513692	0.00050495
MGBC129642_01772	N	-0.19261	0.403707
MGBC116672_01594	N	-0.303934	0.447104
MGBC000141_00882	N	0.468528	0.103721
MGBC129401_00045	N	0.483337	0.008947
MGBC111321_00534	N	2.48434	2.28463e-05
MGBC150030_00824	N	1.38067	0.00010286
MGBC165124_00488	N	-0.16245	0.297589
MGBC137844_01052	N	-0.916666	0.00697907
MGBC115318_00254	N	0.0608503	0.925493
MGBC143488_00124	N	-0.00158724	0.973879
MGBC128065_00883	N	0.352384	0.137519
MGBC107407_02275	N	0.0621016	0.924121
MGBC102708_00486	N	1.74953	0.000250453
MGBC166162_00904	N	-0.0743135	0.0933654
MGBC105907_00120	N	-2.22051	0.0252557
MGBC102479_00881	N	0.841476	0.0244677
MGBC117555_02433	N	-0.367694	0.0026304
MGBC140463_01288	N	-1.32907	0.000142389
MGBC130598_01008	N	-0.740794	0.0149994
MGBC133130_00814	N	-0.33689	0.0107411
MGBC130313_00543	N	-0.582497	0.00463252
MGBC132258_01227	N	0.0685907	0.657341
MGBC129776_04151	N	-0.588759	0.0131499
MGBC111360_01181	N	0.276333	0.0245139
MGBC130047_00461	N	0.216987	0.0971489
MGBC108784_01404	N	-1.61469	0.0312621
MGBC116431_00162	N	0.0491741	0.842096
MGBC105565_00516	N	-0.0996894	0.771899
MGBC166721_00453	N	-0.618757	0.0123888
MGBC139378_01615	N	-2.19116	0.0242133
MGBC129352_00359	N	0.447136	0.00722481
MGBC132383_00780	N	0.399774	0.000656378
MGBC129172_00760	N	-3.52673	0.00184412
MGBC136207_01707	N	-0.0190114	0.929567
MGBC104457_01942	N	0.192252	0.0290402
MGBC125481_00745	N	0.527376	0.00010299
MGBC102708_01235	N	-1.62842	0.114488
MGBC117117_01379	N	0.129014	0.250815
MGBC101829_01909	N	-1.4806	0.032832
MGBC116578_00639	N	-0.575819	0.0276769
MGBC111443_01199	N	0.386925	0.0342672
MGBC130415_00720	N	-1.05291	0.000108408
MGBC108351_01424	N	-1.26553	0.00854078
MGBC111578_01220	N	-0.261241	0.0742773
MGBC162064_00499	N	-0.112086	0.141241
MGBC110982_02102	N	-0.234725	0.671921
MGBC132373_02036	N	2.2336	0.346657
MGBC165315_00401	N	-0.998972	0.00023067
MGBC117348_00481	N	1.73865	7.86166e-06
MGBC131071_00221	N	-0.247352	0.108481
MGBC101896_01730	N	-0.468945	0.0307918
MGBC109589_02889	N	-0.4271	0.535344
MGBC118138_01240	N	-0.422426	0.0375888
MGBC163525_00382	N	-0.422025	0.0139323
MGBC163138_02211	N	-0.123336	0.203371
MGBC133410_01672	N	0.763265	0.000704897
MGBC114457_00454	N	-0.926545	0.00903829
MGBC140798_00741	N	-0.236851	0.123059
MGBC146895_00303	N	0.320132	0.0500959
MGBC130744_01110	N	-2.32907	0.0179933
MGBC158878_02660	N	0.16835	0.370233
MGBC135224_00762	N	0.581608	0.652973
MGBC000319_03601	N	0.83635	0.00683294
MGBC134383_01078	N	-0.0906807	0.138967
MGBC142925_01919	N	0.623615	0.00389962
MGBC104724_01791	N	1.83776	0.00030334
MGBC165084_00118	N	-0.31846	0.51498
MGBC142620_00204	N	0.111226	0.35714
MGBC000121_03164	N	-2.34226	0.0157344
MGBC145072_03029	N	-0.100826	0.626788
MGBC100021_00794	N	-0.0074907	0.958424
MGBC100662_00297	N	0.0913476	0.918143
MGBC000461_00249	N	-0.723143	0.00358029
MGBC167223_01290	N	0.248595	0.234999
MGBC000339_03669	N	-0.46311	0.478107
MGBC105149_01238	N	0.859289	0.00714808
MGBC164433_01559	N	0.0935408	0.495262
MGBC109237_00856	N	-0.0503541	0.698828
MGBC114187_00470	N	0.372239	0.106041
MGBC130073_02130	N	2.08786	0.00169159
MGBC103834_00824	N	0.473017	0.108687
MGBC107704_00801	N	-0.100212	0.83782
MGBC166293_00394	N	0.00929649	0.925648
MGBC129623_00495	N	-0.398845	0.000245134
MGBC000029_02314	N	0.106906	0.318639
MGBC117304_02173	N	0.624483	0.0344988
MGBC164357_00488	N	0.44061	0.0939512
MGBC117177_02117	N	-0.402035	0.13959
MGBC166736_01675	N	-0.481477	0.017191
MGBC108466_01634	N	-0.955486	0.00307025
MGBC106476_01133	N	0.143039	0.369564
MGBC113548_00037	N	0.158886	0.143635
MGBC000434_01174	N	-1.95016	0.00746823
MGBC132116_01582	N	-0.175335	0.0129006
MGBC000555_02928	N	1.27151	0.00101689
MGBC101144_01211	N	-0.489437	0.00460779
MGBC154750_00499	N	1.24066	0.105442
MGBC103705_02086	N	0.261	0.132569
MGBC137845_01668	N	-0.351754	0.0799744
MGBC142670_03133	N	0.239911	0.293972
MGBC129544_00780	N	-0.721944	0.00461261
MGBC164058_01850	N	-0.168348	0.880372
MGBC114893_01543	N	-0.723925	0.00517092
MGBC129672_02351	N	-0.056368	0.770596
MGBC108666_02462	N	0.124099	0.142685
MGBC108483_01022	N	-1.45968	0.00338192
MGBC130560_01850	N	0.547522	0.00039264
MGBC000220_00956	N	-0.957805	0.00208917
MGBC100536_01551	N	1.19858	0.0369443
MGBC164510_01359	N	0.509543	0.00260798
MGBC000559_02998	N	1.02942	0.0096144
MGBC000178_01343	N	0.109257	0.310418
MGBC000518_03725	N	1.04349	0.000313903
MGBC109326_02440	N	-0.0686102	0.615397
MGBC102300_02358	N	-0.427098	0.00089731
MGBC165737_00120	N	0.662876	0.0293362
MGBC128688_00939	N	-0.0134975	0.94996
MGBC000143_02323	N	-0.306175	0.214095
MGBC127983_00818	N	-0.77773	0.00577039
MGBC143884_01142	N	-0.306397	0.311196
MGBC140717_00057	N	0.0234072	0.943124
MGBC129267_01154	N	-0.193777	0.31927
MGBC110560_01810	N	1.28896	0.00153968
MGBC104720_02394	N	-0.00102776	0.995513
MGBC126726_00792	N	0.978903	0.131471
MGBC161233_00074	N	1.14069	0.000138238
MGBC162942_00252	N	0.705046	0.000384148
MGBC144445_01468	N	-0.0634698	0.648338
MGBC129352_01779	N	-0.504133	0.00696323
MGBC103398_04432	N	-0.592758	0.391238
MGBC114225_00055	N	-0.475824	0.0128623
MGBC101749_01376	N	-0.0907347	0.725014
MGBC104010_00652	N	-0.554303	0.00255371
MGBC105326_00108	N	-0.787293	0.00598627
MGBC105532_00739	N	3.32142	0.0113642
MGBC130873_01581	N	-0.0336911	0.68919
MGBC151622_00680	N	-0.465944	0.161924
MGBC126400_01022	N	-0.153117	0.1404
MGBC129352_02238	N	-0.250765	0.124273
MGBC131466_01278	N	0.161878	0.312363
MGBC164433_01236	N	-2.11276	0.0360933
MGBC130724_02657	N	0.958519	0.00254312
MGBC115325_01084	N	0.231728	0.109971
MGBC110393_01739	N	-0.950388	6.61057e-05
MGBC107520_00353	N	-0.572486	0.0020968
MGBC102566_02032	N	-0.249228	0.0672892
MGBC105614_01102	N	0.506575	0.0547021
MGBC106448_02387	N	0.160592	0.437214
MGBC162980_01527	N	0.395305	0.02581
MGBC164090_00069	N	-0.210796	0.237146
MGBC111321_00927	N	-0.446987	0.00369105
MGBC109848_03270	N	-0.204951	0.230969
MGBC137643_01120	N	-0.53674	0.0870504
MGBC111068_02500	N	-0.466696	0.00195569
MGBC157985_00927	N	0.320749	0.0742178
MGBC163455_00490	N	-0.0768463	0.459476
MGBC117209_00677	N	-0.117458	0.399144
MGBC166278_01997	N	0.52561	0.00191257
MGBC143696_02341	N	0.178975	0.248379
MGBC135845_01128	N	0.59851	0.260035
MGBC107594_01751	N	-0.0532111	0.92048
MGBC111724_01116	N	-0.239247	0.0511111
MGBC139285_00839	N	-2.15206	0.0739438
MGBC131611_02335	N	1.25129	3.10028e-05
MGBC104526_00812	N	1.05796	0.00159312
MGBC139940_00949	N	1.04552	0.0255842
MGBC111081_00516	N	0.886023	0.0175972
MGBC112034_00515	N	1.95177	0.020931
MGBC000332_04212	N	0.418637	0.0069962
MGBC129652_01629	N	-0.467214	0.0059875
MGBC132355_01493	N	-0.403628	0.0942375
MGBC143901_00361	N	0.0840518	0.427113
MGBC130617_02892	N	0.0792257	0.395735
MGBC131072_02544	N	-0.882617	0.168299
MGBC118183_00147	N	-0.42055	0.00544775
MGBC106008_01045	N	-0.856412	0.0210696
MGBC164469_00415	N	-0.842337	0.00197866
MGBC105633_00513	N	-0.380442	0.0663151
MGBC107418_01803	N	0.749132	9.98836e-05
MGBC000585_02413	N	-0.498634	0.0470147
MGBC118882_00128	N	0.0974473	0.475498
MGBC116731_02066	N	-0.153513	0.67299
MGBC154947_00461	N	-0.401606	0.557662
MGBC000236_03504	N	-0.0703433	0.426335
MGBC102114_01720	N	-0.846959	0.000995345
MGBC131270_00552	N	1.2647	0.0179973
MGBC100983_02130	N	-0.625096	0.0107904
MGBC121201_00390	N	-0.305792	0.0601513
MGBC155589_01607	N	-0.651745	0.0656816
MGBC105371_02213	N	-0.593615	4.60614e-06
MGBC161967_01656	N	0.129037	0.227165
MGBC164243_01049	N	1.42156	0.0697931
MGBC100080_03107	N	-0.0107716	0.876143
MGBC135124_00089	N	1.24031	0.0142813
MGBC110660_02229	N	-0.0687695	0.754765
MGBC130444_02206	N	-0.146006	0.388367
MGBC105355_00493	N	-0.117104	0.456874
MGBC130008_00903	N	-0.297795	0.66578
MGBC162440_01086	N	1.33279	0.0381519
MGBC102095_02002	N	-0.44037	0.00782333
MGBC104732_01203	N	0.648666	0.000661173
MGBC137877_01744	N	-0.622638	0.00516478
MGBC109237_01672	N	-0.429512	0.20677
MGBC106648_01046	N	0.479256	0.0160676
MGBC100902_01986	N	-1.62268	0.110625
MGBC162652_00432	N	-0.426313	0.0155217
MGBC111403_01656	N	1.23456	0.056514
MGBC142083_01979	N	-0.957699	0.00102018
MGBC129974_02438	N	0.823817	0.000311384
MGBC137942_00832	N	1.14571	0.00169145
MGBC147078_01911	N	0.318891	0.179492
MGBC102522_01275	N	0.32602	0.15319
MGBC131076_01795	N	-1.50481	0.108465
MGBC111081_00143	N	0.0439126	0.820896
MGBC135769_00718	N	-1.08278	0.203243
MGBC116762_00264	N	0.694829	0.0509593
MGBC152587_01365	N	0.862405	0.00982777
MGBC161700_00835	N	-0.0826466	0.0649859
MGBC167172_01768	N	-0.610985	0.00754035
MGBC100286_02062	N	0.233144	0.0396641
MGBC131427_00247	N	0.0562414	0.833249
MGBC114326_00259	N	-0.635472	0.00220625
MGBC130739_00473	N	-0.297042	0.00910074
MGBC134235_01392	N	-0.431623	0.00375868
MGBC115077_01125	N	-0.0382434	0.780187
MGBC103280_00434	N	1.19538	0.00182837
MGBC165236_00696	N	2.57798	0.011793
MGBC108825_01872	N	-0.218703	0.0902457
MGBC129267_00674	N	-0.420006	0.00132312
MGBC161535_00235	N	-1.09937	0.206064
MGBC140040_01932	N	-0.253009	0.0305414
MGBC131722_00552	N	-0.325979	0.0287212
MGBC105178_01501	N	0.16018	0.236903
MGBC000312_01564	N	0.142147	0.358915
MGBC105054_01905	N	-0.098062	0.319885
MGBC129623_02814	N	0.391283	0.220779
MGBC105128_00286	N	-0.334841	0.00814385
MGBC106786_02177	N	2.46394	0.0273083
MGBC116557_01809	N	-1.14633	0.0202768
MGBC142352_00846	N	-0.147454	0.176385
MGBC129662_00111	N	-0.726233	0.00149704
MGBC105306_01670	N	-0.657231	0.234251
MGBC162043_01616	N	-1.06459	0.128507
MGBC131614_01286	N	-0.51507	4.19763e-05
MGBC164184_01122	N	-0.152173	0.480227
MGBC162270_01179	N	-0.528901	0.00326529
MGBC130313_02052	N	1.90222	0.282844
MGBC167064_01503	N	0.137395	0.263351
MGBC132373_00073	N	-0.0114402	0.908952
MGBC132366_02295	N	1.62565	0.00233558
MGBC165449_01886	N	-1.3095	0.0395714
MGBC000233_01277	N	-0.325319	0.0364356
MGBC118696_01510	N	1.53016	0.00512828
MGBC162918_00992	N	1.2734	0.00305821
MGBC000112_00909	N	0.297928	0.155602
MGBC107278_01390	N	-0.969172	0.00598671
MGBC164714_00839	N	1.38628	0.00216641
MGBC110518_00973	N	0.382597	0.133156
MGBC154920_03880	N	-0.264693	0.0595447
MGBC130444_01250	N	-0.064043	0.76395
MGBC135470_01040	N	-0.912482	0.0164535
MGBC120236_02584	N	0.364306	0.00374131
MGBC166059_01239	N	1.8068	0.000671576
MGBC105547_01533	N	-0.257755	0.0639014
MGBC161745_01996	N	-0.940813	0.000189761
MGBC107755_02235	N	-0.509916	0.0265478
MGBC000527_01367	N	-0.203706	0.0516077
MGBC130712_00350	N	0.904317	0.024578
MGBC116916_00707	N	0.773312	0.0101819
MGBC108793_02968	N	1.16809	0.000110061
MGBC102650_01441	N	-1.6522	0.0990511
MGBC101047_01794	N	-0.368229	0.0148596
MGBC000601_02357	N	0.137854	0.198022
MGBC130620_01494	N	-0.274802	0.147357
MGBC103398_04001	N	0.0405475	0.787646
MGBC162671_00690	N	-1.97977	0.0654775
MGBC102201_00316	N	-0.889157	0.562689
MGBC128403_00164	N	-0.191434	0.0202042
MGBC129989_00466	N	0.4889	0.00575022
MGBC165049_00359	N	1.50545	0.00118062
MGBC154590_00272	N	2.22676	0.00502375
MGBC119074_01752	N	-0.599004	0.00425196
MGBC162942_00473	N	-0.401537	0.126731
MGBC162527_00478	N	-0.918672	0.473764
MGBC139285_00076	N	0.305861	0.222791
MGBC131271_02056	N	-0.329498	0.64113
MGBC137740_01976	N	0.701093	0.0938406
MGBC000078_02275	N	0.345432	0.0622723
MGBC114878_01185	N	0.0347788	0.745849
MGBC000153_01776	N	-0.413507	0.000422553
MGBC110272_01412	N	0.251708	0.104267
MGBC111751_03207	N	-0.992553	0.288567
MGBC103152_00978	N	-0.233274	0.280059
MGBC118090_00949	N	-0.0528048	0.812054
MGBC112149_02078	N	-2.59394	0.00921839
MGBC111585_00488	N	-0.16614	0.10048
MGBC123049_01091	N	-0.656875	0.0063355
MGBC101023_00768	N	3.80944	0.0128904
MGBC125918_01785	N	0.210115	0.112697
MGBC135368_01914	N	0.305286	0.0969408
MGBC130460_00076	N	0.80027	0.060775
MGBC107433_04091	N	0.118138	0.680918
MGBC159274_00091	N	-0.237388	0.00904703
MGBC102110_00153	N	0.121978	0.295773
MGBC117240_00832	N	0.151573	0.698293
MGBC108634_02904	N	1.41015	0.00399422
MGBC100289_02620	N	0.103398	0.480685
MGBC100077_01455	N	-0.575489	0.00404803
MGBC129352_00425	N	-0.398895	0.172564
MGBC105212_00086	N	-1.05261	0.00214389
MGBC108652_02259	N	0.755882	0.184768
MGBC124709_00632	N	-0.483776	0.0982118
MGBC124045_01002	N	0.0463553	0.699416
MGBC100212_00404	N	-0.071366	0.610518
MGBC152587_02182	N	-0.322248	0.030262
MGBC161691_00780	N	0.0597635	0.757405
MGBC142755_00457	N	-1.6594	0.102625
MGBC108798_01715	N	-0.357013	0.0133794
MGBC110499_00753	N	0.359705	0.553956
MGBC114532_01330	N	-0.429314	0.0198181
MGBC116662_00034	N	-1.0302	0.148167
MGBC163686_01783	N	-0.117404	0.277379
MGBC110978_02674	N	-0.435589	0.00180639
MGBC000582_00331	N	0.513029	0.0402436
MGBC100069_00011	N	-0.156649	0.456723
MGBC102670_01092	N	-0.0881636	0.405672
MGBC000001_00570	N	1.05674	0.00356041
MGBC100277_00742	N	-0.408098	0.0171098
MGBC111703_02820	N	-2.99197	0.00404275
MGBC103997_01462	N	0.920998	0.0756739
MGBC127907_00286	N	2.12831	0.00654139
MGBC143975_02907	N	-0.876749	0.000183686
MGBC163323_00214	N	-0.667896	0.00156354
MGBC106512_02883	N	0.516826	0.0178917
MGBC106759_00119	N	-0.94801	0.472518
MGBC102228_01632	N	-0.0655677	0.597853
MGBC110660_02095	N	-0.214216	0.125168
MGBC137947_03771	N	-0.456799	0.0148378
MGBC129775_01977	N	0.427694	0.537709
MGBC167522_02129	N	-0.268679	0.12929
MGBC125104_01518	N	-0.359241	0.0598736
MGBC162084_00308	N	-0.226118	0.134026
MGBC102441_00067	N	0.452384	0.0559083
MGBC165445_01667	N	1.59031	0.00929231
MGBC167444_00757	N	-0.185542	0.147506
MGBC000029_01571	N	-0.245675	0.155134
MGBC101971_01338	N	3.75523	0.0077074
MGBC000124_03070	N	-0.75713	0.0187822
MGBC111873_01442	N	-0.237595	0.208632
MGBC143989_00218	N	0.263326	0.333356
MGBC114532_00774	N	0.506783	0.00696006
MGBC110653_01054	N	0.83499	0.0015325
MGBC132320_00988	N	-0.58111	0.409721
MGBC135149_00345	N	-0.223359	0.0317128
MGBC130444_00300	N	1.73167	1.58124e-05
MGBC102517_00703	N	-0.0288491	0.679671
MGBC163150_00229	N	-1.19249	0.0052936
MGBC143972_00445	N	-1.64269	0.0132916
MGBC000083_02449	N	0.0278761	0.944525
MGBC135514_01652	N	0.251062	0.00943647
MGBC147139_01792	N	-0.363282	0.00530567
MGBC164272_00023	N	0.184309	0.176927
MGBC137886_02274	N	0.709086	0.0105394
MGBC153395_02025	N	-0.156213	0.893481
MGBC111736_00187	N	1.9251	0.000410039
MGBC105573_00787	N	0.471313	0.0142485
MGBC130234_03739	N	-0.788514	0.00188078
MGBC102633_01378	N	0.0400098	0.685322
MGBC105922_02745	N	-0.187811	0.0956108
MGBC165175_01226	N	0.0191913	0.782754
MGBC000269_01951	N	-0.791487	0.00117497
MGBC000171_01570	N	-0.281577	0.103049
MGBC156454_01233	N	-0.234635	0.0979852
MGBC139523_01828	N	-0.543539	0.114754
MGBC000387_00568	N	-0.507247	0.0360841
MGBC129610_02160	N	0.166563	0.042185
MGBC135916_00396	N	0.943969	0.410772
MGBC107621_03988	N	-0.191968	0.00455855
MGBC129799_00887	N	0.342178	1.3511e-05
MGBC129652_02032	N	-1.40093	0.0341653
MGBC135521_00602	N	0.627435	0.0184061
MGBC115368_04457	N	-3.6142	0.000435014
MGBC162126_01789	N	0.0104285	0.860663
MGBC106666_01428	N	-0.0523536	0.811454
MGBC143609_00702	N	0.320317	0.0128631
MGBC102814_01011	N	1.20578	0.00205856
MGBC137675_02261	N	0.0915327	0.112421
MGBC134175_00403	N	-0.933441	0.000116751
MGBC135479_01545	N	-0.00965743	0.954413
MGBC131922_00043	N	-0.183384	0.135458
MGBC130750_02284	N	0.884355	0.00779092
MGBC105332_02254	N	-4.35998	0.00030389
MGBC132307_00541	N	-0.13845	0.22718
MGBC113930_00051	N	0.190334	0.103623
MGBC130999_00677	N	-0.238758	0.746886
MGBC000404_01102	N	0.0606928	0.592582
MGBC111030_00214	N	-0.386096	0.0535603
MGBC111410_01530	N	-0.0113437	0.960645
MGBC164381_00235	N	-1.13014	0.121904
MGBC105084_00521	N	0.525648	0.0131999
MGBC160421_00833	N	0.264676	0.164295
MGBC111317_01368	N	1.96721	0.0270689
MGBC131886_02059	N	-0.911458	0.276277
MGBC101275_01284	N	-0.426853	0.0849187
MGBC107660_00425	N	1.85484	0.000554898
MGBC111196_01060	N	0.120534	0.189232
MGBC132304_02584	N	0.405193	0.0919896
MGBC137643_00862	N	-1.12952	0.00138939
MGBC104279_01888	N	-1.06729	0.000209774
MGBC102708_01622	N	2.28832	0.00118738
MGBC110667_01636	N	1.34673	0.152501
MGBC110982_01416	N	0.941676	0.00228168
MGBC113738_01508	N	-0.342251	0.0832801
MGBC166226_02915	N	-2.58794	0.00742627
MGBC121859_00326	N	-0.0146946	0.948078
MGBC111009_01050	N	0.752964	0.0344033
MGBC131591_00917	N	-0.949095	9.33786e-05
MGBC131048_01407	N	0.0272626	0.633037
MGBC111009_01380	N	-1.18032	0.287589
MGBC122141_00063	N	1.10163	0.00352249
MGBC164411_01277	N	-0.146314	0.13014
MGBC134383_01344	N	2.3524	0.00178633
MGBC130365_00267	N	0.528926	0.307471
MGBC106210_00845	N	-0.069566	0.619035
MGBC122415_00609	N	0.012209	0.930784
MGBC143554_01014	N	-0.326786	0.198481
MGBC107674_02203	N	0.322847	0.432191
MGBC163586_02137	N	-0.0757718	0.648888
MGBC130611_00301	N	0.247957	0.0447172
MGBC159873_00533	N	-0.0202055	0.923641
MGBC125037_01586	N	-1.04621	0.000426716
MGBC143079_01047	N	0.170457	0.0845511
MGBC142612_01623	N	-0.332677	0.0413408
MGBC167089_00485	N	0.909069	0.00362421
MGBC110660_00484	N	0.470635	0.000115376
MGBC111116_01499	N	-0.673038	0.000416324
MGBC165223_02237	N	-4.13554	0.0144642
MGBC166149_00148	N	1.21343	0.00174976
MGBC102723_00934	N	-1.7987	0.00832028
MGBC128256_01032	N	-0.382842	0.086528
MGBC161763_00392	N	0.0255288	0.718799
MGBC111061_01397	N	-0.243034	0.0041571
MGBC131722_01774	N	-1.34488	0.165221
MGBC162456_00487	N	0.144632	0.469834
MGBC106054_01457	N	-0.427237	0.303119
MGBC000563_00605	N	-0.47421	0.276783
MGBC102517_01831	N	0.679123	0.0011658
MGBC000118_01827	N	1.43935	0.0427411
MGBC116397_01295	N	0.159235	0.250839
MGBC164544_00242	N	-0.580841	0.000272662
MGBC105798_00426	N	0.00405405	>0.999999999999999
MGBC107674_00154	N	0.10819	0.69901
MGBC102785_00304	N	-0.598392	0.477214
MGBC165790_00767	N	0.580727	0.0545712
MGBC130242_00269	N	-0.154861	0.0430234
MGBC107235_00560	N	0.461862	0.00082671
MGBC142615_03780	N	-0.0741584	0.501233
MGBC114956_00824	N	0.330055	0.164051
MGBC118183_00244	N	-0.857403	0.000396581
MGBC160564_02730	N	0.266371	0.115707
MGBC117154_02001	N	1.18314	0.00678689
MGBC102645_03619	N	0.597683	0.213263
MGBC117450_00010	N	-0.656022	0.000822101
MGBC100682_00565	N	-0.342133	0.050566
MGBC130648_00087	N	-0.0999711	0.613646
MGBC162507_00647	N	-0.547281	0.00925219
MGBC108916_01386	N	-0.598417	0.362163
MGBC105330_00488	N	0.876094	0.0135973
MGBC164720_00598	N	-0.178692	0.0151027
MGBC102441_02017	N	0.0107508	0.943794
MGBC129775_01715	N	0.540017	0.0412163
MGBC131658_01861	N	-0.36058	0.00698973
MGBC102448_00617	N	-0.262564	0.0500948
MGBC103398_02648	N	-0.994395	0.00336685
MGBC101478_01542	N	-0.490483	0.0058924
MGBC000178_03502	N	-1.65229	0.0134941
MGBC111390_01744	N	0.792445	0.0388486
MGBC000349_03105	N	-0.0733681	0.972586
MGBC164692_00175	N	0.0811925	0.0751305
MGBC000003_02291	N	0.510353	0.00703881
MGBC000308_02249	N	-0.199358	0.201008
MGBC104181_00862	N	-0.0349425	0.798619
MGBC165124_02492	N	1.22045	0.0342112
MGBC111376_01512	N	0.0176808	0.746086
MGBC130486_00388	N	-2.09991	0.0658272
MGBC110655_00629	N	-0.883375	0.0504067
MGBC131072_02418	N	0.409908	0.0631233
MGBC000083_01606	N	-0.892899	2.58393e-05
MGBC115056_00998	N	-0.333163	0.00782298
MGBC114845_02625	N	0.349057	0.0968503
MGBC118138_00815	N	0.751201	0.023859
MGBC104252_01109	N	0.441543	0.0137009
MGBC149452_00700	N	-1.47304	0.0290733
MGBC000367_04269	N	0.0198634	0.981107
MGBC130551_01545	N	1.39878	0.033002
MGBC129937_00391	N	-0.0349318	0.918659
MGBC139827_01022	N	-0.016264	0.953474
MGBC107549_02017	N	-0.122607	0.23313
MGBC114012_01435	N	0.574003	0.105499
MGBC115766_00393	N	-0.282127	0.00372058
MGBC110760_03005	N	1.01539	0.0797498
MGBC135540_02278	N	3.28865	0.00948768
MGBC153371_01109	N	0.60835	0.00199331
MGBC132152_00142	N	-1.14931	4.59087e-06
MGBC107174_00716	N	-3.14576	0.00167146
MGBC113283_02377	N	-0.499671	0.503244
MGBC104570_01469	N	-0.563099	0.245001
MGBC000269_02022	N	0.159639	0.468631
MGBC105258_01249	N	0.46035	0.222604
MGBC142098_01906	N
MGBC130313_01788	N	0.237178	0.63984
MGBC121592_01650	N	1.22153	0.0101375
MGBC164276_01123	N	-0.157292	0.232594
MGBC000458_01542	N	1.21701	0.000202511
MGBC142713_01722	N	-0.137209	0.184446
MGBC115051_02286	N	-0.471792	0.0139878
MGBC131656_00222	N	-0.511614	0.00257924
MGBC130764_00824	N	0.455135	0.0162599
MGBC102571_01882	N	-1.18502	0.0755188
MGBC165019_01525	N	-1.95791	0.045344
MGBC113724_01682	N	-0.109809	0.222003
MGBC111715_00385	N	0.58501	0.184973
MGBC165791_00019	N	-0.643646	0.10565
MGBC100703_02292	N	0.133342	0.578863
MGBC114457_00578	N	-0.108942	0.764171
MGBC108290_01612	N	0.273601	0.297188
MGBC106659_00990	N	-0.476286	0.0495251
MGBC131724_00273	N	1.16302	0.00026208
MGBC100485_00844	N	1.32097	0.0100538
MGBC102645_01452	N	0.681129	0.000195302
MGBC140740_01581	N	-1.61495	0.133665
MGBC166783_01361	N	-0.0937997	0.388657
MGBC130444_00767	N	-0.28109	0.440039
MGBC103460_01720	N	1.49972	0.00551675
MGBC111015_00949	N	-0.639292	0.0740275
MGBC111301_02926	N	1.31479	0.00812173
MGBC137722_00970	N	-0.289231	0.0403796
MGBC118160_01362	N	-0.703409	0.010134
MGBC165956_00753	N	0.583629	0.00341241
MGBC166670_02391	N	-0.00141708	0.994276
MGBC132214_01324	N	-0.2837	0.10941
MGBC115985_03780	N	-0.671701	0.0530992
MGBC111104_00108	N	1.52028	0.00456953
MGBC159923_01740	N	-0.0362913	0.861025
MGBC117007_01865	N	0.373135	0.00876317
MGBC130008_01384	N	-0.588764	0.372876
MGBC118138_01572	N	-0.750871	0.568403
MGBC102468_02175	N	-0.0994171	0.768391
MGBC164269_00213	N	-0.394383	0.136482
MGBC106708_00056	N	-0.817074	0.0010091
MGBC106348_02276	N	-0.42137	0.00591011
MGBC110678_00353	N	-1.06719	0.114074
MGBC107363_02336	N	0.0527362	0.718046
MGBC107376_03986	N	-0.438965	0.00443479
MGBC106758_01196	N	-2.50043	0.0137305
MGBC102829_02239	N	-0.465726	0.000818583
MGBC000050_01895	N	1.57674	0.00762357
MGBC116713_01217	N	0.483329	0.00832843
MGBC106602_01490	N	-0.107329	0.886528
MGBC129123_02136	N	0.787687	0.0130754
MGBC167054_00601	N	0.0277724	0.80916
MGBC000080_04768	N	0.352182	0.00731279
MGBC130008_02425	N	-1.47069	0.0266304
MGBC130460_02242	N	-1.18759	0.507046
MGBC146379_01109	N	-0.239029	0.102894
MGBC163719_02305	N	0.107365	0.580693
MGBC114013_00051	N	-2.3334	0.0164298
MGBC131722_01885	N	-0.530015	0.00222326
MGBC151619_02242	N	1.66759	5.84738e-05
MGBC129970_01231	N	0.951449	0.0032752
MGBC163331_00061	N	-3.0361	0.00400934
MGBC123243_01986	N	-0.200672	0.277396
MGBC163440_00876	N	-0.653316	0.00262216
MGBC139871_00613	N	-0.873581	0.000401548
MGBC135615_01002	N	-0.683083	0.00444103
MGBC102441_02016	N	-0.51444	0.0501321
MGBC102966_00464	N	0.556774	0.0303919
MGBC162956_00790	N	1.35184	0.602195
MGBC100706_01651	N	0.125171	0.881914
MGBC130242_01918	N	0.325504	0.100277
MGBC162750_02233	N	0.283516	0.0494217
MGBC143390_02123	N	-2.78064	0.030557
MGBC114457_00241	N	0.628893	0.355883
MGBC125037_01325	N	0.665918	0.000343293
MGBC163527_02849	N	-1.01714	0.000395003
MGBC102281_01651	N	-0.221969	0.235909
MGBC166295_02020	N	-0.574275	0.0490712
MGBC117520_02032	N	-0.11469	0.515985
MGBC000258_00618	N	-0.210901	0.217286
MGBC108148_00319	N	-0.532874	0.00406773
MGBC110047_00047	N	0.661402	0.0126149
MGBC000477_04582	N	0.521323	0.210573
MGBC167373_00424	N	-0.125469	0.523522
MGBC118696_00683	N	-0.075923	0.933799
MGBC153839_00722	N	0.622933	0.00464033
MGBC145516_00486	N	2.72192	4.71837e-05
MGBC106015_00020	N	0.622671	0.3693
MGBC104273_01860	N	-0.377502	0.0326852
MGBC121201_00658	N	-0.378315	0.378529
MGBC162942_00472	N	-0.427466	0.0888527
MGBC134545_00291	N	1.35156	0.0289342
MGBC111997_00164	N	-0.802025	0.0017019
MGBC124051_00854	N	3.72244	0.0137142
MGBC105752_01622	N	0.145363	0.0494433
MGBC116812_00898	N	-0.857731	0.206167
MGBC104010_01591	N	-0.356762	0.640711
MGBC129758_01713	N	0.612822	0.235143
MGBC123013_01383	N	-2.0352	0.0379755
MGBC121090_01849	N	0.163289	0.549002
MGBC105869_00277	N	0.225042	0.393925
MGBC106666_00761	N	-0.104267	0.431526
MGBC131384_00946	N	-0.211336	0.0491104
MGBC102441_01587	N	-0.35361	0.0293096
MGBC130178_00031	N	-0.263524	0.0170001
MGBC161844_01607	N	-1.55446	0.149806
MGBC110346_01761	N	0.602507	0.089132
MGBC109856_00529	N	-0.88265	6.75996e-05
MGBC167209_00806	N	-0.484205	0.000468476
MGBC136047_01012	N	0.535387	0.0425535
MGBC114425_00566	N	-0.674404	0.0171906
MGBC106803_02938	N	-0.974104	0.0159541
MGBC166617_01087	N	0.106752	0.181738
MGBC129799_00456	N	-1.72199	0.0146626
MGBC130496_01412	N	0.076727	0.742171
MGBC131101_00787	N	2.15308	2.83981e-05
MGBC141048_02463	N	0.0817708	0.350123
MGBC139298_01285	N	0.272248	0.134258
MGBC114824_02389	N	-1.38883	0.0384492
MGBC161472_01922	N	0.833173	0.0166634
MGBC129776_03543	N	-0.605623	0.395748
MGBC117839_02953	N	-0.353687	0.631854
MGBC142087_02733	N	-0.66465	0.00827682
MGBC101240_00417	N	0.779156	0.037599
MGBC143609_01378	N	-0.0415599	0.598241
MGBC107572_01831	N	-2.48541	0.0167524
MGBC106145_00897	N	-0.25975	0.115977
MGBC107332_03372	N	0.704767	0.00272087
MGBC137745_01647	N	-0.0314186	0.441823
MGBC129352_02008	N	-0.531806	0.0125033
MGBC134341_02632	N	-2.53048	0.026169
MGBC116970_02319	N	1.23868	0.00265319
MGBC164940_00845	N	3.40145	0.0157446
MGBC107652_01929	N	1.15383	0.0034982
MGBC114931_01116	N	0.291448	0.0966663
MGBC000531_00565	N	-0.323478	0.178242
MGBC148648_01064	N	0.695163	0.00247832
MGBC103398_02825	N	1.30981	1.29291e-05
MGBC117846_00561	N	-0.120843	0.480969
MGBC157412_01303	N	0.602761	0.039418
MGBC131329_00011	N	-0.198788	0.265544
MGBC164185_00913	N	-0.882587	0.179551
MGBC111047_01045	N	-0.0633031	0.836846
MGBC110687_01938	N	0.365486	0.0278527
MGBC156936_01359	N	-0.873359	0.00289712
MGBC139667_02020	N	0.900602	0.0891879
MGBC116545_00524	N	0.391145	0.521794
MGBC114615_01147	N	-0.494461	0.464323
MGBC110463_01723	N	-1.91276	0.267263
MGBC106325_01696	N	-1.36418	0.0381424
MGBC129771_02060	N	0.235814	0.548285
MGBC128022_01539	N	0.519269	0.0503847
MGBC105574_00473	N	-0.130099	0.206748
MGBC116808_01086	N	-0.184534	0.329305
MGBC129352_00694	N	0.00466041	0.958978
MGBC108815_02839	N	0.128552	0.832674
MGBC105316_00006	N	0.773797	0.0881831
MGBC151930_01519	N	0.0774021	0.672686
MGBC140830_02238	N	0.561523	0.0187314
MGBC128773_02327	N	-3.29779	0.000912112
MGBC104219_00649	N	1.09078	0.000532939
MGBC129279_01074	N	0.361808	0.0261266
MGBC140348_01063	N	1.06494	3.75291e-05
MGBC115109_00249	N	-0.206318	0.782514
MGBC000244_00686	N	0.208937	0.0681547
MGBC161217_01263	N	0.146767	0.474554
MGBC117300_01000	N	-0.956999	0.00196087
MGBC109913_00023	N	0.770851	0.00771157
MGBC105149_00131	N	0.730513	0.0119717
MGBC164247_00032	N	0.344805	0.0724801
MGBC102582_01971	N	-3.32966	0.00696309
MGBC128033_01421	N	0.0122834	0.967633
MGBC161244_01850	N	0.751741	0.0762704
MGBC129352_01296	N	0.267589	0.584767
MGBC117676_01165	N	-0.0816078	0.506444
MGBC000110_02350	N	-1.06017	0.00506922
MGBC114862_01723	N	-0.396075	0.0162518
MGBC125152_01123	N	1.18836	0.00606598
MGBC162527_00046	N	0.0683296	0.803444
MGBC124045_00595	N	-0.384487	0.00138948
MGBC166107_00802	N	0.154091	0.548783
MGBC167209_00627	N	0.0173602	0.912063
MGBC000319_05642	N	0.122498	0.0364968
MGBC000349_02166	N	3.56948	0.0060084
MGBC104282_02010	N	-0.274884	0.700203
MGBC103984_00814	N	1.16421	0.00884768
MGBC107584_00751	N	-0.477277	0.00678473
MGBC100107_03020	N	0.0062187	0.987961
MGBC101681_00382	N	-0.62426	0.00152195
MGBC166556_02134	N	-0.590074	0.386058
MGBC000564_01292	N	-0.53201	0.0242579
MGBC155395_00496	N	-0.57955	0.00248198
MGBC102466_01485	N	-0.688349	0.0429159
MGBC161710_00120	N	-0.308808	0.705103
MGBC104340_00832	N	-0.827781	0.0097719
MGBC111081_01693	N	-0.299682	0.417053
MGBC102112_00713	N	0.0426483	0.849381
MGBC000338_04190	N	0.440493	0.0106294
MGBC103398_01332	N	1.30225	0.500563
MGBC117410_01255	N	1.62174	3.57354e-05
MGBC109856_01153	N	-0.146757	0.688461
MGBC127217_01398	N	-0.768986	0.00153396
MGBC111070_01046	N	0.10328	0.753018
MGBC129672_02306	N	1.27692	0.00175066
MGBC112254_01140	N	1.59994	7.60507e-05
MGBC107278_01125	N	0.237022	0.23205
MGBC135361_01633	N	0.255146	0.258221
MGBC104282_00326	N	0.359264	0.148987
MGBC116808_01355	N	-0.226018	0.430707
MGBC106759_01267	N	1.06894	0.0204059
MGBC161991_00488	N	0.452746	0.00182016
MGBC106887_02355	N	0.151944	0.541124
MGBC102650_00954	N	1.10754	0.414821
MGBC147339_02460	N	-0.105471	0.622907
MGBC114144_00503	N	-0.305663	0.0390697
MGBC105648_01400	N	3.48592	0.000280955
MGBC139856_02060	N	0.0563808	0.837487
MGBC111390_00649	N	2.64373	0.0169867
MGBC103799_00250	N	0.0525213	0.848167
MGBC107918_00641	N	0.196126	0.0399092
MGBC165449_00385	N	-0.402337	0.0098792
MGBC166915_01496	N	1.33272	0.000152131
MGBC149771_01537	N	-2.04299	0.039937
MGBC104368_01618	N	-0.788636	0.242977
MGBC131271_03368	N	1.60387	0.00177412
MGBC162980_03358	N	-0.577219	0.00852691
MGBC114457_01704	N	-0.468123	0.00161479
MGBC112824_01352	N	-0.128434	0.304445
MGBC167536_01613	N	-1.16698	0.00364087
MGBC120444_00499	N	-1.54179	0.0273304
MGBC101661_00916	N	-0.363066	0.611211
MGBC161970_01180	N	0.0846147	0.581174
MGBC129416_01571	N	-1.55466	0.0181549
MGBC103059_00410	N	-0.612287	0.00523195
MGBC000451_03609	N	0.301987	0.0394209
MGBC167535_02423	N	-1.1545	0.290031
MGBC132501_00498	N	0.472273	0.0779549
MGBC107318_03058	N	-0.573184	0.00195042
MGBC129207_02458	N	-1.1555	3.92277e-06
MGBC140030_02096	N	0.630304	0.00973635
MGBC124828_00836	N	0.104766	0.473415
MGBC131116_01269	N	-1.48913	0.0659001
MGBC163697_01483	N	-0.435065	0.225707
MGBC116940_01541	N	-2.20234	0.0229219
MGBC161646_00482	N	2.73819	0.0110317
MGBC000538_02708	N	0.686061	0.00455212
MGBC144452_01791	N	-0.692346	0.000371811
MGBC000199_02207	N	-1.028	7.8003e-05
MGBC158080_01627	N	-2.65927	0.000821049
MGBC162663_01437	N	0.16033	0.853098
MGBC101824_02794	N	1.39332	0.00100297
MGBC140195_00307	N	0.0208186	0.853544
MGBC113977_01360	N	-0.553546	0.000563421
MGBC132383_00347	N	-1.9484	0.0466303
MGBC141044_01996	N	0.0375649	0.9292
MGBC139321_01001	N	0.142523	0.0445422
MGBC143452_03391	N	-0.0959746	0.645461
MGBC161259_02872	N	0.768755	0.00341992
MGBC135536_00186	N	-1.01476	0.0136672
MGBC165093_01282	N	0.0926677	0.509009
MGBC101971_01413	N	-1.14866	0.00201404
MGBC166354_01199	N	0.066095	0.522509
MGBC103398_02898	N	1.23386	0.00225957
MGBC103398_03043	N	-0.164616	0.242516
MGBC115637_01320	N	-0.113142	0.688821
MGBC137733_01242	N	4.65681	4.91206e-05
MGBC130825_02142	N	0.00612224	0.929471
MGBC130693_00116	N	1.10303	0.462609
MGBC102829_03495	N	-0.577359	0.0659668
MGBC111376_03303	N	-1.95984	0.0446854
MGBC000178_03779	N	-1.20582	0.104849
MGBC137960_01240	N	-1.54794	0.04182
MGBC110735_00989	N	0.549444	0.0292042
MGBC161115_02071	N	-0.268413	0.0705851
MGBC156881_02426	N	-0.555305	0.0379542
MGBC102003_00661	N	-0.700181	0.00628584
MGBC158517_00022	N	0.930392	0.0050267
MGBC000477_00028	N	0.381822	8.53705e-06
MGBC147955_00311	N	0.214363	0.239854
MGBC100677_00484	N	0.130735	0.275041
MGBC167332_00816	N	-0.455298	0.0796257
MGBC162858_02098	N	-0.396357	0.291703
MGBC111848_00807	N	0.162605	0.321359
MGBC115562_04167	N	-0.255914	0.0345382
MGBC106892_01490	N	-0.847481	0.00384755
MGBC115381_00056	N	-0.307871	0.080136
MGBC167159_01228	N	-1.28382	0.000892528
MGBC129641_00538	N	-0.9889	0.000374129
MGBC000461_01031	N	-0.449138	0.609172
MGBC165628_00695	N	-0.694469	5.43723e-05
MGBC113744_00880	N	-0.629251	0.627558
MGBC000538_03997	N	-0.241622	0.102269
MGBC000517_00316	N	-0.0825795	0.927109
MGBC101933_01152	N	0.405568	0.684746
MGBC116637_02238	N	0.0447649	0.700556
MGBC129920_01009	N	-0.11146	0.663328
MGBC129989_01897	N	0.439673	0.0575029
MGBC115230_01996	N	-2.43281	0.0151878
MGBC153687_00359	N	-0.199805	0.795505
MGBC158080_01786	N	-0.237889	0.0810746
MGBC161763_01692	N	-0.141039	0.209012
MGBC165227_02254	N	-2.5984	0.0156271
MGBC137904_00435	N	0.736031	0.0101621
MGBC165091_01874	N	-0.379751	0.0141556
MGBC130702_03478	N	0.593101	0.000142913
MGBC139355_01898	N	1.2411	0.0552662
MGBC105149_00369	N	-0.457564	0.00268987
MGBC129623_01261	N	0.0408088	0.517006
MGBC163359_00509	N	-0.146101	0.523624
MGBC000559_01202	N	-0.224693	0.273755
MGBC000118_00019	N	-0.86594	0.00463352
MGBC134383_01894	N	0.360306	0.0568078
MGBC161190_00240	N	-0.774237	0.00487038
MGBC107174_00397	N	0.272818	0.242526
MGBC152953_00357	N
MGBC106918_02659	N	-1.50088	0.0280225
MGBC162942_01560	N	0.128034	0.195573
MGBC130369_02565	N	-0.206541	0.167243
MGBC101495_00013	N	-0.427157	0.0961044
MGBC163879_02362	N	3.90746	0.00981094
MGBC100119_01610	N	3.5606	0.0123392
MGBC118404_02545	N	-0.307611	0.0635454
MGBC112657_01696	N	0.977526	0.0174521
MGBC142408_01632	N	1.65869	5.12756e-05
MGBC147570_00120	N	-2.49721	0.200624
MGBC100176_00584	N	0.433696	0.581992
MGBC129892_01624	N	0.636382	0.13375
MGBC158256_01375	N	-0.952145	0.402472
MGBC147755_01951	N	-0.696979	0.000569862
MGBC141047_02139	N	-1.13332	0.0986547
MGBC131543_03135	N	0.0432995	0.831603
MGBC103460_00534	N	0.734222	0.035482
MGBC134965_01991	N	0.047949	0.899182
MGBC100122_01340	N	-0.650798	0.0372985
MGBC133280_00405	N	0.132511	0.739354
MGBC101488_00115	N	-0.190473	0.27184
MGBC160084_02378	N	0.38739	0.152198
MGBC110699_00424	N	-2.96311	0.00309554
MGBC000057_00175	N	-1.70023	0.0223812
MGBC131275_00680	N	-0.325958	0.23532
MGBC000375_03687	N	2.38896	0.000426968
MGBC164901_01231	N	-0.569537	0.401124
MGBC000050_00628	N	-0.223685	0.857696
MGBC139490_02698	N	-1.54547	0.0216684
MGBC166430_01665	N	0.969578	0.00258844
MGBC118138_01394	N	-0.887092	0.00103228
MGBC130280_00562	N	0.00684737	0.96778
MGBC111360_00356	N	0.0554244	0.754342
MGBC143609_00757	N	0.998216	0.0180051
MGBC000146_03971	N	-1.56595	0.123118
MGBC108521_01035	N	-0.584205	0.0265402
MGBC000078_01414	N	-0.130551	0.506386
MGBC111500_00191	N	-1.25838	0.0761811
MGBC000335_01126	N	0.738775	0.00127762
MGBC163934_02209	N	-1.45885	0.0291583
MGBC110346_01138	N	0.431342	0.0706861
MGBC166206_00069	N	0.233629	0.539146
MGBC131481_00090	N	1.00124	0.0297062
MGBC122620_01535	N	-1.15427	0.0741268
MGBC117177_03493	N	-0.629665	0.00453406
MGBC104384_02118	N	-2.97584	0.00443578
MGBC114416_00421	N	-0.409328	0.00789766
MGBC133258_03009	N	0.136154	0.254458
MGBC137028_01278	N	-0.757091	0.277767
MGBC164530_00763	N	0.0160591	0.953186
MGBC126032_00807	N	1.16934	5.77527e-06
MGBC118227_01495	N	-0.371897	0.670799
MGBC129231_00088	N	1.09459	0.0249104
MGBC132258_01413	N	-0.303592	0.048371
MGBC130234_01083	N	-0.749407	0.0110893
MGBC152873_01613	N	0.0484566	0.829631
MGBC163886_01112	N	1.13217	0.102594
MGBC142719_00015	N	-0.360445	0.00252051
MGBC104072_02082	N	0.325411	0.231311
MGBC106079_02061	N	-0.794901	0.233726
MGBC164912_01800	N	1.18032	0.000476976
MGBC103398_02183	N	0.0518739	0.962337
MGBC107235_00790	N	0.555422	0.131753
MGBC130277_03400	N	-0.451812	0.00126424
MGBC140101_02027	N	0.728674	0.0120965
MGBC114167_00441	N	-0.259495	0.0231907
MGBC140758_00854	N	-0.56743	0.00693594
MGBC100551_00384	N	-1.55998	0.0185994
MGBC166670_02328	N	-1.02052	0.167623
MGBC129819_01176	N	0.130832	0.602053
MGBC139686_00336	N	0.901081	0.072479
MGBC102003_00579	N	-0.893516	0.164566
MGBC113911_00322	N	0.275185	0.0476149
MGBC106996_03280	N	-1.5004	0.160778
MGBC161190_00420	N	-2.04985	0.061384
MGBC162715_00581	N	-0.646786	0.00787752
MGBC122063_01572	N	5.33913	0.0103885
MGBC110669_02071	N	0.389941	0.304679
MGBC135906_00957	N	-0.0953869	0.440847
MGBC130551_00069	N	-0.775646	0.0217126
MGBC166204_00136	N	0.392102	0.00303412
MGBC165497_00035	N	-0.795358	0.00122049
MGBC130234_00251	N	-0.037117	0.94844
MGBC105503_00084	N	1.7426	0.00376423
MGBC139762_00793	N	-1.7016	0.127794
MGBC106502_02313	N	0.925565	0.00966741
MGBC100089_02359	N	0.354951	0.0433045
MGBC117143_00847	N	0.111763	0.736127
MGBC132258_00159	N	0.720262	0.000432316
MGBC135519_00221	N	-0.780585	0.242154
MGBC129950_00080	N	0.147155	0.464207
MGBC163934_01231	N	-0.0230361	0.861068
MGBC105913_00501	N	0.328342	0.0377202
MGBC101583_00987	N	0.209816	0.0368437
MGBC154886_02402	N	0.433111	0.21099
MGBC163342_00094	N	0.321732	0.133893
MGBC106173_01415	N	1.45936	0.000427235
MGBC103962_02085	N	1.40794	0.000723098
MGBC163877_01018	N	-0.944172	0.449974
MGBC111980_01272	N	-0.403162	0.0100606
MGBC149445_00228	N	0.19861	0.27101
[truncated: 1,472 more rows]

## Sheet: All CA-Dim enriched proteins
CA-Dim enriched proteins compared to control (FC threshold lowered to 1.1). Significant hits with P less than 0.05 are bolded.
	Is BSH?	CA-Dim:Control log2 (Fold Change)	CA-Dim:Control P value
MGBC102502	Y	-0.342941	0.248681
MGBC105346	Y
MGBC124462	Y	-4.2605	0.134094
MGBC161776	Y	1.53776	0.00340823
MGBC118183	Y	0.0300001	0.940677
MGBC162942	Y	1.32798	0.0287379
MGBC152260	Y	1.26033	0.0481954
MGBC129723	Y	0.990211	0.208442
MGBC114835	Y	0.765907	0.433047
MGBC124498	Y
MGBC116433	Y	0.54138	0.128093
MGBC101843	Y
MGBC000403	Y
MGBC131066	Y
MGBC137797	Y
MGBC117676	Y	0.490501	0.0678682
MGBC118101	Y	0.255061	0.352267
MGBC123013	Y	0.215459	0.586747
MGBC145955	Y
MGBC129370	Y
MGBC109419	Y
MGBC102220	Y
MGBC150796	Y
MGBC164270	Y
MGBC164913	Y
MGBC134950_01295	N	4.20319	0.0439943
MGBC165658_00867	N	3.90689	0.0096428
MGBC119006_01401	N	3.65186	0.564264
MGBC104010_01332	N	0.0315547	0.882494
MGBC143972_01895	N	3.63758	0.0242529
MGBC163123_01602	N	3.57472	0.0206189
MGBC111355_01715	N	3.47187	0.254043
MGBC167318_00261	N	3.44396	0.178705
MGBC129940_02337	N	3.32378	0.357939
MGBC114824_02389	N	3.27942	0.00868325
MGBC161217_01263	N	3.11845	0.393855
MGBC128271_02003	N	3.08813	0.00142303
MGBC101968_01816	N	3.07509	0.0453202
MGBC103948_01430	N	3.03747	0.040395
MGBC111485_00121	N	3.01255	0.00107612
MGBC123013_00882	N	-0.579289	0.135858
MGBC124329_00328	N	-0.415518	0.0745524
MGBC000576_03134	N	2.9844	0.00116888
MGBC111410_01530	N	2.93339	0.0853556
MGBC117637_01254	N	2.93074	0.158549
MGBC108214_00572	N	-0.0763269	0.671901
MGBC111090_01498	N	-0.047653	0.736859
MGBC166498_01153	N	-0.67122	0.076692
MGBC167402_00685	N	-0.60637	0.000297167
MGBC162836_00256	N	2.91374	0.04256
MGBC164795_02055	N	0.0689129	0.552289
MGBC100918_02070	N	2.91259	0.759343
MGBC107430_01042	N	-1.3107	0.111039
MGBC162084_00680	N	-1.40905	1.41947e-06
MGBC113389_01050	N	2.90852	0.0637278
MGBC119074_03412	N	2.87622	0.0301547
MGBC130025_00592	N	2.87223	0.0531787
MGBC140348_00948	N	-0.536812	0.0018693
MGBC128936_02075	N	-0.0755402	0.66833
MGBC160421_00833	N	2.86583	0.983482
MGBC158780_00254	N	-0.539698	0.15681
MGBC150568_01612	N	-0.10336	0.388854
MGBC130702_03478	N	2.86171	0.585499
MGBC166788_00573	N	2.81243	0.596835
MGBC164530_00763	N	2.80735	0.00963324
MGBC128256_01032	N	2.79753	0.0720509
MGBC113440_01053	N	2.77479	0.0196989
MGBC129531_00037	N	-0.254148	0.639776
MGBC140231_00524	N	2.77042	0.180507
MGBC105422_00729	N	2.77035	0.163621
MGBC139899_02171	N	-0.968219	3.90196e-05
MGBC107775_00652	N	-0.368354	0.432455
MGBC101990_00806	N	2.76576	0.0165111
MGBC100212_00404	N	2.75743	0.207566
MGBC105054_01905	N	2.73445	0.115687
MGBC107621_01048	N	2.7226	0.0156411
MGBC102645_03619	N	2.7097	0.157299
MGBC161472_01922	N	2.70749	0.00571246
MGBC108704_02841	N	2.70387	0.122002
MGBC143948_01519	N	-0.423169	0.241296
MGBC000375_00453	N	-0.264273	0.710438
MGBC111933_01779	N	-0.634135	0.00207051
MGBC115000_02676	N	2.70316	0.463875
MGBC000477_02207	N	2.67527	0.10249
MGBC167178_01408	N	-0.272923	0.115562
MGBC114005_00729	N	-0.556547	0.00110549
MGBC128508_02290	N	-0.261823	0.0581019
MGBC114425_00566	N	2.66025	0.363781
MGBC163142_02350	N	-0.0951572	0.0967751
MGBC162942_01560	N	2.63967	0.0749847
MGBC108367_00320	N	0.106804	0.155412
MGBC000078_01868	N	2.63393	0.0497477
MGBC140186_00089	N	2.63044	0.325538
MGBC113724_01682	N	2.61857	0.0138699
MGBC147755_00043	N	2.60142	0.920228
MGBC107534_03177	N	2.59233	0.0093503
MGBC160084_02378	N	2.58673	0.463127
MGBC000019_04184	N	2.57671	0.0630828
MGBC118758_01079	N	0.0232554	0.387516
MGBC123013_00419	N	2.57231	0.0119513
MGBC129123_02136	N	2.56455	0.208377
MGBC161844_01607	N	2.55441	0.0143452
MGBC143901_00361	N	2.54778	0.00347119
MGBC129758_01713	N	2.53492	0.124543
MGBC000335_01126	N	2.52933	0.956084
MGBC130813_00673	N	-0.117548	0.0493408
MGBC131242_03284	N	-0.0675507	0.696608
MGBC107674_00277	N	-0.300089	0.0140234
MGBC102571_01882	N	2.51905	0.063869
MGBC156881_02426	N	2.5178	0.231038
MGBC107188_01255	N	-0.696466	0.853768
MGBC102645_01158	N	2.51625	0.371153
MGBC125848_01314	N	2.51167	0.0531746
MGBC128361_00195	N	2.51096	0.0130357
MGBC153359_01095	N	-1.19964	0.168526
MGBC164901_01231	N	2.50079	0.713886
MGBC110697_00760	N	-0.424727	0.573498
MGBC131710_01340	N	2.4766	0.00647867
MGBC000542_01923	N	2.45766	0.0388079
MGBC108534_01020	N	-0.576812	0.00975579
MGBC120444_00499	N	2.45611	0.27106
MGBC108815_02839	N	2.45596	0.0183192
MGBC107687_03423	N	-0.675283	0.0238055
MGBC166162_00904	N	2.45031	0.00879507
MGBC108819_00600	N	2.44961	0.832563
MGBC137635_01603	N	-0.366242	0.0140069
MGBC100559_00499	N	2.4298	0.0612361
MGBC110699_00424	N	2.4274	0.670098
MGBC150328_02202	N	-0.802909	0.00389342
MGBC107430_02406	N	-1.25267	0.000307172
MGBC162942_01857	N	2.42675	0.0801525
MGBC111534_00106	N	2.41011	0.0103213
MGBC107444_01148	N	0.0865877	0.0340239
MGBC102685_02018	N	-0.38813	0.134466
MGBC102708_01603	N	-0.152981	0.221303
MGBC103398_03555	N	2.40045	0.00621253
MGBC111534_02059	N	-0.357199	0.0297488
MGBC117684_00448	N	2.39703	0.4612
MGBC129883_00716	N	-0.343443	0.878609
MGBC117154_02001	N	2.39003	0.180037
MGBC129775_01715	N	2.38988	0.837471
MGBC130345_03001	N	0.051217	0.191713
MGBC101891_01801	N	0.112046	0.0118739
MGBC116957_00223	N	-0.271752	0.00727873
MGBC162400_00166	N	-0.314165	0.414098
MGBC139970_00170	N	2.38931	0.0049044
MGBC140030_02096	N	2.37927	0.623079
MGBC167428_01642	N	-1.15272	0.00329595
MGBC102582_02398	N	-0.395929	0.054932
MGBC166962_00061	N	2.37295	0.0249604
MGBC143571_01497	N	2.36949	0.470111
MGBC165119_00217	N	2.36891	0.525413
MGBC102244_02362	N	2.36795	0.118285
MGBC131713_02324	N	-1.0057	0.893588
MGBC132082_00620	N	-0.305436	0.538938
MGBC163975_01704	N	2.36316	0.0821366
MGBC129623_00913	N	2.35888	0.146195
MGBC119083_00502	N	-0.351021	0.442059
MGBC104340_00832	N	2.35672	0.152761
MGBC104724_01791	N	2.35466	0.00393136
MGBC130514_02228	N	2.34587	0.767449
MGBC106015_00020	N	2.34296	0.28838
MGBC143989_00218	N	2.33549	0.27292
MGBC114416_00421	N	2.33402	0.274057
MGBC118183_00636	N	2.33208	0.339558
MGBC163359_00509	N	2.32598	0.0883507
MGBC107003_00302	N	2.32358	0.131993
MGBC106918_02620	N	-0.434049	0.0147611
MGBC129871_00396	N	-0.68281	0.00420447
MGBC167535_02423	N	2.32252	0.95718
MGBC164940_00845	N	2.31956	0.884574
MGBC107423_00794	N	2.31639	0.0611391
MGBC132417_03011	N	-0.0254066	0.00700849
MGBC000365_01383	N	-0.0114652	0.30577
MGBC107156_02296	N	-0.355283	0.0106168
MGBC165015_00361	N	2.31043	0.00943642
MGBC129352_02238	N	2.30844	0.265764
MGBC164285_03290	N	-0.0357051	0.920636
MGBC101240_00417	N	2.30178	0.0217986
MGBC109468_00516	N	2.29881	0.141654
MGBC104244_01013	N	-0.543543	0.00834905
MGBC139874_00590	N	2.29768	0.0235888
MGBC106708_00056	N	2.29232	0.739206
MGBC150750_01174	N	-0.0798058	0.0125081
MGBC000078_01298	N	2.2786	0.0788369
MGBC140991_02160	N	-0.246377	0.060918
MGBC103953_00816	N	2.2783	0.380228
MGBC164764_00481	N	2.25659	0.0932176
MGBC165868_03685	N	-0.204767	0.351118
MGBC135519_00221	N	2.25419	0.0977628
MGBC112704_02287	N	-0.471248	0.00177606
MGBC101829_01909	N	2.24742	0.340517
MGBC146950_00459	N	2.24719	0.184373
MGBC163993_00744	N	0.0839225	0.00770438
MGBC129799_00260	N	2.23823	0.266202
MGBC111081_00143	N	2.23755	0.306022
MGBC103398_01332	N	2.2353	0.000572867
MGBC121201_00657	N	2.2293	0.453047
MGBC135540_02278	N	2.22164	0.625316
MGBC131922_00043	N	2.21026	0.185088
MGBC130821_02627	N	-0.0277069	0.0394089
MGBC140463_01288	N	2.20625	0.0535099
MGBC167310_01586	N	2.20409	0.849211
MGBC118138_01921	N	-0.0239789	0.182072
MGBC105328_00494	N	-0.374989	0.0946054
MGBC100290_00815	N	2.19904	0.00457201
MGBC155915_01435	N	2.19687	0.0568097
MGBC142141_03338	N	-0.145765	0.0662963
MGBC120626_01283	N	-0.197496	0.0275556
MGBC131536_02190	N	2.19563	0.255953
MGBC106887_02355	N	2.18826	0.0361832
MGBC165091_01874	N	2.18694	0.891609
MGBC139307_01894	N	-0.0816138	0.0235446
MGBC137733_01242	N	2.18688	0.0121656
MGBC108704_00143	N	-0.0755071	0.0122756
MGBC110850_01134	N	-1.13772	0.00878491
MGBC164149_01460	N	2.1829	0.0120837
MGBC105196_01644	N	2.1822	0.811281
MGBC109148_00070	N	2.18087	0.109461
MGBC118101_02129	N	-0.0172948	0.0286917
MGBC102215_01236	N	-0.0622469	0.331672
MGBC124098_00052	N	2.17914	0.114004
MGBC100084_02227	N	-0.344648	0.880625
MGBC167428_01247	N	-0.816836	0.00122538
MGBC107144_02802	N	2.17906	0.278101
MGBC000320_03832	N	2.16993	0.000992508
MGBC131632_03243	N	-0.0877474	0.57835
MGBC000274_02017	N	-0.294312	0.248051
MGBC129192_01293	N	2.16642	0.711599
MGBC106659_00990	N	2.16424	0.00469388
MGBC131422_00391	N	2.16219	0.055203
MGBC164988_01105	N	2.16125	0.000497165
MGBC102008_01075	N	-0.127366	0.77141
MGBC100061_01298	N	-0.676665	0.339799
MGBC155864_00796	N	-0.333692	0.168647
MGBC101982_00746	N	-0.121837	0.0321031
MGBC164272_00473	N	2.16027	0.00498488
MGBC130611_00301	N	2.15083	0.0797705
MGBC164516_00071	N	-0.375629	0.00235785
MGBC101982_01408	N	2.15039	0.0649648
MGBC165049_02619	N	-0.457888	0.0429721
MGBC111723_03617	N	-0.268768	0.233631
MGBC100878_00351	N	-0.360124	0.0980466
MGBC164422_01281	N	-0.557218	0.0183001
MGBC106733_02261	N	0.0830028	0.00505866
MGBC110184_00978	N	2.15039	0.00766571
MGBC111165_02123	N	2.14996	0.122799
MGBC000251_02131	N	2.14729	0.452912
MGBC107512_01549	N	-0.756707	0.304513
MGBC100414_00231	N	2.1383	0.114546
MGBC116180_00274	N	2.13427	0.0693864
MGBC166101_01836	N	0.0804657	0.0971739
MGBC107250_02691	N	2.13358	0.0837701
MGBC132152_00142	N	2.13051	0.289224
MGBC105154_01028	N	2.1289	0.182567
MGBC129927_02674	N	2.1211	0.055042
MGBC111196_01060	N	2.11957	0.0186089
MGBC111460_00115	N	-0.226179	0.0283924
MGBC135224_00384	N	2.11638	0.00862396
MGBC166206_01749	N	0.117968	0.0149303
MGBC131071_00221	N	2.1148	0.25067
MGBC109326_02440	N	2.11171	0.168248
MGBC117007_01865	N	2.10833	0.245797
MGBC117451_00226	N	-1.0609	0.358869
MGBC140056_01301	N	2.10464	0.102496
MGBC102163_00786	N	2.10086	0.0081602
MGBC116246_00690	N	-1.10739	0.201287
MGBC157411_00337	N	-1.32046	0.744676
MGBC116847_01450	N	0.0856834	0.0187277
MGBC117348_02374	N	-1.64494	0.0736624
MGBC135686_02642	N	-0.328341	0.0282636
MGBC162254_02119	N	-0.0532631	0.0146755
MGBC161906_00431	N	0.0275734	0.207638
MGBC164260_02388	N	0.105766	0.00147731
MGBC162342_01589	N	-0.495478	0.0494876
MGBC162270_01179	N	2.09714	0.0584131
MGBC143220_00404	N	-0.0353543	0.0472371
MGBC127812_01491	N	2.09686	0.252798
MGBC157921_00779	N	2.09147	0.102275
MGBC164069_01467	N	2.08986	0.0746751
MGBC167188_00510	N	2.08875	0.388785
MGBC153645_01706	N	0.0328512	0.00224729
MGBC105116_02077	N	2.08864	0.756747
MGBC102451_00378	N	-0.369738	0.0353865
MGBC163342_00094	N	2.08855	7.86852e-05
MGBC104748_01085	N	-0.410226	0.603439
MGBC158517_00022	N	2.08144	0.0635327
MGBC131343_00519	N	2.07757	0.11994
MGBC102316_03242	N	2.07733	0.0240994
MGBC110731_01771	N	2.07309	0.240865
MGBC166623_01069	N	2.07123	0.191327
MGBC129114_02506	N	2.06425	0.533689
MGBC107280_01382	N	-0.406259	0.138077
MGBC154408_02288	N	0.0745123	0.327134
MGBC130786_01348	N	2.06155	0.26679
MGBC115109_00537	N	-0.0577763	0.274845
MGBC118183_00147	N	2.06013	0.736047
MGBC000592_02178	N	2.05889	0.00119542
MGBC114476_01656	N	2.05517	0.600289
MGBC106452_01244	N	-3.4231	0.00639987
MGBC165253_01411	N	-0.145776	0.155731
MGBC145744_00501	N	2.05114	0.201361
MGBC105648_01400	N	2.04655	0.0441452
MGBC116290_01350	N	2.04564	0.219849
MGBC103398_00857	N	-0.282259	0.00325526
MGBC131525_02037	N	-0.54878	0.0215758
MGBC129672_00575	N	2.04292	0.385341
MGBC147574_03432	N	-0.25816	0.974306
MGBC109778_02012	N	2.04204	0.854095
MGBC113397_01799	N	-0.338525	0.595697
MGBC128033_01421	N	2.03508	0.364341
MGBC159492_00757	N	-0.162428	0.677133
MGBC139981_00466	N	2.03372	0.537382
MGBC159274_00091	N	2.03174	0.707223
MGBC117489_00876	N	-0.829468	0.322969
MGBC131700_01457	N	-1.47975	0.00136624
MGBC135349_00827	N	2.02846	0.928026
MGBC163879_02362	N	2.02776	0.0564875
MGBC102517_00878	N	-1.24192	0.20687
MGBC134383_00112	N	0.0680975	0.348677
MGBC129799_00324	N	-1.34821	0.133049
MGBC129706_00013	N	2.02608	0.219197
MGBC131403_01013	N	0.00157585	0.0291901
MGBC110819_00570	N	-0.134878	0.0728932
MGBC106656_00417	N	2.02581	0.103241
MGBC106759_01267	N	2.01073	0.0178022
MGBC111873_01442	N	2.01013	0.655569
MGBC129352_01563	N	2.00954	0.297556
MGBC117846_00561	N	2.00926	0.63413
MGBC000559_01202	N	2.00472	0.164073
MGBC127684_01991	N	-0.893563	0.348107
MGBC164469_00586	N	2.00472	0.000773832
MGBC160780_03929	N	2.00441	0.743417
MGBC117488_00703	N	-0.32625	0.0265943
MGBC131271_03033	N	-0.718128	0.0022868
MGBC114229_00041	N	2.00389	0.013136
MGBC162126_01332	N	2.00327	0.000303429
MGBC118149_00791	N	-0.831275	0.0385229
MGBC106524_00143	N	2.00155	0.302184
MGBC107174_00716	N	1.99739	0.0688865
MGBC101902_01221	N	-6.19614	0.0430418
MGBC118138_01394	N	1.99562	0.558175
MGBC128459_00107	N	1.99078	0.600471
MGBC000349_02717	N	-1.67069	0.0228787
MGBC110107_00713	N	1.99078	0.334858
MGBC135292_01950	N	-0.389725	0.009056
MGBC105332_01260	N	-1.92422	0.0245847
MGBC156741_02341	N	1.98991	0.656769
MGBC116599_00911	N	-0.52496	0.0476427
MGBC000078_04053	N	1.98427	0.127818
MGBC163234_00914	N	1.98244	0.000571481
MGBC165330_00018	N	-7.89435	0.0598908
MGBC151904_01120	N	-0.839306	0.00117623
MGBC131991_01465	N	-0.111134	0.00878551
MGBC104930_01012	N	-0.303347	0.021482
MGBC107474_00076	N	1.97824	0.197906
MGBC129207_02458	N	1.97781	0.257368
MGBC140836_00212	N	-0.0569477	0.015321
MGBC130598_02314	N	1.97248	0.194664
MGBC129876_00868	N	-0.0191186	0.0414065
MGBC153349_00496	N	1.97126	0.00234865
MGBC130551_00069	N	1.96718	0.0273627
MGBC103398_00812	N	1.95807	0.000980813
MGBC130693_00116	N	1.95742	0.62573
MGBC128971_01285	N	-0.244728	0.0173092
MGBC109101_00964	N	1.95538	0.333306
MGBC101581_01443	N	-1.18035	0.063168
MGBC102304_00957	N	1.95329	0.17775
MGBC100211_00459	N	1.94276	0.00555578
MGBC102180_00139	N	-0.240407	0.0404485
MGBC107344_00699	N	-0.153595	0.0129089
MGBC106348_02276	N	1.94166	0.120332
MGBC134232_00157	N	-0.242603	0.0157621
MGBC130234_03739	N	1.93981	0.00109155
MGBC111444_00872	N	-0.496046	0.000491069
MGBC133221_00092	N	1.93667	0.0047056
MGBC116531_01631	N	-0.4514	0.492347
MGBC164544_00242	N	1.93524	0.00704651
MGBC163817_01718	N	0.102173	0.0113494
MGBC000003_02291	N	1.92987	0.620956
MGBC131734_02231	N	1.92791	0.088109
MGBC114011_00973	N	1.92283	8.52339e-05
MGBC162678_00677	N	1.9173	0.0615705
MGBC130550_02308	N	1.91409	0.349715
MGBC132300_00597	N	-1.70506	0.03443
MGBC161749_00333	N	-0.546221	0.101672
MGBC000219_03738	N	-1.74534	0.178203
MGBC107049_00906	N	-0.388536	0.531781
MGBC105573_01188	N	0.0738756	0.150699
MGBC107755_02247	N	-0.0479547	0.0559282
MGBC167159_01228	N	1.91346	0.425349
MGBC105042_00063	N	1.90966	0.373709
MGBC000606_01119	N	1.90865	0.193124
MGBC108162_00023	N	1.90831	0.494644
MGBC165002_01547	N	0.0211187	0.272815
MGBC140145_00418	N	-0.397235	0.000706689
MGBC107583_04017	N	1.90531	0.257257
MGBC115891_01117	N	-0.216828	0.00991976
MGBC000334_02362	N	-0.297364	0.00895305
MGBC111376_02902	N	1.90264	0.00285851
MGBC105872_00300	N	1.90037	0.0943432
MGBC000349_03105	N	1.89611	0.0416083
MGBC111362_02241	N	-2.33196	0.0400543
MGBC109556_00906	N	-0.264846	0.0573075
MGBC129325_00314	N	-0.0516819	0.87924
MGBC131118_02171	N	1.89077	0.592345
MGBC109131_02137	N	-0.0771945	0.0239939
MGBC101275_00579	N	1.89073	0.745017
MGBC110320_01504	N	1.89058	0.177592
MGBC106759_00408	N	1.88618	0.314545
MGBC139775_00316	N	-0.386872	0.768829
MGBC102645_02817	N	1.88037	0.199765
MGBC107211_01597	N	1.87367	0.0109377
MGBC101275_01284	N	1.87242	0.0155441
MGBC000451_03609	N	1.87177	0.0568282
MGBC121485_01398	N	-0.248256	0.21269
MGBC162208_00651	N	1.87176	0.011281
MGBC164422_02272	N	-0.0545971	0.537244
MGBC166109_01982	N	1.86818	0.0253073
MGBC130667_01842	N	-0.728661	0.00229075
MGBC117520_02032	N	1.86332	0.00138151
MGBC103398_04024	N	1.86218	0.00411182
MGBC119236_00135	N	0.0116383	0.0223086
MGBC140064_01273	N	-0.102075	0.105748
MGBC157412_01303	N	1.85704	0.011889
MGBC100089_02359	N	1.85222	0.000939514
MGBC112888_01420	N	-0.159842	0.0629112
MGBC102670_01092	N	1.84006	0.0949633
MGBC116812_00898	N	1.8393	0.0090962
MGBC106811_00359	N	1.83582	0.2953
MGBC117083_02226	N	-0.720405	0.272385
MGBC133280_00405	N	1.82679	0.204881
MGBC118133_00318	N	1.82554	0.242897
MGBC102708_02262	N	1.82408	0.420632
MGBC156550_03336	N	1.81852	0.550476
MGBC129352_00456	N	-0.977333	0.00814045
MGBC102003_00579	N	1.8158	0.37899
MGBC104457_00752	N	0.124749	0.00676051
MGBC102226_02168	N	1.81311	0.042028
MGBC000463_01653	N	0.0736054	0.139822
MGBC135984_00599	N	-1.33984	0.00816253
MGBC102965_02064	N	0.0692296	0.0202822
MGBC130312_01824	N	-0.527031	0.00172543
MGBC130724_02745	N	0.0510316	0.0638658
MGBC114532_00645	N	0.00349744	0.0200365
MGBC111391_00711	N	-0.510496	0.265825
MGBC102466_01567	N	-0.810151	0.0923525
MGBC113537_01968	N	1.80515	0.23953
MGBC128773_02349	N	-0.819227	0.497445
MGBC154971_03152	N	-0.288228	0.0567276
MGBC118027_02287	N	1.80381	0.14904
MGBC166204_00136	N	1.79938	0.413093
MGBC142661_00737	N	0.0669806	0.0272728
MGBC101232_01375	N	-1.54075	0.00147225
MGBC144979_00229	N	1.79504	0.380235
MGBC164325_02070	N	-1.44715	0.0608821
MGBC134965_01991	N	1.78515	0.0370775
MGBC106892_01490	N	1.77977	0.0382065
MGBC131922_01037	N	1.77547	0.517529
MGBC101959_02067	N	1.76815	0.189161
MGBC134350_01531	N	1.76734	0.203745
MGBC127004_02844	N	1.76688	0.74998
MGBC101630_00044	N	-0.346411	0.758841
MGBC108248_00395	N	1.76035	0.337328
MGBC113385_01369	N	1.75585	0.995044
MGBC129744_01297	N	1.75585	0.287444
MGBC161190_00785	N	1.75413	0.613755
MGBC151904_00016	N	1.75207	0.925333
MGBC162023_00912	N	1.75132	0.34506
MGBC125861_01202	N	1.74872	0.477477
MGBC158777_01738	N	1.74499	0.478459
MGBC163454_00239	N	1.74489	0.316287
MGBC107355_00710	N	0.135041	0.0219236
MGBC105480_01010	N	1.73726	0.0478261
MGBC129799_00273	N	-0.844517	0.537731
MGBC140771_01020	N	-1.05925	0.00567482
MGBC166833_01591	N	-0.294157	0.00258423
MGBC130092_01725	N	-1.52945	0.015865
MGBC000100_01458	N	1.73552	0.0304042
MGBC129623_00495	N	1.73215	0.394499
MGBC000236_03504	N	1.72426	0.0270769
MGBC142255_00406	N	1.72299	1.15073e-06
MGBC128017_01533	N	1.72038	0.907359
MGBC000083_01072	N	1.72019	0.000479168
MGBC127674_03332	N	-0.534726	0.00415455
MGBC126032_00807	N	1.71019	0.428154
MGBC102566_00322	N	-1.8075	0.00237146
MGBC116662_00034	N	1.70903	0.000218028
MGBC111255_01808	N	-0.87669	0.0114544
MGBC107621_00762	N	1.70579	0.00261908
MGBC160803_01956	N	1.70555	0.125759
MGBC163960_00430	N	-0.41786	0.250584
MGBC111209_01779	N	-0.340754	0.244447
MGBC160817_00636	N	1.70497	0.0259077
MGBC136087_00129	N	1.70241	0.524329
MGBC109820_02341	N	1.70006	0.0442322
MGBC103935_01518	N	-0.838506	0.00905505
MGBC106759_00119	N	1.69859	0.063876
MGBC102517_01138	N	1.69678	0.0205712
MGBC133192_02000	N	-0.152634	0.0354197
MGBC128258_02679	N	0.0555842	0.0918371
MGBC147939_02063	N	1.69554	0.0421305
MGBC103862_01535	N	-0.478158	0.0208202
MGBC131593_00829	N	-1.14183	0.0170164
MGBC116545_00524	N	1.69438	0.035074
MGBC126251_00906	N	-0.931845	0.292242
MGBC000558_01718	N	1.68993	0.797926
MGBC107687_03622	N	1.68989	0.171848
MGBC102314_00562	N	1.68776	0.0518582
MGBC165427_01786	N	1.68589	0.774401
MGBC100080_03107	N	1.6852	0.0472899
MGBC130228_00658	N	1.68405	0.801341
MGBC103417_01349	N	-0.0771467	0.0161301
MGBC129887_00881	N	0.130412	0.0419285
MGBC130222_01455	N	-0.169574	0.00309952
MGBC129879_01234	N	1.68133	0.0668343
MGBC111500_00191	N	1.67983	0.520357
MGBC161745_01996	N	1.67963	0.00630746
MGBC167489_00115	N	1.67881	0.0424141
MGBC133627_01635	N	-0.186784	0.00549418
MGBC130733_01128	N	1.67681	0.121472
MGBC161624_01174	N	1.67197	0.025514
MGBC155395_02780	N	1.66962	0.00513799
MGBC164361_01287	N	1.66913	0.177109
MGBC130676_00319	N	1.6637	0.47852
MGBC130369_02450	N	-1.39924	0.0399115
MGBC152135_02210	N	0.0214484	0.317668
MGBC107433_01803	N	-0.0627358	0.257861
MGBC111009_01050	N	1.66245	0.303305
MGBC102571_02654	N	-0.0415449	0.0622331
MGBC126142_00335	N	0.0741194	0.0360943
MGBC108486_00243	N	1.65821	0.144537
MGBC102490_00985	N	1.65757	0.176802
MGBC164245_01804	N	1.65697	0.00254352
MGBC125481_00745	N	1.6552	0.00555022
MGBC136305_01837	N	-5.19156	0.250452
MGBC102517_00703	N	1.64935	0.00681003
MGBC130190_00780	N	-0.143383	0.129886
MGBC167402_01151	N	-0.193318	0.0250047
MGBC131275_00680	N	1.64459	0.388007
MGBC132391_00636	N	1.64435	0.153317
MGBC119095_01499	N	1.63071	0.0001748
MGBC166149_00086	N	-0.844291	0.00565502
MGBC130313_00543	N	1.62569	0.9307
MGBC000459_00264	N	1.62552	0.149558
MGBC116798_01362	N	-0.332355	0.0162998
MGBC114476_00114	N	-0.415346	0.720448
MGBC105326_01180	N	1.62354	0.00383085
MGBC100677_02343	N	1.62312	0.00734377
MGBC139285_00475	N	-0.305385	0.93803
MGBC107464_00254	N	1.62127	0.12406
MGBC109101_02022	N	1.61961	0.218581
MGBC107687_02134	N	1.61943	0.685429
MGBC117083_01200	N	1.61906	0.0523079
MGBC115368_04457	N	1.61858	0.027702
MGBC123664_01976	N	-0.216173	0.0046615
MGBC103364_00949	N	0.107096	0.0162691
MGBC000220_00956	N	1.61789	0.305426
MGBC131421_00449	N	-0.0723721	0.0190455
MGBC104847_02554	N	-0.288596	0.094207
MGBC102652_00888	N	1.61751	0.0426956
MGBC137947_03771	N	1.61578	0.306308
MGBC130294_00722	N	1.61366	0.00704777
MGBC139899_02410	N	0.0854913	0.0128685
MGBC137081_00414	N	-0.919592	0.184094
MGBC161981_00713	N	1.60762	0.401227
MGBC103398_01307	N	0.137272	0.437733
MGBC133108_01500	N	-0.19503	0.172986
MGBC159923_00407	N	1.6065	0.0130349
MGBC132229_02363	N	-0.949435	0.109989
MGBC162527_01501	N	0.0783821	0.456045
MGBC167159_00521	N	-1.26378	0.551575
MGBC106524_01117	N	-3.88452	0.289665
MGBC101988_01080	N	-0.465504	0.657959
MGBC129315_01459	N	-3.85927	0.00784425
MGBC165449_00385	N	1.60636	0.197747
MGBC132116_01582	N	1.60459	0.169865
MGBC113311_01633	N	1.60107	0.0376005
MGBC163852_01957	N	1.59904	0.104492
MGBC146691_01844	N	-0.675135	0.000446355
MGBC166149_01306	N	-0.0908534	0.042882
MGBC131029_02979	N	1.59834	0.00243051
MGBC131522_02200	N	-0.100268	0.0537926
MGBC114064_02196	N	-0.707732	0.853661
MGBC115056_00998	N	1.59742	0.102564
MGBC103398_01328	N	-0.571345	0.00862392
MGBC133896_00537	N	1.59596	0.194788
MGBC105572_03275	N	1.5943	0.0595681
MGBC130836_01483	N	1.5943	0.215565
MGBC100080_01062	N	1.59379	0.85127
MGBC135460_02608	N	-0.633642	0.517851
MGBC139911_00462	N	1.58496	0.64729
MGBC135925_01798	N	-1.4099	0.115647
MGBC126570_00828	N	-0.524411	0.658132
MGBC107444_00305	N	-0.00797806	0.37747
MGBC116431_00962	N	1.58496	0.00561926
MGBC146842_00114	N	-1.03062	0.564408
MGBC164858_00819	N	1.58157	0.373963
MGBC110113_00642	N	1.58125	0.0178311
MGBC107996_01041	N	1.57968	0.829134
MGBC115119_01418	N	1.57537	0.0126888
MGBC130764_00824	N	1.57506	0.0103144
MGBC000531_03523	N	-0.124636	0.0983101
MGBC126726_00290	N	1.57469	0.0307489
MGBC122031_00019	N	1.57465	0.519893
MGBC106008_01045	N	1.57017	0.000231836
MGBC101971_01844	N	1.56889	0.53977
MGBC161623_00878	N	0.0145361	0.00250421
MGBC129570_02681	N	1.56875	0.0499994
MGBC164272_01337	N	1.5681	0.228979
MGBC163366_00028	N	1.56781	0.122592
MGBC110660_02158	N	-0.656177	0.00228175
MGBC111360_00356	N	1.56437	0.00127452
MGBC114931_01116	N	1.56193	0.794291
MGBC165049_00318	N	0.0300312	0.00552998
MGBC000461_01031	N	1.55883	0.00904063
MGBC101286_01611	N	1.55807	0.0546456
MGBC103862_00824	N	-0.489786	0.163669
MGBC102441_02017	N	1.55792	0.0841408
MGBC111585_02533	N	-0.21205	0.375579
MGBC154839_01185	N	-0.536551	0.0648627
MGBC103398_02393	N	1.55373	0.00359279
MGBC124158_01766	N	1.55105	0.0422453
MGBC131086_01179	N	-0.0886852	0.206293
MGBC130766_02009	N	1.5483	0.456432
MGBC167049_00340	N	-0.267576	0.202385
MGBC153238_00373	N	1.54568	0.254915
MGBC000365_01059	N	1.54559	0.0466737
MGBC129672_02306	N	1.53813	0.0235274
MGBC000518_03725	N	1.53797	0.0329933
MGBC129631_02409	N	-0.395876	0.98171
MGBC112171_02467	N	1.53481	0.0129979
MGBC164001_00324	N	1.53378	0.232242
MGBC000135_01478	N	1.53303	0.014822
MGBC164259_01680	N	-2.5389	0.100131
MGBC102517_00274	N	1.53182	0.0129886
MGBC131408_00342	N	1.52959	0.17399
MGBC161646_01905	N	1.5295	0.275952
MGBC123879_01483	N	1.52207	0.036279
MGBC110346_01138	N	1.51988	0.037569
MGBC102224_00448	N	-1.97662	0.0137533
MGBC132189_00144	N	1.51758	0.100816
MGBC105408_00681	N	-0.0470912	0.0379286
MGBC115010_00803	N	1.5174	0.0787645
MGBC000316_02491	N	-1.2123	0.28504
MGBC127803_01233	N	1.5143	0.042471
MGBC166532_01336	N	-0.265173	0.170287
MGBC166062_00526	N	-0.637287	0.699055
MGBC114532_01266	N	-1.36152	0.015522
MGBC164629_01565	N	-0.572209	0.0304314
MGBC106104_01262	N	-1.19539	0.00194866
MGBC153611_01390	N	-0.261241	0.0085116
MGBC164381_00235	N	1.51256	0.185985
MGBC143843_00198	N	0.0975371	0.584587
MGBC109237_01672	N	1.50875	0.856391
MGBC107200_03005	N	-0.321659	0.436465
MGBC129284_02642	N	-0.175413	0.0281189
MGBC105261_00485	N	1.50297	0.0171834
MGBC110980_00311	N	1.50014	0.0063307
MGBC164640_01122	N	1.49825	0.108172
MGBC140384_02123	N	1.49692	0.00199758
MGBC110499_01425	N	0.108303	0.006647
MGBC000375_03687	N	1.4956	0.164469
MGBC000312_01630	N	0.0361675	0.106956
MGBC107332_03372	N	1.49462	0.391096
MGBC117032_02630	N	1.49418	0.00219943
MGBC131611_00218	N	1.49392	0.099673
MGBC000458_01542	N	1.49144	0.531865
MGBC161763_01625	N	1.49012	0.460964
MGBC130937_03159	N	-0.138878	0.0880397
MGBC102556_01752	N	1.48476	0.0708601
MGBC111524_01281	N	-0.836805	0.248938
MGBC129544_00780	N	1.48297	0.448412
MGBC131427_00977	N	1.47935	0.170808
MGBC110242_01629	N	1.47908	0.0079238
MGBC166307_01152	N	1.47718	0.0428633
MGBC130873_02614	N	1.47718	0.859744
MGBC111104_00108	N	1.47636	0.687022
MGBC105128_00286	N	1.46762	0.818788
MGBC165165_01820	N	1.46632	0.0666605
MGBC139856_02060	N	1.46608	0.0722369
MGBC130313_00785	N	-0.814586	0.0560621
MGBC131886_02059	N	1.46234	0.0402996
MGBC110393_01739	N	1.46113	0.733787
MGBC132495_01023	N	1.45868	0.115951
MGBC102163_00934	N	1.45783	0.992608
MGBC107584_02699	N	-1.31082	0.0117988
MGBC145520_00580	N	1.45662	0.0649709
MGBC105588_01690	N	-0.51318	0.643084
MGBC000494_03103	N	1.45545	0.0583532
MGBC107049_00094	N	0.0643906	0.13099
MGBC115447_01562	N	1.45251	0.875253
MGBC165449_01708	N	0.111084	0.0249845
MGBC111723_03788	N	-0.406399	0.385778
MGBC164325_02327	N	1.45154	0.772944
MGBC105525_01527	N	1.45104	0.00141643
MGBC129623_01406	N	1.45001	0.142573
MGBC104244_01468	N	1.44987	0.0908226
MGBC158228_01322	N	-0.433366	0.0342083
MGBC131303_01504	N	-0.41431	0.037115
MGBC129799_00887	N	1.4471	0.928134
MGBC131281_01595	N	-0.944826	0.0191882
MGBC137697_01017	N	-0.125657	0.656767
MGBC111562_01955	N	-0.175376	0.216326
MGBC116545_01550	N	-0.433875	0.00013947
MGBC153839_00722	N	1.44521	0.851221
MGBC143895_02930	N	0.0698214	0.00692979
MGBC140068_00910	N	-0.720163	0.152609
MGBC111435_02320	N	1.44214	0.01044
MGBC143554_01014	N	1.4395	0.126426
MGBC132373_02036	N	1.43528	0.0825809
MGBC000531_01326	N	1.43377	0.624183
MGBC105503_00084	N	1.4304	0.394667
MGBC107311_00360	N	1.42608	0.0765856
MGBC107041_01712	N	-0.993609	0.275445
MGBC000365_00560	N	-0.0750217	0.0116469
MGBC111622_01228	N	-3.52048	0.590867
MGBC130460_00076	N	1.42498	0.0191863
MGBC100854_01472	N	-0.578228	0.196146
MGBC103109_00873	N	1.41954	0.141002
MGBC000003_02328	N	1.41782	0.139351
MGBC103997_01462	N	1.41056	0.379522
MGBC166782_01654	N	-1.13155	0.0289863
MGBC129799_00854	N	0.0777645	0.000391626
MGBC136797_00206	N	1.40834	0.272275
MGBC000346_01172	N	0.0969724	0.066777
MGBC166721_02706	N	-0.770518	0.227959
MGBC156630_00244	N	-0.403038	0.0161453
MGBC100286_02103	N	-0.0200378	0.102257
MGBC162652_00432	N	1.40439	0.423741
MGBC103628_00881	N	-0.641313	0.516905
MGBC101736_01481	N	1.40336	0.1972
MGBC109778_00295	N	1.40336	0.58436
MGBC116375_00691	N	-0.479672	0.00485167
MGBC163887_01883	N	-0.0894115	0.276984
MGBC107662_00070	N	1.4029	0.2333
MGBC111014_02468	N	-1.08301	0.0448432
MGBC102441_00933	N	1.40276	0.421527
MGBC110453_04144	N	1.39978	0.135978
MGBC139490_02698	N	1.39961	0.115212
MGBC164149_00519	N	-0.43048	0.0553954
MGBC129937_00391	N	1.39819	0.303417
MGBC118183_00244	N	1.39805	0.00335909
MGBC101652_00804	N	1.39762	0.749757
MGBC165504_01561	N	1.39756	0.310971
MGBC162154_00355	N	-0.58861	0.00845138
MGBC129000_01888	N	-0.744903	0.0108488
MGBC130641_00413	N	1.39696	0.295133
MGBC122494_01546	N	1.3954	0.00138481
MGBC116713_01217	N	1.39506	0.20566
MGBC129114_02906	N	1.39323	0.000486838
MGBC105832_00257	N	1.39232	0.0623311
MGBC162023_01085	N	-0.430682	0.0157506
MGBC111116_02286	N	-1.19527	0.947474
MGBC164430_02146	N	1.38807	0.826261
MGBC111262_02464	N	0	0.000900542
MGBC117666_01385	N	-2.25024	0.00118667
MGBC131722_00092	N	-0.829173	0.0765535
MGBC143759_01828	N	1.38674	0.450358
MGBC000309_02156	N	1.38429	0.110067
MGBC161190_00061	N	0.0747309	0.0102948
MGBC000110_01233	N	-0.981493	0.574119
MGBC116558_01067	N	-0.755683	0.160663
MGBC104061_01417	N	-0.179233	0.00702468
MGBC102915_02791	N	1.38391	7.10606e-05
MGBC114079_01883	N	1.38109	0.0422564
MGBC103191_00094	N	1.37701	0.169007
MGBC158325_00112	N	-0.265189	0.221323
MGBC111534_01484	N	1.3765	0.025147
MGBC120407_01446	N	-1.50377	0.000269217
MGBC129776_03543	N	1.3749	0.385829
MGBC108290_01356	N	1.3739	0.958373
MGBC122790_00528	N	-0.243185	0.00382278
MGBC118050_00950	N	0.128058	0.00327731
MGBC143609_01378	N	1.36959	0.0483932
MGBC166891_02058	N	1.36841	0.705046
MGBC111297_02100	N	1.3678	0.703698
MGBC151930_01519	N	1.36763	0.0217908
MGBC117666_00354	N	-0.418353	0.0107088
MGBC111645_01821	N	-0.0380606	0.131298
MGBC161190_01642	N	-0.062061	0.547543
MGBC106918_02151	N	1.36747	0.0153774
MGBC111390_01744	N	1.36646	0.0166241
MGBC158080_00034	N	-0.913228	0.469072
MGBC131101_00787	N	1.36585	0.185895
MGBC100080_02166	N	1.36496	0.0342947
MGBC104409_01170	N	-0.206831	0.844658
MGBC135479_01545	N	1.35788	0.0125969
MGBC101533_01074	N	-0.423452	0.0187598
MGBC105752_01622	N	1.35635	0.690556
MGBC167415_01956	N	0.0325756	0.000660655
MGBC137938_01245	N	-0.716207	0.326683
MGBC110964_02261	N	1.35483	0.791102
MGBC127030_01489	N	1.34859	0.000307069
MGBC108476_00846	N	-2.75734	0.0468846
MGBC129989_00466	N	1.34489	0.545462
MGBC124451_01681	N	1.33921	0.565339
MGBC134242_01647	N	-0.282132	0.302258
MGBC167100_01782	N	0.122673	0.415062
MGBC166879_01690	N	-0.191896	0.0501433
MGBC114476_00628	N	1.33359	0.0700537
MGBC164635_00945	N	-0.0689232	0.0944562
MGBC111003_00400	N	-0.204873	0.0887783
MGBC129723_00219	N	1.33112	0.0032989
MGBC102517_01370	N	1.33038	0.000938031
MGBC111047_01045	N	1.32867	0.0598306
MGBC000118_01513	N	-1.20012	0.0918062
MGBC104737_02788	N	1.32747	0.183798
MGBC135041_02168	N	-1.03238	0.0388804
MGBC102629_01062	N	-1.85291	0.315062
MGBC164031_02101	N	-0.737653	0.782498
MGBC102966_00464	N	1.32641	0.00249485
MGBC130959_02694	N	-0.599255	0.0936466
MGBC165808_01696	N	-0.160126	0.0103469
MGBC000600_03603	N	1.3264	0.0303575
MGBC105254_02041	N	1.32396	0.0163214
MGBC107463_03486	N	1.32193	0.00228347
MGBC114603_03274	N	1.31759	0.813874
MGBC130486_00818	N	-0.617259	0.137514
MGBC140384_02146	N	1.31657	0.000417046
MGBC103152_00978	N	1.31596	0.513388
MGBC132383_01700	N	1.31558	0.0676877
MGBC000243_01274	N	-0.17727	0.879309
MGBC113371_00828	N	-0.118416	0.218158
MGBC000564_00827	N	-0.126912	0.0103816
MGBC166785_01154	N	-0.0485148	0.00637162
MGBC129501_01356	N	-0.704103	0.116809
MGBC130234_03530	N	1.31512	0.512864
MGBC134245_01391	N	-1.01197	0.167225
MGBC119224_01178	N	-1.55027	0.120295
MGBC144929_01581	N	0.0127754	0.00444549
MGBC000178_01343	N	1.31505	0.217996
MGBC000387_00568	N	1.31301	0.0633164
MGBC000362_01486	N	-1.20315	0.0349725
MGBC000524_01158	N	1.31048	0.526849
MGBC156550_01340	N	1.30857	0.0109843
MGBC103191_00880	N	-0.475484	0.400536
MGBC119885_01021	N	1.30588	0.0726288
MGBC134392_00796	N	-1.38665	0.501418
MGBC101468_01264	N	-0.374791	0.00998346
MGBC126366_00468	N	1.30505	0.851075
MGBC000118_02621	N	1.30325	0.381986
MGBC116146_02045	N	-0.406133	0.000874327
MGBC100294_00695	N	-0.54788	0.840748
MGBC130803_01680	N	-1.48454	0.400335
MGBC106543_02077	N	-0.733008	0.0932281
MGBC141047_02139	N	1.30266	0.326057
MGBC154862_00362	N	1.3006	0.17224
MGBC137643_02076	N	-0.951808	0.0183354
MGBC127018_01221	N	-0.309654	0.00582642
MGBC000607_01738	N	-0.307157	0.00319641
MGBC115105_01325	N	1.30052	0.175735
MGBC100223_02434	N	1.29809	0.68694
MGBC123699_01187	N	-0.302927	5.7383e-05
MGBC106054_01457	N	1.29647	0.0051335
MGBC107635_02310	N	1.28402	0.0296355
MGBC132309_01108	N	-0.72651	0.876314
MGBC160568_02825	N	-0.679872	0.103551
MGBC139362_02221	N	-0.114617	0.710777
MGBC161190_00240	N	1.27932	0.186758
MGBC112642_00081	N	1.27767	0.016045
MGBC130228_00822	N	1.27724	0.00869768
MGBC129172_00078	N	0.0915932	0.00281361
MGBC132960_02799	N	1.2756	0.0352452
MGBC114094_00913	N	1.27536	0.0326615
MGBC117348_00481	N	1.27535	0.868831
MGBC111116_01359	N	-2.86102	0.417837
MGBC163934_02209	N	1.2748	0.197007
MGBC130742_01717	N	-0.0359371	0.369551
MGBC104219_00649	N	1.27424	0.265461
MGBC114476_02128	N	-1.82316	0.000888576
MGBC112510_01401	N	1.27373	0.351036
MGBC107088_02764	N	-0.785556	0.158188
MGBC154886_02402	N	1.27355	0.030372
MGBC129424_00535	N	1.27225	0.249292
MGBC104010_01072	N	1.27073	0.00840928
MGBC130667_01907	N	-0.576053	0.478719
MGBC130073_01633	N	-1.30541	0.464125
MGBC100025_01120	N	-2.15977	0.0353072
MGBC111070_01046	N	1.27054	0.311707
MGBC158517_01028	N	-0.217885	0.22298
MGBC122333_02220	N	-0.680339	0.0685767
MGBC145939_01951	N	0.0789883	0.0346115
MGBC100199_01096	N	-2.34233	0.0117964
MGBC161496_01645	N	-1.2515	0.0155517
MGBC102172_00875	N	1.26908	0.0831177
MGBC100902_02019	N	-1.13878	0.0261373
MGBC112476_01476	N	-1.07788	0.0961752
MGBC162275_01111	N	-0.747745	0.169387
MGBC107538_03530	N	-0.288477	0.471957
MGBC103398_03356	N	1.26722	0.00724844
MGBC113809_02366	N	-1.03385	0.466183
MGBC108148_00319	N	1.26702	0.54395
MGBC146687_03225	N	1.26065	0.0998094
MGBC129193_01409	N	1.25831	0.481711
MGBC117601_02175	N	1.25769	0.349085
MGBC143220_01318	N	0.0475519	3.31735e-05
MGBC107931_00413	N	-0.477994	0.0111817
MGBC103398_04305	N	1.25334	0.00667147
MGBC139465_02698	N	0.08932	0.185628
MGBC117167_01439	N	1.25318	0.0465598
MGBC124811_00257	N	0.0226552	0.138018
MGBC130563_01396	N	-0.00816237	0.0121805
MGBC133100_02239	N	1.25307	0.108826
MGBC129817_00250	N	1.25186	0.24205
MGBC154727_01804	N	1.25106	0.0233558
MGBC146042_00733	N	-0.087959	0.101262
MGBC144936_00070	N	1.25102	0.138638
MGBC137643_01563	N	1.24937	0.305059
MGBC117348_02681	N	1.24922	0.00332896
MGBC104368_01618	N	1.24778	0.0773453
MGBC161690_01656	N	1.24749	0.0701876
MGBC142681_00626	N	-4.05456	0.0415691
MGBC165315_00401	N	1.24738	0.301403
MGBC131786_00552	N	1.24515	0.448315
MGBC165218_01654	N	0.0780025	0.0463583
MGBC114257_02521	N	1.24401	0.0268858
MGBC110988_00831	N	-0.560122	0.131818
MGBC131722_01774	N	1.24271	0.157236
MGBC167332_00816	N	1.24223	0.0948349
MGBC161191_00609	N	-0.428196	0.198905
MGBC141841_00373	N	1.24207	0.150389
MGBC132209_00974	N	1.24191	0.0216689
MGBC163934_01231	N	1.24123	0.046304
MGBC119095_02023	N	1.23744	0.0373244
MGBC139363_00454	N	-1.76866	0.0719316
MGBC111369_00246	N	1.23462	0.00839038
MGBC126028_02437	N	1.23404	0.36035
MGBC131160_01171	N	-0.188445	0.13843
MGBC140321_02131	N	0.0756997	0.943613
MGBC115019_01316	N	-3.92129	0.895094
MGBC111642_00981	N	1.23208	0.67298
MGBC108497_01815	N	-1.26946	0.338715
MGBC105794_03068	N	1.23035	0.182013
MGBC125037_01325	N	1.23006	0.0171944
MGBC167172_01768	N	1.23005	0.000267711
MGBC140683_00293	N	0.108653	0.118302
MGBC130921_00689	N	-0.0699489	0.0489787
MGBC101478_00826	N	-0.715857	0.0138662
MGBC164342_00254	N	1.22654	0.102659
MGBC103163_01144	N	-0.323206	0.0548001
MGBC152791_01506	N	0.104721	0.0100646
MGBC102131_00604	N	-0.549138	0.0503829
MGBC123088_00560	N	1.2246	0.169436
MGBC109485_00702	N	1.22421	0.00613229
MGBC106325_01696	N	1.22417	0.0768083
MGBC105355_00493	N	1.22216	0.0947726
MGBC121592_01650	N	1.22153	0.00206585
MGBC102670_00146	N	-0.634431	0.00217655
MGBC162023_00192	N	0.0176659	0.107307
MGBC129642_01772	N	1.22144	0.000280986
MGBC164159_01756	N	1.21879	0.0609826
MGBC140384_00297	N	-0.940746	0.0112404
MGBC164090_00069	N	1.21722	0.0523507
MGBC104309_00957	N	1.21439	0.0280158
MGBC000078_03078	N	-0.348239	0.018309
MGBC137937_01986	N	-0.0700585	0.00610358
MGBC103148_02426	N	-1.43599	0.0402551
MGBC000078_02275	N	1.21281	0.5119
MGBC161536_00492	N	1.20979	0.0147491
MGBC140918_02236	N	-0.562619	0.0301658
MGBC133054_01999	N	1.2096	0.900933
MGBC117557_00263	N	1.2096	0.777842
MGBC165880_00889	N	1.20845	0.715802
MGBC104382_00331	N	-0.0723142	0.200344
MGBC000458_00732	N	1.20344	0.191579
MGBC118037_01130	N	1.20337	0.0059338
MGBC163339_00134	N	1.20213	0.0036583
MGBC142835_01424	N	0.104571	0.0597667
MGBC107350_00699	N	1.19947	0.0621819
MGBC162887_01741	N	1.19545	0.684809
MGBC116781_01252	N	1.19461	0.0155779
MGBC116672_01594	N	1.19422	0.553416
MGBC165049_00359	N	1.19306	0.0308759
MGBC100080_01061	N	1.18939	0.129271
MGBC139991_00040	N	-1.50379	0.0312832
MGBC130873_01581	N	1.18857	0.139192
MGBC159340_00560	N	1.18826	0.042763
MGBC164525_00705	N	1.18801	0.0190694
MGBC105270_00847	N	1.18581	0.0366184
MGBC161539_01006	N	-0.129601	0.111006
MGBC106803_02938	N	1.18517	0.267955
MGBC113601_00502	N	1.18367	0.0652905
MGBC102300_01354	N	1.18354	0.455285
MGBC160138_00875	N	1.1828	0.390477
MGBC118138_00815	N	1.18231	0.436106
MGBC134237_01912	N	-1.80181	0.00369138
MGBC106639_00377	N	0.0164255	0.505249
MGBC100577_02164	N	1.18178	0.862091
MGBC117464_00787	N	1.18139	0.0409251
MGBC109419_02236	N	-0.975696	0.04414
MGBC154898_00360	N	-0.696324	0.0372826
MGBC102281_01651	N	1.18044	0.0072386
MGBC117676_02340	N	-0.00480099	0.0853681
MGBC133327_01011	N	-0.230758	0.0117887
MGBC166107_00802	N	1.18037	0.318093
MGBC107278_01390	N	1.17965	0.0210344
MGBC000210_02031	N	-0.388472	0.654195
MGBC167097_01958	N	-4.11216	0.127552
MGBC111116_00714	N	-0.164144	0.0112941
MGBC122415_00609	N	1.17937	0.537862
MGBC121090_00894	N	1.17918	0.0331066
MGBC140172_01345	N	1.17585	0.0326474
MGBC111645_03746	N	-0.323449	0.00258999
MGBC143822_01958	N	-1.04182	0.00276594
MGBC140312_00637	N	1.17501	0.0238448
MGBC000308_02249	N	1.17416	0.159061
MGBC100286_02062	N	1.17214	0.0195989
MGBC105270_00356	N	1.17106	0.0253349
MGBC162527_00046	N	1.17085	4.07162e-05
MGBC161259_02872	N	1.17039	0.333537
MGBC167313_00831	N	-0.766977	0.712164
MGBC106502_02213	N	0.0468787	0.268545
MGBC113464_00343	N	-1.87034	0.29318
MGBC000083_00966	N	-0.233164	0.100367
MGBC000057_00175	N	1.17012	0.197853
MGBC106658_03314	N	-0.801706	0.00475661
MGBC128976_00463	N	-1.6955	0.118852
MGBC164635_00757	N	-0.0291463	0.00516842
MGBC121859_00326	N	1.16317	0.923334
MGBC128209_02989	N	1.16213	0.171014
MGBC114155_01444	N	-0.131513	0.960165
MGBC102645_03387	N	1.1611	0.0130297
MGBC100080_01525	N	-1.44532	0.00627393
MGBC137844_01052	N	1.15693	0.00514029
MGBC000501_00611	N	-0.0988534	0.0070152
MGBC102441_00067	N	1.15545	0.0579888
MGBC150839_00142	N	-2.55785	0.0223248
MGBC143079_01047	N	1.1523	0.111836
MGBC125796_00324	N	1.152	0.00849542
MGBC114685_01274	N	1.14839	0.694763
MGBC116916_00707	N	1.1478	0.251281
MGBC140348_00390	N	1.14752	0.0119497
MGBC000203_02791	N	1.14571	0.446765
MGBC142615_03780	N	1.14344	0.0536054
MGBC102492_01015	N	-0.570643	0.0842985
MGBC131377_00213	N	-0.943313	0.229641
MGBC106766_01764	N	-2.36187	0.138633
MGBC115995_01981	N	-1.02336	0.109273
MGBC140718_01340	N	0.0386114	0.0132307
MGBC164247_00032	N	1.14008	0.00204449
MGBC125743_00335	N	1.13827	0.0677473
MGBC164742_01431	N	-0.537005	0.208074
MGBC139935_00013	N	1.13489	0.0543763
MGBC000518_03723	N	-0.164782	0.531884
MGBC117744_01760	N	-0.515221	0.0875713
MGBC107300_01089	N	-0.126119	0.678052
MGBC106493_01058	N	1.13478	0.00836667
MGBC137852_02178	N	1.13335	0.126375
MGBC131271_03368	N	1.13143	0.0159145
MGBC109716_00319	N	-0.978107	0.0458006
MGBC140830_02238	N	1.13098	0.488567
MGBC135521_00602	N	1.13071	0.290415
MGBC107346_00598	N	1.12896	0.0192141
MGBC111116_01943	N	-0.220288	0.11584
MGBC103398_02589	N	1.12784	0.00544137
MGBC136193_00066	N	0.0339473	0.0644479
MGBC165338_00682	N	-0.0284667	0.895037
MGBC100008_01329	N	1.12757	0.57502
MGBC147078_01911	N	1.1265	0.506496
MGBC162157_02646	N	0.0107424	0.0633617
MGBC139687_00051	N	1.12293	0.00105462
MGBC127217_01398	N	1.12196	0.0347597
MGBC107674_00015	N	-0.323589	0.0848043
MGBC143172_01788	N	-0.304614	0.549937
MGBC000319_03601	N	1.12176	0.0639112
MGBC143043_02794	N	-0.22556	0.486465
MGBC118542_02010	N	1.12126	1.88775e-05
MGBC166677_02168	N	-0.629496	0.169871
MGBC161763_00930	N	1.11688	0.237721
MGBC147146_02928	N	1.11655	0.275209
MGBC162445_00837	N	1.11631	0.239503
MGBC132152_00079	N	1.11221	0.105324
MGBC167223_01290	N	1.10745	0.104575
MGBC102708_01622	N	1.10711	0.000933311
MGBC164620_02737	N	-1.80221	0.310581
MGBC111116_01499	N	1.10591	0.266732
MGBC124329_00985	N	1.10412	0.0171659
MGBC161690_00128	N	1.10293	0.102581
MGBC165124_00488	N	-0.0314959	0.398646
MGBC147187_01592	N	1.10233	0.354114
MGBC125200_00536	N	1.10078	0.114716
MGBC123982_01648	N	1.10077	0.0899902
MGBC129401_00045	N	-0.853977	0.0125627
MGBC111321_00534	N	-2.19516	0.0506193
MGBC111553_02039	N	1.10027	0.396721
MGBC166062_01179	N	1.09789	0.0702471
MGBC115318_00254	N	-0.188072	0.0140982
MGBC113323_01539	N	1.0972	0.0045792
MGBC128065_00883	N	-0.905172	0.0614207
MGBC107407_02275	N	-0.181494	0.0778789
MGBC129352_01849	N	1.09622	0.73641
MGBC133130_00814	N	0.0186157	0.149541
MGBC105633_00513	N	1.09372	0.11621
MGBC105907_00120	N	-1.67554	0.328533
MGBC000434_01174	N	1.09212	0.646122
MGBC117555_02433	N	-0.226636	0.0529852
MGBC137886_02274	N	1.09138	0.132095
MGBC000523_02770	N	1.0909	0.0237731
MGBC142352_00846	N	1.09013	0.013344
MGBC107810_00709	N	1.08915	0.000119116
MGBC111116_00220	N	1.08718	0.0737673
MGBC111360_01181	N	-0.659925	0.028236
MGBC000559_02288	N	1.08688	0.642776
MGBC113537_02108	N	1.08669	0.229615
MGBC116431_00162	N	-0.708577	0.104669
MGBC105565_00516	N	-2.29973	0.0001609
MGBC166721_00453	N	-0.295568	0.0252693
MGBC139378_01615	N	-0.266205	0.0983919
MGBC107969_00412	N	1.08634	0.212615
MGBC117117_01379	N	-0.0746848	0.075115
MGBC104010_01591	N	1.08475	7.38838e-06
MGBC116578_00639	N	0.0304319	0.0663904
MGBC137651_02221	N	1.08227	0.00562101
MGBC136207_01707	N	-1.12851	0.472445
MGBC104457_01942	N	-0.435769	0.00396567
MGBC128822_00626	N	1.07939	0.00505629
MGBC102708_01235	N	-0.144101	0.152787
MGBC110655_00629	N	1.07727	0.00103341
MGBC111443_01199	N	-1.38775	0.0655625
MGBC111723_03814	N	1.07727	0.00467636
MGBC108351_01424	N	-0.433204	0.00420343
MGBC111578_01220	N	-0.178524	0.164507
MGBC110560_01810	N	1.07629	0.0530482
MGBC109589_02889	N	0.098434	0.0124728
MGBC110982_02102	N	-0.165271	0.930925
MGBC129102_00235	N	1.07565	0.108477
MGBC129790_01183	N	1.07501	0.0497764
MGBC133410_01672	N	0.0818169	0.0230911
MGBC129352_01141	N	1.07501	0.0339697
MGBC140798_00741	N	-0.0449147	0.883776
MGBC104410_00905	N	1.07028	0.0257879
MGBC117105_00646	N	1.0643	0.0162572
MGBC158878_02660	N	0.10405	0.385205
MGBC118138_01240	N	-1.06093	0.00100106
MGBC110687_01938	N	1.06209	0.301406
MGBC163138_02211	N	-0.688752	0.125007
MGBC114457_00454	N	-1.15824	0.320107
MGBC105640_01178	N	1.06197	0.0150733
MGBC130744_01110	N	-0.554518	0.0160915
MGBC134951_00685	N	1.06184	0.0696179
MGBC164692_00175	N	1.05832	0.892465
MGBC107674_02203	N	1.05825	0.0267283
MGBC142925_01919	N	-0.144843	0.104354
MGBC107918_00641	N	1.05585	0.205203
MGBC165084_00118	N	-1.53317	0.0245585
MGBC104635_01495	N	1.05573	0.027871
MGBC000121_03164	N	-0.266317	0.108267
MGBC145072_03029	N	-1.22282	0.0863413
MGBC100021_00794	N	-0.629295	0.305077
MGBC106583_00555	N	1.05497	0.250772
MGBC114187_00470	N	0.094504	0.00532124
MGBC100912_00337	N	1.05306	0.0168309
MGBC000349_02166	N	1.05249	3.86743e-06
MGBC111321_01836	N	1.05115	0.015035
MGBC105149_01238	N	-0.182024	0.0539632
MGBC106907_02113	N	1.04731	0.0130292
MGBC109237_00856	N	-3.17794	0.836715
MGBC116557_01809	N	1.04723	0.266217
MGBC108784_01404	N	1.04439	0.976533
MGBC130008_01384	N	1.04157	0.317774
MGBC166736_01675	N	0.0140752	0.0692431
MGBC166293_00394	N	-0.367664	0.730021
MGBC000118_02690	N	1.03669	0.171324
MGBC167064_01503	N	1.03662	0.0428039
MGBC120236_02584	N	1.03602	0.602646
MGBC103859_02160	N	1.03591	0.0118343
MGBC117177_02117	N	-0.587025	0.42711
MGBC108466_01634	N	-0.384392	0.160934
MGBC000258_00620	N	1.03537	0.255544
MGBC143972_00445	N	1.03352	0.00669592
MGBC130500_00209	N	1.0335	0.977325
MGBC142670_03133	N	-0.120854	0.00350528
MGBC167478_00712	N	1.02922	0.0318326
MGBC131962_00700	N	1.02905	0.0573591
MGBC121090_01849	N	1.02659	0.0106377
MGBC154750_00499	N	-0.450661	0.676911
MGBC103705_02086	N	-0.171148	3.17205e-05
MGBC164345_00358	N	1.0259	0.526205
MGBC130560_01850	N	-0.123913	0.015963
MGBC112034_00515	N	1.02132	0.016547
MGBC164058_01850	N	-1.16929	0.385495
MGBC114893_01543	N	-1.05457	0.100486
MGBC129672_02351	N	-0.688603	0.833458
MGBC108666_02462	N	-0.86177	0.708981
MGBC108483_01022	N	-2.32329	0.721821
MGBC119006_01365	N	1.01668	0.000218799
MGBC124139_00022	N	1.01577	0.00381446
MGBC164510_01359	N	-0.302093	0.00689462
MGBC106539_01592	N	1.01467	0.0126266
MGBC103149_02350	N	1.01282	0.120493
MGBC127983_00818	N	0.123296	0.00239169
MGBC129414_00065	N	1.01081	0.00717828
MGBC140798_02423	N	1.00768	0.258007
MGBC101749_01376	N	1.00618	0.0196782
MGBC165737_00120	N	-0.709829	0.62468
MGBC163364_02040	N	1.00553	0.889876
MGBC111009_02628	N	1.00479	0.0793428
MGBC000028_00297	N	1.00436	0.0960782
MGBC131614_01828	N	1.00433	0.914775
MGBC130825_02142	N	1.00353	0.00242672
MGBC129352_01779	N	0.0290811	0.0573354
MGBC111573_02900	N	1	0.641879
MGBC143609_00757	N	0.998216	0.00482558
MGBC103242_02145	N	0.997906	0.099228
MGBC162527_00710	N	0.9958	0.17636
MGBC158151_02576	N	0.995145	0.0108567
MGBC144445_01468	N	-0.771731	0.113047
MGBC103398_04432	N	-1.44416	0.0510491
MGBC131697_01960	N	0.993976	0.0369669
MGBC106656_00667	N	0.992363	0.653934
MGBC146511_01442	N	0.990315	0.249885
MGBC105532_00739	N	-2.53411	0.0617716
MGBC164433_01236	N	-0.0124104	0.177372
MGBC139874_00589	N	0.989703	0.0207742
MGBC151622_00680	N	-0.629425	0.110785
MGBC131329_00011	N	0.98614	0.179265
MGBC106173_01415	N	0.985679	0.445367
MGBC131466_01278	N	-0.563302	0.368506
MGBC000444_00372	N	0.983213	0.422428
MGBC115325_01084	N	-1.3416	0.521813
MGBC161457_00424	N	0.982845	0.270004
MGBC107520_00353	N	-1.20632	0.393127
MGBC102566_02032	N	-0.477478	0.111949
MGBC109848_03270	N	0.0124104	0.525878
MGBC105128_00422	N	0.981808	0.734528
MGBC117410_01255	N	0.981346	0.0118704
MGBC162980_01527	N	-0.316259	0.235977
MGBC107041_02456	N	0.978413	0.43932
MGBC117209_00677	N	-0.100205	0.335799
MGBC111321_00927	N	-1.05146	0.0506621
MGBC125368_01786	N	0.977531	0.451334
MGBC134036_00999	N	0.975375	0.251043
MGBC157985_00927	N	-0.210162	0.288524
MGBC135224_00287	N	0.974374	0.0211057
MGBC000393_01551	N	0.974374	0.68585
MGBC102500_01314	N	0.972679	0.0210202
MGBC135845_01128	N	-1.00868	0.0305924
MGBC107594_01751	N	-2.76307	0.100961
MGBC111081_00516	N	0.0418202	0.00348691
MGBC129267_01277	N	0.97169	0.0587729
MGBC164714_00839	N	0.970839	0.012743
MGBC129652_01629	N	-0.0224673	0.0973449
MGBC163537_00455	N	0.968251	0.0140311
MGBC114167_00441	N	0.967682	0.123963
MGBC139940_00949	N	-0.166708	0.356075
MGBC131072_02544	N	0	0.0717378
MGBC111534_02101	N	0.963909	0.0547508
MGBC000332_04212	N	-0.56421	0.10071
MGBC132355_01493	N	-2.58012	0.234128
MGBC117304_02173	N	0.961954	0.304296
MGBC105503_01124	N	0.961712	0.84739
MGBC129442_02893	N	0.961268	0.0877566
MGBC118882_00128	N	-0.125036	0.000555508
MGBC111190_00518	N	0.959595	0.0150226
MGBC163877_02167	N	0.953849	0.257418
MGBC114306_00817	N	0.953079	0.751439
MGBC000078_03291	N	0.952004	0.0604878
MGBC000585_02413	N	-2.52206	0.0671678
MGBC113724_00916	N	0.95139	0.496086
MGBC154947_00461	N	-1.2703	0.00334224
MGBC108414_00109	N	0.945844	0.611747
MGBC000559_02698	N	0.945608	0.811647
MGBC131270_00552	N	-1.65862	0.0616123
MGBC100983_02130	N	-0.42698	0.941071
MGBC134175_00403	N	0.944167	0.0250563
MGBC135124_00089	N	0.0924209	0.426613
MGBC155589_01607	N	-1.79466	0.0291165
MGBC103741_00340	N	0.941162	0.130906
MGBC117450_00010	N	0.940203	0.0739411
MGBC164243_01049	N	-0.581921	0.00199704
MGBC114098_00261	N	0.936664	0.375158
MGBC110660_02229	N	-1.83207	0.233551
MGBC109856_00173	N	0.936626	0.0134466
MGBC162064_00499	N	0.936274	0.323321
MGBC107003_00803	N	0.934822	0.796896
MGBC000531_00565	N	0.9346	0.0492594
MGBC102095_02002	N	-0.722131	0.899137
MGBC104732_01203	N	-1.18587	0.0118311
MGBC137877_01744	N	-0.53076	0.363194
MGBC000367_04269	N	0.932674	0.0554744
MGBC136088_01209	N	0.931105	0.0124915
MGBC107607_02080	N	0.931073	0.0700174
MGBC161953_02270	N	0.930702	0.161362
MGBC131312_00305	N	0.930674	0.00161577
MGBC142083_01979	N	-0.327414	0.0257593
MGBC129974_02438	N	-1.53311	0.0390814
MGBC137942_00832	N	-2.80018	0.0393578
MGBC106892_00340	N	0.930291	0.00988715
MGBC129758_00920	N	0.928339	0.198996
MGBC131076_01795	N	-0.848387	0.0935873
MGBC113911_00322	N	0.926519	0.415225
MGBC135769_00718	N	-1.10975	0.813006
MGBC131427_00247	N	0.135665	0.275809
MGBC114326_00259	N	-0.120294	>0.999999999999999
MGBC116762_00264	N	-0.55793	0.0140252
MGBC100084_01388	N	0.925333	0.260571
MGBC120444_01593	N	0.924356	0.517749
MGBC129641_00538	N	0.923967	0.0109152
MGBC000606_00096	N	0.923321	0.168385
MGBC167022_00937	N	0.923166	0.115891
MGBC134235_01392	N	-3.83724	0.00431622
MGBC115077_01125	N	-0.468701	0.129347
MGBC103280_00434	N	-0.269461	0.00755661
MGBC165236_00696	N	-0.880055	0.176452
MGBC161463_00062	N	0.922595	0.0263064
MGBC115985_03780	N	0.921473	0.947721
MGBC109101_02109	N	0.921145	0.0229995
MGBC131481_01311	N	0.91884	0.0253947
MGBC131722_00552	N	-0.153691	0.0211512
MGBC130008_00903	N	0.918233	0.00526243
MGBC140101_02027	N	0.917773	0.157219
MGBC129672_01251	N	0.917538	0.0193339
MGBC129623_02814	N	-0.380137	0.00490169
MGBC109856_00529	N	0.915772	0.747136
MGBC106786_02177	N	-0.142302	0.0124509
MGBC111049_03197	N	0.915671	0.572888
MGBC167043_02776	N	0.915287	0.0260947
MGBC129586_02379	N	0.914979	0.31045
MGBC131235_01036	N	0.914053	0.263695
MGBC130768_00341	N	0.91398	0.186555
MGBC131614_01286	N	-0.628456	0.0645127
MGBC102814_01011	N	0.913784	0.0844764
MGBC165449_01886	N	0.0507448	0.186667
MGBC131281_00180	N	0.912861	0.75577
MGBC113871_02300	N	0.912708	0.0424076
MGBC106079_02061	N	0.910129	0.524811
MGBC132373_00073	N	-0.611966	0.0199814
MGBC132366_02295	N	-0.319568	0.138736
MGBC000233_01277	N	-1.00173	0.325962
MGBC110959_00535	N	0.905974	0.0366982
MGBC103398_04787	N	0.904633	0.0174269
MGBC000112_00909	N	-0.519506	0.377521
MGBC109350_00435	N	0.904633	0.446756
MGBC110947_01823	N	0.903981	0.857036
MGBC110518_00973	N	-0.310788	0.000283488
MGBC154920_03880	N	-0.300847	0.00185361
MGBC130444_01250	N	-0.319861	0.0806269
MGBC107755_02235	N	0.066931	0.0383668
MGBC165227_02254	N	0.903507	0.0833118
MGBC111876_00779	N	0.902821	0.466493
MGBC166059_01239	N	-0.213109	0.0281669
MGBC118696_01510	N	0.90182	0.208844
MGBC109118_00803	N	0.901085	0.00828084
MGBC000527_01367	N	-0.674014	0.332273
MGBC130712_00350	N	-2.30214	0.000837878
MGBC103373_00673	N	0.900589	0.302216
MGBC102183_01885	N	0.900201	0.742865
MGBC102650_01441	N	-3.9674	0.718524
MGBC130496_01412	N	0.898942	0.00215757
MGBC128403_00164	N	0.00721349	0.0355398
MGBC000601_02357	N	-0.462972	0.0450791
MGBC130620_01494	N	-1.29944	0.00373574
MGBC117357_01863	N	0.898412	0.480006
MGBC111885_02123	N	0.893638	0.545006
MGBC102201_00316	N	-1.70228	0.177215
MGBC117567_01375	N	0.893362	0.253978
MGBC129416_01276	N	0.892682	0.00823897
MGBC154590_00272	N	-0.214673	0.341614
MGBC119074_01752	N	-0.392864	0.258452
MGBC111751_03207	N	0.891711	0.0905201
MGBC162527_00478	N	-0.147933	0.269702
MGBC139285_00076	N	-0.608979	0.203433
MGBC131271_02056	N	-1.9033	0.223888
MGBC137740_01976	N	-0.755859	0.00674775
MGBC128459_00421	N	0.891564	0.205231
MGBC117177_03493	N	0.891008	0.0836891
MGBC130069_01863	N	0.890779	0.0218856
MGBC105178_01195	N	0.889627	0.0312779
MGBC111116_03888	N	0.8895	0.0146665
MGBC130551_01545	N	0.886258	0.773706
MGBC110678_01945	N	0.885784	0.0595652
MGBC111009_01182	N	0.883889	0.49521
MGBC130444_00271	N	0.883748	0.218028
MGBC123049_01091	N	-0.296718	0.0466368
MGBC101023_00768	N	-1.14106	0.050243
MGBC139523_01600	N	0.882164	0.00690685
MGBC135368_01914	N	-0.783189	0.106485
MGBC139827_01022	N	0.882072	0.110728
MGBC107433_04091	N	-0.963577	0.0414804
MGBC108667_00416	N	0.881987	0.0107946
MGBC129352_00425	N	0.119777	0.000235236
MGBC107283_01686	N	0.880299	0.0567387
MGBC106708_00593	N	0.880223	0.0550446
MGBC124709_00632	N	-0.122445	0.628922
MGBC143390_02123	N	0.879784	0.927683
MGBC100289_02620	N	-0.248123	0.0802809
MGBC152587_02182	N	-0.0424921	0.120312
MGBC161691_00780	N	0.0274062	0.851809
MGBC100077_01455	N	-1.41855	0.312985
MGBC162064_00897	N	0.878489	0.266447
MGBC102829_03495	N	0.878184	0.0397131
MGBC124045_01002	N	-1.1752	0.233173
MGBC130598_02159	N	0.876812	0.00547799
MGBC157740_03345	N	0.874117	0.206607
MGBC139944_00127	N	0.872916	0.0445182
MGBC106448_02387	N	0.872384	0.0010081
MGBC100069_00011	N	0.0376224	0.263107
MGBC114532_01330	N	-0.240678	0.0319311
MGBC154494_00265	N	0.872352	0.480806
MGBC139285_00839	N	0.872209	0.06214
MGBC110978_02674	N	-0.260172	0.273694
MGBC000582_00331	N	-1.55145	0.00428136
MGBC129352_00694	N	0.872103	0.146918
MGBC121650_01953	N	0.872078	0.443828
MGBC111259_02153	N	0.871558	0.0785004
MGBC111703_02820	N	-0.415957	0.00363704
MGBC139769_02441	N	0.870146	0.00548468
MGBC127907_00286	N	-1.64402	0.00347091
MGBC143975_02907	N	-1.24255	4.38216e-05
MGBC163323_00214	N	-1.09122	0.917386
MGBC116813_02135	N	0.869684	0.738741
MGBC165445_01667	N	0.868886	0.389974
MGBC102228_01632	N	0.868721	0.522155
MGBC110660_02095	N	-1.33035	0.000844764
MGBC129989_01795	N	0.867928	0.0261901
MGBC130667_02277	N	0.866952	0.0408349
MGBC167522_02129	N	-1.20915	0.020755
MGBC000029_01571	N	0.00764971	0.455303
MGBC125104_01518	N	-2.31056	0.00289814
MGBC162084_00308	N	-0.387635	0.176997
MGBC100277_00742	N	0.863508	0.0159024
MGBC111705_02744	N	0.862943	0.0289889
MGBC114087_00162	N	0.861571	0.930383
MGBC101971_01338	N	-0.286691	0.166888
MGBC000124_03070	N	-0.404475	0.0425565
MGBC107755_01041	N	0.8591	0.0519327
MGBC000557_01308	N	0.856937	0.818915
MGBC118758_02386	N	0.856586	0.240228
MGBC110653_01054	N	-0.71336	0.296216
MGBC132320_00988	N	-0.653494	0.195188
MGBC129267_01154	N	0.856493	0.0559929
MGBC135514_01652	N	0.0919422	0.399281
MGBC130444_00300	N	-1.24878	0.0503449
MGBC129231_01538	N	0.855531	0.371024
MGBC162527_00709	N	0.852443	0.35226
MGBC108435_00127	N	0.852239	0.798043
MGBC164686_00989	N	0.85177	0.722123
MGBC147139_01792	N	-0.288947	0.39085
MGBC164272_00023	N	-0.370626	0.0132518
MGBC102911_04355	N	0.851702	0.0283093
MGBC153395_02025	N	-0.405076	0.00971417
MGBC111736_00187	N	-3.52738	0.194062
MGBC106476_01133	N	0.850857	0.00715473
MGBC132258_01413	N	0.849952	0.000982862
MGBC111116_01376	N	0.849359	0.033862
MGBC120321_01122	N	0.84723	0.0864986
MGBC165175_01226	N	-0.416104	0.694123
MGBC000269_01951	N	-0.198546	0.420042
MGBC000171_01570	N	-0.50827	0.365639
MGBC104410_00902	N	0.846942	0.0245275
MGBC139523_01828	N	-0.642329	0.365249
MGBC108704_02625	N	0.843456	0.476005
MGBC161566_01302	N	0.84297	0.238146
MGBC135916_00396	N	-1.17673	0.1709
MGBC107621_03988	N	-0.742308	0.0412928
MGBC131714_00390	N	0.842135	0.0301988
MGBC134383_01367	N	0.841848	0.000616915
MGBC109182_01173	N	0.841619	0.0356663
MGBC164738_00267	N	0.840902	0.133282
MGBC118138_00770	N	0.839928	0.172732
MGBC106666_01428	N	-0.8258	0.0895497
MGBC111885_00737	N	0.838972	0.0773102
MGBC111030_00214	N	0.838606	0.522072
MGBC164433_01559	N	0.838143	0.323923
MGBC142408_01632	N	0.836699	0.0717467
MGBC107350_01091	N	0.836666	0.454402
MGBC143446_00819	N	0.835888	0.0874896
MGBC130750_02284	N	-1.1713	0.318587
MGBC131077_01709	N	0.835881	0.126896
MGBC132307_00541	N	-0.218895	0.336633
MGBC106666_00761	N	0.835798	0.551268
MGBC130999_00677	N	0.835402	0.159447
MGBC000404_01102	N	-0.82138	0.00585262
MGBC139769_00444	N	0.835218	0.0200725
MGBC102829_02239	N	0.835063	0.288747
MGBC142301_03390	N	0.833849	0.0257285
MGBC109289_00447	N	0.833592	0.137819
MGBC155099_01932	N	0.832123	>0.999999999999999
MGBC132304_02584	N	-0.124063	0.0321152
MGBC111508_00532	N	0.831674	0.00488945
MGBC129989_01897	N	0.831642	0.326218
MGBC129560_02235	N	0.830788	0.0199064
MGBC125918_01785	N	0.8305	0.0186002
MGBC129423_00145	N	0.830209	0.000451358
MGBC137643_00862	N	-2.43204	0.0382703
MGBC000251_03625	N	0.828184	0.376524
MGBC140040_01932	N	0.827803	0.0275684
MGBC163817_00122	N	0.827233	0.665023
MGBC163714_02071	N	0.826897	0.35102
MGBC131048_01407	N	0.0365838	0.122937
MGBC113738_01508	N	-1.17697	0.111584
MGBC166226_02915	N	-3.32745	0.0351789
MGBC111715_00385	N	0.826659	0.00845405
MGBC134383_01344	N	-0.136779	0.0697002
MGBC106648_01046	N	0.825379	0.38244
MGBC142744_01091	N	0.825267	0.00250448
MGBC104529_00926	N	0.823946	0.0206707
MGBC122141_00063	N	-0.905603	0.724883
MGBC134383_01894	N	0.821307	0.0186793
MGBC107367_01501	N	0.820831	0.285828
MGBC106210_00845	N	-1.22897	0.0142231
MGBC136704_00498	N	0.820359	0.0313255
MGBC140925_01679	N	0.820164	0.0320332
MGBC143884_01142	N	0.819242	0.502434
MGBC105178_01501	N	0.819229	0.00141689
MGBC167089_00485	N	-0.100889	0.094524
MGBC164965_01697	N	0.819084	0.125948
MGBC101661_00916	N	0.818126	0.572338
MGBC134383_02806	N	0.817594	0.0178562
MGBC119943_02017	N	0.817546	0.00855117
MGBC142612_01623	N	-0.69484	0.000126821
MGBC110660_00484	N	-0.402863	0.0297953
MGBC161763_00392	N	0.0773421	0.0598063
MGBC111534_01436	N	0.814993	0.00512537
MGBC111723_00090	N	0.81263	0.418186
MGBC166149_00148	N	-1.90583	0.0170967
MGBC102723_00934	N	-0.980009	0.343981
MGBC165790_00767	N	0.811523	0.473724
MGBC102517_01831	N	0.00576585	0.0228534
MGBC111061_01397	N	-0.675728	0.000367874
MGBC117824_00741	N	0.811097	0.0112356
MGBC162456_00487	N	-1.56415	0.100942
MGBC129284_02701	N	0.810474	0.0984573
MGBC107674_00154	N	0.0980891	0.267938
MGBC129819_01176	N	0.807684	0.461072
MGBC126726_00792	N	0.805731	0.00385493
MGBC000153_01776	N	0.804249	0.583684
MGBC164158_02168	N	0.80185	0.021766
MGBC105798_00426	N	-1.83158	0.00393685
MGBC114982_00632	N	0.801647	0.508738
MGBC143587_03495	N	0.801287	0.0143606
MGBC000496_00017	N	0.799087	0.023878
MGBC162942_01701	N	0.797063	0.128338
MGBC129776_04151	N	0.791814	0.000739191
MGBC131591_00917	N	0.791223	0.540165
MGBC130294_02412	N	0.787658	0.265181
MGBC103398_00854	N	0.787658	0.00706436
MGBC101187_01039	N	0.787191	0.000150809
MGBC132045_01210	N	0.783848	0.0185315
MGBC105330_00488	N	-0.0292943	0.716702
MGBC114208_02795	N	0.782594	0.000301437
MGBC100682_00565	N	-1.5773	0.285901
MGBC130648_00087	N	-0.58075	0.0323555
MGBC137745_01647	N	0.781483	0.241666
MGBC108916_01386	N	-0.505092	0.000155586
MGBC164720_00598	N	-0.464919	0.190877
MGBC100485_00844	N	0.778954	0.00394583
MGBC164469_00415	N	0.777608	0.516593
MGBC131658_01861	N	-0.63743	0.212831
MGBC118101_01967	N	0.776824	0.00840714
MGBC103398_02648	N	-0.222656	0.00415594
MGBC101478_01542	N	-1.15785	0.0731444
MGBC107478_01728	N	0.776426	0.295229
MGBC112149_02078	N	0.774667	0.534034
MGBC104803_00655	N	0.774213	0.163501
MGBC111873_01443	N	0.773724	0.00367381
MGBC128773_02327	N	0.773707	0.260653
MGBC158256_01375	N	0.773595	3.88253e-05
MGBC104181_00862	N	-0.357111	0.696553
MGBC165124_02492	N	-1.33681	0.553334
MGBC111376_01512	N	-0.721262	0.872084
MGBC130486_00388	N	-0.373475	0.0276246
MGBC105913_00501	N	0.772278	0.356514
MGBC104252_01109	N	-0.117593	0.663175
MGBC101529_00334	N	0.771367	0.0180337
MGBC000083_01606	N	-0.236945	0.0274497
MGBC161998_01997	N	0.771094	0.0519805
MGBC114845_02625	N	-0.266292	0.288425
MGBC120074_02607	N	0.771059	0.142997
MGBC107549_02017	N	0.0696172	0.37386
MGBC149452_00700	N	-0.159941	0.109658
MGBC113736_00313	N	0.767468	0.00637027
MGBC110760_03005	N	0.0572141	0.0144481
MGBC150966_01230	N	0.767391	0.000168232
MGBC154994_01671	N	0.766936	0.934692
MGBC108531_00250	N	0.766372	0.0549986
MGBC115766_00393	N	-4.04574	0.000140856
MGBC164636_00185	N	0.765564	0.00324597
MGBC104570_01469	N	0.0880913	0.0480454
MGBC000364_01369	N	0.765513	0.0303478
MGBC129771_02060	N	0.764941	0.557548
MGBC142098_01906	N	0.0675068	0.035764
MGBC162942_00252	N	0.764286	0.0062701
MGBC113283_02377	N	-0.850774	0.000306669
MGBC109282_00963	N	0.76345	0.540129
MGBC105258_01249	N	-0.199444	0.989603
MGBC103152_01629	N	0.762729	0.211238
MGBC141062_00603	N	0.762524	0.164435
MGBC131656_00222	N	0.0694851	0.0920323
MGBC164276_01123	N	-1.46378	0.287663
MGBC117427_02093	N	0.762501	0.0339597
MGBC165019_01525	N	-0.0223678	0.339833
MGBC142713_01722	N	-2.24275	0.499422
MGBC102522_01275	N	0.762267	0.0275604
MGBC000003_00443	N	0.76184	0.131098
MGBC100119_01868	N	0.761821	0.0545751
MGBC105270_01485	N	0.761025	0.0256583
MGBC108290_01612	N	-0.0191383	0.549673
MGBC110819_01926	N	0.760812	0.642823
MGBC165791_00019	N	-1.57133	0.00282432
MGBC108035_00436	N	0.760382	0.849797
MGBC111751_02302	N	0.755162	0.864552
MGBC105462_00432	N	0.75389	0.487415
MGBC166783_01361	N	0.071729	0.145423
MGBC131724_00273	N	-1.1094	0.769675
MGBC107584_00751	N	0.753773	0.00600284
MGBC102645_01452	N	-0.155015	0.0250186
MGBC153272_01862	N	0.753696	0.533782
MGBC130444_00767	N	-0.694711	0.0175263
MGBC130504_02314	N	0.753562	0.698336
MGBC111015_00949	N	-1.44859	7.19922e-05
MGBC111301_02926	N	-0.360817	0.204365
MGBC137722_00970	N	-1.34341	0.035903
MGBC118160_01362	N	-3.59398	0.0539377
MGBC165956_00753	N	-2.81956	0.103487
MGBC166670_02391	N	-0.412782	0.00891831
MGBC132214_01324	N	-0.713499	0.0803908
MGBC165812_00237	N	0.753562	0.0378922
MGBC000515_03711	N	0.75336	0.971871
MGBC102468_02175	N	0.117882	0.0955365
MGBC139667_02020	N	0.753054	0.0330426
MGBC111243_01916	N	0.751578	0.00608941
MGBC166498_01850	N	0.751215	0.00644832
MGBC118138_01572	N	-1.45576	0.0151695
MGBC110499_00753	N	0.751179	0.672714
MGBC150796_02010	N	0.748496	0.095932
MGBC105128_00445	N	0.744743	0.251705
MGBC110678_00353	N	-0.506151	0.303062
MGBC107363_02336	N	-0.211882	0.0469497
MGBC162942_00472	N	0.744275	0.0260562
MGBC110360_00033	N	0.743573	0.0769016
MGBC121485_02090	N	0.741619	0.356958
MGBC000050_01895	N	-1.40145	0.58471
MGBC104647_00662	N	0.739937	0.103269
MGBC106602_01490	N	-0.2456	0.160457
MGBC105798_00124	N	0.739937	0.434321
MGBC167054_00601	N	-1.28049	0.0614973
MGBC000080_04768	N	-0.768795	0.0776475
MGBC130008_02425	N	-0.968462	0.965375
MGBC111376_03303	N	0.739453	0.0246442
MGBC146379_01109	N	-0.148087	0.00865226
MGBC109286_02786	N	0.739291	0.444874
MGBC114013_00051	N	-1.27254	0.0259626
MGBC131722_01885	N	-0.523186	0.736119
MGBC151619_02242	N	-0.96176	0.0359283
MGBC106449_00065	N	0.739011	0.852761
MGBC163331_00061	N	-0.618536	0.00080496
MGBC102441_02016	N	-0.0948112	0.485537
MGBC104072_02082	N	0.738918	0.0175683
MGBC163440_00876	N	-0.254397	0.504592
MGBC102451_02548	N	0.738124	0.0131604
MGBC107306_01305	N	0.737324	0.00188682
MGBC116578_00965	N	0.736966	0.0100242
MGBC101047_01794	N	0.736966	0.654224
MGBC100706_01651	N	-4.15419	0.022722
MGBC164411_01277	N	0.736793	0.341517
MGBC162750_02233	N	-1.17218	0.025751
MGBC129652_02032	N	0.736659	0.0270262
MGBC140949_02765	N	0.736335	0.0636443
MGBC140348_01063	N	0.735874	0.0412248
MGBC132411_01516	N	0.734507	0.380911
MGBC113548_00037	N	0.733599	0.591265
MGBC102972_02074	N	0.733363	0.00569808
MGBC000477_04582	N	-0.044669	0.0262917
MGBC139871_00613	N	0.733233	0.147994
MGBC119650_01248	N	0.731721	0.0472301
MGBC164370_01353	N	0.72982	0.290568
MGBC132553_01409	N	0.729213	0.00468528
MGBC167373_00424	N	-1.71333	0.0479051
MGBC118696_00683	N	-0.172624	0.254299
MGBC165065_00781	N	0.727852	0.0414534
MGBC130739_00473	N	0.727505	0.0463484
MGBC146478_00579	N	0.727446	0.0873959
MGBC104273_01860	N	-2.44917	0.591019
MGBC124051_00854	N	-0.0359196	0.0466162
MGBC121201_00658	N	-0.209478	0.651508
MGBC000118_01827	N	0.726608	0.023493
MGBC134545_00291	N	-0.357331	0.224269
MGBC161956_01810	N	0.725932	0.532062
MGBC111218_00959	N	0.725903	0.571347
MGBC130617_02892	N	0.722632	0.243409
MGBC107376_03986	N	0.722346	0.013226
MGBC101829_00175	N	0.720727	0.0492505
MGBC123013_01383	N	-3.39781	0.15059
MGBC113930_00051	N	0.719892	0.0252583
MGBC105869_00277	N	-3.25568	0.160587
MGBC120950_00452	N	0.719485	0.186716
MGBC103948_01380	N	0.718952	0.0318834
MGBC102441_01587	N	-1.46579	0.031991
MGBC130178_00031	N	-1.87016	0.10901
MGBC119566_02322	N	0.718346	0.27486
MGBC118184_01619	N	0.717973	0.327345
MGBC100233_01285	N	0.717772	0.31361
MGBC115051_02286	N	0.717192	0.173848
MGBC161749_01119	N	0.714957	0.107259
MGBC162663_01437	N	0.714843	0.407329
MGBC108793_02968	N	0.71477	0.192054
MGBC100285_00193	N	0.71466	0.930601
MGBC129799_00456	N	-0.278653	0.0547154
MGBC137672_01774	N	0.714646	0.00764501
MGBC105326_00108	N	0.713061	0.19548
MGBC141048_02463	N	-0.370415	0.0937353
MGBC143973_01886	N	0.7124	0.155808
MGBC000143_02323	N	0.71206	0.0588201
MGBC107594_00034	N	0.710782	0.00656159
MGBC105503_00646	N	0.709682	0.105077
MGBC117839_02953	N	-3.15773	0.563082
MGBC142087_02733	N	-1.43689	0.795041
MGBC130836_01462	N	0.708683	0.00498192
MGBC131384_00946	N	0.707511	0.0347306
MGBC129352_02008	N	0.0059582	0.285323
MGBC107572_01831	N	-1.2715	0.18026
MGBC106145_00897	N	-1.47667	0.00010297
MGBC107660_00425	N	0.707298	0.950627
MGBC139833_01222	N	0.707115	0.0414101
MGBC166617_01087	N	0.706623	0.00479638
MGBC116970_02319	N	-1.01758	0.00278365
MGBC117300_02746	N	0.705544	0.0280687
MGBC103398_02825	N	0.019749	0.0078919
MGBC107652_01929	N	-0.237667	0.0992314
MGBC131072_02418	N	0.702184	0.0699175
MGBC114862_01723	N	0.702182	0.00053003
MGBC148648_01064	N	-1.55274	0.637175
MGBC165497_00035	N	0.701599	0.00575177
MGBC164370_01623	N	0.701277	0.0513688
MGBC102448_00617	N	0.700789	0.0419975
MGBC164185_00913	N	-0.711778	0.364574
MGBC110795_01319	N	0.700281	0.568558
MGBC140758_00854	N	0.699982	0.517799
MGBC156936_01359	N	-0.372968	0.0676229
MGBC166915_01496	N	0.698687	0.356828
MGBC105316_00427	N	0.697273	0.0134823
MGBC114615_01147	N	-0.737834	0.61993
MGBC127425_00755	N	0.695724	0.000141013
MGBC102785_00304	N	0.695517	0.204719
MGBC113911_01191	N	0.695083	0.002663
MGBC100536_01551	N	0.694674	0.303282
MGBC105316_00006	N	-0.0396667	0.00505341
MGBC105574_00473	N	-0.179359	0.00274968
MGBC105532_02051	N	0.694354	0.148446
MGBC145375_00254	N	0.694288	0.101267
MGBC000001_00570	N	0.693669	0.783551
MGBC130183_02903	N	0.692571	0.0285684
MGBC104755_00444	N	0.691221	0.139085
MGBC100703_02292	N	0.690226	0.00336982
MGBC125152_01123	N	0.689548	0.0365415
MGBC129279_01074	N	-0.336493	0.46513
MGBC167093_03288	N	0.689278	0.450546
MGBC109913_00023	N	0.0805411	0.0936411
MGBC164736_00291	N	0.689206	0.00568352
MGBC000244_00686	N	-0.544243	0.197118
MGBC105009_02303	N	0.688414	0.337114
MGBC107104_02085	N	0.686796	0.0155957
MGBC105149_00131	N	-0.654435	0.00888153
MGBC116613_00249	N	0.686246	0.00776895
MGBC102582_01971	N	-0.635191	0.344845
MGBC163527_02849	N	0.684904	0.809488
MGBC161244_01850	N	-1.26753	0.000400302
MGBC100677_00484	N	0.684597	0.00999056
MGBC116808_01355	N	0.683222	0.12998
MGBC000110_02350	N	-0.444385	0.071809
MGBC139805_01913	N	0.679927	0.0195626
MGBC122717_01323	N	0.679508	0.00594818
MGBC110687_00678	N	0.679397	0.205619
MGBC124045_00595	N	-0.464076	0.00830689
MGBC166206_00196	N	0.67888	0.0117665
MGBC103984_00814	N	0.0317089	0.0341845
MGBC167209_00627	N	-0.358568	0.161241
MGBC104010_00694	N	0.678474	0.358871
MGBC160446_01343	N	0.676737	0.570007
MGBC161233_00074	N	0.676453	0.238887
MGBC150886_01369	N	0.676293	0.0330735
MGBC100107_03020	N	-3.91424	0.0717714
MGBC101681_00382	N	-1.74003	0.755116
MGBC166556_02134	N	-0.468844	0.247792
MGBC107711_00320	N	0.676007	0.0193619
MGBC126149_00651	N	0.675786	0.99561
MGBC102112_00713	N	-0.0178333	0.0119074
MGBC102466_01485	N	-1.08514	0.020658
MGBC130068_01559	N	0.675403	0.149496
MGBC143286_00494	N	0.674524	0.302976
MGBC111081_01693	N	-0.461444	0.114437
MGBC000338_04190	N	-0.41819	0.0418873
MGBC000606_00223	N	0.674461	0.00886037
MGBC164411_01676	N	0.674081	0.0349652
MGBC109856_01153	N	-2.75856	0.0173212
MGBC130460_01828	N	0.673904	0.0280864
MGBC000128_00536	N	0.673069	0.294376
MGBC104282_00326	N	-0.131352	0.976985
MGBC129615_01486	N	0.672797	0.0340287
MGBC106173_01421	N	0.672714	0.499955
MGBC107278_01125	N	-0.803074	0.0118116
MGBC135361_01633	N	-0.97939	0.475039
MGBC114457_00241	N	0.672021	0.0289101
MGBC103398_01469	N	0.671563	0.00486585
MGBC157156_02348	N	0.671377	0.0764798
MGBC116557_00820	N	0.67103	0.999355
MGBC102650_00954	N	-0.412357	0.0242381
MGBC111390_00649	N	0.105531	0.717163
MGBC147339_02460	N	-0.867339	0.174473
MGBC114144_00503	N	-0.206575	0.016052
MGBC162147_01178	N	0.669202	0.29355
MGBC100947_01545	N	0.66832	0.0177116
MGBC114956_00824	N	0.667634	0.81299
MGBC140312_00054	N	0.667507	0.995742
MGBC129300_01842	N	0.667112	0.00142889
MGBC165449_01962	N	0.666444	0.0146883
MGBC149771_01537	N	-1.24892	0.0713764
MGBC000319_05642	N	0.663601	0.0306133
MGBC130598_01008	N	0.661744	0.144685
MGBC000120_00581	N	0.661177	0.193157
MGBC131165_01208	N	0.659857	>0.999999999999999
MGBC000563_00605	N	0.659429	0.0446933
MGBC167536_01613	N	-0.250273	0.0577917
MGBC130951_00479	N	0.658917	0.0421795
MGBC111311_00970	N	0.658176	0.0957703
MGBC161970_01180	N	-1.18655	0.215915
MGBC129416_01571	N	-0.501386	0.078531
MGBC103059_00410	N	-0.631449	0.188124
MGBC132258_00953	N	0.656777	0.271213
MGBC137173_00059	N	0.655041	0.614883
MGBC132501_00498	N	-1.34772	0.329539
MGBC131116_01269	N	-0.0816341	0.00303776
MGBC163697_01483	N	0.0429458	0.554533
MGBC127092_01515	N	0.653843	0.0036137
MGBC000559_02998	N	0.653824	0.0303453
MGBC121201_00390	N	0.65312	0.12328
MGBC124828_00836	N	-5.62388	0.0420454
MGBC155731_01258	N	0.652581	0.00688555
MGBC161646_00482	N	-2.10672	0.0758066
MGBC000538_02708	N	-0.768619	0.00371622
MGBC161669_00660	N	0.651285	0.294042
MGBC140195_00307	N	0.0427285	0.286162
MGBC165223_02237	N	0.65114	0.145381
MGBC158080_01627	N	-0.183906	0.0331763
MGBC110346_01761	N	0.650794	0.909349
MGBC111321_02691	N	0.648796	0.0214154
MGBC113977_01360	N	-0.358658	0.327985
MGBC132383_00347	N	-0.580025	0.0837966
MGBC150030_00824	N	0.648388	0.0412874
MGBC139321_01001	N	-0.586707	0.075097
MGBC101971_01413	N	0.0997731	0.931238
MGBC143452_03391	N	-1.35652	0.0107738
MGBC146895_00303	N	0.646363	0.719535
MGBC135536_00186	N	-1.22071	0.118437
MGBC115637_01320	N	-0.119723	0.0539402
MGBC165093_01282	N	-0.314751	0.433388
MGBC129775_01977	N	0.645043	0.130932
MGBC107583_03036	N	0.644972	0.146653
MGBC105350_01354	N	0.6447	0.0648088
MGBC108904_02950	N	0.644602	0.817459
MGBC131769_01012	N	0.644589	0.0211244
MGBC161535_00235	N	0.644063	0.0352492
MGBC115156_01405	N	0.643122	0.195963
MGBC161690_00494	N	0.643114	0.000306852
MGBC000178_03779	N	-0.279863	0.386725
MGBC137960_01240	N	-0.640932	0.0695757
MGBC110735_00989	N	-3.85371	0.554981
MGBC000477_00028	N	-0.115651	0.022324
MGBC102250_01963	N	0.642779	0.0136758
MGBC103628_00318	N	0.642013	0.852286
MGBC152587_01365	N	0.641145	0.110301
MGBC164909_01262	N	0.640639	0.103783
MGBC147955_00311	N	-0.227437	0.130828
MGBC139321_00376	N	0.640479	0.923778
MGBC115000_02111	N	0.640458	0.246445
MGBC117520_01605	N	0.640078	0.00845514
MGBC111848_00807	N	-1.82236	0.0499801
MGBC106464_00303	N	0.638776	0.2704
MGBC102522_00679	N	0.637665	0.101064
MGBC115381_00056	N	-3.57736	0.0363955
MGBC162126_01789	N	0.635726	0.00664399
MGBC104526_00812	N	0.635125	0.487394
MGBC130380_02498	N	0.635003	0.283053
MGBC102304_02133	N	0.634794	0.944388
MGBC107314_00677	N	0.634102	0.641187
MGBC000538_03997	N	-0.539159	0.0431976
MGBC111645_02198	N	0.633556	0.737679
MGBC160564_02730	N	0.633424	0.49351
MGBC106598_01790	N	0.632307	0.109659
MGBC129920_01009	N	-2.94782	0.0541348
MGBC110463_01723	N	0.632216	0.00946352
MGBC111534_00485	N	0.631946	0.0821868
MGBC137885_00714	N	0.631561	0.18563
MGBC158080_01786	N	-0.364538	0.0276171
MGBC109992_00377	N	0.629214	0.0287635
MGBC111092_02248	N	0.626957	0.535798
MGBC000015_02674	N	0.626571	0.016966
MGBC129623_01261	N	0.0408088	0.01756
MGBC135224_00762	N	0.625805	0.329272
MGBC130073_02130	N	0.62554	0.897088
MGBC129045_00859	N	0.6252	0.119793
MGBC105149_00369	N	-1.64858	0.0037372
MGBC167117_01835	N	0.623115	0.385768
MGBC131611_01560	N	0.621298	0.952558
MGBC152953_00357	N
MGBC107822_01224	N	0.620913	0.937473
MGBC000365_01016	N	0.620624	0.00475697
MGBC000146_03971	N	0.618129	0.893668
MGBC107174_00397	N	-1.0153	0.0114588
MGBC140717_00057	N	0.617854	0.102526
MGBC164640_01186	N	0.617773	0.770365
MGBC130369_02565	N	-0.189564	0.0526559
MGBC112657_01696	N	0.118026	0.263472
MGBC101495_00013	N	-0.63547	0.886306
MGBC114457_02252	N	0.616016	0.00125974
MGBC100119_01610	N	-0.355696	0.0163344
MGBC118404_02545	N	-1.55249	0.135088
MGBC133280_01616	N	0.615473	0.174149
MGBC147570_00120	N	-0.475877	0.602301
MGBC100176_00584	N	-1.66092	0.0702617
MGBC129892_01624	N	-1.0299	0.014933
MGBC131611_02335	N	0.612193	0.640101
MGBC147755_01951	N	-1.5434	0.931224
MGBC161763_01692	N	0.609502	0.0424487
MGBC111068_02500	N	0.60754	0.0502217
MGBC116637_02238	N	0.607082	0.167943
MGBC162440_01086	N	0.605065	0.00203808
MGBC164263_02151	N	0.604011	0.506971
MGBC111204_00736	N	0.603759	0.766969
MGBC137845_01668	N	0.603714	0.917349
MGBC136047_01012	N	0.603612	0.20004
MGBC102110_00153	N	0.601248	0.0489192
MGBC118480_02342	N	0.600004	0.0828049
MGBC121917_01304	N	0.599065	0.0462132
MGBC105212_00086	N	0.598432	0.00874431
MGBC150680_01962	N	0.59736	0.0270965
MGBC102708_01858	N	0.597286	0.0304654
MGBC100702_01285	N	0.597248	0.0976802
MGBC166430_01665	N	-0.862496	0.646532
MGBC101144_01211	N	0.596788	0.0655154
MGBC130280_00562	N	-1.73967	0.0383932
MGBC106209_02447	N	0.59615	0.874537
MGBC148219_03206	N	0.595464	0.730157
MGBC103398_04001	N	0.594824	0.00522562
MGBC108521_01035	N	-0.486462	0.0819963
MGBC000078_01414	N	-0.430246	0.69479
MGBC107431_00264	N	0.594372	0.00341587
MGBC140925_01087	N	0.594094	0.665325
MGBC155395_00496	N	0.593328	0.0367188
MGBC107271_00078	N	0.59314	0.0200144
MGBC166206_00069	N	-1.6701	0.00995368
MGBC131481_00090	N	-1.64573	0.38898
MGBC122620_01535	N	-0.742539	0.0314833
MGBC130460_02242	N	0.592923	0.22676
MGBC104384_02118	N	-3.96775	0.174084
MGBC165176_01736	N	0.592886	0.0204315
MGBC118227_01495	N	0.0287548	0.035123
MGBC133258_03009	N	-0.171588	0.00125058
MGBC137028_01278	N	-0.335769	0.756789
MGBC111534_01595	N	0.592598	0.0782701
MGBC107383_01053	N	0.592045	0.149304
MGBC167022_00029	N	0.59048	0.00105712
MGBC130914_01350	N	0.587669	0.130495
MGBC130234_01083	N	-0.406506	0.603139
MGBC152873_01613	N	-0.440296	0.313308
MGBC167222_01125	N	0.586965	0.607593
MGBC142719_00015	N	-3.58019	0.281857
MGBC117466_02744	N	0.585841	0.241678
MGBC130277_03400	N	-0.0904827	0.329854
MGBC131281_01962	N	0.585838	0.225115
MGBC164912_01800	N	-1.91785	0.00853195
MGBC103398_02183	N	-1.29399	0.00449328
MGBC107235_00790	N	-2.12074	0.0657959
MGBC166670_02328	N	-0.0945834	0.0033865
MGBC000083_02449	N	0.58243	0.459582
MGBC117069_00355	N	0.582009	0.00969887
MGBC000258_00618	N	0.581026	0.292454
MGBC100551_00384	N	-0.823417	0.413067
MGBC150620_01150	N	0.580911	0.184124
MGBC139686_00336	N	-0.388574	0.750969
MGBC103460_00534	N	0.58031	0.870099
MGBC158080_00005	N	0.579996	0.0386755
MGBC106996_03280	N	-0.15019	0.487001
MGBC161190_00420	N	-0.683143	0.693613
MGBC162715_00581	N	-0.318427	0.663361
MGBC122063_01572	N	-1.04273	0.699
MGBC117676_01165	N	0.578368	0.278602
MGBC100973_01266	N	0.577767	0.89014
MGBC163068_01143	N	0.577758	0.0140697
MGBC102003_00661	N	0.577031	0.961976
MGBC106892_00715	N	0.576591	0.220373
MGBC130234_00251	N	-0.279365	0.0432424
MGBC117143_00847	N	-0.101481	0.359118
MGBC130415_00720	N	0.575827	0.22476
MGBC139762_00793	N	-0.837139	0.000363344
MGBC106502_02313	N	-0.874469	0.625599
MGBC114878_01185	N	0.57299	0.0398511
MGBC116940_01541	N	0.57275	0.12809
MGBC129231_00088	N	0.572474	0.746037
MGBC129950_00080	N	-1.67585	0.0173345
MGBC107444_01244	N	0.57209	0.103771
MGBC164475_01144	N	0.571727	0.0768094
MGBC101583_00987	N	-1.16632	0.200469
MGBC167066_00982	N	0.569856	0.386612
MGBC139355_01898	N	0.568365	0.11111
MGBC144715_00049	N	0.567936	0.00497825
[truncated: 1,472 more rows]

## Sheet: All CA-FMK enriched proteins
CA-FMK enriched proteins compared to control (FC threshold lowered to 1.1). Significant hits with P less than 0.05 are bolded.
	Is BSH?	CA-FMK:Control log2 (Fold Change)	CA-FMK:Control P value
MGBC162942	Y	5.62264	0.000338654
MGBC105346	Y
MGBC118101	Y	5.26846	5.7363e-05
MGBC117676	Y	5.22559	8.27986e-05
MGBC118183	Y	4.67411	0.000186596
MGBC114835	Y	5.5722	1.43233e-06
MGBC116433	Y	5.33667	0.000148358
MGBC161776	Y	6.29528	0.000171975
MGBC102502	Y	3.46002	0.103058
MGBC124498	Y
MGBC124462	Y	3.43434	0.0396499
MGBC101843	Y
MGBC000403	Y	1.00605	0.220907
MGBC131066	Y
MGBC137797	Y
MGBC129723	Y	5.71855	2.93729e-05
MGBC123013	Y	4.52827	8.44309e-07
MGBC152260	Y	3.50219	2.93169e-05
MGBC145955	Y
MGBC129370	Y
MGBC109419	Y
MGBC102220	Y
MGBC150796	Y
MGBC164270	Y
MGBC164913	Y
MGBC150680_01962	N	-0.0426443	0.850911
MGBC161749_00793	N	0.365855	0.247926
MGBC149621_01215	N	0.189096	0.0751421
MGBC104010_01332	N	0.424026	0.385786
MGBC130380_02498	N	0.418763	0.294161
MGBC107594_00034	N	-0.212495	0.0452676
MGBC123013_00882	N	-0.0291463	0.248774
MGBC124329_00328	N	0.0757883	0.853033
MGBC164158_02168	N	0.074926	0.763304
MGBC150258_03402	N	0.325496	0.791829
MGBC130598_02159	N	-0.0261064	0.172262
MGBC166498_01153	N	0.131731	0.910877
MGBC167402_00685	N	0.0878639	0.0866675
MGBC111321_02691	N	0.27491	0.68793
MGBC129929_01686	N	-0.874845	0.227602
MGBC107430_01042	N	-0.161428	0.204224
MGBC162084_00680	N	0.143879	0.277482
MGBC130008_00177	N	0.416702	0.574139
MGBC155731_01258	N	0.279187	0.0436735
MGBC165449_01962	N	0.0477805	0.162931
MGBC108214_00572	N	0.0526003	0.73267
MGBC111090_01498	N	0.0290311	0.67634
MGBC140348_00948	N	0.213174	0.862546
MGBC139683_02968	N	0.21223	0.340993
MGBC158780_00254	N	-0.106253	0.37372
MGBC164795_02055	N	0.263507	0.422974
MGBC121917_01304	N	0.179435	0.320037
MGBC129892_01763	N	0.0375874	0.227183
MGBC165069_00659	N	0.249008	0.843505
MGBC150886_01369	N	0.194926	0.372751
MGBC101222_00613	N	0.550166	0.210553
MGBC129531_00037	N	0.638929	0.176759
MGBC117032_02630	N	0.149278	0.065953
MGBC128936_02075	N	0.0312747	0.433387
MGBC113320_00475	N	-0.00555097	0.737697
MGBC139899_02171	N	0.10029	0.955894
MGBC150568_01612	N	0.200316	0.376868
MGBC107775_00652	N	0.490416	0.589989
MGBC159340_00560	N	-0.0304229	0.209333
MGBC129989_01795	N	0.170087	0.945919
MGBC130277_03169	N	-0.00816237	0.308107
MGBC108531_00250	N	0.0571439	0.983768
MGBC130183_02903	N	0.336113	0.82833
MGBC106539_01592	N	0.443042	0.304335
MGBC139944_00127	N	0.311034	0.344226
MGBC143948_01519	N	-0.264273	0.411164
MGBC000375_00453	N	-0.0562104	0.710438
MGBC111933_01779	N	0.00278244	0.577998
MGBC161998_01997	N	0.0639631	0.987804
MGBC102250_01963	N	-0.0277672	0.745932
MGBC167178_01408	N	-0.0558532	0.865474
MGBC114005_00729	N	0.0299947	0.386959
MGBC128508_02290	N	0.385084	0.690012
MGBC129723_00219	N	0.318258	0.276022
MGBC129416_01276	N	0.479168	0.179527
MGBC113323_01539	N	0.223167	0.0796059
MGBC129414_00065	N	-0.216286	0.468518
MGBC109326_02433	N	0.00405822	0.396122
MGBC106721_02789	N	0.27708	0.986559
MGBC109856_00173	N	0.166489	0.39383
MGBC164260_01015	N	0.221849	0.318917
MGBC163339_00134	N	0.169444	0.390389
MGBC130873_00697	N	-0.168225	0.496782
MGBC163142_02350	N	0.261328	0.469921
MGBC161422_00530	N	0.0715784	0.0831412
MGBC108367_00320	N	0.735684	0.312077
MGBC129672_00575	N	-0.0373037	0.53111
MGBC165658_01649	N	0.0763509	0.3177
MGBC000003_00443	N	0.317679	0.907649
MGBC102708_01858	N	0.107308	0.73981
MGBC107674_00277	N	0.160891	0.166819
MGBC143609_02069	N	0.533001	0.197914
MGBC125578_00907	N	0.0443941	0.32092
MGBC118758_01079	N	-0.156002	0.174479
MGBC107188_01255	N	0.120207	0.759354
MGBC116781_01252	N	0.299376	0.384227
MGBC143305_00455	N	-0.129959	0.632275
MGBC131427_01140	N	-0.695921	0.290391
MGBC153359_01095	N	0.179909	0.624257
MGBC129300_01842	N	-0.00452256	0.0108629
MGBC130813_00673	N	-0.128367	0.558565
MGBC131242_03284	N	0.102044	0.966364
MGBC110697_00760	N	0.0885742	0.215743
MGBC140949_02765	N	0.551711	0.490702
MGBC139769_02441	N	-0.305335	0.601557
MGBC108534_01020	N	0.0181473	0.049629
MGBC124498_01868	N	0.42065	0.765373
MGBC164909_01262	N	-0.045108	0.940254
MGBC107687_03423	N	0.209453	0.114277
MGBC107355_00621	N	0.431589	0.811205
MGBC104803_00655	N	-0.10284	0.401021
MGBC137635_01603	N	0.28902	0.132031
MGBC105178_01195	N	0.884681	0.528479
MGBC106493_01058	N	-0.0179219	0.273097
MGBC150328_02202	N	-0.0630968	0.0295273
MGBC107430_02406	N	0.741702	0.651661
MGBC000364_01369	N	0.413441	0.821817
MGBC104963_01085	N	-0.200197	0.0503188
MGBC102685_02018	N	-0.527829	0.106967
MGBC102708_01603	N	0.172399	0.451765
MGBC141062_00603	N	0.0187123	0.00990089
MGBC111534_02059	N	0.168206	0.512259
MGBC130228_00822	N	0.0405152	0.882951
MGBC129883_00716	N	0.147821	0.673855
MGBC100233_01285	N	0.162136	0.42839
MGBC111642_01098	N	-0.0578312	0.407249
MGBC116957_00223	N	-0.108253	0.408567
MGBC107444_01148	N	-0.0179591	0.0263974
MGBC162400_00166	N	-0.012509	0.791733
MGBC129560_02235	N	0.0345477	0.227514
MGBC120444_01593	N	-0.395929	0.849919
MGBC167428_01642	N	-0.0200378	0.861458
MGBC102582_02398	N	0.204931	0.551513
MGBC106602_01469	N	0.118667	0.902623
MGBC127425_00755	N	0.355984	0.0142782
MGBC100702_01285	N	0.171511	0.912564
MGBC130345_03001	N	0.010244	0.35428
MGBC101891_01801	N	0.0631938	0.574327
MGBC113911_01747	N	-0.271596	0.229691
MGBC131713_02324	N	-0.177001	0.565617
MGBC132082_00620	N	0.133798	0.946288
MGBC111321_00840	N	-0.39675	0.606669
MGBC128822_00626	N	0.484679	0.173608
MGBC119083_00502	N	0.296058	0.570301
MGBC126726_00290	N	0.0589916	0.48982
MGBC164636_00185	N	-0.211232	0.234147
MGBC107464_00254	N	0.474372	0.0233011
MGBC131028_00236	N	-0.195715	0.453158
MGBC111243_01916	N	0.106377	0.768562
MGBC158151_02576	N	0.235984	0.78303
MGBC140925_01679	N	0.517965	0.0178231
MGBC102911_04355	N	0.157447	0.515774
MGBC109182_01173	N	0.0763958	0.740975
MGBC106918_02620	N	-0.0556378	0.395014
MGBC129871_00396	N	0.165163	0.0447027
MGBC142744_01091	N	0.0034597	0.398616
MGBC158059_01527	N	-0.0181018	0.397244
MGBC130786_00839	N	0.155498	0.771967
MGBC107156_02296	N	5.81992	0.517161
MGBC134951_00685	N	0.310793	0.987346
MGBC107383_01053	N	0.27383	0.908657
MGBC161690_00128	N	0.293566	0.363985
MGBC125368_01786	N	-0.260236	0.129238
MGBC104244_01013	N	-0.140961	0.343159
MGBC111722_00061	N	0.603851	0.32708
MGBC131769_01012	N	0.0616287	0.483822
MGBC107635_02310	N	-0.0108338	0.703059
MGBC132417_03011	N	-0.199732	0.0582852
MGBC000365_01383	N	-0.0731843	0.480036
MGBC140991_02160	N	0.18544	0.0774886
MGBC109118_00803	N	0.20819	0.870288
MGBC105503_01124	N	0.772261	0.938552
MGBC164285_03290	N	-0.183287	0.0746256
MGBC165868_03685	N	0.23115	0.676797
MGBC110242_01629	N	0.330553	0.38657
MGBC112704_02287	N	0.286575	0.289529
MGBC154994_01671	N	0.154876	0.0504719
MGBC141062_01119	N	0.598196	0.0966427
MGBC150750_01174	N	0.116956	0.566419
MGBC118138_00768	N	0.0883951	0.0504315
MGBC000365_01016	N	0.204337	0.11641
MGBC111259_02153	N	0.177661	0.598672
MGBC148555_00619	N	0.41578	0.324817
MGBC146511_01442	N	-0.0741736	0.545899
MGBC137844_01669	N	-0.00799002	0.45513
MGBC105823_01539	N	0.272898	0.371037
MGBC130069_01863	N	0.514294	0.549361
MGBC105328_00494	N	-0.137879	0.153927
MGBC163993_00744	N	0.237885	0.160676
MGBC152587_02063	N	-0.334727	0.421296
MGBC111376_02902	N	0.00401306	0.923687
MGBC142141_03338	N	-0.2079	0.166915
MGBC120626_01283	N	-0.0818464	0.166956
MGBC111642_00981	N	-0.002007	0.406923
MGBC106173_01421	N	0.0194699	0.310483
MGBC130821_02627	N	0.371593	0.237791
MGBC000015_02674	N	0.0666076	0.788447
MGBC132258_00953	N	-0.13319	0.970363
MGBC118138_01921	N	-0.200665	0.252247
MGBC110850_01134	N	0.643465	0.814169
MGBC130836_01462	N	0.43854	0.990413
MGBC111645_02198	N	0.27684	0.843402
MGBC165445_00850	N	0.311926	0.0465203
MGBC107271_00078	N	-0.424688	0.767214
MGBC100084_02227	N	-0.0126553	0.360805
MGBC167428_01247	N	0.19258	0.0918645
MGBC130598_02997	N	-0.050932	0.00482435
MGBC139307_01894	N	0.407464	0.0972334
MGBC119006_01703	N	-0.0205809	0.0440732
MGBC108704_00143	N	0.0425395	0.117684
MGBC000274_02017	N	0.280705	0.19482
MGBC166787_00724	N	0.187257	0.930736
MGBC109096_01812	N	0.277438	0.377961
MGBC000115_00910	N	0.04438	0.428961
MGBC118101_02129	N	-0.217395	0.0124605
MGBC102215_01236	N	0.978018	0.776478
MGBC161624_01174	N	0.0433274	0.655794
MGBC100061_01298	N	0.081346	0.104513
MGBC155864_00796	N	0.13493	0.297737
MGBC114395_02067	N	0.147916	0.236603
MGBC110408_01186	N	0.147443	0.823212
MGBC131632_03243	N	0.22872	0.178339
MGBC164516_00071	N	0.301885	0.0366228
MGBC100119_01868	N	0.0869176	0.846793
MGBC165049_02619	N	-0.167985	0.523037
MGBC111723_03617	N	0.0305164	0.654996
MGBC100878_00351	N	0.0174346	0.384047
MGBC102008_01075	N	0.307853	0.601665
MGBC164422_01281	N	0.509565	0.166741
MGBC143620_02472	N	0.0647472	0.147647
MGBC101982_00746	N	0.0842762	0.405373
MGBC111321_01836	N	0.31369	0.0777162
MGBC109743_00892	N	0.0457069	0.843983
MGBC107512_01549	N	0.448081	0.898563
MGBC130733_01128	N	-0.25687	0.195202
MGBC111311_00970	N	0.145479	0.0915475
MGBC107583_03036	N	0.468916	0.178967
MGBC121699_02282	N	0.27673	0.791733
MGBC132380_00771	N	-0.141944	0.198471
MGBC106733_02261	N	-0.0865808	0.698851
MGBC113948_01046	N	0.275464	0.277282
MGBC130274_02740	N	0.492138	0.403348
MGBC111460_00115	N	0.358304	0.454094
MGBC107478_01728	N	0.0639179	0.0466127
MGBC111713_02120	N	0.603351	0.0503574
MGBC162715_00269	N	0.260256	0.333994
MGBC166101_01836	N	0.0072543	0.738193
MGBC167093_03288	N	-0.107498	0.145083
MGBC117451_00226	N	-0.170066	0.0976219
MGBC130667_02277	N	0.236981	0.302586
MGBC157740_03345	N	-0.550793	0.672426
MGBC116246_00690	N	-0.209058	0.16673
MGBC157411_00337	N	-0.332767	0.321882
MGBC117348_02374	N	0.345207	0.979993
MGBC166206_01749	N	-0.0286715	0.613459
MGBC135686_02642	N	0.062179	0.737879
MGBC162342_01589	N	0.300712	0.615102
MGBC120950_00452	N	0.313833	0.405184
MGBC105102_00944	N	0.210665	0.455827
MGBC101529_00334	N	0.119347	0.312595
MGBC161956_01810	N	0.186413	0.0925838
MGBC162754_00663	N	0.268421	0.703969
MGBC139687_00051	N	-0.0776331	0.34111
MGBC116847_01450	N	-0.108678	0.232264
MGBC102451_00378	N	0.393267	0.00369632
MGBC111116_03888	N	-0.309145	0.419482
MGBC162254_02119	N	0.20047	0.607666
MGBC161906_00431	N	0.0640554	0.000643933
MGBC164260_02388	N	0.0713695	0.0596896
MGBC104748_01085	N	0.389332	0.649481
MGBC134036_00999	N	0.203263	0.679908
MGBC143220_00404	N	0.182819	0.309783
MGBC142720_02121	N	0.0747365	0.2155
MGBC111009_00371	N	0.035239	0.160452
MGBC000178_03540	N	0.118528	0.646758
MGBC166800_01523	N	0.606458	0.735841
MGBC153645_01706	N	0.569068	0.0819431
MGBC102183_01885	N	0.397318	0.0489812
MGBC107280_01382	N	0.179023	0.131887
MGBC131714_00390	N	-0.0615905	0.65034
MGBC165200_02092	N	0.0774879	0.797927
MGBC122141_01002	N	0.467205	0.562723
MGBC108904_02950	N	-0.0802247	0.221863
MGBC106452_01244	N	0.0940263	0.0343689
MGBC165253_01411	N	0.188331	0.220165
MGBC143287_01808	N	-0.0138342	0.41546
MGBC162942_01701	N	0.112105	0.778754
MGBC130432_00445	N	0.099927	0.538478
MGBC154408_02288	N	0.154049	0.493796
MGBC103398_00857	N	-0.0272412	0.844499
MGBC115109_00537	N	-0.357182	0.478879
MGBC131525_02037	N	0.167595	0.336709
MGBC164959_00082	N	0.0877239	0.967092
MGBC147574_03432	N	0.17797	0.539102
MGBC104529_00926	N	0.0833993	0.49754
MGBC113397_01799	N	0.189715	0.265606
MGBC111009_00107	N	0.00654532	0.808841
MGBC159492_00757	N	-0.164316	0.748773
MGBC130744_02869	N	-0.0447817	0.0449462
MGBC117477_01121	N	-0.130232	0.667729
MGBC117489_00876	N	0.633485	0.699654
MGBC131700_01457	N	0.228781	0.269467
MGBC137885_00714	N	0.119503	0.663495
MGBC108377_00771	N	-0.260099	0.207326
MGBC102517_00878	N	-0.191119	0.958806
MGBC129799_00324	N	0.538173	0.429904
MGBC122895_02190	N	0.151168	0.802786
MGBC141097_01562	N	0.296481	0.209204
MGBC137672_01774	N	-0.0656256	0.0688894
MGBC159000_01161	N	0.330965	0.264495
MGBC114113_01067	N	-0.051352	0.57884
MGBC161624_03586	N	-0.0315841	0.352534
MGBC140348_00390	N	-0.463832	0.428014
MGBC127684_01991	N	0.234195	0.269903
MGBC134383_00112	N	0.132708	0.387706
MGBC162219_01939	N	0.888453	0.182323
MGBC109101_02022	N	0.119474	0.847584
MGBC131403_01013	N	0.07738	0.0559189
MGBC110819_00570	N	0.0451562	0.679737
MGBC117488_00703	N	0.0257472	0.962453
MGBC131271_03033	N	0.302466	0.0266468
MGBC109716_00524	N	0.202316	0.206145
MGBC112510_01401	N	0.206148	0.553954
MGBC118149_00791	N	-0.0132592	0.234483
MGBC126149_00651	N	0.167738	0.659219
MGBC131466_02195	N	-1.28294	0.581293
MGBC101902_01221	N	-0.080411	0.783598
MGBC159492_00445	N	0.196491	0.913454
MGBC163236_01083	N	-0.331206	0.135808
MGBC000349_02717	N	0.0640983	0.845718
MGBC000564_00607	N	-0.140571	0.463551
MGBC135292_01950	N	-0.286792	0.945151
MGBC105332_01260	N	0.230255	0.382038
MGBC163714_02071	N	0.0715388	0.587597
MGBC116599_00911	N	0.313983	0.326262
MGBC160786_01433	N	0.156342	0.196401
MGBC129586_02379	N	-6.19236	0.784046
MGBC165330_00018	N	-0.287571	0.0755692
MGBC151904_01120	N	0.106572	0.172025
MGBC104930_01012	N	0.267762	0.202602
MGBC152063_01045	N	0.0691572	0.841048
MGBC102972_02074	N	0.339471	0.539874
MGBC128807_02080	N	0.433354	0.0507679
MGBC140261_00017	N	0.177036	0.425992
MGBC115463_00864	N	0.0121353	0.31966
MGBC163068_01143	N	0.324758	0.24762
MGBC107444_01244	N	-0.144229	0.474248
MGBC128971_01285	N	0.124027	0.144294
MGBC131991_01465	N	0.291979	0.747638
MGBC139935_00013	N	0.127192	0.159125
MGBC101581_01443	N	0.13452	0.0327272
MGBC129045_00859	N	-0.0544244	0.313833
MGBC140836_00212	N	0.438689	0.949815
MGBC165658_00867	N	0.14776	0.0766094
MGBC129876_00868	N	-0.196191	0.0877216
MGBC102180_00139	N	-0.271046	0.0525132
MGBC107344_00699	N	-0.0410512	0.476091
MGBC101272_02898	N	0.14196	0.485791
MGBC134232_00157	N	-0.0295281	0.52559
MGBC128299_02039	N	0.377218	0.232082
MGBC111444_00872	N	0.431975	0.818032
MGBC139321_00376	N	-0.0192565	0.517921
MGBC116531_01631	N	-0.0808977	0.126691
MGBC161450_00373	N	-0.0214931	0.198786
MGBC130068_01559	N	0.0628143	0.715537
MGBC164318_01256	N	0.238479	0.767898
MGBC104527_00388	N	0.173347	0.0101441
MGBC166498_01850	N	-0.068692	0.0212013
MGBC130444_02451	N	-0.281413	0.196556
MGBC132300_00597	N	0.179473	0.873496
MGBC161749_00333	N	-0.392474	0.743408
MGBC000219_03738	N	-0.0331288	0.968922
MGBC107049_00906	N	0.232403	0.576593
MGBC163817_01718	N	0.127062	0.55372
MGBC117566_01459	N	0.237536	0.0544886
MGBC129284_02701	N	0.123952	0.283276
MGBC139874_00589	N	0.162271	0.202864
MGBC139769_00444	N	0.143771	0.495231
MGBC140145_00418	N	0.265681	0.036447
MGBC165176_01736	N	0.0771872	0.233712
MGBC115891_01117	N	0.0775225	0.303745
MGBC000334_02362	N	0.593474	0.680556
MGBC136087_00129	N	0.0691195	0.21804
MGBC105573_01188	N	0.0783765	0.40157
MGBC107755_02247	N	0.127464	0.578574
MGBC161536_00492	N	0.0869459	0.726858
MGBC137173_00059	N	0.196231	0.940584
MGBC111362_02241	N	-0.0987717	0.29384
MGBC109556_00906	N	0.143151	0.406323
MGBC165002_01547	N	0.0694214	0.671641
MGBC114921_00574	N	0.332616	0.41759
MGBC107711_00320	N	0.261698	0.403561
MGBC110819_01926	N	0.150668	0.659947
MGBC164736_00291	N	0.420668	0.612159
MGBC139775_00316	N	0.145359	0.376835
MGBC134807_00427	N	0.0948292	0.832704
MGBC142713_02945	N	0.0182391	0.380674
MGBC000558_03156	N	1.41141	0.339267
MGBC107583_04017	N	0.0853218	0.197677
MGBC129325_00314	N	-0.182633	0.356639
MGBC121485_01398	N	-0.215807	0.745814
MGBC109131_02137	N	0.482904	0.148168
MGBC165563_00375	N	0.0654318	0.572911
MGBC164525_00705	N	-0.604635	0.503418
MGBC130667_01842	N	0.108671	0.0219331
MGBC150796_02010	N	0.205289	0.356564
MGBC118184_01619	N	0.179157	0.486461
MGBC162527_00709	N	0.155924	0.926571
MGBC145375_00254	N	-0.222897	0.155492
MGBC112888_01420	N	0.198882	0.173897
MGBC108435_00127	N	0.216235	0.658194
MGBC102692_02162	N	0.11989	0.652351
MGBC164422_02272	N	0.21205	0.114951
MGBC100080_01061	N	-0.170097	0.447482
MGBC117083_02226	N	0.0956353	0.975963
MGBC139591_00890	N	0.282288	0.157507
MGBC107252_01060	N	0.132182	0.70954
MGBC119236_00135	N	0.0811298	0.4585
MGBC140064_01273	N	0.0887182	0.757774
MGBC143609_02059	N	0.745265	0.501083
MGBC124098_00052	N	-0.0256106	0.059616
MGBC129352_00456	N	0.114342	0.403486
MGBC164422_01282	N	0.156618	0.279076
MGBC113389_01054	N	0.347923	0.460161
MGBC135984_00599	N	-0.147557	0.575709
MGBC130312_01824	N	-0.00248741	0.231241
MGBC111391_00711	N	0.348498	0.723239
MGBC102466_01567	N	0.121766	0.001853
MGBC167507_00204	N	0.102085	0.35395
MGBC128773_02349	N	-0.106203	0.347679
MGBC154971_03152	N	-0.625377	0.509803
MGBC163537_00455	N	0.368539	0.342971
MGBC104457_00752	N	0.0842689	0.865778
MGBC164370_01353	N	-0.129448	0.441757
MGBC000463_01653	N	0.575024	0.604761
MGBC101232_01375	N	0.331423	0.0443657
MGBC102965_02064	N	0.283594	0.214191
MGBC161690_00494	N	0.205209	0.946562
MGBC130724_02745	N	0.137663	0.235106
MGBC114532_00645	N	-0.0484404	0.337058
MGBC164325_02070	N	-0.0275636	0.521046
MGBC122717_01323	N	0.124265	0.374959
MGBC131734_02218	N	0.185297	0.0914801
MGBC100690_01695	N	-0.166385	0.365568
MGBC000116_01185	N	0.271344	0.584156
MGBC144064_01322	N	0.726456	0.743962
MGBC154494_00265	N	0.0576003	0.360356
MGBC142661_00737	N	-0.0623659	0.135497
MGBC101630_00044	N	0.175385	0.146471
MGBC119566_02322	N	0.376661	0.567467
MGBC000585_01865	N	-0.701868	0.190479
MGBC131611_01560	N	0.0791961	0.14469
MGBC129799_01082	N	-0.147028	0.700287
MGBC143286_01297	N	0.234291	0.88988
MGBC129672_01251	N	0.563993	0.490832
MGBC143973_01886	N	1.71529	0.546392
MGBC127812_01491	N	0.062631	0.601521
MGBC147211_00908	N	0.692216	0.1069
MGBC130768_00341	N	0.154535	0.269731
MGBC129799_00273	N	-0.314632	0.637201
MGBC140771_01020	N	-0.286221	0.573653
MGBC166833_01591	N	-0.0412763	0.358752
MGBC130092_01725	N	0.277766	0.144209
MGBC163529_00109	N	0.122286	0.602716
MGBC130777_02738	N	0.0843922	0.781725
MGBC104408_00660	N	0.143469	0.173354
MGBC158763_02837	N	0.420492	0.55503
MGBC107355_00710	N	-0.0809407	0.0716297
MGBC120845_01369	N	1.2115	0.0241519
MGBC000459_00264	N	0.0053016	0.801723
MGBC127674_03332	N	0.237382	0.0189613
MGBC114457_02252	N	-0.222871	0.139413
MGBC102566_00322	N	0.126226	0.07774
MGBC111218_00959	N	-0.581914	0.0293958
MGBC111255_01808	N	-0.0835436	0.829472
MGBC104755_00444	N	0.157056	0.213599
MGBC139335_00341	N	-0.483361	0.624739
MGBC163960_00430	N	0.096983	0.483318
MGBC111209_01779	N	0.0318737	0.48441
MGBC110947_01823	N	0.499027	0.537223
MGBC164411_01676	N	1.54765	0.317682
MGBC104635_01495	N	-0.065376	0.0807991
MGBC103935_01518	N	0.50237	0.951851
MGBC111553_02039	N	0.178661	0.769651
MGBC117520_01605	N	0.649148	0.397577
MGBC133192_02000	N	0.0333463	0.686312
MGBC121090_00894	N	0.405256	0.0800005
MGBC103862_01535	N	-0.134793	0.724698
MGBC131593_00829	N	-0.350829	0.438074
MGBC128459_00421	N	0.00978102	0.109961
MGBC126251_00906	N	0.126117	0.734953
MGBC132553_01409	N	0.157672	0.900659
MGBC139874_00590	N	1.57215	0.0619366
MGBC113724_00916	N	-0.277007	0.127985
MGBC100947_01545	N	0.298588	0.679187
MGBC128258_02679	N	0.276518	0.474056
MGBC167428_01999	N	0.259698	0.590624
MGBC143828_01774	N	0.341628	0.00883356
MGBC130222_01455	N	0.034014	0.665031
MGBC157261_02311	N	0.0960467	0.854576
MGBC000564_02929	N	0.283793	0.412372
MGBC107306_01305	N	0.00870407	0.00720554
MGBC161953_02270	N	-0.0366765	0.732024
MGBC133627_01635	N	0.617384	0.977613
MGBC113871_02300	N	0.0288068	0.706651
MGBC139357_01547	N	0.0406941	0.517585
MGBC132045_01210	N	-0.370157	0.142139
MGBC103417_01349	N	0.100981	0.451453
MGBC129887_00881	N	0.0126201	0.301417
MGBC161623_02531	N	0.69605	0.486175
MGBC127542_02338	N	-0.772388	0.089201
MGBC130369_02450	N	-0.026403	0.153076
MGBC104543_01564	N	0.919059	0.77247
MGBC129267_01277	N	0.343302	0.857194
MGBC105532_02051	N	0.133772	0.693535
MGBC125253_01835	N	0.471998	0.276317
MGBC135978_01531	N	-0.938515	0.991935
MGBC136305_01837	N	0.391357	0.851243
MGBC109485_00702	N	0.100981	0.0244933
MGBC130190_00780	N	0.0797373	0.640499
MGBC167402_01151	N	-0.0127673	0.894581
MGBC152135_02210	N	-0.043401	0.0597575
MGBC107433_01803	N	0.208657	0.197497
MGBC164012_00070	N	0.0807711	0.954353
MGBC102571_02654	N	-0.0793896	0.00230339
MGBC126142_00335	N	0.233912	0.125592
MGBC130766_02009	N	0.240204	0.943122
MGBC120074_02607	N	-0.0415379	0.163946
MGBC166149_00086	N	0.348586	0.0555379
MGBC137651_02221	N	0.104446	0.193464
MGBC162023_00114	N	0.46557	0.570019
MGBC116798_01362	N	-0.22811	0.405818
MGBC114476_00114	N	0.216662	0.727958
MGBC114017_02642	N	0.268338	0.635626
MGBC130656_00850	N	0.216418	0.93806
MGBC139285_00475	N	0.595207	0.957445
MGBC106464_00303	N	0.491512	0.337031
MGBC155416_01673	N	0.469163	0.523591
MGBC164674_00396	N	0.550567	0.119214
MGBC119943_02017	N	0.219646	0.681164
MGBC115495_02167	N	-0.474642	0.383033
MGBC123664_01976	N	0.348983	0.775817
MGBC157803_00458	N	-0.110776	0.368759
MGBC104847_02554	N	0.228913	0.500001
MGBC105350_01354	N	-0.0952924	0.500893
MGBC110663_01380	N	0.367248	0.319308
MGBC148611_03978	N	-1.18203	0.364633
MGBC137081_00414	N	-0.180946	0.423072
MGBC161998_00332	N	0.180082	0.0648507
MGBC133108_01500	N	2.41163	0.475079
MGBC163123_01602	N	0.0882058	0.027067
MGBC103364_00949	N	-0.721668	0.0235253
MGBC132229_02363	N	0.0712736	0.0240447
MGBC131421_00449	N	0.418279	0.1055
MGBC167159_00521	N	-0.395138	0.371842
MGBC106524_01117	N	0.0330529	0.0886393
MGBC101988_01080	N	-0.212065	0.62689
MGBC129315_01459	N	0.0343223	0.194882
MGBC139899_02410	N	0.457627	0.283497
MGBC102001_01796	N	-0.136981	0.224742
MGBC108435_01296	N	-0.0400595	0.268909
MGBC103398_01307	N	0.652566	0.065363
MGBC100080_02166	N	0.236752	0.434346
MGBC121843_02009	N	-0.108404	0.346223
MGBC146691_01844	N	0.0262099	0.0207619
MGBC162527_01501	N	0.186842	0.55292
MGBC131722_00687	N	-0.554086	0.0482814
MGBC114064_02196	N	0.0860496	0.855438
MGBC129351_00721	N	-0.107714	0.214268
MGBC103398_01328	N	0.404168	0.391062
MGBC111534_00485	N	0.767468	0.856989
MGBC113736_00313	N	0.497127	0.635941
MGBC107611_01550	N	0.235767	0.901249
MGBC163947_02577	N	-0.0668315	0.0438154
MGBC135460_02608	N	-0.284873	0.611771
MGBC166149_01306	N	0.294934	0.602754
MGBC165072_00776	N	0.0819556	0.218816
MGBC131522_02200	N	-0.105805	0.184185
MGBC135925_01798	N	0.527786	0.725967
MGBC126570_00828	N	0.314109	0.885981
MGBC105128_00445	N	-0.260723	0.251243
MGBC146842_00114	N	0.0610687	0.653535
MGBC140958_01568	N	0.652842	0.756841
MGBC129615_01486	N	2.5379	0.566269
MGBC000078_01868	N	-0.149378	0.156499
MGBC131075_01098	N	0.089708	0.289723
MGBC165087_00773	N	0.172781	0.0407096
MGBC101982_02137	N	1.49423	0.229874
MGBC162836_00256	N	0.251274	0.758827
MGBC107444_00305	N	-0.00518645	0.102584
MGBC106844_01359	N	0.121858	0.0805645
MGBC109313_01763	N	0.210287	0.835698
MGBC130444_00986	N	0.270648	0.793402
MGBC000461_01040	N	0.31635	0.4191
MGBC111534_02101	N	-0.211001	0.367072
MGBC110660_02158	N	0.143773	0.0884532
MGBC104558_00084	N	-0.104644	0.791431
MGBC000531_03523	N	0.117292	0.10575
MGBC108289_00476	N	0.0431761	0.118954
MGBC105503_00646	N	0.0983687	0.489474
MGBC104328_00629	N	-0.344547	0.684538
MGBC103862_00824	N	0.459583	0.578676
MGBC161623_00878	N	0.0437479	0.281746
MGBC123113_01705	N	0.502297	0.394816
MGBC111585_02533	N	0.239986	0.985993
MGBC154839_01185	N	0.371023	0.516805
MGBC141841_00373	N	0.0167109	0.611861
MGBC164266_00745	N	1.1168	0.045609
MGBC109148_00070	N	-0.0306696	0.59955
MGBC165049_00318	N	0.226509	0.0497449
MGBC167049_00340	N	0.725732	0.681824
MGBC101971_01844	N	0.0659549	0.599119
MGBC153795_01484	N	0.690079	0.513388
MGBC164361_01287	N	0.37544	0.941934
MGBC129678_00934	N	-0.0216138	0.436283
MGBC113911_01191	N	0.477885	0.0181917
MGBC129631_02409	N	-0.305559	0.210751
MGBC162527_00710	N	1.05217	0.837399
MGBC131086_01179	N	0.275634	0.00799478
MGBC120321_01122	N	0.324311	0.106212
MGBC162279_01673	N	-0.0980552	0.590221
MGBC164259_01680	N	0.489414	0.857983
MGBC129423_00145	N	0.0974261	0.250042
MGBC148219_03206	N	-0.270794	0.697641
MGBC129641_00932	N	0.0978815	0.0873139
MGBC167043_02776	N	0.498163	0.310222
MGBC105614_00486	N	-0.489755	0.72234
MGBC102224_00448	N	0.576278	0.300358
MGBC117105_00646	N	1	0.0770329
MGBC131611_00218	N	-1.25194	0.905321
MGBC000316_02491	N	0.430698	0.479059
MGBC133280_01616	N	0.36059	0.231546
MGBC166532_01336	N	-1.06436	0.313634
MGBC166062_00526	N	-0.0409416	0.340087
MGBC114532_01266	N	0.135901	0.384394
MGBC164629_01565	N	-0.121239	0.134179
MGBC106104_01262	N	0.046849	0.755838
MGBC105408_00681	N	-0.137616	0.179759
MGBC153611_01390	N	0.0537951	0.398346
MGBC151933_00652	N	0.0287188	0.185617
MGBC106173_01422	N	-0.261099	0.925586
MGBC107200_03005	N	0.190255	0.460758
MGBC129284_02642	N	-0.176878	0.282616
MGBC131722_00951	N	0.0745035	0.157378
MGBC109992_00377	N	2.2694	0.133129
MGBC124356_01950	N	0.227504	0.426893
MGBC110188_01854	N	-0.194923	0.53705
MGBC110687_00678	N	0.196089	0.0783436
MGBC143843_00198	N	0.308039	0.496095
MGBC127092_01515	N	0.0461702	0.891087
MGBC114257_02521	N	0.429642	0.10899
MGBC119006_01365	N	-0.122749	0.0740754
MGBC109716_00434	N	0.416713	0.757153
MGBC132383_01700	N	0.629647	0.289809
MGBC130937_03159	N	1.48104	0.815482
MGBC103953_00816	N	0.160172	0.848872
MGBC110499_01425	N	-0.246279	0.0185386
MGBC111524_01281	N	-0.0160123	0.443525
MGBC000312_01630	N	1.11208	0.472985
MGBC000115_03515	N	-0.337332	0.788133
MGBC140798_02423	N	0.176539	0.223253
MGBC107631_01873	N	0.200224	0.485223
MGBC137685_00511	N	0.352828	0.174254
MGBC106892_00340	N	0.227493	0.373484
MGBC100351_00118	N	0.280406	0.64694
MGBC102441_00430	N	0.145524	0.214203
MGBC107258_01003	N	-0.107915	0.969208
MGBC116578_00965	N	0.246283	0.210033
MGBC130313_00785	N	0.489805	0.229368
MGBC131201_01987	N	0.265919	0.230363
MGBC111751_02302	N	0.288381	0.452275
MGBC139805_01913	N	-0.0767012	0.387409
MGBC130836_01838	N	-0.240603	0.0653647
MGBC107584_02699	N	-0.0597062	0.226036
MGBC162023_01645	N	0.161724	0.932712
MGBC105588_01690	N	0.0101242	0.0997485
MGBC130914_01350	N	0.0873995	0.233953
MGBC132960_02799	N	-0.0597062	0.709912
MGBC111723_03788	N	0.288569	0.34693
MGBC110959_00535	N	0.320112	0.121614
MGBC139874_02157	N	-0.0925	0.348487
MGBC117083_01986	N	0.307239	0.353911
MGBC111534_01595	N	-0.14543	0.0732899
MGBC158228_01322	N	0.236973	0.352853
MGBC131303_01504	N	-0.00750233	0.677068
MGBC107049_00094	N	0.0455969	0.0630068
MGBC104010_01072	N	0.186931	0.00145829
MGBC165449_01708	N	-0.104402	0.377084
MGBC131281_01595	N	0.558696	0.152771
MGBC111562_01955	N	0.264661	0.670195
MGBC116545_01550	N	0.0254124	0.00390532
MGBC121485_02090	N	-0.0874052	0.712963
MGBC140068_00910	N	0.0354891	0.426763
MGBC105565_00536	N	0.00350594	0.990516
MGBC111534_00106	N	0.55849	0.83956
MGBC105864_03371	N	0.196363	0.490208
MGBC126962_00021	N	-0.0506755	0.33213
MGBC137697_01017	N	0.270901	0.220305
MGBC114476_02116	N	0.731417	0.442754
MGBC131481_01311	N	0.104225	0.682213
MGBC107041_01712	N	0.0262554	0.66501
MGBC143895_02930	N	-1.94291	0.0338346
MGBC111622_01228	N	0.828409	0.973474
MGBC122494_01546	N	-0.0772526	0.882627
MGBC100854_01472	N	0.501419	0.308478
MGBC167022_00036	N	0.323487	0.439788
MGBC000120_01487	N	0.0765623	0.408423
MGBC166891_01640	N	-0.0625925	0.315877
MGBC166782_01654	N	0.66059	0.936202
MGBC112642_00081	N	-0.149188	0.586451
MGBC000365_00560	N	-0.199527	0.888105
MGBC166721_02706	N	-0.242802	0.975286
MGBC156630_00244	N	0.545504	0.803707
MGBC113601_00502	N	-0.458341	0.290535
MGBC103628_00881	N	1.18072	0.418804
MGBC113537_01968	N	0.950686	0.607995
MGBC123982_01648	N	-0.339781	0.21998
MGBC116375_00691	N	0.0777645	0.0131258
MGBC129799_00854	N	0.0621055	0.404427
MGBC105519_00133	N	0.110873	0.814094
MGBC000346_01172	N	-0.654625	0.10678
MGBC111014_02468	N	0.137145	0.245184
MGBC000544_01075	N	0.172607	0.635378
MGBC100286_02103	N	0.0588937	0.122152
MGBC167318_00261	N	0.746574	0.6844
MGBC102645_03387	N	-0.213558	0.742693
MGBC164149_00519	N	0.515033	0.35772
MGBC164263_02151	N	0.381391	0.195142
MGBC102556_01752	N	0.0334747	0.673167
MGBC163887_01883	N	-0.346211	0.265522
MGBC111723_00520	N	0.438121	0.205525
MGBC111873_01443	N	-0.359451	0.0616132
MGBC162154_00355	N	0.00676926	0.0891479
MGBC129000_01888	N	0.576458	0.0175582
MGBC164342_00254	N	-0.314315	0.2313
MGBC135007_00712	N	0.48748	0.803258
MGBC114079_01883	N	0.237717	0.775031
MGBC124490_00017	N	0.0228228	0.691243
MGBC152726_00894	N	-0.149713	0.367725
MGBC162023_01085	N	-0.134476	0.3238
MGBC111116_02286	N	0.00202768	0.534752
MGBC105583_00839	N	-0.0577437	0.620427
MGBC117666_01385	N	-0.571169	0.373901
MGBC131722_00092	N	-0.341458	0.252756
MGBC162147_01178	N	0.0714718	0.565652
MGBC162157_01536	N	-0.191678	0.613723
MGBC000110_01233	N	0.556081	0.799306
MGBC116558_01067	N	-0.104508	0.115595
MGBC104061_01417	N	-0.357939	0.0604781
MGBC111355_01715	N	1.60204	0.477433
MGBC111262_02464	N	1.14224	0.896083
MGBC165165_01820	N	-0.323605	0.414486
MGBC134950_01295	N	-0.148717	0.480497
MGBC158325_00112	N	0.794647	0.266884
MGBC107041_02456	N	0.100509	0.896849
MGBC161190_00061	N	-1.8239	0.11614
MGBC120407_01446	N	0.279393	0.522645
MGBC000387_02519	N	-0.039876	0.994673
MGBC100080_01565	N	-0.158606	0.783833
MGBC122790_00528	N	0.156969	0.0589066
MGBC117032_01156	N	-0.113293	0.532212
MGBC167022_00029	N	-0.217334	0.482304
MGBC107314_00677	N	0.185973	0.112164
MGBC129442_02893	N	0.212806	0.359119
MGBC117666_00354	N	-0.00663818	0.296785
MGBC147939_02063	N	-0.270662	0.405111
MGBC127030_01489	N	0.0850696	0.363327
MGBC158080_00034	N	0.0798808	0.204798
MGBC118050_00950	N	0.344279	0.399115
MGBC131165_01208	N	0.52806	0.0783376
MGBC117464_00787	N	-0.0265942	0.096692
MGBC104409_01170	N	0.605957	0.0474911
MGBC129114_02906	N	0.247725	0.373901
MGBC101533_01074	N	-0.114374	0.0685365
MGBC111645_01821	N	0.912996	0.21953
MGBC161190_01642	N	0.606068	0.523958
MGBC162942_01504	N	-0.347638	0.303912
MGBC137938_01245	N	0.357095	0.857174
MGBC130902_00756	N	2.30301	0.194717
MGBC143972_01895	N	-0.513906	0.0303944
MGBC108476_00846	N	0.0894448	0.526388
MGBC133130_00643	N	0.773624	0.570652
MGBC163852_01957	N	-0.0636799	0.50704
MGBC134242_01647	N	0.420274	0.068217
MGBC166879_01690	N	0.0240741	0.128558
MGBC167415_01956	N	-0.0628877	0.267084
MGBC117711_01122	N	-0.120088	0.961286
MGBC111003_00400	N	0.166998	0.183642
MGBC166226_02729	N	0.306341	0.772434
MGBC118542_02010	N	-0.263954	0.0227078
MGBC000020_04036	N	1.15616	0.620417
MGBC107431_00264	N	-0.0360022	0.106852
MGBC000118_01513	N	0.0125687	0.464111
MGBC167100_01782	N	0.0591035	0.892284
MGBC116613_00249	N	0.282287	0.133358
MGBC135041_02168	N	-0.0191088	0.733308
MGBC164635_00945	N	-0.655208	0.542971
MGBC102629_01062	N	-0.96234	0.216045
MGBC164031_02101	N	0.155161	0.959669
MGBC107822_01224	N	0.00907358	0.38678
MGBC130959_02694	N	0.418391	0.0763131
MGBC165808_01696	N	0.313273	0.151141
MGBC000458_00732	N	0.201884	0.495288
MGBC167478_00712	N	-0.559334	0.0926586
MGBC140384_02146	N	0.40227	0.241925
MGBC000606_00096	N	-0.136183	0.650624
MGBC130486_00818	N	-1.66957	0.37721
MGBC162722_00978	N	-0.235317	0.253606
MGBC167521_00819	N	1.76351	0.735099
MGBC128017_01533	N	0.189825	0.792713
MGBC000243_01274	N	-0.297477	0.913797
MGBC129501_01356	N	0.0562682	0.827424
MGBC139503_02204	N	-0.00827816	0.795437
MGBC134245_01391	N	-0.3272	0.642733
MGBC119224_01178	N	0.257343	0.693496
MGBC131528_00533	N	0.366816	0.09151
MGBC129817_00250	N	-0.119342	0.306353
MGBC000362_01486	N	-0.236067	0.898813
MGBC113371_00828	N	0.219678	0.879729
MGBC000564_00827	N	-0.117228	0.755205
MGBC166785_01154	N	0.0445554	0.117556
MGBC165658_00058	N	0.44575	0.925974
MGBC134383_01367	N	0.219508	0.0119692
MGBC103191_00880	N	-0.235757	0.316737
MGBC101483_01557	N	0.212003	0.60657
MGBC144929_01581	N	-0.476367	0.967775
MGBC134392_00796	N	0.251602	0.013103
MGBC101468_01264	N	-0.0175673	0.546297
MGBC166488_01204	N	0.0944156	0.293799
MGBC143581_01637	N	-0.0947086	0.604618
MGBC116146_02045	N	-0.158668	0.232348
MGBC100294_00695	N	-1.93934	0.310302
MGBC130803_01680	N	-0.304855	0.443077
MGBC106543_02077	N	0.966053	0.0976291
MGBC165504_01561	N	0.244093	0.341473
MGBC104948_00283	N	-0.127379	0.156033
MGBC137643_02076	N	-0.232071	0.753568
MGBC127018_01221	N	-0.470154	0.962173
MGBC000607_01738	N	0.273384	0.00689666
MGBC129799_00626	N	0.691451	0.1339
MGBC131029_02979	N	0.0980777	0.261685
MGBC123699_01187	N	0.553519	0.318951
MGBC100973_01266	N	-0.0175584	0.838504
MGBC107687_02004	N	-0.399607	0.241798
MGBC132309_01108	N	-0.631305	0.755358
MGBC160568_02825	N	0.100709	0.896535
MGBC130500_00209	N	0.00900281	0.117141
MGBC146427_02485	N	0.756017	0.567481
MGBC113537_02108	N	0.553361	0.363064
MGBC117567_01375	N	0.125332	0.165771
MGBC161731_00039	N	0.297132	0.044678
MGBC166206_00196	N	-0.115348	0.157074
MGBC111116_01359	N	0.265042	0.3188
MGBC139362_02221	N	0.939309	0.308941
MGBC156550_03336	N	0.326612	0.948243
MGBC131583_01485	N	-0.853746	0.58279
MGBC114476_02128	N	-0.00242674	0.189316
MGBC129172_00078	N	0.392317	0.131677
MGBC104010_00694	N	-0.201923	0.299233
MGBC107088_02764	N	-0.0422577	0.467329
MGBC158080_00005	N	0.726525	0.164508
MGBC126007_02460	N	0.569997	0.459989
MGBC105525_01527	N	-0.63488	0.0372483
MGBC130742_01717	N	-0.00127729	0.258902
MGBC130667_01907	N	-0.00341265	0.322821
MGBC130073_01633	N	-0.313239	0.774
MGBC100025_01120	N	-0.223896	0.570476
MGBC167222_01125	N	0.0903782	0.844551
MGBC158517_01028	N	-0.126352	0.265192
MGBC122333_02220	N	0.0199225	0.945502
MGBC100199_01096	N	0.0302557	0.0217654
MGBC161496_01645	N	0.0516886	0.0198599
MGBC105254_02041	N	0.0706298	0.798579
MGBC100902_02019	N	0.507082	0.930302
MGBC112476_01476	N
MGBC162275_01111	N	-0.00185556	0.415471
MGBC107538_03530	N	-0.158262	0.55301
MGBC145939_01951	N	-0.978626	0.167975
MGBC161463_00062	N	-0.469095	0.836525
MGBC113809_02366	N	-0.482494	0.139898
MGBC117300_02746	N	0.0611267	0.288916
MGBC102522_00679	N	0.19872	0.354919
MGBC107104_02085	N	-0.182084	0.0718728
MGBC140925_01087	N	-0.227685	0.98832
MGBC116834_03750	N	0.0694648	0.582097
MGBC107931_00413	N	-0.507352	0.261669
MGBC131411_00973	N	0.299741	0.874589
MGBC132411_01516	N	0.498119	0.00579842
MGBC105270_00847	N	0.119859	0.431858
MGBC106543_00909	N	0.132104	0.00558751
MGBC143216_01031	N	-0.135978	0.989782
MGBC143220_01318	N	-0.182147	0.991049
MGBC117069_00355	N	0.0467942	0.338899
MGBC118706_00457	N	-0.0400404	0.14063
MGBC139465_02698	N	-0.352722	0.697648
MGBC164475_01144	N	0.104095	0.130527
MGBC124811_00257	N	-0.0475771	0.940748
MGBC130563_01396	N	0.608493	0.842442
MGBC164245_01804	N	0.0937144	0.0162153
MGBC102204_01367	N	-0.401117	0.74262
MGBC142681_00626	N	-0.232016	0.107011
MGBC146042_00733	N	0.510108	0.803021
MGBC124139_00022	N	0.0352372	0.0206196
MGBC147146_02928	N	0.529437	0.00105808
MGBC103149_02350	N	0.487266	0.989909
MGBC110988_00831	N	0.333516	0.0611345
MGBC127611_01228	N	0.210825	0.549736
MGBC144715_00049	N	0.402351	0.0457249
MGBC161191_00609	N	1.96688	0.588456
MGBC128361_00195	N	0.00762929	0.759173
MGBC165218_01654	N	0.629651	0.716735
MGBC136704_00498	N	0.140362	0.468716
MGBC142301_03390	N	0.0790245	0.718479
MGBC114476_00628	N	0.0262554	0.276214
MGBC139363_00454	N	0.231205	0.500407
MGBC106826_02330	N	0.858867	0.497821
MGBC104244_01468	N	0.452917	0.584051
MGBC131160_01171	N	-0.470004	0.655754
MGBC115019_01316	N	0.161403	0.680574
MGBC131733_01291	N	2.18041	0.390467
MGBC108497_01815	N	-0.588172	0.75272
MGBC164430_02146	N	0.849975	0.936865
MGBC107346_00598	N	0.309654	0.0149049
MGBC106449_00065	N	0.0430687	0.403203
MGBC140321_02131	N	0.206533	0.645443
MGBC101478_00826	N	0.477353	0.376143
MGBC105213_00591	N	0.191096	0.673218
MGBC103163_01144	N	-0.0199225	0.000196237
MGBC102131_00604	N	0.685771	0.167235
MGBC000078_04053	N	0.316724	0.974767
MGBC107817_00186	N	0.532386	0.428879
MGBC140683_00293	N	0.248275	0.47855
MGBC130921_00689	N	-0.0460398	0.0521857
MGBC110360_00033	N	1.0282	0.158967
MGBC159923_00407	N	-0.614293	0.221405
MGBC101442_03118	N	-0.263507	0.0206283
MGBC152791_01506	N	-0.219394	0.154074
MGBC102670_00146	N	0.181066	0.924976
MGBC129883_00365	N	0.783189	0.630854
MGBC100119_00858	N	-0.0233535	0.054083
MGBC140384_00297	N	0.551568	0.5501
MGBC102441_00933	N	1.13657	0.812709
MGBC134350_01531	N	0.185676	0.373901
MGBC000078_03078	N	-0.488986	0.784909
MGBC162023_00192	N	-0.946183	0.208691
MGBC103148_02426	N	0.659601	0.216808
MGBC111723_02765	N	0.111592	0.00805499
MGBC103398_02589	N	-0.187109	0.260652
MGBC140918_02236	N	0.272372	0.252492
MGBC103837_00848	N	0.255267	0.0997981
MGBC145744_00501	N	-0.559427	0.58322
MGBC137937_01986	N	-0.124328	0.351826
MGBC131536_02190	N	0.261265	0.225751
MGBC164325_02327	N	-0.339175	0.866272
MGBC129222_00376	N	0.085827	0.0610605
MGBC117357_01863	N	0.432871	0.317619
MGBC111009_01182	N	-0.462986	0.459561
MGBC154862_00362	N	-0.0171203	0.571595
MGBC118480_02342	N	0.481359	0.91733
MGBC104382_00331	N	-0.0500155	0.647584
MGBC107350_01091	N	0.015222	0.154089
MGBC108704_02625	N	-0.00592483	0.0156528
MGBC164528_00397	N	0.193275	0.587013
MGBC142835_01424	N	-1.09259	0.917111
MGBC139991_00040	N	0.0546689	0.171404
MGBC000559_02288	N	-0.0363657	0.0319481
MGBC166062_01179	N	0.354759	0.263034
MGBC132082_01111	N	-0.197716	0.549654
MGBC105869_01647	N	1.12138	0.309084
MGBC105640_01178	N	0.715631	0.898663
MGBC119095_02023	N	0.337531	0.439031
MGBC106907_02113	N	0.58852	0.100504
MGBC114208_02795	N	0.487139	0.0699261
MGBC000515_03711	N	0.643535	0.386448
MGBC134237_01912	N	-0.626185	0.0520244
MGBC161539_01006	N	0.347313	0.0647773
MGBC000078_01298	N	1.51058	0.91862
MGBC100677_02343	N	-0.70796	0.232018
MGBC109419_02236	N	0.192645	0.228874
MGBC154898_00360	N	0.0768481	0.444761
MGBC109101_02109	N	0.0173039	0.832754
MGBC133327_01011	N	0.048726	0.566235
MGBC106639_00377	N	1.37805	0.3533
MGBC154727_01804	N	0.93565	0.90493
MGBC000477_02207	N	0.26503	0.338146
MGBC000210_02031	N	-0.209693	0.760898
MGBC167097_01958	N	0.0879369	0.549926
MGBC111116_00714	N	-0.009618	0.090209
MGBC117676_02340	N	0.240787	0.375612
MGBC130724_02939	N	0.136705	0.87136
MGBC135379_01505	N	0.665336	0.103827
MGBC111573_02900	N	0.279154	0.772126
MGBC111645_03746	N	-0.193098	0.26565
MGBC143822_01958	N	0.64731	0.934889
MGBC161763_00930	N	1.52734	0.978995
MGBC106583_00555	N	1.68205	0.0378858
MGBC142255_00406	N	-2.36222	3.22058e-05
MGBC131786_00795	N	0.297583	0.855348
MGBC102215_01815	N	0.112268	0.902326
MGBC146478_00579	N	-0.316696	0.432055
MGBC167313_00831	N	-0.262451	0.608163
MGBC113464_00343	N	-0.188913	0.186465
MGBC000083_00966	N	0.267802	0.0829344
MGBC152425_02174	N	-0.169296	0.274543
MGBC106658_03314	N	-0.658425	0.345183
MGBC128976_00463	N	-0.0193348	0.394173
MGBC117466_02744	N	0.107104	0.499881
MGBC106502_02213	N	0.418358	0.0480995
MGBC150966_01230	N	-0.0815982	0.513962
MGBC163226_01867	N	0.330949	0.0895392
MGBC100080_01525	N	-0.342602	0.651954
MGBC167022_00937	N	0.345583	0.178496
MGBC102500_01314	N	0.24716	0.339301
MGBC164635_00757	N	-1.81572	0.185046
MGBC150839_00142	N	0.536518	0.842782
MGBC140312_00637	N	0.03338	0.393127
MGBC114155_01444	N	0.60374	0.873088
MGBC164159_01756	N	0.948345	0.0372271
MGBC124025_03559	N	0.611146	0.694122
MGBC137643_00775	N	0.296871	0.127816
MGBC000501_00611	N	-0.126662	0.656509
MGBC107674_00223	N	0.0482091	0.388544
MGBC119095_00671	N	0.810658	0.961884
MGBC162445_00837	N	-0.104427	0.244764
MGBC102492_01015	N	-0.460104	0.494938
MGBC131377_00213	N	0.12356	0.0124474
MGBC106766_01764	N	0.357295	0.352808
MGBC115995_01981	N	0.300824	0.118316
MGBC147136_03044	N	-0.439734	0.369653
MGBC161700_00626	N	-0.47915	0.36446
MGBC164742_01431	N	0.293385	0.0713998
MGBC154093_00079	N	0.188632	0.0965486
MGBC000518_03723	N	-0.450556	0.210031
MGBC117744_01760	N	0.212472	0.0741453
MGBC140718_01340	N	-0.0343201	0.688209
MGBC139523_01600	N	-1.34023	0.0621512
MGBC117601_02175	N	-0.70477	0.457687
MGBC167117_01835	N	-1.71604	0.427442
MGBC109716_00319	N	-0.1453	0.511971
MGBC131733_02540	N	0.236525	0.0952471
MGBC134383_02806	N	-0.0549455	0.920575
MGBC107300_01089	N	0.688965	0.388933
MGBC114094_00913	N	0.0557733	0.263989
MGBC111116_01943	N	-0.432252	0.775141
MGBC130025_00592	N	0.293632	0.00907862
MGBC162292_00246	N	0.312803	0.218407
MGBC135252_01782	N	0.757567	0.238866
MGBC108290_01356	N	-0.942413	0.589445
MGBC144936_00070	N	0.122947	0.179968
MGBC107674_00015	N	0.0932375	0.458894
MGBC143172_01788	N	0.0155297	0.826313
MGBC136193_00066	N	0.164505	0.358447
MGBC165338_00682	N	-0.0717907	0.540812
MGBC121201_00657	N	0.597035	0.3566
MGBC143043_02794	N	-0.0981804	0.109871
MGBC162157_02646	N	-1.467	0.514108
MGBC000258_00620	N	-0.241008	0.803797
MGBC166677_02168	N	-0.237734	0.211614
MGBC111534_01436	N	0.0669741	0.619684
MGBC102517_01370	N	-0.0205893	0.0163377
MGBC132553_03665	N	0.296587	0.219748
MGBC105515_00852	N	0.691456	0.149597
MGBC100084_01388	N	2.10183	0.493652
MGBC118138_00770	N	-0.156351	0.312886
MGBC164620_02737	N	-0.0616566	0.0895361
MGBC150620_01150	N	0.335517	0.178579
MGBC165880_00889	N	0.210218	0.66262
MGBC115000_02111	N	0.796869	0.494929
MGBC129642_01772	N	0.771821	0.0129653
MGBC116672_01594	N	0.248142	0.646156
MGBC000141_00882	N	-0.0924133	0.402848
MGBC129401_00045	N	-3.12035	0.79368
MGBC111321_00534	N	0.41301	0.16561
MGBC150030_00824	N	0.289942	0.0941082
MGBC165124_00488	N	-1.17239	0.251549
MGBC137844_01052	N	-0.0215332	0.125693
MGBC115318_00254	N	0.887685	0.329252
MGBC143488_00124	N	-0.0686708	0.740757
MGBC128065_00883	N	-0.273211	0.31826
MGBC107407_02275	N	0.910203	0.627532
MGBC102708_00486	N	0.248679	0.294785
MGBC166162_00904	N	0.163801	0.432808
MGBC105907_00120	N	0.0230411	0.191353
MGBC102479_00881	N	-0.11689	0.30463
MGBC117555_02433	N	-0.136321	0.306487
MGBC140463_01288	N	0.564719	0.54359
MGBC130598_01008	N	0.0133214	0.488354
MGBC133130_00814	N	0.590792	0.57038
MGBC130313_00543	N	0.899836	0.968479
MGBC132258_01227	N	0.49077	0.180065
MGBC129776_04151	N	0.330227	0.280241
MGBC111360_01181	N	0.46971	0.791436
MGBC130047_00461	N	0.996991	0.681212
MGBC108784_01404	N	-0.336608	0.0903263
MGBC116431_00162	N	-0.212729	0.522134
MGBC105565_00516	N	0.17897	0.0609675
MGBC166721_00453	N	-0.368867	0.527582
MGBC139378_01615	N	0.424012	0.94672
MGBC129352_00359	N	-0.0838606	0.891986
MGBC132383_00780	N	0.296775	0.147554
MGBC129172_00760	N	-0.503298	0.463143
MGBC136207_01707	N	0.00186999	0.358132
MGBC104457_01942	N	1.2503	0.45026
MGBC125481_00745	N	0.558111	0.767996
MGBC102708_01235	N	0.282845	0.433499
MGBC117117_01379	N	0	0.275731
MGBC101829_01909	N	0.0833284	0.847713
MGBC116578_00639	N	-0.117658	0.248624
MGBC111443_01199	N	0.088033	0.246848
MGBC130415_00720	N	0.805451	0.431599
MGBC108351_01424	N	0.0782514	0.403658
MGBC111578_01220	N	0.58694	0.126579
MGBC162064_00499	N	0.0727181	0.556359
MGBC110982_02102	N	0.71703	0.413437
MGBC132373_02036	N	1.08073	0.460679
MGBC165315_00401	N	0.552101	0.878
MGBC117348_00481	N	0.2824	0.227178
MGBC131071_00221	N	0.916918	0.124057
MGBC101896_01730	N	-0.860496	0.165041
MGBC109589_02889	N	0.137832	0.909424
MGBC118138_01240	N	0.755253	0.172158
MGBC163525_00382	N	0.341202	0.979827
MGBC163138_02211	N	0.192645	0.24625
MGBC133410_01672	N	-0.118086	0.950028
MGBC114457_00454	N	-0.111606	0.414587
MGBC140798_00741	N	0.221396	0.912777
MGBC146895_00303	N	0.105449	0.706767
MGBC130744_01110	N	0.0954196	0.171256
MGBC158878_02660	N	0.320847	0.0338205
MGBC135224_00762	N	0.342065	0.716204
MGBC000319_03601	N	-0.116938	0.433968
MGBC134383_01078	N	-0.117333	0.490129
MGBC142925_01919	N	0.0641303	0.127089
MGBC104724_01791	N	-0.244449	0.30957
MGBC165084_00118	N	0.519464	0.414364
MGBC142620_00204	N	0.712162	0.0411965
MGBC000121_03164	N	-0.0823104	0.124007
MGBC145072_03029	N	0.0791509	0.632965
MGBC100021_00794	N	0.256269	0.172092
MGBC100662_00297	N	-0.0100812	0.177726
MGBC000461_00249	N	0.513829	0.993494
MGBC167223_01290	N	0.0268355	0.262489
MGBC000339_03669	N	-0.273018	0.412879
MGBC105149_01238	N	0.285241	0.705325
MGBC164433_01559	N	0.486005	>0.999999999999999
MGBC109237_00856	N	0.146364	0.814089
MGBC114187_00470	N	0.060121	0.801359
MGBC130073_02130	N	0.162629	0.576633
MGBC103834_00824	N	0.284006	0.696614
MGBC107704_00801	N	-0.204358	0.444783
MGBC166293_00394	N	-0.383329	0.260836
MGBC129623_00495	N	-0.370183	0.712453
MGBC000029_02314	N	0.562532	0.375882
MGBC117304_02173	N	0.0134314	0.734874
MGBC164357_00488	N	0.441988	0.297112
MGBC117177_02117	N	-0.0805237	0.492774
MGBC166736_01675	N	0.176198	0.472974
MGBC108466_01634	N	0.177834	0.194327
MGBC106476_01133	N	0.409876	0.326444
MGBC113548_00037	N	0.527407	0.151622
MGBC000434_01174	N	0.0638255	0.0346767
MGBC132116_01582	N	1.92652	0.71412
MGBC000555_02928	N	0.0808543	0.245105
MGBC101144_01211	N	0.0761493	0.251648
MGBC154750_00499	N	0.00974798	0.380979
MGBC103705_02086	N	1.20318	0.16641
MGBC137845_01668	N	-0.178363	0.797063
MGBC142670_03133	N	-0.139163	0.125662
MGBC129544_00780	N	0.0819651	0.628533
MGBC164058_01850	N	0.00305656	0.666447
MGBC114893_01543	N	0.358618	0.651152
MGBC129672_02351	N	0.0218144	0.909413
MGBC108666_02462	N	-0.371849	0.674565
MGBC108483_01022	N	0.294356	0.936548
MGBC130560_01850	N	-0.155332	0.373901
MGBC000220_00956	N	0.781165	0.393524
MGBC100536_01551	N	-0.223176	0.193965
MGBC164510_01359	N	-0.228819	0.646034
MGBC000559_02998	N	0.898994	0.629722
MGBC000178_01343	N	0.683135	0.354291
MGBC000518_03725	N	1.27015	0.948343
MGBC109326_02440	N	-0.0408745	0.683754
MGBC102300_02358	N	0.0378493	0.891273
MGBC165737_00120	N	-0.0441471	0.484491
MGBC128688_00939	N	0.81016	0.45079
MGBC000143_02323	N	-0.0287072	0.483318
MGBC127983_00818	N	0.41782	0.67623
MGBC143884_01142	N	0.548204	0.607771
MGBC140717_00057	N	0.0101494	0.466668
MGBC129267_01154	N	-0.0530257	0.591251
MGBC110560_01810	N	-0.107465	0.199138
MGBC104720_02394	N	0.155464	0.862102
MGBC126726_00792	N	0.0827388	0.0745634
MGBC161233_00074	N	0.892677	0.0863311
MGBC162942_00252	N	0.647494	0.961385
MGBC144445_01468	N	0.0162285	0.522935
MGBC129352_01779	N	-0.202888	0.307938
MGBC103398_04432	N	0.0948203	0.747135
MGBC114225_00055	N	0.863734	0.0736273
MGBC101749_01376	N	0.160823	0.865793
MGBC104010_00652	N	0.413012	0.648244
MGBC105326_00108	N	-1.20163	0.562862
MGBC105532_00739	N	0.745973	0.105261
MGBC130873_01581	N	0.0195696	0.868578
MGBC151622_00680	N	-0.0573517	0.385035
MGBC126400_01022	N	1.8798	0.0522915
MGBC129352_02238	N	-0.0851674	0.424442
MGBC131466_01278	N	-1.62887	0.483909
MGBC164433_01236	N	-0.0855757	0.754604
MGBC130724_02657	N	-0.107403	0.941263
MGBC115325_01084	N	0.504043	0.0787768
MGBC110393_01739	N	0.12962	0.771945
MGBC107520_00353	N	-0.0639	0.147839
MGBC102566_02032	N	-0.153332	0.69321
MGBC105614_01102	N	0.87647	0.428516
MGBC106448_02387	N	-0.267585	0.982135
MGBC162980_01527	N	0.136914	0.287519
MGBC164090_00069	N	-0.58339	0.900735
MGBC111321_00927	N	-0.189501	0.525775
MGBC109848_03270	N	-0.0702335	0.143582
MGBC137643_01120	N	-0.103534	0.690107
MGBC111068_02500	N	-0.152318	0.175013
MGBC157985_00927	N	-0.0753711	0.230312
MGBC163455_00490	N	-0.396422	0.23139
MGBC117209_00677	N	-0.0220912	0.838889
MGBC166278_01997	N	0.494605	0.190152
MGBC143696_02341	N	0.190299	0.336934
MGBC135845_01128	N	-0.18484	0.238953
MGBC107594_01751	N	-0.616498	0.868168
MGBC111724_01116	N	-0.228296	0.956833
MGBC139285_00839	N	0.353999	0.0567444
MGBC131611_02335	N	0.306261	0.940094
MGBC104526_00812	N	-0.00573637	0.79404
MGBC139940_00949	N	0.183641	0.418272
MGBC111081_00516	N	0.921781	0.943279
MGBC112034_00515	N	-0.177115	0.806184
MGBC000332_04212	N	-0.355762	0.506033
MGBC129652_01629	N	-0.118568	0.28163
MGBC132355_01493	N	1.40323	0.840374
MGBC143901_00361	N	0.575791	0.579066
MGBC130617_02892	N	-0.726624	0.17423
MGBC131072_02544	N	1.4026	0.238572
MGBC118183_00147	N	0.506626	0.885702
MGBC106008_01045	N	0.262557	0.365737
MGBC164469_00415	N	0.945667	0.425788
MGBC105633_00513	N	0.0121001	0.203641
MGBC107418_01803	N	-0.618382	0.462094
MGBC000585_02413	N	0.0135465	0.657118
MGBC118882_00128	N	0.151324	0.00866067
MGBC116731_02066	N	0.353042	0.300462
MGBC154947_00461	N	0.413317	0.826572
MGBC000236_03504	N	0.191454	0.824833
MGBC102114_01720	N	0.718756	0.0561593
MGBC131270_00552	N	-0.385804	0.671475
MGBC100983_02130	N	-0.127191	0.115532
MGBC121201_00390	N	-0.314567	0.686298
MGBC155589_01607	N	0.563652	0.695302
MGBC105371_02213	N	0.264127	0.454402
MGBC161967_01656	N	-0.640551	0.434396
MGBC164243_01049	N	0.774603	0.550535
MGBC100080_03107	N	0.455756	0.478872
MGBC135124_00089	N	-0.0227949	0.187675
MGBC110660_02229	N	0.144793	0.635418
MGBC130444_02206	N	0.280202	0.138469
MGBC105355_00493	N	0.406141	0.917333
MGBC130008_00903	N	0.399904	0.043792
MGBC162440_01086	N	0.185989	0.0741037
MGBC102095_02002	N	-0.410933	0.474383
MGBC104732_01203	N	0.639165	0.621564
MGBC137877_01744	N	-0.142353	0.196395
MGBC109237_01672	N	0.480432	0.891495
MGBC106648_01046	N	0.549521	0.0226548
MGBC100902_01986	N	0.51989	0.852206
MGBC162652_00432	N	0.507484	0.471417
MGBC111403_01656	N	0.160465	0.396249
MGBC142083_01979	N	-0.02852	0.668937
MGBC129974_02438	N	-0.575643	0.0160372
MGBC137942_00832	N	0.521633	0.902559
MGBC147078_01911	N	0.366941	0.896746
MGBC102522_01275	N	-0.482864	0.146009
MGBC131076_01795	N	-0.546488	0.411319
MGBC111081_00143	N	1.90437	0.974936
MGBC135769_00718	N	-0.411743	0.314523
MGBC116762_00264	N	0.677421	0.0281846
MGBC152587_01365	N	0.110269	0.55361
MGBC161700_00835	N	1.48158	0.0470251
MGBC167172_01768	N	0.180987	0.749381
MGBC100286_02062	N	-0.0962563	0.189235
MGBC131427_00247	N	-0.177054	0.390125
MGBC114326_00259	N	0.0615643	0.0594256
MGBC130739_00473	N	-0.023544	0.675455
MGBC134235_01392	N	-0.252875	0.179205
MGBC115077_01125	N	0.0395284	0.173775
MGBC103280_00434	N	-0.079215	0.939979
MGBC165236_00696	N	0.291268	0.608448
MGBC108825_01872	N	0.105709	0.950847
MGBC129267_00674	N	0.764622	0.288192
MGBC161535_00235	N	0.981126	0.215954
MGBC140040_01932	N	3.08824	0.654614
MGBC131722_00552	N	0.246044	0.0302924
MGBC105178_01501	N	-0.0640812	0.060278
MGBC000312_01564	N	1.6798	0.744578
MGBC105054_01905	N	0.378855	0.490213
MGBC129623_02814	N	0.987874	0.0970689
MGBC105128_00286	N	-0.0976792	0.408566
MGBC106786_02177	N	0.974216	0.188632
MGBC116557_01809	N	0.767281	0.228192
MGBC142352_00846	N	0.515028	0.32838
MGBC129662_00111	N	-1.29134	0.0415823
MGBC105306_01670	N	-0.0876176	0.906481
MGBC162043_01616	N	-0.267278	0.229009
MGBC131614_01286	N	-0.0414596	0.702654
MGBC164184_01122	N	1.06362	0.14271
MGBC162270_01179	N	0.381893	0.17517
MGBC130313_02052	N	0.6043	0.497453
MGBC167064_01503	N	-0.100901	0.275412
MGBC132373_00073	N	-0.474631	0.00397297
MGBC132366_02295	N	-0.0383811	0.94783
MGBC165449_01886	N	0.0543836	0.478528
MGBC000233_01277	N	0.493539	0.524592
MGBC118696_01510	N	-2.51226	0.438731
MGBC162918_00992	N	0	0.447235
MGBC000112_00909	N	1.60705	0.820282
MGBC107278_01390	N	0.301253	0.207362
MGBC164714_00839	N	0.305101	0.194839
MGBC110518_00973	N	-1.25268	0.825168
MGBC154920_03880	N	-0.390422	0.0935948
MGBC130444_01250	N	0.0823665	0.450891
MGBC135470_01040	N	0.581717	0.625536
MGBC120236_02584	N	0.212197	0.761143
MGBC166059_01239	N	0.176726	0.0606317
MGBC105547_01533	N	1.32368	0.267175
MGBC161745_01996	N	-0.162339	0.171292
MGBC107755_02235	N	-0.21901	0.340589
MGBC000527_01367	N	-0.710638	0.303157
MGBC130712_00350	N	0.964471	0.177496
MGBC116916_00707	N	0.466423	0.153167
MGBC108793_02968	N	-0.21042	0.892544
MGBC102650_01441	N	-0.0211513	0.832279
MGBC101047_01794	N	1.15089	0.292323
MGBC000601_02357	N	0.147398	0.442421
MGBC130620_01494	N	0.0441084	0.712046
MGBC103398_04001	N	-0.462645	0.955391
MGBC162671_00690	N	0.0291885	0.215546
MGBC102201_00316	N	-0.0181931	0.838592
MGBC128403_00164	N	0.154536	0.488862
MGBC129989_00466	N	-0.451022	0.194727
MGBC165049_00359	N	-0.191015	0.365152
MGBC154590_00272	N	-0.14393	0.256688
MGBC119074_01752	N	0.0675633	0.258254
MGBC162942_00473	N	0.0362202	0.00433095
MGBC162527_00478	N	0.100745	0.782653
MGBC139285_00076	N	0.0247892	0.732742
MGBC131271_02056	N	-0.28219	0.58551
MGBC137740_01976	N	0.426285	0.0961148
MGBC000078_02275	N	0.612518	0.163997
MGBC114878_01185	N	0.614647	0.14762
MGBC000153_01776	N	0.522678	0.711126
MGBC110272_01412	N	0.0988034	0.155581
MGBC111751_03207	N	1.03674	0.239737
MGBC103152_00978	N	-0.0151069	0.459743
MGBC118090_00949	N	0.231265	0.225969
MGBC112149_02078	N	-0.105956	0.850793
MGBC111585_00488	N	-0.132272	0.232821
MGBC123049_01091	N	-0.201	0.714269
MGBC101023_00768	N	0.638402	0.493492
MGBC125918_01785	N	-0.44274	0.0121983
MGBC135368_01914	N	0.0256676	0.359314
MGBC130460_00076	N	-0.332727	0.263707
MGBC107433_04091	N	-1.58344	0.0601856
MGBC159274_00091	N	0.612247	0.775517
MGBC102110_00153	N	0.136241	0.849166
MGBC117240_00832	N	-0.473516	0.468633
MGBC108634_02904	N	0.0730635	0.198084
MGBC100289_02620	N	-0.213658	>0.999999999999999
MGBC100077_01455	N	0.211896	0.0124762
MGBC129352_00425	N	-0.338751	0.104379
MGBC105212_00086	N	0.182714	0.309134
MGBC108652_02259	N	-0.305036	0.10589
MGBC124709_00632	N	-0.290677	0.299205
MGBC124045_01002	N	-1.60155	0.141901
MGBC100212_00404	N	-0.178037	0.725053
MGBC152587_02182	N	0.216168	0.402653
MGBC161691_00780	N	0.308807	0.782986
MGBC142755_00457	N	0.304347	0.465476
MGBC108798_01715	N	0.368689	0.0745048
MGBC110499_00753	N	-0.254484	0.420343
MGBC114532_01330	N	0.577942	0.291882
MGBC116662_00034	N	0.781684	0.0209307
MGBC163686_01783	N	0.0034066	0.142573
MGBC110978_02674	N	0.412112	0.500462
MGBC000582_00331	N	-0.0546524	0.582678
MGBC100069_00011	N	0.933479	0.979072
MGBC102670_01092	N	0.26721	0.166562
MGBC000001_00570	N	-2.93569	0.668017
MGBC100277_00742	N	0.984396	0.530887
MGBC111703_02820	N	-0.0110764	0.0603035
MGBC103997_01462	N	0.342448	0.9873
MGBC127907_00286	N	0.103881	0.00641777
MGBC143975_02907	N	-0.14955	0.658897
MGBC163323_00214	N	-0.0579245	0.772817
MGBC106512_02883	N	-0.891823	0.844722
MGBC106759_00119	N	0.852962	0.68942
MGBC102228_01632	N	-0.574087	0.0719567
MGBC110660_02095	N	0.667636	0.0483766
MGBC137947_03771	N	0.671377	0.880484
MGBC129775_01977	N	-0.105933	0.72098
MGBC167522_02129	N	0.763581	0.521387
MGBC125104_01518	N	0.0432236	0.894842
MGBC162084_00308	N	0.138271	0.515405
MGBC102441_00067	N	1.08941	0.543007
MGBC165445_01667	N	0.0202426	0.356319
MGBC167444_00757	N	0.328487	0.375583
MGBC000029_01571	N	-0.362117	0.434076
MGBC101971_01338	N	-0.155541	0.895836
MGBC000124_03070	N	1.98833	0.12062
MGBC111873_01442	N	1.28765	0.977223
MGBC143989_00218	N	0.158857	0.751985
MGBC114532_00774	N	0.192383	0.220539
MGBC110653_01054	N	-0.18206	0.0502109
MGBC132320_00988	N	-0.160152	0.328966
MGBC135149_00345	N	-0.0327703	0.133229
MGBC130444_00300	N	-0.148673	0.982793
MGBC102517_00703	N	-0.0385436	0.146776
MGBC163150_00229	N	1.06154	0.344362
MGBC143972_00445	N	0.336451	0.00982304
MGBC000083_02449	N	-1.25548	0.591326
MGBC135514_01652	N	-0.142801	0.0784119
MGBC147139_01792	N	-0.795354	0.758867
MGBC164272_00023	N	0.617741	0.384888
MGBC137886_02274	N	0.27795	0.0152867
MGBC153395_02025	N	1.99548	0.153835
MGBC111736_00187	N	-3.36537	0.292408
MGBC105573_00787	N	-0.263528	0.168049
MGBC130234_03739	N	1.93981	0.135052
MGBC102633_01378	N	-0.115826	0.558878
MGBC105922_02745	N	0.16601	0.249787
MGBC165175_01226	N	-0.352302	0.0935661
MGBC000269_01951	N	-0.0449124	0.783611
MGBC000171_01570	N	0.226159	0.253098
MGBC156454_01233	N	-0.315828	0.478024
MGBC139523_01828	N	0.453044	0.46313
MGBC000387_00568	N	0.799677	0.536719
MGBC129610_02160	N	0.0050829	0.231031
MGBC135916_00396	N	-0.146841	0.975774
MGBC107621_03988	N	0.791652	0.339664
MGBC129799_00887	N	0.396357	0.896747
MGBC129652_02032	N	1.02817	0.527809
MGBC135521_00602	N	1.07303	0.718341
MGBC115368_04457	N	0.0353331	0.0379996
MGBC162126_01789	N	0.0507881	0.00520803
MGBC106666_01428	N	1.03128	0.963252
MGBC143609_00702	N	0.702716	0.0207737
MGBC102814_01011	N	0.550515	0.85506
MGBC137675_02261	N	-0.0519396	0.364365
MGBC134175_00403	N	0.865559	0.74808
MGBC135479_01545	N	0.553502	0.571601
MGBC131922_00043	N	-0.379981	0.224294
MGBC130750_02284	N	0.359109	0.572215
MGBC105332_02254	N	-0.139606	0.324907
MGBC132307_00541	N	-0.741688	0.315492
MGBC113930_00051	N	0.521801	0.677818
MGBC130999_00677	N	0.798737	0.239716
MGBC000404_01102	N	0.400454	0.851426
MGBC111030_00214	N	0.83274	0.612037
MGBC111410_01530	N	0.628601	0.102673
MGBC164381_00235	N	0.581795	0.175306
MGBC105084_00521	N	1.9746	0.917692
MGBC160421_00833	N	0.13907	0.292462
MGBC111317_01368	N	1.74322	0.113968
MGBC131886_02059	N	2.61961	0.0614822
MGBC101275_01284	N	1.15136	0.233695
MGBC107660_00425	N	0.648265	0.380129
MGBC111196_01060	N	-0.1024	0.570858
MGBC132304_02584	N	-1.0342	0.245036
MGBC137643_00862	N	0.104687	0.37498
MGBC104279_01888	N	0.187922	0.505292
MGBC102708_01622	N	0.983501	0.823452
MGBC110667_01636	N	0.728128	0.8915
MGBC110982_01416	N	-0.0470354	0.840765
MGBC113738_01508	N	-0.0381638	0.10375
MGBC166226_02915	N	0.405992	0.180721
MGBC121859_00326	N	0.0167109	0.463884
MGBC111009_01050	N	-1.48124	0.526448
MGBC131591_00917	N	0.292561	0.251589
MGBC131048_01407	N	0.313679	0.447704
MGBC111009_01380	N	-0.447459	0.0275004
MGBC122141_00063	N	0.0592711	0.0524332
MGBC164411_01277	N	1.35608	0.346369
MGBC134383_01344	N	-0.185826	0.181361
MGBC130365_00267	N	0.226997	0.0583486
MGBC106210_00845	N	1.04063	0.200242
MGBC122415_00609	N	0.969626	0.929075
MGBC143554_01014	N	0.54753	0.541378
MGBC107674_02203	N	0.792608	0.00975013
MGBC163586_02137	N	0.965443	0.715049
MGBC130611_00301	N	0.415518	0.171026
MGBC159873_00533	N	0.924718	0.0307739
MGBC125037_01586	N	0.506786	0.513346
MGBC143079_01047	N	-0.562536	0.045939
MGBC142612_01623	N	-0.208079	0.975835
MGBC167089_00485	N	-0.13445	0.724578
MGBC110660_00484	N	0.630934	0.231951
MGBC111116_01499	N	1.81155	0.566437
MGBC165223_02237	N	-0.586176	0.204151
MGBC166149_00148	N	-0.296982	0.117392
MGBC102723_00934	N	1.18214	0.974411
MGBC128256_01032	N	-0.0210616	0.854534
MGBC161763_00392	N	-0.957925	0.106857
MGBC111061_01397	N	0.376904	0.000104573
MGBC131722_01774	N	-0.24871	0.415334
MGBC162456_00487	N	1.00734	0.907826
MGBC106054_01457	N	-0.044001	0.880811
MGBC000563_00605	N	0.589358	0.202916
MGBC102517_01831	N	0.725251	0.725691
MGBC000118_01827	N	0.168564	0.285899
MGBC116397_01295	N	1.26349	0.847861
MGBC164544_00242	N	-0.311676	0.0390435
MGBC105798_00426	N	0.467846	0.0147597
MGBC107674_00154	N	0.10596	0.447559
MGBC102785_00304	N	0.0625415	0.221088
MGBC165790_00767	N	0.13026	0.561394
MGBC130242_00269	N	-0.0528424	0.189155
MGBC107235_00560	N	0.323767	0.721622
MGBC142615_03780	N	0.246368	0.443198
MGBC114956_00824	N	0.329254	0.399194
MGBC118183_00244	N	0.681242	0.0433057
MGBC160564_02730	N	1.94786	0.854267
MGBC117154_02001	N	0.206875	0.0887979
MGBC102645_03619	N	0.472647	0.373901
MGBC117450_00010	N	0.00174555	0.0102353
MGBC100682_00565	N	-0.0929219	0.0803939
MGBC130648_00087	N	0.332484	0.678364
MGBC162507_00647	N	0.284019	0.904301
MGBC108916_01386	N	-0.0009065	0.00987848
MGBC105330_00488	N	-0.113913	0.81963
MGBC164720_00598	N	0.0842327	0.582925
MGBC102441_02017	N	1.20252	0.130342
MGBC129775_01715	N	-0.52937	0.299455
MGBC131658_01861	N	0.168986	0.801522
MGBC102448_00617	N	1.44535	0.582214
MGBC103398_02648	N	-0.205985	0.919045
MGBC101478_01542	N	0.0565405	0.00577608
MGBC000178_03502	N	0.716699	0.983118
MGBC111390_01744	N	1.02463	0.375906
MGBC000349_03105	N	0.377847	0.75831
MGBC164692_00175	N	0.654564	0.245501
MGBC000003_02291	N	0.659714	0.196855
MGBC000308_02249	N	0.60754	0.355506
MGBC104181_00862	N	-0.235888	0.879498
MGBC165124_02492	N	-1.00849	0.238774
MGBC111376_01512	N	1.04379	0.833206
MGBC130486_00388	N	0.291766	0.150825
MGBC110655_00629	N	0.0611938	0.93533
MGBC131072_02418	N	-0.811859	0.103579
MGBC000083_01606	N	1.4807	0.143279
MGBC115056_00998	N	-0.474764	0.413715
MGBC114845_02625	N	0.761595	0.0357961
MGBC118138_00815	N	-0.365594	0.548013
MGBC104252_01109	N	1.10784	0.194207
MGBC149452_00700	N	2.56102	0.479931
MGBC000367_04269	N	0.505255	0.0497391
MGBC130551_01545	N	1.02264	0.304436
MGBC129937_00391	N	0.455321	0.655647
MGBC139827_01022	N	1.41908	0.358332
MGBC107549_02017	N	-0.477696	0.0115134
MGBC114012_01435	N	-0.324948	0.0312157
MGBC115766_00393	N	0.205968	0.00833512
MGBC110760_03005	N	1.36198	0.635747
MGBC135540_02278	N	-0.0911322	0.868678
MGBC153371_01109	N	2.74372	0.185312
MGBC132152_00142	N	-0.0423833	0.558517
MGBC107174_00716	N	0.0588937	0.420094
MGBC113283_02377	N	0.251859	0.223126
MGBC104570_01469	N	0.684829	0.11751
MGBC000269_02022	N	-0.304232	0.913439
MGBC105258_01249	N	-0.142648	0.166662
MGBC142098_01906	N
MGBC130313_01788	N	0.590979	0.841018
MGBC121592_01650	N	0.202991	0.0725302
MGBC164276_01123	N	-0.863796	0.922532
MGBC000458_01542	N	0.609155	0.977023
MGBC142713_01722	N	0.231857	0.787887
MGBC115051_02286	N	0.600695	0.845356
MGBC131656_00222	N	0.90629	0.668104
MGBC130764_00824	N	1.54674	0.249068
MGBC102571_01882	N	0.0819688	0.787316
MGBC165019_01525	N	0.900464	0.30186
MGBC113724_01682	N	0.899594	0.0479917
MGBC111715_00385	N	0.579881	0.924438
MGBC165791_00019	N	0.767074	0.045137
MGBC100703_02292	N	0.697768	0.994387
MGBC114457_00578	N	0.377865	0.663445
MGBC108290_01612	N	0.773835	0.757448
MGBC106659_00990	N	-0.279261	0.157664
MGBC131724_00273	N	0.175464	0.993839
MGBC100485_00844	N	-0.509609	0.227517
MGBC102645_01452	N	-0.237674	0.940559
MGBC140740_01581	N	1.60264	0.631382
MGBC166783_01361	N	0.0323206	0.219304
MGBC130444_00767	N	-0.161931	0.439209
MGBC103460_01720	N	0.00973701	0.000120777
MGBC111015_00949	N	-0.569433	0.136024
MGBC111301_02926	N	-2.88946	0.817861
MGBC137722_00970	N	-0.103093	0.280388
MGBC118160_01362	N	-0.19287	0.361423
MGBC165956_00753	N	-0.12	0.599671
MGBC166670_02391	N	0.613112	0.444511
MGBC132214_01324	N	-0.247756	0.336011
MGBC115985_03780	N	0.596504	0.379141
MGBC111104_00108	N	0.799975	0.829576
MGBC159923_01740	N	-0.357435	0.0240127
MGBC117007_01865	N	2.04605	0.103275
MGBC130008_01384	N	0.164252	0.780009
MGBC118138_01572	N	-0.553717	0.0205074
MGBC102468_02175	N	0.511007	0.936461
MGBC164269_00213	N	0.383763	0.131235
MGBC106708_00056	N	0.576729	0.36706
MGBC106348_02276	N	-0.268959	0.155475
MGBC110678_00353	N	0.307083	0.102531
MGBC107363_02336	N	0.58891	0.249952
MGBC107376_03986	N	0.331505	0.0846373
MGBC106758_01196	N	0.42753	0.0371111
MGBC102829_02239	N	0.966373	0.512482
MGBC000050_01895	N	-0.624175	0.056775
MGBC116713_01217	N	0.314013	4.98879e-05
MGBC106602_01490	N	-0.732259	0.160677
MGBC129123_02136	N	-0.192942	0.500541
MGBC167054_00601	N	-0.407459	0.207216
MGBC000080_04768	N	0.0960467	0.30237
MGBC130008_02425	N	0.386051	0.184301
MGBC130460_02242	N	0.0652576	0.161854
MGBC146379_01109	N	0.345051	0.485607
MGBC163719_02305	N	0.607406	0.00708857
MGBC114013_00051	N	-0.504658	0.401412
MGBC131722_01885	N	0.208769	0.934252
MGBC151619_02242	N	-0.618068	0.0394545
MGBC129970_01231	N	0.13089	0.984424
MGBC163331_00061	N	0.492568	0.578623
MGBC123243_01986	N	-0.338497	0.74469
MGBC163440_00876	N	-0.326595	0.331772
MGBC139871_00613	N	0.0471836	0.0384327
MGBC135615_01002	N	-0.182607	0.115784
MGBC102441_02016	N	1.34198	0.778374
MGBC102966_00464	N	0.452512	0.373901
MGBC162956_00790	N	-0.580624	0.00221649
MGBC100706_01651	N	0.0598715	0.355105
MGBC130242_01918	N	-0.00786212	0.0149832
MGBC162750_02233	N	0.399637	0.407471
MGBC143390_02123	N	0.676461	0.388498
MGBC114457_00241	N	0.604764	0.243901
MGBC125037_01325	N	0.0963871	0.132064
MGBC163527_02849	N	0.650469	0.430289
MGBC102281_01651	N	0.113541	0.576889
MGBC166295_02020	N	0.918265	0.191911
MGBC117520_02032	N	0.0870856	0.00751991
MGBC000258_00618	N	1.03533	0.237471
MGBC108148_00319	N	0.866046	0.287953
MGBC110047_00047	N	1.2574	0.290364
MGBC000477_04582	N	-0.0901466	0.62548
MGBC167373_00424	N	-0.318001	0.393036
MGBC118696_00683	N	0.676176	0.876448
MGBC153839_00722	N	0.595467	0.659542
MGBC145516_00486	N	1.8365	0.466836
MGBC106015_00020	N	-1.172	0.0526649
MGBC104273_01860	N	-0.376173	0.794593
MGBC121201_00658	N	0.0263639	0.540763
MGBC162942_00472	N	1.00381	0.954633
MGBC134545_00291	N	0	0.261287
MGBC111997_00164	N	-0.133467	0.0130341
MGBC124051_00854	N	0.417253	0.226072
MGBC105752_01622	N	1.50936	0.170389
MGBC116812_00898	N	0.779162	0.673773
MGBC104010_01591	N	2.22643	5.45611e-05
MGBC129758_01713	N	0.0856382	0.602001
MGBC123013_01383	N	-0.412562	0.38347
MGBC121090_01849	N	-0.612339	0.00431637
MGBC105869_00277	N	0.888422	0.234791
MGBC106666_00761	N	0.907449	0.115199
MGBC131384_00946	N	0.020042	0.0488772
MGBC102441_01587	N	-0.636625	0.0706655
MGBC130178_00031	N	1.97751	0.825153
MGBC161844_01607	N	0.18361	0.0422617
MGBC110346_01761	N	0.785766	0.456669
MGBC109856_00529	N	0.360262	0.855407
MGBC167209_00806	N	-0.0523254	0.716538
MGBC136047_01012	N	0.690215	0.453704
MGBC114425_00566	N	1.10553	0.128848
MGBC106803_02938	N	1.00822	0.375591
MGBC166617_01087	N	-0.927149	0.138749
MGBC129799_00456	N	0.192094	0.0568402
MGBC130496_01412	N	0.325886	0.066417
MGBC131101_00787	N	0.255461	0.159244
MGBC141048_02463	N	0.663703	0.102361
MGBC139298_01285	N	-0.00800166	0.750248
MGBC114824_02389	N	2.27233	0.0310835
MGBC161472_01922	N	-0.827037	0.497688
MGBC129776_03543	N	-0.418468	0.734307
MGBC117839_02953	N	-0.747849	0.771756
MGBC142087_02733	N	1.60933	0.652175
MGBC101240_00417	N	0.341616	0.35732
MGBC143609_01378	N	-1.10962	0.234529
MGBC107572_01831	N	-0.0806185	0.387749
MGBC106145_00897	N	-0.213994	0.00299826
MGBC107332_03372	N	0.941499	0.332577
MGBC137745_01647	N	-1.16866	0.764069
MGBC129352_02008	N	0.147238	0.733839
MGBC134341_02632	N	-0.249246	0.882783
MGBC116970_02319	N	1.30344	0.413786
MGBC164940_00845	N	-0.14505	0.944579
MGBC107652_01929	N	0.413043	0.304632
MGBC114931_01116	N	1.0027	0.879298
MGBC000531_00565	N	-0.319279	0.0399798
MGBC148648_01064	N	-0.144638	0.502281
MGBC103398_02825	N	1.89577	0.212116
MGBC117846_00561	N	2.95741	0.956284
MGBC157412_01303	N	0.99283	0.957812
MGBC131329_00011	N	0.391609	0.567983
MGBC164185_00913	N	1.97591	0.303094
MGBC111047_01045	N	-0.630515	0.376175
MGBC110687_01938	N	-0.144149	0.930009
MGBC156936_01359	N	0.175677	0.347327
MGBC139667_02020	N	0.197158	0.702438
MGBC116545_00524	N	0.996653	0.225896
MGBC114615_01147	N	0.19232	0.936758
MGBC110463_01723	N	-0.166323	0.154107
MGBC106325_01696	N	0.309363	0.0826975
MGBC129771_02060	N	0.0481094	0.202825
MGBC128022_01539	N	-0.0154146	0.555204
MGBC105574_00473	N	0.264429	0.597349
MGBC116808_01086	N	1.80876	0.761564
MGBC129352_00694	N	1.17204	0.232586
MGBC108815_02839	N	0.245302	0.0979271
MGBC105316_00006	N	-0.48799	0.0196797
MGBC151930_01519	N	0.672534	0.32712
MGBC140830_02238	N	0.504305	0.930753
MGBC128773_02327	N	1.191	0.139482
MGBC104219_00649	N	0.0671142	>0.999999999999999
MGBC129279_01074	N	0.778365	0.747993
MGBC140348_01063	N	0.246886	0.646801
MGBC115109_00249	N	-0.100604	0.00458995
MGBC000244_00686	N	0.684713	0.16224
MGBC161217_01263	N	0.0966532	0.942711
MGBC117300_01000	N	-0.0607158	0.0954499
MGBC109913_00023	N	0.0805826	0.237706
MGBC105149_00131	N	0.760893	0.0217846
MGBC164247_00032	N	-0.0423315	0.702667
MGBC102582_01971	N	0.00607451	0.429427
MGBC128033_01421	N	-0.0277138	0.373901
MGBC161244_01850	N	-0.116699	0.0855322
MGBC129352_01296	N	0.552908	0.25222
MGBC117676_01165	N	-0.403519	0.161182
MGBC000110_02350	N	-1.22649	0.918483
MGBC114862_01723	N	0.545419	0.226851
MGBC125152_01123	N	1.52754	0.684271
MGBC162527_00046	N	0.304522	0.0782995
MGBC124045_00595	N	-0.104899	0.0521455
MGBC166107_00802	N	0.406247	0.800655
MGBC167209_00627	N	0.790106	0.234002
MGBC000319_05642	N	-0.447644	0.673167
MGBC000349_02166	N	0.650846	0.146558
MGBC104282_02010	N	-0.174908	0.951152
MGBC103984_00814	N	0.32793	0.0524844
MGBC107584_00751	N	-0.550922	0.477681
MGBC100107_03020	N	-0.354702	0.414561
MGBC101681_00382	N	-0.159152	0.54929
MGBC166556_02134	N	3.88792	0.0192368
MGBC000564_01292	N	-0.571479	0.689156
MGBC155395_00496	N	0.632609	0.775029
MGBC102466_01485	N	-0.351661	0.136044
MGBC161710_00120	N	1.70542	0.324789
MGBC104340_00832	N	-0.32843	0.996587
MGBC111081_01693	N	-0.20877	0.373901
MGBC102112_00713	N	-0.0293689	0.0467035
MGBC000338_04190	N	-0.726652	0.605497
MGBC103398_01332	N	0.657564	0.202083
MGBC117410_01255	N	-0.369477	0.0488736
MGBC109856_01153	N	0.552192	0.112166
MGBC127217_01398	N	0.816533	0.625771
MGBC111070_01046	N	-0.27591	0.386894
MGBC129672_02306	N	0.306297	0.142999
MGBC112254_01140	N	-0.748193	0.471431
MGBC107278_01125	N	0.01805	0.373901
MGBC135361_01633	N	1.14711	0.523677
MGBC104282_00326	N	-0.882867	0.474585
MGBC116808_01355	N	1.42665	0.510525
MGBC106759_01267	N	0.356336	0.283158
MGBC161991_00488	N	0.929611	0.0970536
MGBC106887_02355	N	0.324609	0.217744
MGBC102650_00954	N	-0.435191	0.553398
MGBC147339_02460	N	0.024589	0.142628
MGBC114144_00503	N	-0.576839	0.300006
MGBC105648_01400	N	0.311059	0.0837554
MGBC139856_02060	N	0.694758	0.179354
MGBC111390_00649	N	2.0888	0.824924
MGBC103799_00250	N	0.902166	0.0721526
MGBC107918_00641	N	0.298718	0.780964
MGBC165449_00385	N	0.406114	0.920882
MGBC166915_01496	N	0.327009	0.599931
MGBC149771_01537	N	-0.153531	0.766025
MGBC104368_01618	N	0.944449	0.594659
MGBC131271_03368	N	0.275723	0.126411
MGBC162980_03358	N	1.31194	0.344452
MGBC114457_01704	N	-0.103015	0.11389
MGBC112824_01352	N	0.0753766	0.259915
MGBC167536_01613	N	1.66034	0.0428663
MGBC120444_00499	N	2	0.686166
MGBC101661_00916	N	-1.13781	0.951558
MGBC161970_01180	N	0.0542496	0.884077
MGBC129416_01571	N	0.710561	0.317304
MGBC103059_00410	N	-0.239233	0.422443
MGBC000451_03609	N	0.761154	0.731345
MGBC167535_02423	N	1.12732	0.665584
MGBC132501_00498	N	0.278809	0.821328
MGBC107318_03058	N	-0.0716047	0.953271
MGBC129207_02458	N	1.7317	0.235155
MGBC140030_02096	N	-0.285238	0.75686
MGBC124828_00836	N	0.309328	0.549347
MGBC131116_01269	N	-0.249855	0.76439
MGBC163697_01483	N	0.43667	0.608978
MGBC116940_01541	N	0.60535	0.778184
MGBC161646_00482	N	-0.362979	0.247287
MGBC000538_02708	N	0.156081	0.669958
MGBC144452_01791	N	0.417566	0.997767
MGBC000199_02207	N	0.536758	0.920914
MGBC158080_01627	N	-0.0682347	0.325238
MGBC162663_01437	N	0.509829	0.469756
MGBC101824_02794	N	0.0195272	0.00311378
MGBC140195_00307	N	-0.0317482	0.434661
MGBC113977_01360	N	-0.370108	0.418197
MGBC132383_00347	N	-0.29724	0.143841
MGBC141044_01996	N	0.872487	0.641436
MGBC139321_01001	N	0.0514282	0.564474
MGBC143452_03391	N	0.766936	0.653337
MGBC161259_02872	N	-0.530324	0.242594
MGBC135536_00186	N	-0.318143	0.696486
MGBC165093_01282	N	0.234674	0.323043
MGBC101971_01413	N	0.398017	0.674206
MGBC166354_01199	N	0.812498	0.654412
MGBC103398_02898	N	1.20546	0.231741
MGBC103398_03043	N	-1.18353	0.426596
MGBC115637_01320	N	0.427086	0.737115
MGBC137733_01242	N	-0.196448	0.760035
MGBC130825_02142	N	0.153426	0.0985034
MGBC130693_00116	N	1.74995	0.730241
MGBC102829_03495	N	0.892717	0.293497
MGBC111376_03303	N	-0.522234	0.450091
MGBC000178_03779	N	-0.0379679	0.362319
MGBC137960_01240	N	-0.593026	0.411854
MGBC110735_00989	N	0.614224	0.441049
MGBC161115_02071	N	2.04449	0.120386
MGBC156881_02426	N	0.133615	0.0103383
MGBC102003_00661	N	0.75783	0.624828
MGBC158517_00022	N	0.327889	0.892144
MGBC000477_00028	N	-0.212304	0.751896
MGBC147955_00311	N	-0.10204	0.363892
MGBC100677_00484	N	0.491733	0.291516
MGBC167332_00816	N	0.535961	0.63941
MGBC162858_02098	N	0	0.604241
MGBC111848_00807	N	0.602138	0.806022
MGBC115562_04167	N	-0.164996	0.00920454
MGBC106892_01490	N	-0.302868	0.30581
MGBC115381_00056	N	1.57588	0.398505
MGBC167159_01228	N	0.551586	0.361113
MGBC129641_00538	N	0.519156	0.0132287
MGBC000461_01031	N	1.71966	0.937279
MGBC165628_00695	N	0.648314	0.195738
MGBC113744_00880	N	0.115477	0.571471
MGBC000538_03997	N	0.316899	0.179139
MGBC000517_00316	N	-0.705939	0.622211
MGBC101933_01152	N	0.618141	0.56082
MGBC116637_02238	N	1.18342	0.148859
MGBC129920_01009	N	-4.62404	0.221305
MGBC129989_01897	N	1.73383	0.947774
MGBC115230_01996	N	0.427225	0.094351
MGBC153687_00359	N	0.799467	0.373901
MGBC158080_01786	N	-0.251986	0.779535
MGBC161763_01692	N	0.602292	0.292949
MGBC165227_02254	N	0.164806	0.627954
MGBC137904_00435	N	1.28132	0.03474
MGBC165091_01874	N	0.285888	0.169223
MGBC130702_03478	N	2.08534	0.443763
MGBC139355_01898	N	1.59564	0.131975
MGBC105149_00369	N	0.691462	0.00962062
MGBC129623_01261	N	1.61641	0.363089
MGBC163359_00509	N	-0.165367	0.582913
MGBC000559_01202	N	-0.0480943	0.344639
MGBC000118_00019	N	0.291853	0.139591
MGBC134383_01894	N	0.707105	0.236888
MGBC161190_00240	N	0.995983	0.78153
MGBC107174_00397	N	-0.639968	0.325732
MGBC152953_00357	N	0.587511	0.150139
MGBC106918_02659	N	1.0634	0.910855
MGBC162942_01560	N	0.433323	0.283086
MGBC130369_02565	N	-0.212573	0.677809
MGBC101495_00013	N	1.72541	0.190735
MGBC163879_02362	N	-0.0846932	0.225103
MGBC100119_01610	N	1.65664	0.625887
MGBC118404_02545	N	0.03085	0.123806
MGBC112657_01696	N	0.852443	0.603345
MGBC142408_01632	N	0.900949	0.801108
MGBC147570_00120	N	0.0860614	0.373901
MGBC100176_00584	N	-1.24987	0.973699
MGBC129892_01624	N	0.466514	0.0904443
MGBC158256_01375	N	-0.187551	0.381241
MGBC147755_01951	N	1.07005	0.707149
MGBC141047_02139	N	1.49662	0.064713
MGBC131543_03135	N	-0.683203	0.0524382
MGBC103460_00534	N	0.293218	0.117328
MGBC134965_01991	N	1.21241	0.377914
MGBC100122_01340	N	1.53339	0.42566
MGBC133280_00405	N	0.455817	0.685292
MGBC101488_00115	N	0.725371	0.679349
MGBC160084_02378	N	-0.20482	0.199994
MGBC110699_00424	N	0.312114	0.585258
MGBC000057_00175	N	0.455553	0.00488051
MGBC131275_00680	N	0.600353	0.956714
MGBC000375_03687	N	-0.738177	0.0311688
MGBC164901_01231	N	0.255601	0.889101
MGBC000050_00628	N	1.04086	0.842024
MGBC139490_02698	N	-0.101298	0.234971
MGBC166430_01665	N	0.235449	0.346366
MGBC118138_01394	N	1.85063	0.187076
MGBC130280_00562	N	0.839449	0.863485
MGBC111360_00356	N	1.5536	0.0213812
MGBC143609_00757	N	-0.512169	0.163006
MGBC000146_03971	N	1.05063	0.596843
MGBC108521_01035	N	-0.243377	0.0589194
MGBC000078_01414	N	0.0572489	0.601287
MGBC111500_00191	N	1.5929	0.0907988
MGBC000335_01126	N	1.15783	0.635447
MGBC163934_02209	N	1.01166	0.291077
MGBC110346_01138	N	-0.884477	0.373901
MGBC166206_00069	N	-0.268659	0.383494
MGBC131481_00090	N	0.706804	0.736185
MGBC122620_01535	N	0.72637	0.0842744
MGBC117177_03493	N	-0.23078	0.384665
MGBC104384_02118	N	1.72798	0.276132
MGBC114416_00421	N	-0.372356	0.182869
MGBC133258_03009	N	-0.333199	0.0698151
MGBC137028_01278	N	0.275996	0.359867
MGBC164530_00763	N	1.82322	0.0395585
MGBC126032_00807	N	-0.410625	0.90272
MGBC118227_01495	N	0.600006	0.742799
MGBC129231_00088	N	-0.0843922	0.278415
MGBC132258_01413	N	0.550474	0.47583
MGBC130234_01083	N	0.775467	0.212102
MGBC152873_01613	N	-0.235245	0.439041
MGBC163886_01112	N	-0.00394	0.116704
MGBC142719_00015	N	0.700966	0.411428
MGBC104072_02082	N	-1.12406	>0.999999999999999
MGBC106079_02061	N	-0.540938	0.450508
MGBC164912_01800	N	-0.640119	0.879681
MGBC103398_02183	N	-0.508297	0.453882
MGBC107235_00790	N	-0.191048	0.152549
MGBC130277_03400	N	0.92621	0.727785
MGBC140101_02027	N	0.640408	0.445661
MGBC114167_00441	N	0.487127	0.0889329
MGBC140758_00854	N	-0.297956	0.365679
MGBC100551_00384	N	-1.49087	0.427674
MGBC166670_02328	N	0.632491	0.354277
MGBC129819_01176	N	0.102449	0.656658
MGBC139686_00336	N	0.46302	0.650407
MGBC102003_00579	N	0.882364	0.358748
MGBC113911_00322	N	0.306383	0.3736
MGBC106996_03280	N	0.452512	0.0910904
MGBC161190_00420	N	-0.586656	0.541663
MGBC162715_00581	N	-0.719807	0.399643
MGBC122063_01572	N	0.942756	0.292205
MGBC110669_02071	N	0.517737	0.411684
MGBC135906_00957	N	0.150787	0.397668
MGBC130551_00069	N	-0.322666	0.228835
MGBC166204_00136	N	0.732939	0.687886
MGBC165497_00035	N	0.181215	0.0362843
MGBC130234_00251	N	0.197257	0.373901
MGBC105503_00084	N	1.22409	0.027841
MGBC139762_00793	N	-0.130819	0.300692
MGBC106502_02313	N	-0.0443941	0.353902
MGBC100089_02359	N	-0.947144	0.1164
MGBC117143_00847	N	0.587782	0.111241
MGBC132258_00159	N	1.77723	7.65157e-05
MGBC135519_00221	N	0.321928	0.93946
MGBC129950_00080	N	0.237152	0.982327
MGBC163934_01231	N	0.994301	0.854708
MGBC105913_00501	N	0.669669	0.230353
MGBC101583_00987	N	-0.827124	0.275746
MGBC154886_02402	N	0.641152	0.162852
MGBC163342_00094	N	-1.85425	0.116415
MGBC106173_01415	N	-0.462551	0.382602
MGBC103962_02085	N	-0.164745	0.506781
MGBC163877_01018	N	0.0543514	0.234559
MGBC111980_01272	N	-0.1372	0.10993
MGBC149445_00228	N	0.701049	0.0979701
[truncated: 1,472 more rows]
